# Supplementary material for: The dynamic effect of genetic variation on the in vivo ER stress transcriptional response in different tissues
Source: G3 (Bethesda). 2022 Apr 29;12(6):jkac104. doi: 10.1093/g3journal/jkac104 (PMC9157157; doi:10.1093/g3journal/jkac104)
Supplement: jkac104_Supplementary_Table_S2 [file jkac104_supplementary_table_s2.xlsx]

## Sheet: F1 Kidney
SUPPLEMENTAL TABLE 2 - ER STRESS INDUCED DOWNREGULATED GENES
Ensembl ID	log2FoldChange	pvalue	padj	symbol	entrez
ENSMUSG00000045672	-2.83403	6.34281e-33	1.21914e-30	Col27a1	373864
ENSMUSG00000029193	-2.01021	9.49913e-29	1.45745e-26	Cckar	12425
ENSMUSG00000027199	-2.3359	4.40099e-26	5.87617e-24	Gatm	67092
ENSMUSG00000032854	-1.76603	1.20323e-25	1.55895e-23	Ugt8a	22239
ENSMUSG00000039304	-1.72651	7.33916e-23	8.02308e-21	Tnfsf10	22035
ENSMUSG00000086600	-3.49057	7.94427e-23	8.63063e-21	NA	NA
ENSMUSG00000047746	-2.55912	5.60423e-19	4.78164e-17	Fbxo40	207215
ENSMUSG00000029516	-2.95092	1.42561e-17	1.07019e-15	Cit	12704
ENSMUSG00000075025	-1.73827	4.03322e-17	2.97658e-15	Gm10804	100038525
ENSMUSG00000024795	-3.08865	5.74649e-17	4.20551e-15	Kif20b	240641
ENSMUSG00000056973	-2.85336	1.46997e-16	1.04094e-14	Ces1d	104158
ENSMUSG00000037348	-2.54295	6.06957e-16	3.94657e-14	Paqr7	71904
ENSMUSG00000038072	-2.05953	1.92111e-15	1.20438e-13	Galnt11	231050
ENSMUSG00000020601	-1.61728	3.3665e-15	2.0955e-13	Trib2	217410
ENSMUSG00000062210	-1.94931	1.12339e-14	6.70624e-13	Tnfaip8	106869
ENSMUSG00000075033	-2.20445	1.58239e-14	9.31905e-13	Nxpe3	385658
ENSMUSG00000024575	-2.22919	3.10034e-13	1.61875e-11	Pde6a	225600
ENSMUSG00000037847	-1.26158	8.8885e-13	4.41673e-11	Nmrk1	225994
ENSMUSG00000027762	-2.13554	1.14303e-12	5.64767e-11	Sucnr1	84112
ENSMUSG00000033032	-1.42408	2.76727e-12	1.31886e-10	Afap1l1	106877
ENSMUSG00000048911	-1.81535	4.12134e-12	1.94303e-10	Rnf24	51902
ENSMUSG00000048251	-2.44941	5.77072e-12	2.68446e-10	Bcl11b	58208
ENSMUSG00000020553	-1.65442	8.46564e-12	3.86612e-10	Pctp	18559
ENSMUSG00000037762	-2.28236	8.59038e-12	3.90271e-10	Slc16a9	66859
ENSMUSG00000021384	-1.29708	1.0108e-11	4.54495e-10	Susd3	66329
ENSMUSG00000029482	-1.84375	1.42691e-11	6.28666e-10	Aacs	78894
ENSMUSG00000058921	-1.94008	1.63183e-11	7.15346e-10	Slc10a5	241877
ENSMUSG00000038624	-2.7192	2.59537e-11	1.09651e-09	Nepn	66650
ENSMUSG00000038745	-2.22524	6.0735e-11	2.4705e-09	Nlrp6	101613
ENSMUSG00000044349	-2.11413	7.03856e-11	2.84322e-09	Snhg11	319317
ENSMUSG00000021228	-1.59468	9.89848e-11	3.93487e-09	Acot3	171281
ENSMUSG00000039364	-2.32292	1.10041e-10	4.33496e-09	Sectm1b	58210
ENSMUSG00000024663	-1.75913	1.20335e-10	4.70235e-09	Rab3il1	74760
ENSMUSG00000027130	-1.35708	1.71449e-10	6.57635e-09	Slc12a6	107723
ENSMUSG00000074968	-3.56498	2.1758e-10	8.23744e-09	Ano3	228432
ENSMUSG00000036764	-1.14124	2.90782e-10	1.08909e-08	Dnajc12	30045
ENSMUSG00000036469	-1.75124	3.10683e-10	1.1562e-08	43525	72925
ENSMUSG00000048706	-1.55668	3.36487e-10	1.24429e-08	Lurap1l	52829
ENSMUSG00000052496	-2.28744	3.72591e-10	1.36624e-08	Pkdrej	18766
ENSMUSG00000078650	-2.40125	4.88561e-10	1.7766e-08	G6pc	14377
ENSMUSG00000089635	-3.23073	5.35225e-10	1.92854e-08	NA	NA
ENSMUSG00000042116	-1.52284	6.78408e-10	2.42659e-08	Vwa1	246228
ENSMUSG00000021697	-2.01659	1.03176e-09	3.63109e-08	Depdc1b	218581
ENSMUSG00000074794	-1.00149	1.16448e-09	4.08175e-08	Arrdc3	105171
ENSMUSG00000027428	-0.963589	1.25036e-09	4.33929e-08	Rbbp9	26450
ENSMUSG00000093580	-2.8971	1.38822e-09	4.78921e-08	NA	NA
ENSMUSG00000031294	-1.27041	1.44967e-09	4.97181e-08	D630029K05Rik	103175
ENSMUSG00000020053	-1.41024	1.63953e-09	5.59006e-08	Igf1	16000
ENSMUSG00000041695	-1.93682	2.11215e-09	7.07733e-08	Kcnj2	16518
ENSMUSG00000061808	-1.80629	2.15488e-09	7.19375e-08	Ttr	22139
ENSMUSG00000049799	-0.66433	2.35023e-09	7.80035e-08	Lrrc19	100061
ENSMUSG00000043252	-1.15788	2.58958e-09	8.56226e-08	Tmem64	100201
ENSMUSG00000028528	-1.72422	3.3828e-09	1.08766e-07	Dnajc6	72685
ENSMUSG00000038241	-1.43913	3.95949e-09	1.2456e-07	Cep250	16328
ENSMUSG00000039652	-1.35861	3.99206e-09	1.25135e-07	Cpeb3	208922
ENSMUSG00000023266	-2.1194	4.5414e-09	1.41341e-07	Frs3	107971
ENSMUSG00000030834	-1.60122	4.65808e-09	1.44715e-07	Abcc6	27421
ENSMUSG00000015401	-1.05315	4.72181e-09	1.46176e-07	Cltrn	57394
ENSMUSG00000021670	-0.973075	5.01002e-09	1.54551e-07	Hmgcr	15357
ENSMUSG00000017929	-1.43951	6.27873e-09	1.89674e-07	B4galt5	56336
ENSMUSG00000066829	-1.10655	6.3204e-09	1.90604e-07	Zfp810	235050
ENSMUSG00000005225	-1.01031	6.43953e-09	1.92866e-07	Plekha8	231999
ENSMUSG00000031549	-2.25915	6.95873e-09	2.06297e-07	Ido2	209176
ENSMUSG00000020229	-3.27679	7.16763e-09	2.11415e-07	Slc5a4a	64452
ENSMUSG00000018919	-1.47658	7.41033e-09	2.18205e-07	Tm4sf5	75604
ENSMUSG00000032066	-1.69638	7.81537e-09	2.28976e-07	Bco2	170752
ENSMUSG00000055435	-1.61898	8.18751e-09	2.3868e-07	Maf	17132
ENSMUSG00000040283	-1.3404	9.00608e-09	2.60372e-07	Btnl9	237754
ENSMUSG00000086245	-1.77409	9.25498e-09	2.67127e-07	NA	NA
ENSMUSG00000015944	-1.97847	1.05534e-08	3.01618e-07	Castor2	80909
ENSMUSG00000040860	-1.59982	1.24734e-08	3.51324e-07	Crocc	230872
ENSMUSG00000032064	-1.18842	1.24936e-08	3.51326e-07	Dixdc1	330938
ENSMUSG00000047583	-1.73604	1.31768e-08	3.69945e-07	Tyw3	209584
ENSMUSG00000033618	-1.75914	1.54111e-08	4.26513e-07	Map3k13	71751
ENSMUSG00000084981	-2.94617	1.77119e-08	4.84819e-07	NA	NA
ENSMUSG00000047496	-2.10222	1.94771e-08	5.2982e-07	Rnf152	320311
ENSMUSG00000040327	-0.940077	2.62977e-08	6.97986e-07	Cul9	78309
ENSMUSG00000038527	-1.37624	2.94557e-08	7.78262e-07	C1rl	232371
ENSMUSG00000028989	-2.03931	3.22039e-08	8.43231e-07	Angptl7	654812
ENSMUSG00000030022	-1.34006	4.12088e-08	1.05378e-06	Adamts9	101401
ENSMUSG00000044816	-1.07849	4.41971e-08	1.12526e-06	D630023F18Rik	98303
ENSMUSG00000019768	-1.39247	6.08248e-08	1.50906e-06	Esr1	13982
ENSMUSG00000002032	-1.90004	7.78418e-08	1.90158e-06	Tmem25	71687
ENSMUSG00000041945	-1.5843	7.86305e-08	1.9155e-06	Mfsd9	211798
ENSMUSG00000051517	-1.99516	8.70494e-08	2.10884e-06	Arhgef39	230098
ENSMUSG00000038453	-1.51933	8.93972e-08	2.16272e-06	Srcin1	56013
ENSMUSG00000029765	-1.13987	1.00637e-07	2.4146e-06	Plxna4	243743
ENSMUSG00000022894	-0.96483	1.03118e-07	2.45393e-06	Adamts5	23794
ENSMUSG00000022802	-1.39391	1.47996e-07	3.46533e-06	Lmln	239833
ENSMUSG00000064036	-3.07373	1.49806e-07	3.50301e-06	Mro	71263
ENSMUSG00000024694	-1.32974	1.81769e-07	4.17781e-06	Keg1	64697
ENSMUSG00000028339	-1.60182	2.41685e-07	5.46556e-06	Col15a1	12819
ENSMUSG00000072662	-1.76721	3.01454e-07	6.70831e-06	Mansc4	545893
ENSMUSG00000032758	-0.681328	3.11277e-07	6.90933e-06	Kap	16483
ENSMUSG00000021306	-1.24608	3.27955e-07	7.2611e-06	Gpr137b	83924
ENSMUSG00000026348	-0.825149	3.53429e-07	7.78567e-06	Acmsd	266645
ENSMUSG00000062545	-2.23138	3.79745e-07	8.30264e-06	Tlr12	384059
ENSMUSG00000020261	-1.82757	3.9261e-07	8.54123e-06	Slc36a1	215335
ENSMUSG00000035355	-4.04579	4.4558e-07	9.60991e-06	Kcnh4	380728
ENSMUSG00000057060	-1.4438	4.50296e-07	9.68773e-06	Slc35f3	210027
ENSMUSG00000024921	-1.27864	4.62576e-07	9.9275e-06	Smarca2	67155
ENSMUSG00000024827	-1.35747	4.75319e-07	1.0176e-05	Gldc	104174
ENSMUSG00000067430	-1.24306	5.18183e-07	1.10128e-05	Zfp763	73451
ENSMUSG00000025810	-0.835512	6.55286e-07	1.37265e-05	Nrp1	18186
ENSMUSG00000044647	-2.54577	7.32212e-07	1.51743e-05	Csrnp3	77771
ENSMUSG00000094918	-3.4083	7.39176e-07	1.53005e-05	Gm8765	667693
ENSMUSG00000030657	-1.64214	8.21324e-07	1.69208e-05	Xylt1	233781
ENSMUSG00000044674	-1.2683	9.95529e-07	2.03183e-05	Fzd1	14362
ENSMUSG00000060336	-1.33529	1.04933e-06	2.13665e-05	Zfp937	245174
ENSMUSG00000034282	-1.37993	1.10453e-06	2.24644e-05	Evpl	14027
ENSMUSG00000031163	-1.22988	1.14754e-06	2.32311e-05	Glod5	69824
ENSMUSG00000090828	-1.98166	1.297e-06	2.59836e-05	NA	NA
ENSMUSG00000048126	-1.05097	1.29939e-06	2.59836e-05	Col6a3	12835
ENSMUSG00000040896	-1.51321	1.33802e-06	2.6625e-05	Kcnd3	56543
ENSMUSG00000022026	-1.98452	1.35151e-06	2.68629e-05	Olfm4	380924
ENSMUSG00000063253	-0.83245	1.39239e-06	2.7519e-05	Scoc	56367
ENSMUSG00000020674	-1.02836	1.51557e-06	2.96851e-05	Pxdn	69675
ENSMUSG00000046532	-1.07764	1.53502e-06	2.9999e-05	Ar	11835
ENSMUSG00000028019	-1.19727	1.60727e-06	3.13409e-05	Pdgfc	54635
ENSMUSG00000046840	-1.35789	1.64474e-06	3.20359e-05	Hnf4aos	68314
ENSMUSG00000053477	-0.779812	1.74018e-06	3.36325e-05	Tcf4	21413
ENSMUSG00000035578	-1.31896	1.81138e-06	3.49314e-05	Iqcg	69707
ENSMUSG00000022383	-1.54312	1.92328e-06	3.69671e-05	Ppara	19013
ENSMUSG00000052102	-1.09835	2.07487e-06	3.95332e-05	Gnpda1	26384
ENSMUSG00000049811	-1.32029	2.18769e-06	4.16375e-05	Fam161a	73873
ENSMUSG00000082653	-2.61971	2.19147e-06	4.16641e-05	NA	NA
ENSMUSG00000062151	-2.18855	2.52207e-06	4.73829e-05	Unc13c	208898
ENSMUSG00000038567	-2.08281	2.77123e-06	5.16755e-05	Cyp24a1	13081
ENSMUSG00000046070	-1.70972	2.81867e-06	5.23368e-05	Igfals	16005
ENSMUSG00000036555	-0.82945	2.93045e-06	5.41251e-05	Iqce	74239
ENSMUSG00000049555	-1.45633	3.27051e-06	5.98374e-05	Tmie	20776
ENSMUSG00000048997	-1.88112	3.42428e-06	6.23896e-05	Atxn7l2	72522
ENSMUSG00000079671	-1.65298	4.38615e-06	7.8847e-05	2610203C22Rik	72481
ENSMUSG00000056698	-1.20015	4.48788e-06	8.05102e-05	Elmod3	232089
ENSMUSG00000041779	-1.3979	4.55163e-06	8.15702e-05	Tram2	170829
ENSMUSG00000085358	-3.89407	5.19576e-06	9.15196e-05	NA	NA
ENSMUSG00000017688	-1.41116	5.31965e-06	9.34197e-05	Hnf4g	30942
ENSMUSG00000086706	-1.65243	5.50626e-06	9.64063e-05	Gm15848	102640771
ENSMUSG00000021415	-2.02767	5.62547e-06	9.80677e-05	4933417A18Rik	66761
ENSMUSG00000046312	-1.25007	5.62918e-06	9.80677e-05	AI464131	329828
ENSMUSG00000021613	-2.23251	6.51031e-06	0.000111968	Hapln1	12950
ENSMUSG00000095300	-2.76952	6.66843e-06	0.000114463	Gm906	380882
ENSMUSG00000059022	-2.07059	6.72296e-06	0.000115286	Kcp	333088
ENSMUSG00000089706	-1.48524	6.87018e-06	0.000117235	B230216N24Rik	78603
ENSMUSG00000023206	-1.20858	7.25778e-06	0.000123368	Il15ra	16169
ENSMUSG00000020926	-1.68318	7.28386e-06	0.000123691	Adam11	11488
ENSMUSG00000078487	-3.26413	7.6926e-06	0.000129501	Ankrd65	242805
ENSMUSG00000086529	-4.23747	8.13093e-06	0.000136224	Acss2os	74945
ENSMUSG00000027887	-1.44564	8.83589e-06	0.000147189	Sypl2	17306
ENSMUSG00000037542	-1.11781	8.97004e-06	0.000149282	Aldh8a1	237320
ENSMUSG00000028487	-0.889549	9.19484e-06	0.000152877	Bnc2	242509
ENSMUSG00000091382	-2.72138	9.37479e-06	0.000155573	Vmn1r18	171199
ENSMUSG00000031445	-1.98042	1.10172e-05	0.000178924	Proz	66901
ENSMUSG00000032377	-1.00669	1.2673e-05	0.00020411	Plscr4	235527
ENSMUSG00000047735	-0.682661	1.50776e-05	0.000239685	Samd9l	209086
ENSMUSG00000041594	-0.856784	1.65219e-05	0.000261525	Tmtc4	70551
ENSMUSG00000041660	-1.73119	1.69239e-05	0.000266922	Bbox1	170442
ENSMUSG00000026415	-1.4881	1.75026e-05	0.000274809	Fcamr	64435
ENSMUSG00000058454	-1.68351	1.7966e-05	0.000281833	Dhcr7	13360
ENSMUSG00000047728	-0.898043	1.93222e-05	0.000299349	BC025446	223631
ENSMUSG00000031833	-1.23529	1.98768e-05	0.000307125	Mast3	546071
ENSMUSG00000078532	-1.74209	2.02186e-05	0.000311306	Nkain1	67149
ENSMUSG00000068551	-1.03483	2.20194e-05	0.000335782	Zfp467	68910
ENSMUSG00000085558	-1.67603	2.22061e-05	0.000338334	NA	NA
ENSMUSG00000020564	-1.35577	2.28436e-05	0.000347215	Atxn7l1	380753
ENSMUSG00000074575	-2.84023	2.34144e-05	0.000355196	Kcng1	241794
ENSMUSG00000095041	-1.02003	2.35652e-05	0.000356865	NA	NA
ENSMUSG00000051671	-0.916485	2.35909e-05	0.000356945	Coa6	67892
ENSMUSG00000074071	-1.29059	2.51034e-05	0.00037625	Fam169b	434197
ENSMUSG00000028600	-1.13763	2.58717e-05	0.00038644	Podn	242608
ENSMUSG00000031861	-1.62368	2.59236e-05	0.000386886	Lpar2	53978
ENSMUSG00000046408	-1.83717	2.63071e-05	0.00039194	1700067K01Rik	73453
ENSMUSG00000025726	-1.80685	2.67361e-05	0.000397316	Slc28a1	434203
ENSMUSG00000023031	-0.850283	2.709e-05	0.000402234	Cela1	109901
ENSMUSG00000037016	-1.22047	2.74038e-05	0.000406203	Frem2	242022
ENSMUSG00000057074	-3.27612	2.75021e-05	0.000407315	Ces1g	12623
ENSMUSG00000039934	-0.79151	2.7675e-05	0.000409371	Gsap	212167
ENSMUSG00000054517	-1.0672	2.88361e-05	0.000424198	Trim65	338364
ENSMUSG00000038679	-1.00692	2.90967e-05	0.000427314	Trps1	83925
ENSMUSG00000031596	-1.36165	3.07839e-05	0.000448327	Slc7a2	11988
ENSMUSG00000040488	-0.855218	3.11054e-05	0.000452257	Ltbp4	108075
ENSMUSG00000055430	-1.68425	3.28269e-05	0.000474133	Nap1l5	58243
ENSMUSG00000050545	-1.40914	3.47252e-05	0.0004999	Fam228b	207921
ENSMUSG00000028614	-0.972445	3.80602e-05	0.000542551	Ndc1	72787
ENSMUSG00000018841	-0.95643	3.97034e-05	0.000563221	Rad51d	19364
ENSMUSG00000028517	-0.642776	4.18103e-05	0.000591191	Plpp3	67916
ENSMUSG00000054708	-1.0135	4.205e-05	0.000594101	Ankrd24	70615
ENSMUSG00000026768	-0.842582	4.26353e-05	0.000601883	Itga8	241226
ENSMUSG00000024245	-1.2974	4.28495e-05	0.00060442	Tmem178	68027
ENSMUSG00000025092	-1.12151	4.37287e-05	0.000613852	Hspa12a	73442
ENSMUSG00000027679	-0.779308	4.54318e-05	0.000633077	Dnajc19	67713
ENSMUSG00000027883	-1.47517	4.61499e-05	0.000641488	Gpsm2	76123
ENSMUSG00000041147	-0.928631	4.61742e-05	0.000641488	Brca2	12190
ENSMUSG00000066842	-0.972289	4.67672e-05	0.000648695	Hmcn1	545370
ENSMUSG00000046574	-1.3546	5.09215e-05	0.000701314	Prr12	233210
ENSMUSG00000055632	-2.31702	5.10744e-05	0.000702865	Hmcn2	665700
ENSMUSG00000086273	-4.11334	5.1398e-05	0.000706208	Rbm46os	78212
ENSMUSG00000067071	-0.947885	5.29893e-05	0.000725791	Hes6	55927
ENSMUSG00000004043	-0.935333	5.63449e-05	0.000768145	Stat5a	20850
ENSMUSG00000061393	-1.45242	5.69308e-05	0.00077432	Acvr2b	11481
ENSMUSG00000024186	-1.40141	5.70636e-05	0.000775524	Rgs11	50782
ENSMUSG00000033720	-0.977069	5.77845e-05	0.000784711	Sfxn5	94282
ENSMUSG00000069662	-1.01139	5.80336e-05	0.000787083	Marcks	17118
ENSMUSG00000040350	-0.916197	5.84178e-05	0.000790855	Trim7	94089
ENSMUSG00000046169	-1.24583	5.91904e-05	0.000800077	Adamts6	108154
ENSMUSG00000027832	-2.26312	6.10793e-05	0.000822432	Ptx3	19288
ENSMUSG00000071856	-0.908755	6.11545e-05	0.00082281	Mcc	328949
ENSMUSG00000037905	-0.860911	6.14819e-05	0.000826579	Bri3bp	76809
ENSMUSG00000021594	-1.37702	6.18494e-05	0.000830881	Srd5a1	78925
ENSMUSG00000038271	-1.08148	6.42387e-05	0.000857709	Iffo1	320678
ENSMUSG00000070709	-0.896684	6.48026e-05	0.000864579	Zfp974	73430
ENSMUSG00000086156	-3.69136	6.51176e-05	0.000868119	NA	NA
ENSMUSG00000034858	-1.22685	6.55101e-05	0.000872022	Fam214a	235493
ENSMUSG00000068426	-2.7611	6.63343e-05	0.000881652	NA	NA
ENSMUSG00000060206	-0.929633	6.70382e-05	0.000890331	Zfp462	242466
ENSMUSG00000059027	-1.92321	6.74197e-05	0.00089404	NA	NA
ENSMUSG00000025993	-0.597595	7.02722e-05	0.000928075	Slc40a1	53945
ENSMUSG00000020695	-1.03018	7.07634e-05	0.000933426	Mrc2	17534
ENSMUSG00000029830	-1.25403	7.15193e-05	0.000942686	Svopl	320590
ENSMUSG00000086924	-1.59339	7.31401e-05	0.000961688	NA	NA
ENSMUSG00000036006	-1.2577	7.31809e-05	0.000961688	Ripor2	193385
ENSMUSG00000089827	-1.33348	7.43208e-05	0.000974471	NA	NA
ENSMUSG00000078716	-1.352	7.84947e-05	0.00101927	Tmem8b	242409
ENSMUSG00000092242	-2.42036	8.00809e-05	0.00103525	NA	NA
ENSMUSG00000013236	-1.05631	8.03844e-05	0.00103841	Ptprs	19280
ENSMUSG00000013539	-0.897502	8.06345e-05	0.00104087	Tango2	27883
ENSMUSG00000054676	-1.0133	8.16553e-05	0.00105172	1600014C10Rik	72244
ENSMUSG00000068130	-1.1574	8.20597e-05	0.00105537	Zfp442	668923
ENSMUSG00000027577	-1.60244	8.34981e-05	0.00107151	Chrna4	11438
ENSMUSG00000035357	-0.884905	8.45208e-05	0.00108384	Pdzrn3	55983
ENSMUSG00000033502	-0.893042	9.24321e-05	0.00117666	Cdc14a	229776
ENSMUSG00000024378	-0.954208	9.28935e-05	0.00118167	Stard4	170459
ENSMUSG00000016756	-0.848183	9.64221e-05	0.00122389	Cmah	12763
ENSMUSG00000072763	-1.36606	9.65376e-05	0.00122447	NA	NA
ENSMUSG00000036093	-0.66486	9.82343e-05	0.00124059	Arl5a	75423
ENSMUSG00000027331	-1.92806	9.87252e-05	0.00124589	Knstrn	51944
ENSMUSG00000015451	-1.56446	0.000101939	0.00128275	C4a	625018
ENSMUSG00000025574	-0.887442	0.000102201	0.00128511	Tk1	21877
ENSMUSG00000093535	-1.97169	0.000106697	0.00133781	NA	NA
ENSMUSG00000019906	-1.40845	0.000107313	0.00134421	Lin7a	108030
ENSMUSG00000042444	-0.634341	0.000108882	0.00135839	Mindy2	235461
ENSMUSG00000020883	-0.701211	0.000109166	0.00136096	Fbxl20	72194
ENSMUSG00000036875	-1.38948	0.0001103	0.00137314	Dna2	327762
ENSMUSG00000050107	-2.03433	0.000113697	0.0014089	Haspin	14841
ENSMUSG00000040183	-1.15963	0.000120872	0.00148676	Ankrd6	140577
ENSMUSG00000034226	-2.04049	0.000121376	0.00149191	Rhov	228543
ENSMUSG00000020156	-0.808292	0.000122108	0.0014988	Mum1	68114
ENSMUSG00000039765	-1.23045	0.00012917	0.00157554	Cc2d2a	231214
ENSMUSG00000013033	-1.02927	0.00013125	0.00159645	Adgrl1	330814
ENSMUSG00000059602	-0.903032	0.00013381	0.00162307	Syn3	27204
ENSMUSG00000024223	-3.37857	0.000136338	0.0016503	Armc12	67645
ENSMUSG00000086010	-1.55834	0.000139434	0.00168544	LOC102631757	102631757
ENSMUSG00000021892	-0.647462	0.000140532	0.00169307	Sh3bp5	24056
ENSMUSG00000045045	-1.49695	0.000141233	0.0016978	Lrfn4	225875
ENSMUSG00000022206	-0.698625	0.000144792	0.00173442	Npr3	18162
ENSMUSG00000015968	-0.747761	0.000144873	0.00173442	Cacna1d	12289
ENSMUSG00000029163	-0.757358	0.000149484	0.00177744	Emilin1	100952
ENSMUSG00000037953	-1.597	0.000155283	0.00183889	A4gnt	333424
ENSMUSG00000025175	-1.0517	0.000156603	0.00185328	Fn3k	63828
ENSMUSG00000071392	-1.95661	0.000156987	0.00185531	Ect2l	100045792
ENSMUSG00000028943	-1.28149	0.000160418	0.00189075	Espn	56226
ENSMUSG00000037989	-2.08898	0.000162633	0.00191557	Wnk2	75607
ENSMUSG00000049191	-1.47559	0.000166031	0.00195033	Rtl5	331474
ENSMUSG00000085747	-1.86281	0.000169303	0.00198211	Slc13a2os	790911
ENSMUSG00000035509	-1.46568	0.000170687	0.00199699	Fbxl21	213311
ENSMUSG00000018999	-0.753874	0.000175761	0.0020536	Slc35b4	58246
ENSMUSG00000020424	-1.35519	0.000176377	0.00205942	Castor1	71962
ENSMUSG00000038843	-0.618465	0.000176562	0.0020602	Gcnt1	14537
ENSMUSG00000032946	-1.17359	0.000183642	0.00213286	Rasgrp2	19395
ENSMUSG00000058248	-2.77256	0.000186099	0.00215852	Kcnh1	16510
ENSMUSG00000028088	-1.1341	0.000186449	0.00216061	Fmo5	14263
ENSMUSG00000010044	-1.0586	0.0001875	0.00216902	Zmynd10	114602
ENSMUSG00000082286	-0.880039	0.000188083	0.00217341	NA	NA
ENSMUSG00000051550	-1.63105	0.000188252	0.00217341	Zfp579	68490
ENSMUSG00000040640	-0.825901	0.000192246	0.0022166	Erc2	238988
ENSMUSG00000031725	-1.03741	0.000193238	0.00222364	Ces1f	234564
ENSMUSG00000033676	-1.20197	0.000195754	0.00224963	Gabrb3	14402
ENSMUSG00000023249	-0.895754	0.000198131	0.00227452	Parp3	235587
ENSMUSG00000068748	-2.13296	0.000198538	0.00227713	Ptprz1	19283
ENSMUSG00000074519	-0.84806	0.000200201	0.00229344	Zfp971	626848
ENSMUSG00000021591	-1.04291	0.000201222	0.00230339	Glrx	93692
ENSMUSG00000059049	-1.00438	0.000201458	0.00230458	Frem1	329872
ENSMUSG00000045215	-1.04822	0.000201591	0.00230459	Asxl3	211961
ENSMUSG00000033715	-0.668855	0.000203577	0.00232538	Akr1c14	105387
ENSMUSG00000022180	-1.43393	0.00020637	0.00234848	Slc7a8	50934
ENSMUSG00000028003	-1.7982	0.000212906	0.00241814	Lrat	79235
ENSMUSG00000049971	-1.15068	0.000218513	0.002477	Glt1d1	319804
ENSMUSG00000048371	-1.11189	0.0002203	0.00249242	Pdp2	382051
ENSMUSG00000024424	-0.777404	0.000221382	0.00250141	Ttc39c	72747
ENSMUSG00000029269	-1.44359	0.000225267	0.0025408	Sult1b1	56362
ENSMUSG00000045441	-1.16348	0.000225667	0.00254326	Gprin3	243385
ENSMUSG00000018068	-0.654365	0.000229705	0.00258211	Ints2	70422
ENSMUSG00000063063	-1.8431	0.00023118	0.00259312	Ctnna2	12386
ENSMUSG00000032246	-0.602919	0.000231277	0.00259312	Calml4	75600
ENSMUSG00000001986	-1.12477	0.000238931	0.00266526	Gria3	53623
ENSMUSG00000032564	-1.14342	0.000242261	0.00269612	Cpne4	74020
ENSMUSG00000089840	-3.05407	0.000242313	0.00269612	NA	NA
ENSMUSG00000054074	-1.05332	0.000243289	0.00270353	Skida1	72668
ENSMUSG00000052512	-1.07465	0.000246346	0.00273404	Nav2	78286
ENSMUSG00000040712	-0.964776	0.000250089	0.00276734	Camta2	216874
ENSMUSG00000037972	-0.837174	0.000251561	0.00277606	Snn	20621
ENSMUSG00000038122	-0.845733	0.000259098	0.00284131	Tbc1d32	544696
ENSMUSG00000075225	-1.91031	0.000260624	0.00285625	Ccdc162	75973
ENSMUSG00000025165	-3.53153	0.000261021	0.00285881	Sectm1a	209588
ENSMUSG00000026839	-1.22558	0.000272467	0.0029656	Upp2	76654
ENSMUSG00000038236	-0.812215	0.000272728	0.0029666	Hoxa7	15404
ENSMUSG00000023972	-1.132	0.000277556	0.00301162	Ptk7	71461
ENSMUSG00000087232	-2.77534	0.000278829	0.00302355	NA	NA
ENSMUSG00000079738	-1.46542	0.000280264	0.00303536	NA	NA
ENSMUSG00000036641	-0.984772	0.000281243	0.00304031	Ccdc148	227933
ENSMUSG00000027695	-0.843762	0.000288966	0.00311994	Pld1	18805
ENSMUSG00000032507	-0.945737	0.000289575	0.00312459	Fbxl2	72179
ENSMUSG00000052387	-1.12443	0.000293419	0.00316216	Trpm3	226025
ENSMUSG00000081596	-5.12211	0.000300194	0.00322524	NA	NA
ENSMUSG00000038128	-1.23047	0.00030631	0.00328893	Camk4	12326
ENSMUSG00000031075	-1.28551	0.000307916	0.00330415	Ano1	101772
ENSMUSG00000019232	-1.02883	0.000314736	0.00336906	Etnppl	71760
ENSMUSG00000070639	-0.720977	0.000315431	0.00337444	Lrrc8b	433926
ENSMUSG00000043029	-1.77243	0.000316465	0.00338015	Trpv3	246788
ENSMUSG00000028521	-1.27935	0.000322381	0.00343652	Slc35d1	242585
ENSMUSG00000066613	-0.88568	0.000322411	0.00343652	Zfp932	69504
ENSMUSG00000033453	-0.863899	0.000328437	0.00349221	Adamts15	235130
ENSMUSG00000063849	-0.988965	0.000335195	0.00355327	Ppcdc	66812
ENSMUSG00000026872	-0.71192	0.000339958	0.0035994	Zeb2	24136
ENSMUSG00000030170	-2.00323	0.000341816	0.0036147	Wnt5b	22419
ENSMUSG00000042672	-1.41305	0.000350733	0.00369114	Dcst1	77772
ENSMUSG00000033209	-1.09611	0.000352235	0.00370249	Ttc28	209683
ENSMUSG00000063704	-1.27163	0.000361693	0.00379051	Mapk15	332110
ENSMUSG00000086968	-1.0624	0.000371071	0.00387487	4933431E20Rik	329735
ENSMUSG00000043587	-1.25068	0.000371782	0.00387998	Pxylp1	235534
ENSMUSG00000027339	-0.895564	0.000376135	0.00392073	Rassf2	215653
ENSMUSG00000039410	-0.816228	0.000385259	0.00400153	Prdm16	70673
ENSMUSG00000047415	-1.74347	0.000397063	0.00410463	Gpr68	238377
ENSMUSG00000065952	-2.45912	0.000407149	0.00419155	C330021F23Rik	546049
ENSMUSG00000035024	-0.729336	0.000407806	0.00419584	Ncapd3	78658
ENSMUSG00000034206	-1.68372	0.000412264	0.00423539	Polq	77782
ENSMUSG00000039347	-0.861881	0.000413478	0.00424173	Atp6v0e2	76252
ENSMUSG00000027710	-0.700625	0.000421249	0.00431385	Acad9	229211
ENSMUSG00000035566	-0.985977	0.000430679	0.00440269	Pcdh17	219228
ENSMUSG00000030363	-2.20994	0.000431781	0.00441138	NA	NA
ENSMUSG00000015112	-0.997076	0.000432301	0.00441411	Slc25a13	50799
ENSMUSG00000036862	-0.833875	0.000450789	0.00458149	Dchs1	233651
ENSMUSG00000002578	-2.04162	0.00045202	0.00458956	Ikzf4	22781
ENSMUSG00000020641	-0.901944	0.000464174	0.00469842	Rsad2	58185
ENSMUSG00000029192	-1.00064	0.000471943	0.00477153	Tbc1d14	100855
ENSMUSG00000026321	-1.21499	0.000473983	0.00478939	Tnfrsf11a	21934
ENSMUSG00000049532	-1.16935	0.000479242	0.00482859	Sall2	50524
ENSMUSG00000042797	-1.23794	0.000481208	0.0048456	Aqp11	66333
ENSMUSG00000044367	-1.21104	0.000482445	0.00485526	Slc16a13	69309
ENSMUSG00000079177	-1.82527	0.000491452	0.00493455	Fam228a	74855
ENSMUSG00000024063	-0.747402	0.000495179	0.00496912	Lbh	77889
ENSMUSG00000030199	-0.73287	0.000502468	0.00503713	Etv6	14011
ENSMUSG00000046949	-0.651991	0.000514709	0.00514738	Nqo2	18105
ENSMUSG00000027204	-0.661441	0.000517303	0.00516742	Fbn1	14118
ENSMUSG00000040234	-0.722889	0.000524532	0.00522323	Tm7sf3	67623
ENSMUSG00000021379	-0.979418	0.000524682	0.00522323	Id4	15904
ENSMUSG00000047502	-1.19888	0.000530555	0.00527	Mroh7	381538
ENSMUSG00000038540	-1.50145	0.000548191	0.00542945	Tmc3	233424
ENSMUSG00000039115	-0.661779	0.000556492	0.00549921	Itga9	104099
ENSMUSG00000037157	-1.80518	0.000563074	0.00556112	Il22ra1	230828
ENSMUSG00000039691	-3.96951	0.000565156	0.00557853	Tspan10	208634
ENSMUSG00000039375	-1.61182	0.000566797	0.00558526	Wdr17	244484
ENSMUSG00000033610	-0.788164	0.000572374	0.0056307	Pank1	75735
ENSMUSG00000084844	-0.989515	0.00058019	0.00569479	NA	NA
ENSMUSG00000078493	-2.01657	0.000585011	0.00572604	NA	NA
ENSMUSG00000032265	-0.979327	0.000587305	0.00574206	Tent5a	212943
ENSMUSG00000087231	-1.47557	0.000592783	0.00578915	E230016M11Rik	320172
ENSMUSG00000020453	-0.93921	0.000604251	0.00588144	Patz1	56218
ENSMUSG00000005364	-1.52086	0.000614354	0.00595658	Il5ra	16192
ENSMUSG00000085438	-0.592908	0.000618484	0.0059933	1700020I14Rik	66602
ENSMUSG00000026594	-0.757819	0.000623102	0.00602803	Ralgps2	78255
ENSMUSG00000079260	-1.31526	0.000646493	0.00621516	Tmppe	100504715
ENSMUSG00000026304	-0.864467	0.000654607	0.00628416	Rab17	19329
ENSMUSG00000034848	-0.691145	0.000664755	0.00636411	Ttc21b	73668
ENSMUSG00000037251	-0.934966	0.000670145	0.00640054	Pomk	74653
ENSMUSG00000009115	-2.62999	0.000672983	0.0064218	Spatc1l	76573
ENSMUSG00000056162	-1.21502	0.000683095	0.00649702	Cndp1	338403
ENSMUSG00000034687	-1.18863	0.000684959	0.00650767	Fras1	231470
ENSMUSG00000025158	-0.813278	0.00069636	0.00660165	Rfng	19719
ENSMUSG00000034164	-1.24637	0.000708095	0.00669113	Emid1	140703
ENSMUSG00000033781	-0.822005	0.000713138	0.00673152	Asb13	142688
ENSMUSG00000036814	-1.08557	0.000729347	0.00686599	Slc6a20a	102680
ENSMUSG00000039981	-3.16546	0.000752709	0.00705554	Zc3h12d	237256
ENSMUSG00000032334	-0.873625	0.000755771	0.00708044	Loxl1	16949
ENSMUSG00000042851	-0.850444	0.000763107	0.0071377	Zc3h6	78751
ENSMUSG00000068394	-0.931424	0.000765194	0.0071534	Cep152	99100
ENSMUSG00000072683	-1.39559	0.000769879	0.00719335	Gm7457	665037
ENSMUSG00000090015	-0.840701	0.0007708	0.00719811	Gm15446	100642166
ENSMUSG00000027463	-1.14228	0.000774623	0.00722609	Slc52a3	69698
ENSMUSG00000039157	-0.78951	0.000782368	0.00728669	Fam102a	98952
ENSMUSG00000021245	-0.588023	0.000824628	0.00760335	Mlh3	217716
ENSMUSG00000003282	-1.07572	0.000839173	0.00773061	Plag1	56711
ENSMUSG00000055240	-0.740238	0.00085055	0.00781764	Zfp101	22643
ENSMUSG00000056665	-1.39465	0.00085258	0.00783218	Them6	223626
ENSMUSG00000059588	-0.622145	0.000854946	0.00784568	Calcrl	54598
ENSMUSG00000074646	-1.67619	0.000859977	0.00788357	6430550D23Rik	320095
ENSMUSG00000025766	-0.631905	0.000862009	0.00789806	D3Ertd751e	73852
ENSMUSG00000045871	-1.47777	0.000867753	0.00794237	Slitrk6	239250
ENSMUSG00000027805	-0.653982	0.0008822	0.00805773	Pfn2	18645
ENSMUSG00000045287	-0.912244	0.000886315	0.00807845	Rtn4rl1	237847
ENSMUSG00000028970	-1.11306	0.000889696	0.00810082	Abcb1b	18669
ENSMUSG00000045064	-0.84623	0.000907769	0.00824391	Zc2hc1c	72350
ENSMUSG00000073680	-2.82657	0.000918037	0.00832852	Tmem88b	320587
ENSMUSG00000022672	-0.668021	0.000918792	0.00833105	Prkdc	19090
ENSMUSG00000017802	-0.717819	0.00092971	0.00838657	Retreg3	67998
ENSMUSG00000025025	-0.61413	0.000931212	0.00839579	Mxi1	17859
ENSMUSG00000035539	-3.11512	0.000936722	0.00843677	Ccdc180	381522
ENSMUSG00000028957	-1.26557	0.000942653	0.00848581	Per3	18628
ENSMUSG00000035164	-0.863269	0.000953037	0.00854327	Zc3h12c	244871
ENSMUSG00000027217	-1.07361	0.000953431	0.00854327	Tspan18	241556
ENSMUSG00000040829	-1.15855	0.000956333	0.00856489	Zmynd15	574428
ENSMUSG00000061578	-3.43664	0.000984535	0.00879552	Ksr2	333050
ENSMUSG00000049807	-1.16439	0.0009846	0.00879552	Arhgap23	58996
ENSMUSG00000004187	-0.994908	0.000989966	0.00882993	Kifc2	16581
ENSMUSG00000041624	-0.885909	0.000992808	0.00885077	Gucy1a2	234889
ENSMUSG00000090098	-1.27999	0.00100875	0.00897222	Alms1-ps2	623273
ENSMUSG00000035936	-1.0302	0.00103086	0.00914336	Aldh5a1	214579
ENSMUSG00000037995	-1.78161	0.00104926	0.00928777	Igsf9	93842
ENSMUSG00000005611	-0.868263	0.00107052	0.00945683	Mrvi1	17540
ENSMUSG00000031974	-0.616752	0.00108169	0.0095329	Abcb10	56199
ENSMUSG00000039376	-1.7647	0.00108186	0.0095329	Synpo2l	68760
ENSMUSG00000036022	-1.35662	0.00112297	0.00985079	Fam122b	78755
ENSMUSG00000027360	-1.54193	0.00112337	0.00985079	Hdc	15186
ENSMUSG00000039795	-0.790026	0.00112632	0.00986503	Zfand1	66361
ENSMUSG00000043789	-1.2115	0.00113299	0.00991849	Vwce	71768
ENSMUSG00000027210	-0.877369	0.00115057	0.0100573	Meis2	17536
ENSMUSG00000040606	-0.753362	0.00115834	0.0101195	Kazn	71529
ENSMUSG00000014361	-0.780512	0.00117069	0.0102128	Mertk	17289
ENSMUSG00000021313	-0.979196	0.00117304	0.0102281	Ryr2	20191
ENSMUSG00000012017	-1.05576	0.00119512	0.0103895	Scarf2	224024
ENSMUSG00000055067	-0.838697	0.00120869	0.0105023	Smyd3	69726
ENSMUSG00000036661	-0.875805	0.00121441	0.0105311	Dennd3	105841
ENSMUSG00000037098	-0.924032	0.00121808	0.0105551	Rab11fip3	215445
ENSMUSG00000047419	-1.68193	0.00123512	0.0106948	Cmya5	76469
ENSMUSG00000024347	-2.65093	0.0012618	0.0108989	Psd2	74002
ENSMUSG00000030309	-0.947247	0.00126952	0.0109547	Caprin2	232560
ENSMUSG00000087223	-1.96981	0.00127906	0.0110207	4930442L01Rik	67583
ENSMUSG00000001497	-2.1012	0.00128795	0.0110896	Pax9	18511
ENSMUSG00000028012	-2.02724	0.00131495	0.0112855	Rrh	20132
ENSMUSG00000022791	-0.714362	0.00133144	0.0114138	Tnk2	51789
ENSMUSG00000035189	-1.1048	0.00133793	0.0114602	Ano4	320091
ENSMUSG00000048636	-1.03839	0.00135036	0.0115554	A730049H05Rik	74516
ENSMUSG00000026837	-0.882004	0.00135467	0.0115809	Col5a1	12831
ENSMUSG00000036422	-4.1097	0.00136233	0.0116293	Pcdh8	18530
ENSMUSG00000085109	-2.72573	0.00139193	0.0118531	NA	NA
ENSMUSG00000030731	-1.60618	0.00139363	0.0118618	Syt3	20981
ENSMUSG00000081957	-0.75837	0.00139774	0.0118794	NA	NA
ENSMUSG00000022829	-1.20121	0.00140409	0.0119276	Stxbp5l	207227
ENSMUSG00000050592	-2.59126	0.00141852	0.0120268	Fam78a	241303
ENSMUSG00000075415	-0.84147	0.00142062	0.0120329	Fnbp1	14269
ENSMUSG00000053964	-1.30996	0.00142513	0.0120595	Lgals4	16855
ENSMUSG00000046111	-0.66366	0.0014286	0.0120713	Cep295	319675
ENSMUSG00000020429	-1.7168	0.00143157	0.0120906	Igfbp1	16006
ENSMUSG00000062044	-2.66696	0.00144125	0.0121547	Lmtk3	381983
ENSMUSG00000078247	-0.941695	0.001455	0.0122412	Airn	104103
ENSMUSG00000085468	-1.88945	0.00147373	0.0123809	NA	NA
ENSMUSG00000022899	-0.703699	0.00148011	0.0124112	Slc15a2	57738
ENSMUSG00000037410	-0.810433	0.00148383	0.0124359	Tbc1d2b	67016
ENSMUSG00000051652	-0.791363	0.00148727	0.0124588	Lrrc3	237387
ENSMUSG00000096335	-6.1658	0.00149212	0.0124934	n-R5s108	100861475
ENSMUSG00000039741	-0.952698	0.00150015	0.0125382	Bahcc1	268515
ENSMUSG00000034785	-0.94636	0.00152476	0.0126878	Dio1	13370
ENSMUSG00000082111	-2.6376	0.00152477	0.0126878	NA	NA
ENSMUSG00000031583	-0.709967	0.00152891	0.0127102	Wrn	22427
ENSMUSG00000079550	-1.67725	0.00155826	0.0129173	Mpp4	227157
ENSMUSG00000039458	-0.595772	0.00158778	0.0131247	Mtmr12	268783
ENSMUSG00000026950	-1.24878	0.00159156	0.0131498	Neb	17996
ENSMUSG00000028453	-1.38918	0.00159988	0.0131936	Fancg	60534
ENSMUSG00000000805	-0.615955	0.00160112	0.0131976	Car4	12351
ENSMUSG00000086040	-1.59289	0.00165837	0.013611	Wipf3	330319
ENSMUSG00000048489	-1.25452	0.00165906	0.013611	Depp1	213393
ENSMUSG00000064341	-0.715672	0.00168169	0.013765	ND1	17716
ENSMUSG00000020175	-1.29616	0.00168233	0.013765	Rab36	76877
ENSMUSG00000071669	-1.21087	0.00168676	0.0137857	Snx29	74478
ENSMUSG00000033705	-0.685829	0.00168745	0.0137857	Stard9	668880
ENSMUSG00000028789	-1.07783	0.00170988	0.0139494	Azin2	242669
ENSMUSG00000054555	-1.35407	0.0017133	0.0139708	Adam12	11489
ENSMUSG00000068196	-1.36799	0.00173938	0.0141435	Col8a1	12837
ENSMUSG00000068876	-0.657039	0.00174015	0.0141435	Cgn	70737
ENSMUSG00000038534	-1.04481	0.00175874	0.0142748	Osbpl7	71240
ENSMUSG00000036565	-0.901221	0.00176045	0.014282	Ttyh3	78339
ENSMUSG00000019838	-0.847636	0.00177756	0.0143875	Slc16a10	72472
ENSMUSG00000034912	-4.17903	0.00179311	0.0144999	Mdga2	320772
ENSMUSG00000035311	-0.729901	0.00179917	0.0145422	Gnptab	432486
ENSMUSG00000081143	-2.08504	0.00181036	0.014615	NA	NA
ENSMUSG00000040543	-1.06941	0.00181069	0.014615	Pitpnm3	327958
ENSMUSG00000008206	-0.833803	0.00182007	0.0146767	Cers4	67260
ENSMUSG00000042156	-1.14394	0.00183508	0.0147764	Dzip1	66573
ENSMUSG00000085732	-1.85361	0.00183866	0.014793	NA	NA
ENSMUSG00000020070	-0.63482	0.00185103	0.0148786	Rufy2	70432
ENSMUSG00000029419	-4.42213	0.00185185	0.0148786	Ajm1	381353
ENSMUSG00000039671	-0.643735	0.00187637	0.015048	Zmynd8	228880
ENSMUSG00000060044	-1.18514	0.00188232	0.0150818	Tmem26	327766
ENSMUSG00000037005	-1.50181	0.00188905	0.0151289	Xpnpep2	170745
ENSMUSG00000005043	-0.888661	0.0019408	0.0154513	Sgsh	27029
ENSMUSG00000028527	-0.827916	0.00195014	0.0155116	Ak4	11639
ENSMUSG00000052534	-0.964	0.00197521	0.015654	Pbx1	18514
ENSMUSG00000020605	-0.927943	0.00197936	0.0156727	Hs1bp3	58240
ENSMUSG00000026786	-1.47646	0.00198337	0.0156914	Apbb1ip	54519
ENSMUSG00000019892	-1.74281	0.00198352	0.0156914	Lrriq1	74978
ENSMUSG00000027253	-0.813791	0.00198745	0.0157083	Lrp4	228357
ENSMUSG00000037977	-1.67579	0.00199137	0.0157321	6430571L13Rik	235599
ENSMUSG00000026207	-2.02794	0.00201258	0.0158425	Speg	11790
ENSMUSG00000026156	-0.964168	0.00203513	0.0159912	B3gat2	280645
ENSMUSG00000058886	-0.965558	0.00204599	0.0160693	Deaf1	54006
ENSMUSG00000062410	-0.890273	0.00204797	0.0160704	Hsd3b3	15494
ENSMUSG00000022856	-1.07556	0.00205265	0.0160822	Tmem41a	66664
ENSMUSG00000055991	-0.657818	0.00205314	0.0160822	Zkscan5	22757
ENSMUSG00000026024	-0.839865	0.00208703	0.0163111	Als2	74018
ENSMUSG00000090622	-1.28337	0.00210222	0.0164042	A930033H14Rik	320700
ENSMUSG00000045667	-0.854714	0.00210269	0.0164042	Smtnl2	276829
ENSMUSG00000021461	-0.783242	0.00213333	0.0166114	Fancc	14088
ENSMUSG00000028637	-1.32889	0.00216111	0.0168	Ccdc30	73332
ENSMUSG00000006711	-1.62811	0.00217442	0.0168716	D130043K22Rik	210108
ENSMUSG00000047797	-1.16554	0.00217515	0.0168716	Gjb1	14618
ENSMUSG00000050270	-1.09577	0.00219384	0.017009	Tmem220	338369
ENSMUSG00000019763	-0.5872	0.00222673	0.0172259	Rmnd1	66084
ENSMUSG00000001521	-0.684715	0.00222966	0.0172409	Tulp3	22158
ENSMUSG00000078866	-0.600732	0.00223816	0.0172838	Zfp970	628308
ENSMUSG00000026944	-0.717181	0.00224044	0.0172937	Abca2	11305
ENSMUSG00000030249	-0.671929	0.00224503	0.0173215	Abcc9	20928
ENSMUSG00000041471	-0.624295	0.00228595	0.0176217	Shld2	75698
ENSMUSG00000031787	-0.751471	0.00232028	0.0178469	Katnb1	74187
ENSMUSG00000034493	-2.4592	0.00234827	0.0180147	NA	NA
ENSMUSG00000039987	-0.689491	0.00235081	0.0180263	Phtf2	68770
ENSMUSG00000047146	-1.12439	0.00236924	0.0181368	Tet1	52463
ENSMUSG00000039831	-0.585085	0.00237041	0.0181368	Arhgap29	214137
ENSMUSG00000060131	-1.544	0.00237157	0.0181378	Atp8b4	241633
ENSMUSG00000028251	-1.18567	0.00239063	0.0182596	Tstd3	77032
ENSMUSG00000030968	-0.711881	0.0024054	0.0183221	Pdilt	71830
ENSMUSG00000002617	-0.748765	0.00241147	0.0183547	Zfp40	22700
ENSMUSG00000052562	-0.680306	0.00244666	0.0186063	Slc22a30	319800
ENSMUSG00000061882	-1.0819	0.00245008	0.0186242	Ccdc62	208908
ENSMUSG00000038541	-1.68867	0.00245675	0.0186668	Srd5a2	94224
ENSMUSG00000040312	-1.13362	0.00247488	0.0187801	Cchcr1	240084
ENSMUSG00000085582	-1.25891	0.00247644	0.0187838	3110099E03Rik	100043232
ENSMUSG00000025231	-0.994764	0.00249501	0.0189001	Sufu	24069
ENSMUSG00000071350	-0.681659	0.00250829	0.0189721	Setdb2	239122
ENSMUSG00000026185	-1.0431	0.00250886	0.0189721	Igfbp5	16011
ENSMUSG00000015599	-1.54263	0.00252772	0.0190817	Ttbk1	106763
ENSMUSG00000028189	-0.620781	0.00253142	0.0190849	Ctbs	74245
ENSMUSG00000022877	-1.49064	0.00254247	0.01916	Hrg	94175
ENSMUSG00000006567	-1.13604	0.0025713	0.0193551	Atp7b	11979
ENSMUSG00000042684	-0.858229	0.00257168	0.0193551	Npl	74091
ENSMUSG00000028457	-1.80027	0.00257436	0.019363	Atp8b5	320571
ENSMUSG00000053747	-4.6925	0.00260619	0.0195811	Sox14	20669
ENSMUSG00000087543	-1.41013	0.0026251	0.0196865	Gm16576	100504191
ENSMUSG00000035513	-1.35013	0.00262584	0.0196865	Ntng2	171171
ENSMUSG00000054031	-1.49295	0.00264618	0.019822	NA	NA
ENSMUSG00000093398	-2.18514	0.00264855	0.0198228	NA	NA
ENSMUSG00000036242	-1.16198	0.00267089	0.0199473	Armh4	67419
ENSMUSG00000040721	-1.30993	0.00267803	0.0199921	Zfhx2	239102
ENSMUSG00000085566	-1.13885	0.00267933	0.0199932	NA	NA
ENSMUSG00000039670	-0.689992	0.00268475	0.0200252	Oxld1	66431
ENSMUSG00000022701	-0.681389	0.00269742	0.0201111	Ccdc191	212153
ENSMUSG00000050608	-0.698088	0.00273331	0.0203266	Minos1	433771
ENSMUSG00000035944	-0.765896	0.00273721	0.020347	Ttc38	239570
ENSMUSG00000042121	-0.846311	0.00274201	0.0203654	Ssh1	231637
ENSMUSG00000027544	-1.56549	0.00276122	0.0204473	Nfatc2	18019
ENSMUSG00000000056	-0.606695	0.00276614	0.0204751	Narf	67608
ENSMUSG00000005089	-1.10674	0.00279833	0.0206784	Slc1a2	20511
ENSMUSG00000030030	-1.52448	0.0028089	0.0207389	1700003E16Rik	71837
ENSMUSG00000029217	-0.828711	0.00283303	0.0208906	Tec	21682
ENSMUSG00000042942	-0.95232	0.0028517	0.0210106	Greb1l	381157
ENSMUSG00000036995	-1.15046	0.00286424	0.0210852	Asap3	230837
ENSMUSG00000061959	-1.05649	0.00288574	0.02119	Ces1e	13897
ENSMUSG00000054312	-0.671842	0.00289001	0.0212124	Mrps21	66292
ENSMUSG00000021994	-0.65737	0.00289302	0.0212197	Wnt5a	22418
ENSMUSG00000042271	-0.684194	0.00289464	0.0212197	Nxt2	237082
ENSMUSG00000025610	-0.780471	0.00289977	0.0212483	Map3k7cl	224419
ENSMUSG00000035105	-0.761631	0.00292103	0.0213683	Egln3	112407
ENSMUSG00000087042	-1.75508	0.00293666	0.0214737	NA	NA
ENSMUSG00000043300	-0.885369	0.00294909	0.0215466	B3galnt1	26879
ENSMUSG00000063765	-1.84806	0.00295152	0.0215485	Chadl	214685
ENSMUSG00000022309	-0.679046	0.00295858	0.0215799	Angpt1	11600
ENSMUSG00000024365	-4.48529	0.00299734	0.021825	Cyp21a1	13079
ENSMUSG00000020131	-2.24007	0.00301374	0.0219091	Pcsk4	18551
ENSMUSG00000034656	-2.12523	0.00304234	0.0220803	Cacna1a	12286
ENSMUSG00000026482	-0.593861	0.00308199	0.0223218	Rgl1	19731
ENSMUSG00000028536	-0.760494	0.00308591	0.0223381	2610528J11Rik	66451
ENSMUSG00000022389	-0.98598	0.00309052	0.0223558	Tef	21685
ENSMUSG00000038738	-2.18516	0.00309281	0.0223631	Shank1	243961
ENSMUSG00000021779	-0.732949	0.0031051	0.0224427	Thrb	21834
ENSMUSG00000038121	-0.630976	0.00311015	0.0224699	Fam210a	108654
ENSMUSG00000030929	-1.07721	0.00312311	0.022541	Eri2	71151
ENSMUSG00000021215	-0.641279	0.00312386	0.022541	Net1	56349
ENSMUSG00000078949	-1.87883	0.00317815	0.0228612	R3hdml	100043899
ENSMUSG00000036913	-3.19773	0.00320853	0.0230474	Trim67	330863
ENSMUSG00000000253	-0.731027	0.00321216	0.0230545	Gmpr	66355
ENSMUSG00000067916	-0.896155	0.00321745	0.0230737	Zfp991	666532
ENSMUSG00000045201	-2.36072	0.00323935	0.0232116	Lrrc3b	218763
ENSMUSG00000035236	-0.686667	0.00324434	0.0232378	Scai	320271
ENSMUSG00000071042	-0.797001	0.00324683	0.0232461	Rasgrp3	240168
ENSMUSG00000073867	-1.03968	0.00326138	0.0233312	NA	NA
ENSMUSG00000009418	-0.816277	0.00327024	0.0233851	Nav1	215690
ENSMUSG00000020068	-0.95178	0.00328326	0.023459	NA	NA
ENSMUSG00000000197	-1.947	0.00329261	0.023497	Nalcn	338370
ENSMUSG00000020788	-0.871381	0.00331573	0.0236523	Atp2a3	53313
ENSMUSG00000005233	-1.33922	0.00332427	0.0237036	Spc25	66442
ENSMUSG00000032473	-2.32595	0.00333127	0.0237341	Cldn18	56492
ENSMUSG00000022763	-0.832701	0.00333539	0.0237441	Aifm3	72168
ENSMUSG00000064368	-1.04518	0.00334347	0.0237902	ND6	17722
ENSMUSG00000094613	-1.21909	0.00334459	0.0237902	A630076J17Rik	319929
ENSMUSG00000025243	-0.934188	0.00336057	0.0238858	Slc6a20b	22599
ENSMUSG00000025207	-1.21917	0.00338378	0.0240007	Sema4g	26456
ENSMUSG00000085687	-1.24741	0.00340736	0.0241416	NA	NA
ENSMUSG00000075284	-0.827525	0.00342991	0.0242492	Wipf1	215280
ENSMUSG00000036890	-0.79006	0.00343403	0.0242495	Gtdc1	227835
ENSMUSG00000084911	-0.880829	0.00347947	0.0245302	NA	NA
ENSMUSG00000025083	-0.765944	0.00351137	0.0246981	Afap1l2	226250
ENSMUSG00000049502	-0.684487	0.00351176	0.0246981	Dtx3l	209200
ENSMUSG00000028358	-0.84957	0.00355443	0.0249362	Zfp618	72701
ENSMUSG00000026447	-0.907511	0.00355936	0.0249526	Pik3c2b	240752
ENSMUSG00000074469	-1.63556	0.00356636	0.0249917	Gm15348	100038554
ENSMUSG00000074026	-1.41888	0.00358888	0.0251093	NA	NA
ENSMUSG00000093772	-2.14883	0.00362345	0.025341	4931403E22Rik	70942
ENSMUSG00000087444	-2.18366	0.00363782	0.0254313	Gm5475	432982
ENSMUSG00000085017	-2.74853	0.00364021	0.0254378	NA	NA
ENSMUSG00000028427	-0.820257	0.0036608	0.0255104	Aqp7	11832
ENSMUSG00000022215	-1.28229	0.00366405	0.0255226	Fitm1	68680
ENSMUSG00000023764	-1.31431	0.00366547	0.0255226	Sfi1	78887
ENSMUSG00000041515	-0.671353	0.00368185	0.0256061	Irf8	15900
ENSMUSG00000074284	-1.52006	0.00368655	0.0256183	NA	NA
ENSMUSG00000033446	-0.994186	0.00369068	0.0256369	Lpar6	67168
ENSMUSG00000004110	-1.88785	0.00369445	0.0256529	Cacna1e	12290
ENSMUSG00000034601	-0.834368	0.00371227	0.0257664	2700049A03Rik	76967
ENSMUSG00000057098	-0.736787	0.00372666	0.0258458	Ebf1	13591
ENSMUSG00000041592	-2.2229	0.00373074	0.0258638	Sdk2	237979
ENSMUSG00000024052	-0.591135	0.00374925	0.0259818	Lpin2	64898
ENSMUSG00000031805	-0.888644	0.00375615	0.0260193	Jak3	16453
ENSMUSG00000043993	-1.26063	0.00382445	0.0264254	NA	NA
ENSMUSG00000042644	-0.915264	0.00384528	0.0265317	Itpr3	16440
ENSMUSG00000029925	-0.772529	0.00385519	0.0265791	Tbxas1	21391
ENSMUSG00000029521	-1.23888	0.00385852	0.0265838	Chek2	50883
ENSMUSG00000032589	-3.09924	0.0038694	0.026635	Bsn	12217
ENSMUSG00000021684	-0.612795	0.00390962	0.0268533	Pde8b	218461
ENSMUSG00000030849	-0.610806	0.00392333	0.0268988	Fgfr2	14183
ENSMUSG00000037686	-1.06617	0.0039291	0.0269189	Aspg	104816
ENSMUSG00000052563	-1.11203	0.00394091	0.0269787	D930048N14Rik	97775
ENSMUSG00000028133	-0.903386	0.00394249	0.0269789	Rwdd3	66568
ENSMUSG00000026784	-0.690683	0.0039585	0.0270673	Pdss1	56075
ENSMUSG00000025743	-0.676578	0.00397151	0.0271215	Sdc3	20970
ENSMUSG00000038605	-0.965126	0.00397263	0.0271215	Samd10	229011
ENSMUSG00000060068	-0.642344	0.00398262	0.0271579	NA	NA
ENSMUSG00000086390	-1.00016	0.00400422	0.0272839	NA	NA
ENSMUSG00000048200	-1.08949	0.00401818	0.0273476	Cracr2b	213573
ENSMUSG00000039763	-0.714166	0.00406046	0.0275871	Dnajc28	246738
ENSMUSG00000033327	-0.740783	0.00406286	0.0275871	Tnxb	81877
ENSMUSG00000073485	-1.32549	0.00406898	0.0276176	NA	NA
ENSMUSG00000039497	-0.684643	0.00407672	0.0276361	Dse	212898
ENSMUSG00000040717	-0.754158	0.00409399	0.0277336	Il17rd	171463
ENSMUSG00000051359	-0.674485	0.0040964	0.0277391	Ncald	52589
ENSMUSG00000052450	-1.4642	0.00411026	0.0277685	NA	NA
ENSMUSG00000061455	-0.628508	0.00413308	0.0278903	Stx17	67727
ENSMUSG00000072893	-1.02141	0.00415415	0.0280001	4933439C10Rik	74476
ENSMUSG00000044712	-0.71371	0.00416332	0.0280511	Slc38a6	625098
ENSMUSG00000019214	-2.266	0.00418297	0.0281401	Chtf18	214901
ENSMUSG00000042428	-1.09575	0.00418924	0.0281715	Mgat3	17309
ENSMUSG00000055897	-0.779352	0.00419692	0.028191	Ppp4r1l-ps	100043911
ENSMUSG00000082512	-1.82944	0.00419859	0.028191	NA	NA
ENSMUSG00000028399	-0.699583	0.00421232	0.0282506	Ptprd	19266
ENSMUSG00000030257	-0.828652	0.00423958	0.0283962	Srgap3	259302
ENSMUSG00000004637	-0.669455	0.00424051	0.0283962	Wwox	80707
ENSMUSG00000000942	-1.70127	0.00426443	0.0285236	Hoxa4	15401
ENSMUSG00000026385	-0.652289	0.00427545	0.0285645	Dbi	13167
ENSMUSG00000063239	-2.23574	0.00428182	0.0285961	Grm4	268934
ENSMUSG00000052974	-2.10972	0.0042867	0.0286143	Cyp2f2	13107
ENSMUSG00000038903	-0.884715	0.00432434	0.0288141	Ccdc68	381175
ENSMUSG00000035403	-1.72357	0.0043313	0.0288495	Crb2	241324
ENSMUSG00000049804	-0.81916	0.0043748	0.0290949	Armcx4	100503043
ENSMUSG00000041193	-1.36728	0.0043962	0.0291894	Pla2g5	18784
ENSMUSG00000075602	-0.654628	0.00443724	0.0293873	Ly6a	110454
ENSMUSG00000026179	-0.700295	0.00444699	0.0294407	Pnkd	56695
ENSMUSG00000022098	-0.772366	0.00448717	0.0296282	Bmp1	12153
ENSMUSG00000010277	-0.635233	0.00448918	0.0296303	2610507B11Rik	72503
ENSMUSG00000023959	-0.669248	0.00458035	0.0301411	Clic5	224796
ENSMUSG00000032578	-1.11758	0.00458435	0.030156	Cish	12700
ENSMUSG00000044250	-1.4935	0.00462262	0.0303621	Pced1b	239647
ENSMUSG00000024151	-0.653634	0.00463794	0.0304243	Msh2	17685
ENSMUSG00000038836	-0.6293	0.00464056	0.0304243	Agbl3	76223
ENSMUSG00000054618	-1.92968	0.00464062	0.0304243	NA	NA
ENSMUSG00000070280	-2.32288	0.0046434	0.03043	Slc22a14	382113
ENSMUSG00000073910	-0.865981	0.00464752	0.0304456	Mob3b	214944
ENSMUSG00000022838	-0.999281	0.00464977	0.0304489	Eaf2	106389
ENSMUSG00000031486	-0.685364	0.00470377	0.0307335	Adgra2	78560
ENSMUSG00000045333	-1.67788	0.00471692	0.0307863	Zfp423	94187
ENSMUSG00000075604	-4.33059	0.00472477	0.030802	Cyp11b1	110115
ENSMUSG00000074093	-0.59682	0.00472482	0.030802	Svip	75744
ENSMUSG00000020178	-1.48798	0.00476179	0.0310199	Adora2a	11540
ENSMUSG00000043262	-0.760736	0.00478068	0.0311314	Uevld	54122
ENSMUSG00000045867	-1.14261	0.00481819	0.0313289	Cradd	12905
ENSMUSG00000003949	-1.00279	0.00489335	0.0317116	Hlf	217082
ENSMUSG00000043833	-1.3493	0.00489773	0.0317282	2900005J15Rik	67261
ENSMUSG00000039206	-0.721996	0.0049061	0.0317707	Daglb	231871
ENSMUSG00000044646	-1.87099	0.00498693	0.0322225	Zbtb7c	207259
ENSMUSG00000067736	-0.860653	0.0049959	0.0322686	NA	NA
ENSMUSG00000044338	-1.41819	0.00503638	0.0324821	Aplnr	23796
ENSMUSG00000070808	-1.26814	0.00504077	0.0324984	Bicra	243842
ENSMUSG00000030157	-0.769455	0.00505928	0.0325817	Clec2d	93694
ENSMUSG00000032688	-0.595878	0.00507813	0.0326779	Malt1	240354
ENSMUSG00000045193	-0.819042	0.00507982	0.0326779	Cirbp	12696
ENSMUSG00000058297	-0.79449	0.00508996	0.0327311	Spock2	94214
ENSMUSG00000040985	-1.01439	0.00514476	0.0329864	Sun3	194974
ENSMUSG00000038526	-1.20571	0.00519107	0.0332103	Car14	23831
ENSMUSG00000033767	-0.728594	0.00519412	0.0332177	Tmem131l	229473
ENSMUSG00000035954	-0.878432	0.00519888	0.033236	Dock4	238130
ENSMUSG00000020181	-1.36614	0.00521295	0.0332745	Nav3	260315
ENSMUSG00000042745	-0.793668	0.00521442	0.0332745	Id1	15901
ENSMUSG00000055771	-0.713185	0.00523445	0.033378	NA	NA
ENSMUSG00000040387	-1.34483	0.0052761	0.0336044	Klhl32	212390
ENSMUSG00000049764	-0.939966	0.00527765	0.0336044	Zfp280b	64453
ENSMUSG00000028744	-0.865552	0.00530629	0.0337377	Pqlc2	212555
ENSMUSG00000002227	-0.739246	0.00530849	0.0337394	Mov10	17454
ENSMUSG00000085110	-2.35354	0.00531979	0.0337867	NA	NA
ENSMUSG00000075325	-1.84834	0.00533033	0.0338413	Gm13582	100038493
ENSMUSG00000089694	-1.01956	0.00536139	0.0340015	Nat8f7	100043497
ENSMUSG00000028158	-0.885445	0.00537445	0.0340719	Mttp	17777
ENSMUSG00000005045	-1.94924	0.00539871	0.034201	Chd5	269610
ENSMUSG00000032591	-1.76327	0.005414	0.034273	Mst1	15235
ENSMUSG00000055639	-0.731821	0.00543744	0.0343775	Dach1	13134
ENSMUSG00000019874	-2.14174	0.00543837	0.0343775	Fabp7	12140
ENSMUSG00000072640	-0.682498	0.00545918	0.0344784	Lyrm9	66274
ENSMUSG00000020774	-0.631966	0.00546756	0.0344784	Aspa	11484
ENSMUSG00000019767	-2.25088	0.00546813	0.0344784	Ccdc170	100504234
ENSMUSG00000024268	-2.36035	0.00549548	0.0346134	Celf4	108013
ENSMUSG00000096382	-1.81393	0.00550442	0.034636	NA	NA
ENSMUSG00000031453	-0.749191	0.00550487	0.034636	Rasa3	19414
ENSMUSG00000006586	-1.58979	0.0055306	0.034772	Runx1t1	12395
ENSMUSG00000028626	-3.69366	0.00554178	0.0348173	Col9a2	12840
ENSMUSG00000024754	-0.699743	0.00555893	0.0348791	Cemip2	83921
ENSMUSG00000089953	-3.37071	0.00556983	0.0349308	Rnf224	329360
ENSMUSG00000034762	-0.840479	0.00567737	0.0354906	Glis1	230587
ENSMUSG00000087924	-2.03597	0.00568357	0.0355167	NA	NA
ENSMUSG00000085235	-1.04484	0.005694	0.0355692	NA	NA
ENSMUSG00000044249	-0.930133	0.00575022	0.0358819	Defb29	75400
ENSMUSG00000090256	-1.14814	0.00582232	0.036293	NA	NA
ENSMUSG00000035681	-1.50417	0.0058969	0.0366534	Kcnc2	268345
ENSMUSG00000038637	-0.94076	0.00593589	0.0368434	Lrrc56	70552
ENSMUSG00000041688	-0.727929	0.00598014	0.0370909	Amot	27494
ENSMUSG00000092500	-1.16403	0.00600274	0.0372055	NA	NA
ENSMUSG00000040740	-0.617247	0.00604237	0.0374379	Slc25a34	384071
ENSMUSG00000032845	-4.33568	0.00604639	0.0374495	Alpk2	225638
ENSMUSG00000027875	-1.02088	0.00610294	0.0377596	Hmgcs2	15360
ENSMUSG00000025997	-0.819698	0.00617921	0.0381102	Ikzf2	22779
ENSMUSG00000036872	-4.39554	0.00628566	0.0386849	Abcc12	244562
ENSMUSG00000040339	-0.732528	0.00631482	0.0388097	Fam102b	329739
ENSMUSG00000055612	-2.05965	0.00634302	0.038942	Cdca7	66953
ENSMUSG00000064225	-0.735794	0.00635312	0.0389903	Paqr9	75552
ENSMUSG00000036123	-0.969363	0.00636738	0.0390367	Slc9a3	105243
ENSMUSG00000031673	-0.662867	0.00642813	0.039299	Cdh11	12552
ENSMUSG00000085541	-0.98848	0.00647372	0.0395362	NA	NA
ENSMUSG00000026556	-1.83577	0.00651106	0.0396968	Vangl2	93840
ENSMUSG00000094512	-4.61577	0.00651589	0.0396968	NA	NA
ENSMUSG00000041444	-0.703385	0.00652323	0.0397276	Arhgap32	330914
ENSMUSG00000040752	-3.22612	0.00653408	0.039766	Myh6	17888
ENSMUSG00000052373	-1.97438	0.00655984	0.0399044	Mpp3	13384
ENSMUSG00000002603	-0.954199	0.00656138	0.0399044	Tgfb1	21803
ENSMUSG00000052117	-1.41629	0.00658064	0.0400076	D630039A03Rik	242484
ENSMUSG00000041708	-0.998345	0.00658958	0.0400157	Mpped1	223726
ENSMUSG00000024036	-1.54507	0.00659163	0.0400157	Slc37a1	224674
ENSMUSG00000042109	-2.11838	0.00659391	0.0400157	Csdc2	105859
ENSMUSG00000079560	-1.12334	0.00661172	0.0400851	Hoxa3	15400
ENSMUSG00000085914	-2.18258	0.00671538	0.0406506	NA	NA
ENSMUSG00000058979	-0.661188	0.0067175	0.0406506	Hdhd5	214932
ENSMUSG00000082570	-1.69228	0.00672358	0.0406506	NA	NA
ENSMUSG00000034158	-0.630218	0.00676952	0.0408718	Lrrc58	320184
ENSMUSG00000034218	-0.768955	0.00678361	0.0409428	Atm	11920
ENSMUSG00000037679	-1.01023	0.0068316	0.0411898	Inf2	70435
ENSMUSG00000073733	-3.19677	0.00685212	0.0412993	Rsg1	76166
ENSMUSG00000032198	-0.804416	0.00686463	0.0413604	Dock6	319899
ENSMUSG00000029656	-2.05796	0.00687755	0.041424	C8b	110382
ENSMUSG00000083287	-0.688832	0.00688547	0.0414574	NA	NA
ENSMUSG00000046487	-2.45612	0.00694631	0.0417806	NA	NA
ENSMUSG00000041797	-0.587668	0.00696289	0.0418659	Abca9	217262
ENSMUSG00000025933	-1.34188	0.00697396	0.041898	Tmem14a	75712
ENSMUSG00000011148	-1.07191	0.00699656	0.0419462	Adssl1	11565
ENSMUSG00000038347	-1.22904	0.00710366	0.0424932	Tcte2	21646
ENSMUSG00000031310	-0.831619	0.00712122	0.0425692	Zmym3	56364
ENSMUSG00000029843	-0.996845	0.00713324	0.0426003	Slc13a4	243755
ENSMUSG00000028834	-1.12103	0.00714887	0.0426761	Trim63	433766
ENSMUSG00000046159	-1.68845	0.0071846	0.0428601	Chrm3	12671
ENSMUSG00000034863	-0.992676	0.00720812	0.0429711	Ano8	382014
ENSMUSG00000018334	-0.976643	0.00722434	0.0430497	Ksr1	16706
ENSMUSG00000029167	-0.70205	0.00722729	0.0430497	Ppargc1a	19017
ENSMUSG00000061533	-1.1621	0.00723772	0.0430741	Cep128	75216
ENSMUSG00000052676	-0.928859	0.00726854	0.0431988	Zmat1	215693
ENSMUSG00000035407	-0.933055	0.00729408	0.0433211	Kank4	242553
ENSMUSG00000073805	-1.03135	0.00731897	0.0434542	Fam196a	627214
ENSMUSG00000052133	-2.35779	0.00732633	0.0434832	Sema5b	20357
ENSMUSG00000039977	-2.1603	0.00735411	0.0436173	Deup1	234964
ENSMUSG00000038481	-0.617131	0.00735718	0.0436173	Cdk19	78334
ENSMUSG00000042064	-0.801685	0.00736141	0.0436173	Myo3b	329421
ENSMUSG00000030098	-1.36435	0.00737143	0.0436613	Grip2	243547
ENSMUSG00000035576	-3.63612	0.00737629	0.0436613	L3mbtl1	241764
ENSMUSG00000027175	-1.00205	0.00737735	0.0436613	Tcp11l1	320554
ENSMUSG00000040258	-1.96991	0.00737882	0.0436613	Nxph4	104080
ENSMUSG00000031883	-2.58275	0.00742293	0.0438778	Car7	12354
ENSMUSG00000048779	-1.32661	0.00743087	0.0439099	P2ry6	233571
ENSMUSG00000072720	-3.54323	0.00747427	0.0441216	Myo18b	74376
ENSMUSG00000023017	-1.2428	0.00748053	0.0441326	Asic1	11419
ENSMUSG00000060600	-1.05399	0.00748117	0.0441326	Eno3	13808
ENSMUSG00000064043	-1.26941	0.00748585	0.0441453	Trerf1	224829
ENSMUSG00000036961	-2.66501	0.00750448	0.0442105	Wnt8b	22423
ENSMUSG00000086782	-1.00444	0.00750769	0.0442145	E130102H24Rik	77866
ENSMUSG00000043496	-0.688469	0.00754068	0.0443491	Tril	66873
ENSMUSG00000026586	-1.1987	0.00754441	0.044356	Prrx1	18933
ENSMUSG00000020121	-1.04677	0.00755984	0.0444318	Srgap1	117600
ENSMUSG00000027840	-1.13639	0.00757976	0.044519	Wnt2b	22414
ENSMUSG00000042834	-1.00996	0.00758353	0.0445262	Nrep	27528
ENSMUSG00000034917	-0.901056	0.00759893	0.0445867	Tjp3	27375
ENSMUSG00000039099	-1.97152	0.00764997	0.0448711	Wdr93	626359
ENSMUSG00000062960	-0.586943	0.00768124	0.0450243	Kdr	16542
ENSMUSG00000019927	-0.792837	0.00771865	0.0451831	Ube2d1	216080
ENSMUSG00000044702	-1.5424	0.00775681	0.045376	Palb2	233826
ENSMUSG00000029311	-0.764992	0.00777201	0.0454498	Hsd17b11	114664
ENSMUSG00000086868	-1.58155	0.00778602	0.0455035	NA	NA
ENSMUSG00000020059	-1.34613	0.00778641	0.0455035	Sycp3	20962
ENSMUSG00000029095	-1.58932	0.00784169	0.0456906	Ablim2	231148
ENSMUSG00000020100	-0.827912	0.00784319	0.0456906	Slc29a3	71279
ENSMUSG00000048232	-0.74324	0.00784758	0.0456931	Fbxo10	269529
ENSMUSG00000029797	-2.74809	0.00785102	0.0456979	Sspo	243369
ENSMUSG00000070690	-1.83346	0.00786173	0.045745	5830473C10Rik	622307
ENSMUSG00000033871	-0.661066	0.00786901	0.0457722	Ppargc1b	170826
ENSMUSG00000019718	-0.735522	0.00790039	0.0458936	L3hypdh	67217
ENSMUSG00000086484	-1.75945	0.00792185	0.046003	Nron	320482
ENSMUSG00000029581	-0.976127	0.00795819	0.0461681	Fscn1	14086
ENSMUSG00000026825	-2.09355	0.00796264	0.0461786	Dnm1	13429
ENSMUSG00000041354	-0.59022	0.00797188	0.0462168	Rgl2	19732
ENSMUSG00000058571	-0.887642	0.00799693	0.0463467	Gpc6	23888
ENSMUSG00000091345	-1.46556	0.00802282	0.0464659	Col6a5	665033
ENSMUSG00000001870	-0.592121	0.00802941	0.0464733	Ltbp1	268977
ENSMUSG00000032561	-0.867393	0.00803581	0.046495	Acpp	56318
ENSMUSG00000078889	-0.769161	0.00804718	0.0465344	Gm14288	13999
ENSMUSG00000020072	-0.71303	0.00804973	0.0465344	Pbld2	67307
ENSMUSG00000074607	-3.66775	0.00808309	0.0466759	Tox2	269389
ENSMUSG00000029386	-0.746102	0.00811335	0.0467735	Tctn2	67978
ENSMUSG00000044876	-0.754021	0.00814011	0.0468968	Zfp444	72667
ENSMUSG00000010651	-1.04606	0.00814279	0.0468968	Acaa1b	235674
ENSMUSG00000029070	-0.651727	0.00815741	0.0469655	Mxra8	74761
ENSMUSG00000022197	-0.909799	0.00820303	0.0472126	Pdzd2	68070
ENSMUSG00000075524	-5.99141	0.00821048	0.04724	4930407I10Rik	328573
ENSMUSG00000025507	-2.11456	0.00825918	0.0474733	Pidd1	57913
ENSMUSG00000037890	-0.709384	0.00829206	0.0476295	Wdr19	213081
ENSMUSG00000024590	-1.33734	0.00829883	0.0476386	Lmnb1	16906
ENSMUSG00000060780	-3.36335	0.00833192	0.0478128	Lrrtm1	74342
ENSMUSG00000021566	-1.51645	0.00833465	0.0478129	Slc6a19os	71390
ENSMUSG00000037386	-0.823028	0.00837028	0.0479857	Rims2	116838
ENSMUSG00000032648	-1.08703	0.00839135	0.0480593	Pygm	19309
ENSMUSG00000032698	-0.6431	0.00846375	0.0484105	Lmo2	16909
ENSMUSG00000085887	-1.30244	0.00848861	0.0485369	Arhgap27os3	653030
ENSMUSG00000026657	-0.610869	0.00850195	0.0485814	Frmd4a	209630
ENSMUSG00000026632	-0.908506	0.00853294	0.0487266	Tatdn3	68972
ENSMUSG00000022330	-1.0862	0.00855078	0.0487966	Osr2	107587
ENSMUSG00000031937	-1.127	0.00855838	0.0488241	Vstm5	69137
ENSMUSG00000037681	-2.23055	0.00857019	0.0488596	Esyt3	272636
ENSMUSG00000031790	-2.03678	0.00858652	0.0489208	Mmp15	17388
ENSMUSG00000070705	-0.910127	0.00859801	0.0489703	Eid2b	434156
ENSMUSG00000029074	-0.971824	0.00862507	0.0490657	Ttll10	330010
ENSMUSG00000043020	-3.79255	0.00862597	0.0490657	Wdr63	242253
ENSMUSG00000024059	-0.89027	0.00863693	0.0490961	Clip4	78785
ENSMUSG00000020381	-1.22885	0.00865153	0.049163	Mrnip	68067
ENSMUSG00000022440	-2.21338	0.00866469	0.0492219	C1qtnf6	72709
ENSMUSG00000073633	-0.841018	0.00867559	0.0492455	Fbxo36	66153
ENSMUSG00000030865	-3.24112	0.00870152	0.049335	Chp2	70261
ENSMUSG00000022199	-0.851401	0.00871621	0.0493702	Slc22a17	59049
ENSMUSG00000074919	-1.13032	0.00877038	0.0496449	Gm10787	100038479
ENSMUSG00000089771	-1.41371	0.00879524	0.0497373	NA	NA
ENSMUSG00000026303	-1.55324	0.00884167	0.0499676	Mlph	171531
ENSMUSG00000061601	-0.947372	0.00885009	0.0499876	Pclo	26875
ENSMUSG00000040249	-0.6065	0.00885093	0.0499876	Lrp1	16971

## Sheet: CAST Kidney
SUPPLEMENTAL TABLE 2 - ER STRESS INDUCED DOWNREGULATED GENES
Ensembl ID	log2FoldChange	pvalue	padj	symbol	entrez
ENSMUSG00000047746	-3.33471	1.17269e-65	1.20746e-62	Fbxo40	207215
ENSMUSG00000029193	-3.03619	4.88753e-50	2.85171e-47	Cckar	12425
ENSMUSG00000038745	-2.7469	4.29065e-41	1.63268e-38	Nlrp6	101613
ENSMUSG00000037348	-3.12519	6.91995e-41	2.57717e-38	Paqr7	71904
ENSMUSG00000056973	-2.43473	2.332e-37	7.03782e-35	Ces1d	104158
ENSMUSG00000031725	-2.35596	1.34408e-33	3.40968e-31	Ces1f	234564
ENSMUSG00000021697	-3.43938	2.38017e-29	4.73438e-27	Depdc1b	218581
ENSMUSG00000072662	-3.02107	3.16534e-29	6.22541e-27	Mansc4	545893
ENSMUSG00000086600	-3.40013	4.50886e-26	7.37599e-24	NA	NA
ENSMUSG00000042797	-2.30214	2.0944e-24	3.0807e-22	Aqp11	66333
ENSMUSG00000002032	-2.21283	4.69605e-23	6.04409e-21	Tmem25	71687
ENSMUSG00000037762	-2.95532	1.46576e-22	1.84581e-20	Slc16a9	66859
ENSMUSG00000020553	-2.25418	1.56164e-22	1.9525e-20	Pctp	18559
ENSMUSG00000021306	-1.84119	2.82229e-22	3.45464e-20	Gpr137b	83924
ENSMUSG00000062210	-2.00146	1.07966e-21	1.2856e-19	Tnfaip8	106869
ENSMUSG00000075602	-1.74674	8.20337e-21	9.26398e-19	Ly6a	110454
ENSMUSG00000047583	-2.09257	7.27673e-19	6.96022e-17	Tyw3	209584
ENSMUSG00000026348	-1.6207	1.27843e-18	1.1903e-16	Acmsd	266645
ENSMUSG00000038072	-2.03796	1.32767e-16	1.05634e-14	Galnt11	231050
ENSMUSG00000031549	-2.97443	2.81968e-16	2.10922e-14	Ido2	209176
ENSMUSG00000056162	-1.88513	3.30151e-16	2.43838e-14	Cndp1	338403
ENSMUSG00000075033	-2.29232	4.2751e-16	3.11797e-14	Nxpe3	385658
ENSMUSG00000037542	-1.67002	4.32695e-16	3.14269e-14	Aldh8a1	237320
ENSMUSG00000013539	-1.33017	8.93477e-16	6.23085e-14	Tango2	27883
ENSMUSG00000090828	-2.51588	1.75457e-15	1.19039e-13	NA	NA
ENSMUSG00000058921	-2.44279	5.06618e-15	3.2966e-13	Slc10a5	241877
ENSMUSG00000089635	-3.83377	5.47844e-15	3.55165e-13	NA	NA
ENSMUSG00000019718	-1.73309	9.21014e-15	5.77829e-13	L3hypdh	67217
ENSMUSG00000028834	-3.46796	5.07621e-14	3.02224e-12	Trim63	433766
ENSMUSG00000024245	-1.79809	6.17823e-14	3.66589e-12	Tmem178	68027
ENSMUSG00000023266	-2.0185	6.6862e-14	3.95389e-12	Frs3	107971
ENSMUSG00000048706	-1.66492	8.78821e-14	5.13343e-12	Lurap1l	52829
ENSMUSG00000042988	-1.94307	1.08942e-13	6.3143e-12	Notum	77583
ENSMUSG00000037686	-1.5271	1.2433e-13	7.1588e-12	Aspg	104816
ENSMUSG00000057060	-1.95377	1.27551e-13	7.29626e-12	Slc35f3	210027
ENSMUSG00000049555	-1.79991	1.80338e-13	1.0021e-11	Tmie	20776
ENSMUSG00000028614	-1.58277	2.18358e-13	1.19816e-11	Ndc1	72787
ENSMUSG00000037780	-2.92677	2.22646e-13	1.21408e-11	Mbl1	17194
ENSMUSG00000015944	-2.17528	4.46747e-13	2.3841e-11	Castor2	80909
ENSMUSG00000094613	-1.89114	1.17397e-12	5.90494e-11	A630076J17Rik	319929
ENSMUSG00000068748	-3.09246	1.2135e-12	6.06886e-11	Ptprz1	19283
ENSMUSG00000027199	-1.76705	2.6054e-12	1.26329e-10	Gatm	67092
ENSMUSG00000043252	-1.26094	2.81419e-12	1.34958e-10	Tmem64	100201
ENSMUSG00000055430	-2.12892	3.18147e-12	1.5174e-10	Nap1l5	58243
ENSMUSG00000037953	-2.30851	7.37896e-12	3.36358e-10	A4gnt	333424
ENSMUSG00000024663	-1.73454	7.62151e-12	3.46511e-10	Rab3il1	74760
ENSMUSG00000032066	-1.833	8.77691e-12	3.93926e-10	Bco2	170752
ENSMUSG00000079738	-1.59576	1.24586e-11	5.46555e-10	NA	NA
ENSMUSG00000052496	-2.89814	1.34527e-11	5.87222e-10	Pkdrej	18766
ENSMUSG00000074071	-2.60407	1.41188e-11	6.1324e-10	Fam169b	434197
ENSMUSG00000039304	-1.42793	1.76985e-11	7.57446e-10	Tnfsf10	22035
ENSMUSG00000038567	-3.25325	1.88957e-11	8.02793e-10	Cyp24a1	13081
ENSMUSG00000085747	-3.20978	2.05347e-11	8.68209e-10	Slc13a2os	790911
ENSMUSG00000064225	-1.29973	2.18165e-11	9.20185e-10	Paqr9	75552
ENSMUSG00000039364	-2.72854	2.50871e-11	1.05054e-09	Sectm1b	58210
ENSMUSG00000027762	-2.76711	3.61427e-11	1.45435e-09	Sucnr1	84112
ENSMUSG00000038527	-1.74682	3.72753e-11	1.49648e-09	C1rl	232371
ENSMUSG00000044647	-2.28408	3.75667e-11	1.50473e-09	Csrnp3	77771
ENSMUSG00000045672	-2.24424	4.66281e-11	1.84656e-09	Col27a1	373864
ENSMUSG00000022383	-1.83006	5.37132e-11	2.1128e-09	Ppara	19013
ENSMUSG00000047728	-2.07478	5.40808e-11	2.12249e-09	BC025446	223631
ENSMUSG00000033618	-1.88139	6.87307e-11	2.66164e-09	Map3k13	71751
ENSMUSG00000032105	-1.19353	7.77232e-11	2.98353e-09	Pdzd3	170761
ENSMUSG00000051517	-2.71389	1.07316e-10	4.00525e-09	Arhgef39	230098
ENSMUSG00000034858	-1.05421	1.11067e-10	4.13641e-09	Fam214a	235493
ENSMUSG00000047797	-1.63872	1.31677e-10	4.87287e-09	Gjb1	14618
ENSMUSG00000084981	-2.2024	1.39671e-10	5.14693e-09	NA	NA
ENSMUSG00000035878	-1.31987	1.50376e-10	5.50665e-09	Hykk	235386
ENSMUSG00000017929	-1.57093	1.67042e-10	6.07879e-09	B4galt5	56336
ENSMUSG00000020258	-1.37096	1.84116e-10	6.68624e-09	Glyctk	235582
ENSMUSG00000032434	-1.0023	2.06853e-10	7.48091e-09	Cmtm6	67213
ENSMUSG00000022899	-1.40157	2.55993e-10	9.14468e-09	Slc15a2	57738
ENSMUSG00000028088	-1.33711	2.70166e-10	9.63135e-09	Fmo5	14263
ENSMUSG00000031294	-1.93647	2.95028e-10	1.04771e-08	D630029K05Rik	103175
ENSMUSG00000028536	-1.49227	2.95087e-10	1.04771e-08	2610528J11Rik	66451
ENSMUSG00000048251	-2.19058	4.03075e-10	1.39988e-08	Bcl11b	58208
ENSMUSG00000033720	-1.23267	5.38005e-10	1.83483e-08	Sfxn5	94282
ENSMUSG00000029122	-1.30934	5.71085e-10	1.93352e-08	Evc	59056
ENSMUSG00000047040	-1.28198	6.88827e-10	2.31425e-08	Prr15l	217138
ENSMUSG00000022877	-2.07301	7.82116e-10	2.61262e-08	Hrg	94175
ENSMUSG00000027887	-1.90896	8.80814e-10	2.91451e-08	Sypl2	17306
ENSMUSG00000021384	-2.1793	8.88934e-10	2.93239e-08	Susd3	66329
ENSMUSG00000028528	-1.62585	9.11842e-10	3.00017e-08	Dnajc6	72685
ENSMUSG00000036242	-1.78137	9.17903e-10	3.01444e-08	Armh4	67419
ENSMUSG00000020261	-1.73658	9.98617e-10	3.27337e-08	Slc36a1	215335
ENSMUSG00000025574	-1.39032	1.23676e-09	4.01636e-08	Tk1	21877
ENSMUSG00000041945	-2.052	1.25621e-09	4.06444e-08	Mfsd9	211798
ENSMUSG00000042118	-1.07793	1.28034e-09	4.13488e-08	Bhmt2	64918
ENSMUSG00000036585	-1.2018	1.36079e-09	4.3625e-08	Fgf1	14164
ENSMUSG00000079260	-1.45291	2.16428e-09	6.77703e-08	Tmppe	100504715
ENSMUSG00000025243	-1.09951	2.34423e-09	7.32738e-08	Slc6a20b	22599
ENSMUSG00000046082	-1.23112	3.1353e-09	9.54441e-08	Tmem174	68344
ENSMUSG00000046840	-1.55016	3.45209e-09	1.04362e-07	Hnf4aos	68314
ENSMUSG00000026594	-1.04991	4.39731e-09	1.30238e-07	Ralgps2	78255
ENSMUSG00000032854	-1.56109	4.53112e-09	1.33748e-07	Ugt8a	22239
ENSMUSG00000042428	-1.54592	4.84913e-09	1.42415e-07	Mgat3	17309
ENSMUSG00000047496	-1.73007	4.90274e-09	1.43748e-07	Rnf152	320311
ENSMUSG00000044674	-1.26876	5.06346e-09	1.48212e-07	Fzd1	14362
ENSMUSG00000086924	-1.68967	5.37712e-09	1.56868e-07	NA	NA
ENSMUSG00000021461	-1.09882	5.45755e-09	1.5895e-07	Fancc	14088
ENSMUSG00000036641	-1.54917	5.85141e-09	1.69856e-07	Ccdc148	227933
ENSMUSG00000049971	-1.15383	6.03386e-09	1.74862e-07	Glt1d1	319804
ENSMUSG00000022829	-1.18968	6.16038e-09	1.77646e-07	Stxbp5l	207227
ENSMUSG00000036123	-1.38827	6.24328e-09	1.79741e-07	Slc9a3	105243
ENSMUSG00000017718	-1.25714	8.28434e-09	2.33134e-07	Afmid	71562
ENSMUSG00000040640	-1.22794	8.87402e-09	2.49327e-07	Erc2	238988
ENSMUSG00000095041	-0.915082	8.94139e-09	2.50818e-07	NA	NA
ENSMUSG00000027463	-1.38578	1.10329e-08	3.08005e-07	Slc52a3	69698
ENSMUSG00000071669	-1.7267	1.15211e-08	3.21124e-07	Snx29	74478
ENSMUSG00000027130	-1.03625	1.17623e-08	3.26804e-07	Slc12a6	107723
ENSMUSG00000020601	-1.35348	1.23853e-08	3.42484e-07	Trib2	217410
ENSMUSG00000048997	-1.60543	1.42753e-08	3.91653e-07	Atxn7l2	72522
ENSMUSG00000028989	-1.96452	1.84014e-08	5.00856e-07	Angptl7	654812
ENSMUSG00000026304	-1.51383	1.92365e-08	5.20426e-07	Rab17	19329
ENSMUSG00000071392	-1.97257	1.95823e-08	5.28964e-07	Ect2l	100045792
ENSMUSG00000027883	-1.95545	2.50459e-08	6.70401e-07	Gpsm2	76123
ENSMUSG00000053436	-0.950884	2.61962e-08	6.98993e-07	Mapk14	26416
ENSMUSG00000028357	-0.940747	2.67137e-08	7.09554e-07	Kif12	16552
ENSMUSG00000038679	-0.901759	2.91896e-08	7.70642e-07	Trps1	83925
ENSMUSG00000078650	-1.96453	3.46901e-08	9.06293e-07	G6pc	14377
ENSMUSG00000021415	-2.10355	3.76947e-08	9.81857e-07	4933417A18Rik	66761
ENSMUSG00000049191	-1.55354	3.90063e-08	1.01451e-06	Rtl5	331474
ENSMUSG00000021594	-1.73102	3.94966e-08	1.02574e-06	Srd5a1	78925
ENSMUSG00000041193	-2.01174	4.44736e-08	1.14987e-06	Pla2g5	18784
ENSMUSG00000010044	-1.41096	5.24941e-08	1.3473e-06	Zmynd10	114602
ENSMUSG00000020229	-2.45486	5.52064e-08	1.4107e-06	Slc5a4a	64452
ENSMUSG00000010277	-0.814711	5.53768e-08	1.413e-06	2610507B11Rik	72503
ENSMUSG00000033032	-1.39037	5.61795e-08	1.43139e-06	Afap1l1	106877
ENSMUSG00000024378	-1.0216	6.29904e-08	1.58874e-06	Stard4	170459
ENSMUSG00000033781	-1.10751	7.23875e-08	1.81529e-06	Asb13	142688
ENSMUSG00000039458	-0.866189	7.5827e-08	1.88802e-06	Mtmr12	268783
ENSMUSG00000047502	-2.1895	7.6262e-08	1.89615e-06	Mroh7	381538
ENSMUSG00000028943	-1.3114	7.73414e-08	1.91483e-06	Espn	56226
ENSMUSG00000000805	-1.31148	8.81085e-08	2.16002e-06	Car4	12351
ENSMUSG00000041660	-2.05451	9.38346e-08	2.28758e-06	Bbox1	170442
ENSMUSG00000017868	-0.844591	1.22214e-07	2.94661e-06	Sgk2	27219
ENSMUSG00000036469	-2.07084	1.22725e-07	2.95485e-06	43525	72925
ENSMUSG00000019768	-1.46013	1.29832e-07	3.10038e-06	Esr1	13982
ENSMUSG00000034282	-1.6632	1.40992e-07	3.33954e-06	Evpl	14027
ENSMUSG00000058979	-0.976272	1.65675e-07	3.90832e-06	Hdhd5	214932
ENSMUSG00000032064	-1.20734	1.81946e-07	4.26915e-06	Dixdc1	330938
ENSMUSG00000022856	-1.52166	2.08345e-07	4.84311e-06	Tmem41a	66664
ENSMUSG00000086245	-1.66882	2.15343e-07	4.98593e-06	NA	NA
ENSMUSG00000042073	-1.08456	2.5262e-07	5.77267e-06	Abhd14b	76491
ENSMUSG00000051262	-1.44346	2.69848e-07	6.13432e-06	Nat8f3	93674
ENSMUSG00000030022	-1.3598	2.73091e-07	6.19195e-06	Adamts9	101401
ENSMUSG00000038843	-1.10246	2.76161e-07	6.25346e-06	Gcnt1	14537
ENSMUSG00000050107	-2.3228	2.80089e-07	6.32603e-06	Haspin	14841
ENSMUSG00000036395	-1.00577	2.92409e-07	6.57039e-06	Glb1l2	244757
ENSMUSG00000042116	-1.63375	3.08324e-07	6.91026e-06	Vwa1	246228
ENSMUSG00000074026	-1.35896	3.11085e-07	6.95432e-06	NA	NA
ENSMUSG00000020072	-1.02641	3.17414e-07	7.07773e-06	Pbld2	67307
ENSMUSG00000027367	-0.763552	3.30057e-07	7.35028e-06	Stard7	99138
ENSMUSG00000029192	-1.28901	3.4642e-07	7.68535e-06	Tbc1d14	100855
ENSMUSG00000040860	-1.96907	3.56534e-07	7.8599e-06	Crocc	230872
ENSMUSG00000054074	-1.60852	3.74624e-07	8.23796e-06	Skida1	72668
ENSMUSG00000040283	-1.21607	4.2842e-07	9.24668e-06	Btnl9	237754
ENSMUSG00000026656	-1.29328	4.50178e-07	9.6784e-06	Fcgr2b	14130
ENSMUSG00000004633	-0.967341	4.50634e-07	9.6784e-06	Chn2	69993
ENSMUSG00000024795	-2.51586	4.56776e-07	9.7863e-06	Kif20b	240641
ENSMUSG00000021228	-1.38341	4.79858e-07	1.02183e-05	Acot3	171281
ENSMUSG00000079495	-1.37798	4.85868e-07	1.03087e-05	Nat8f6	100504710
ENSMUSG00000022516	-1.08733	5.36698e-07	1.12913e-05	Nudt16l1	66911
ENSMUSG00000031482	-0.925139	5.51716e-07	1.15794e-05	Slc25a15	18408
ENSMUSG00000085468	-3.49775	5.56731e-07	1.16707e-05	NA	NA
ENSMUSG00000028521	-1.38503	5.72426e-07	1.19658e-05	Slc35d1	242585
ENSMUSG00000025871	-0.83297	5.72858e-07	1.19658e-05	4833439L19Rik	97820
ENSMUSG00000063063	-4.1948	6.0792e-07	1.26078e-05	Ctnna2	12386
ENSMUSG00000085017	-5.62225	6.29045e-07	1.29844e-05	NA	NA
ENSMUSG00000055675	-0.913556	6.53892e-07	1.34182e-05	Kbtbd11	74901
ENSMUSG00000026784	-1.06273	6.7879e-07	1.38502e-05	Pdss1	56075
ENSMUSG00000024063	-0.94468	6.79691e-07	1.38502e-05	Lbh	77889
ENSMUSG00000025175	-1.37949	7.01295e-07	1.42242e-05	Fn3k	63828
ENSMUSG00000026189	-1.39552	7.21487e-07	1.45999e-05	Pecr	111175
ENSMUSG00000027239	-1.19981	7.8154e-07	1.57604e-05	Mdk	17242
ENSMUSG00000023959	-0.865698	8.67975e-07	1.73436e-05	Clic5	224796
ENSMUSG00000019763	-0.987383	8.71502e-07	1.73943e-05	Rmnd1	66084
ENSMUSG00000087223	-1.71519	8.7804e-07	1.74884e-05	4930442L01Rik	67583
ENSMUSG00000068196	-1.33003	8.79412e-07	1.74923e-05	Col8a1	12837
ENSMUSG00000015401	-1.42165	8.90778e-07	1.76983e-05	Cltrn	57394
ENSMUSG00000041119	-1.07325	9.0236e-07	1.79081e-05	Pde9a	18585
ENSMUSG00000001436	-1.16479	9.50714e-07	1.87613e-05	Slc19a1	20509
ENSMUSG00000005373	-1.03912	9.54698e-07	1.88187e-05	Mlxipl	58805
ENSMUSG00000093580	-2.2535	1.01577e-06	1.99104e-05	NA	NA
ENSMUSG00000042672	-1.89947	1.03909e-06	2.0322e-05	Dcst1	77772
ENSMUSG00000035615	-2.6894	1.04369e-06	2.03665e-05	Frmpd1	666060
ENSMUSG00000089694	-1.43765	1.05466e-06	2.05349e-05	Nat8f7	100043497
ENSMUSG00000085358	-4.46426	1.09398e-06	2.12766e-05	NA	NA
ENSMUSG00000015112	-1.21788	1.09888e-06	2.13246e-05	Slc25a13	50799
ENSMUSG00000046532	-1.40063	1.15036e-06	2.22496e-05	Ar	11835
ENSMUSG00000035355	-5.67194	1.17785e-06	2.27562e-05	Kcnh4	380728
ENSMUSG00000033610	-1.04965	1.21943e-06	2.34302e-05	Pank1	75735
ENSMUSG00000020059	-1.77345	1.22364e-06	2.34853e-05	Sycp3	20962
ENSMUSG00000054667	-1.82301	1.2859e-06	2.45724e-05	Irs4	16370
ENSMUSG00000038624	-2.05409	1.32975e-06	2.53276e-05	Nepn	66650
ENSMUSG00000025726	-1.84189	1.34176e-06	2.55285e-05	Slc28a1	434203
ENSMUSG00000062545	-2.26342	1.34633e-06	2.55876e-05	Tlr12	384059
ENSMUSG00000035578	-1.98586	1.39209e-06	2.63714e-05	Iqcg	69707
ENSMUSG00000059022	-1.60389	1.40235e-06	2.65031e-05	Kcp	333088
ENSMUSG00000005364	-2.02234	1.40359e-06	2.65031e-05	Il5ra	16192
ENSMUSG00000085541	-2.03508	1.60857e-06	3.00495e-05	NA	NA
ENSMUSG00000044876	-0.994776	1.63204e-06	3.04554e-05	Zfp444	72667
ENSMUSG00000085914	-3.32496	1.66112e-06	3.08664e-05	NA	NA
ENSMUSG00000027327	-1.0819	1.68959e-06	3.12959e-05	1700037H04Rik	67326
ENSMUSG00000039652	-1.1041	1.72797e-06	3.19391e-05	Cpeb3	208922
ENSMUSG00000027896	-1.13375	1.74595e-06	3.21695e-05	Slc16a4	229699
ENSMUSG00000085732	-2.66066	1.77619e-06	3.25383e-05	NA	NA
ENSMUSG00000030030	-1.69261	1.77648e-06	3.25383e-05	1700003E16Rik	71837
ENSMUSG00000045287	-1.12433	1.77711e-06	3.25383e-05	Rtn4rl1	237847
ENSMUSG00000043789	-1.57915	1.82962e-06	3.34647e-05	Vwce	71768
ENSMUSG00000036814	-1.15495	1.85096e-06	3.37844e-05	Slc6a20a	102680
ENSMUSG00000029499	-1.07122	1.87008e-06	3.40978e-05	Pxmp2	19301
ENSMUSG00000084790	-2.43191	1.8792e-06	3.41928e-05	NA	NA
ENSMUSG00000073633	-1.34981	2.0456e-06	3.70282e-05	Fbxo36	66153
ENSMUSG00000018919	-1.79721	2.08146e-06	3.76383e-05	Tm4sf5	75604
ENSMUSG00000081957	-1.39119	2.11921e-06	3.82813e-05	NA	NA
ENSMUSG00000024544	-0.933217	2.19261e-06	3.94039e-05	Ldlrad4	52662
ENSMUSG00000024424	-1.06053	2.20995e-06	3.96464e-05	Ttc39c	72747
ENSMUSG00000021591	-1.35952	2.31234e-06	4.1428e-05	Glrx	93692
ENSMUSG00000022066	-0.789754	2.34286e-06	4.19319e-05	Entpd4b	100862375
ENSMUSG00000048281	-2.47039	2.41678e-06	4.31667e-05	Dleu7	239133
ENSMUSG00000040102	-1.12244	2.4451e-06	4.35391e-05	Klhl42	232539
ENSMUSG00000086273	-5.47692	2.49676e-06	4.43688e-05	Rbm46os	78212
ENSMUSG00000024694	-1.63051	2.611e-06	4.63518e-05	Keg1	64697
ENSMUSG00000039977	-3.73093	2.6669e-06	4.7153e-05	Deup1	234964
ENSMUSG00000046598	-0.795287	2.71756e-06	4.79035e-05	Bdh1	71911
ENSMUSG00000031445	-1.95395	2.78486e-06	4.90405e-05	Proz	66901
ENSMUSG00000024757	-1.28691	2.78995e-06	4.90807e-05	Slc22a19	207151
ENSMUSG00000067071	-1.54878	2.83646e-06	4.97987e-05	Hes6	55927
ENSMUSG00000050332	-0.964393	2.97668e-06	5.21037e-05	Amer1	72345
ENSMUSG00000037477	-2.3493	3.00633e-06	5.25177e-05	Tbx10	109575
ENSMUSG00000049799	-0.790631	3.13491e-06	5.44268e-05	Lrrc19	100061
ENSMUSG00000031451	-0.693522	3.13924e-06	5.44268e-05	Gas6	14456
ENSMUSG00000030522	-0.721946	3.39016e-06	5.84068e-05	Mtmr10	233315
ENSMUSG00000037010	-1.66261	3.71381e-06	6.36071e-05	Apln	30878
ENSMUSG00000017688	-1.08895	3.78981e-06	6.4782e-05	Hnf4g	30942
ENSMUSG00000021670	-1.18866	3.87219e-06	6.59968e-05	Hmgcr	15357
ENSMUSG00000035936	-1.4112	4.15187e-06	7.04892e-05	Aldh5a1	214579
ENSMUSG00000061046	-1.11715	4.50315e-06	7.59374e-05	Haghl	68977
ENSMUSG00000043029	-1.92674	4.62122e-06	7.7704e-05	Trpv3	246788
ENSMUSG00000074207	-0.945677	4.65652e-06	7.82223e-05	Adh1	11522
ENSMUSG00000096199	-0.747008	4.73977e-06	7.94684e-05	Ptrhd1	69709
ENSMUSG00000063253	-1.33885	4.8045e-06	8.03996e-05	Scoc	56367
ENSMUSG00000003949	-1.09987	4.82613e-06	8.06075e-05	Hlf	217082
ENSMUSG00000021416	-0.814507	4.8364e-06	8.0702e-05	Eci3	69123
ENSMUSG00000021215	-0.906682	4.84928e-06	8.07988e-05	Net1	56349
ENSMUSG00000053613	-2.35391	5.11653e-06	8.50519e-05	NA	NA
ENSMUSG00000031974	-0.883432	5.3126e-06	8.79771e-05	Abcb10	56199
ENSMUSG00000028427	-1.29961	5.32153e-06	8.80417e-05	Aqp7	11832
ENSMUSG00000044197	-0.829009	5.33279e-06	8.81446e-05	Gpr146	80290
ENSMUSG00000027577	-1.483	5.51133e-06	9.08383e-05	Chrna4	11438
ENSMUSG00000028251	-1.78741	5.53067e-06	9.10713e-05	Tstd3	77032
ENSMUSG00000024391	-0.948648	5.63228e-06	9.24835e-05	Apom	55938
ENSMUSG00000018068	-0.838333	5.76957e-06	9.46491e-05	Ints2	70422
ENSMUSG00000045316	-0.923552	5.8703e-06	9.61214e-05	Fahd1	68636
ENSMUSG00000021474	-0.814816	6.00097e-06	9.80515e-05	Sfxn1	14057
ENSMUSG00000066364	-1.13717	6.54679e-06	0.000106303	Serpina3b	271047
ENSMUSG00000082453	-0.896382	6.59577e-06	0.000106999	NA	NA
ENSMUSG00000052117	-1.62584	6.73352e-06	0.000109032	D630039A03Rik	242484
ENSMUSG00000051124	-1.23338	6.75921e-06	0.000109347	Gimap9	317758
ENSMUSG00000084854	-1.88393	7.29674e-06	0.000117118	NA	NA
ENSMUSG00000086529	-3.9362	7.29982e-06	0.000117118	Acss2os	74945
ENSMUSG00000029843	-1.12827	7.42064e-06	0.000118839	Slc13a4	243755
ENSMUSG00000054031	-1.70524	7.59412e-06	0.000121395	NA	NA
ENSMUSG00000042942	-1.2191	7.63972e-06	0.000122012	Greb1l	381157
ENSMUSG00000048371	-0.948327	7.84831e-06	0.000125115	Pdp2	382051
ENSMUSG00000024754	-0.785205	8.24737e-06	0.000131119	Cemip2	83921
ENSMUSG00000024575	-1.60218	8.4935e-06	0.000134422	Pde6a	225600
ENSMUSG00000023262	-1.06571	8.51989e-06	0.000134596	Acy1	109652
ENSMUSG00000029482	-1.83962	8.77506e-06	0.000138502	Aacs	78894
ENSMUSG00000023249	-1.15025	9.11224e-06	0.000143436	Parp3	235587
ENSMUSG00000046949	-0.99388	9.16182e-06	0.000144087	Nqo2	18105
ENSMUSG00000046312	-1.42349	9.35534e-06	0.000146472	AI464131	329828
ENSMUSG00000020068	-0.983268	9.41129e-06	0.000147216	NA	NA
ENSMUSG00000028716	-0.880449	9.87073e-06	0.000153443	Pdzk1ip1	67182
ENSMUSG00000068394	-1.1205	1.06727e-05	0.000165274	Cep152	99100
ENSMUSG00000026667	-0.684523	1.0679e-05	0.000165274	Uhmk1	16589
ENSMUSG00000047909	-0.816093	1.07336e-05	0.000165972	Ankrd16	320816
ENSMUSG00000026482	-0.926815	1.07876e-05	0.00016666	Rgl1	19731
ENSMUSG00000028019	-0.970922	1.1079e-05	0.000170861	Pdgfc	54635
ENSMUSG00000027331	-2.01655	1.1208e-05	0.000172395	Knstrn	51944
ENSMUSG00000062410	-1.17189	1.12199e-05	0.000172427	Hsd3b3	15494
ENSMUSG00000078439	-0.902103	1.13179e-05	0.000173779	Smim24	72273
ENSMUSG00000064036	-2.31412	1.16563e-05	0.000178506	Mro	71263
ENSMUSG00000032246	-1.10216	1.19257e-05	0.000182312	Calml4	75600
ENSMUSG00000028527	-1.32862	1.20482e-05	0.000183886	Ak4	11639
ENSMUSG00000035031	-0.894852	1.33214e-05	0.000201782	C8a	230558
ENSMUSG00000041669	-2.308	1.33261e-05	0.000201782	Prima1	170952
ENSMUSG00000037754	-0.892083	1.34162e-05	0.000202971	Ppp1r16b	228852
ENSMUSG00000021185	-0.791286	1.35725e-05	0.000204981	Dglucy	217830
ENSMUSG00000024186	-1.30328	1.38067e-05	0.000208159	Rgs11	50782
ENSMUSG00000034226	-3.70806	1.41421e-05	0.000213032	Rhov	228543
ENSMUSG00000049532	-1.24882	1.41752e-05	0.000213348	Sall2	50524
ENSMUSG00000087679	-0.802545	1.43876e-05	0.000216173	Tmem250-ps	109299
ENSMUSG00000067430	-1.10925	1.51847e-05	0.000227173	Zfp763	73451
ENSMUSG00000082512	-2.13462	1.54886e-05	0.000230999	NA	NA
ENSMUSG00000055341	-1.649	1.5498e-05	0.000230999	Zfp457	431706
ENSMUSG00000034612	-0.901893	1.57326e-05	0.000233971	Chst11	58250
ENSMUSG00000038128	-1.36187	1.58257e-05	0.000235155	Camk4	12326
ENSMUSG00000037347	-1.06899	1.62326e-05	0.000240417	Chst7	60322
ENSMUSG00000041625	-0.990642	1.62485e-05	0.000240417	Ggact	223267
ENSMUSG00000020623	-1.30207	1.70358e-05	0.000250583	Map2k6	26399
ENSMUSG00000075025	-2.0894	1.70912e-05	0.000251187	Gm10804	100038525
ENSMUSG00000026259	-0.844324	1.72016e-05	0.000252387	Ngef	53972
ENSMUSG00000027710	-0.72998	1.74321e-05	0.00025534	Acad9	229211
ENSMUSG00000025092	-1.09725	1.80257e-05	0.000263174	Hspa12a	73442
ENSMUSG00000029765	-1.21025	1.80271e-05	0.000263174	Plxna4	243743
ENSMUSG00000022838	-2.08473	1.8081e-05	0.000263741	Eaf2	106389
ENSMUSG00000035944	-1.0706	1.84126e-05	0.000268132	Ttc38	239570
ENSMUSG00000046070	-1.73305	1.85107e-05	0.000269337	Igfals	16005
ENSMUSG00000055632	-1.34999	2.01031e-05	0.000290574	Hmcn2	665700
ENSMUSG00000030170	-1.77777	2.05654e-05	0.000296277	Wnt5b	22419
ENSMUSG00000054555	-1.45205	2.12649e-05	0.00030535	Adam12	11489
ENSMUSG00000023206	-1.15577	2.14676e-05	0.000308008	Il15ra	16169
ENSMUSG00000050545	-1.40227	2.19015e-05	0.000313719	Fam228b	207921
ENSMUSG00000037784	-0.808128	2.20931e-05	0.000316205	Dzip1l	72507
ENSMUSG00000002076	-1.6162	2.21581e-05	0.000316875	Hsf2bp	74377
ENSMUSG00000042156	-1.0292	2.24071e-05	0.000319392	Dzip1	66573
ENSMUSG00000021414	-1.67007	2.25589e-05	0.000321033	Fam217a	71864
ENSMUSG00000037847	-0.989798	2.29701e-05	0.000326355	Nmrk1	225994
ENSMUSG00000028003	-1.94672	2.36048e-05	0.00033443	Lrat	79235
ENSMUSG00000024524	-1.29142	2.38673e-05	0.000337186	Gnal	14680
ENSMUSG00000027175	-0.99843	2.38979e-05	0.000337346	Tcp11l1	320554
ENSMUSG00000058173	-1.25223	2.44116e-05	0.000344043	Smco4	170748
ENSMUSG00000082286	-0.82989	2.57628e-05	0.00036192	NA	NA
ENSMUSG00000046808	-0.803443	2.57999e-05	0.000362151	Atp10d	231287
ENSMUSG00000079177	-2.34378	2.62125e-05	0.000367353	Fam228a	74855
ENSMUSG00000083190	-2.8365	2.64983e-05	0.000370384	NA	NA
ENSMUSG00000024948	-0.730157	2.79719e-05	0.000388896	Map4k2	26412
ENSMUSG00000048126	-0.936643	2.81503e-05	0.000391065	Col6a3	12835
ENSMUSG00000020453	-0.978877	2.85575e-05	0.000396094	Patz1	56218
ENSMUSG00000039783	-0.97142	2.87247e-05	0.000397783	Kmo	98256
ENSMUSG00000086784	-0.657713	2.87641e-05	0.000398013	Isoc2a	664994
ENSMUSG00000031481	-2.09841	2.88014e-05	0.000398215	Tpte	234129
ENSMUSG00000035863	-0.831304	2.96647e-05	0.000409828	Palm	18483
ENSMUSG00000037251	-0.952154	2.96909e-05	0.000409865	Pomk	74653
ENSMUSG00000025728	-0.774134	2.99073e-05	0.000412203	Pigq	14755
ENSMUSG00000040234	-0.906365	3.0044e-05	0.000413761	Tm7sf3	67623
ENSMUSG00000041044	-2.51042	3.09338e-05	0.000423681	Lrit1	239037
ENSMUSG00000026179	-1.15037	3.17353e-05	0.000433304	Pnkd	56695
ENSMUSG00000039765	-0.915193	3.25459e-05	0.000444025	Cc2d2a	231214
ENSMUSG00000070368	-1.51002	3.26616e-05	0.000445255	Prok1	246691
ENSMUSG00000004446	-0.766485	3.31751e-05	0.000451552	Bid	12122
ENSMUSG00000063851	-0.845227	3.3527e-05	0.000455988	Rnf183	76072
ENSMUSG00000025231	-1.22841	3.43383e-05	0.000466298	Sufu	24069
ENSMUSG00000024180	-0.970039	3.43725e-05	0.0004664	Tmem8	60455
ENSMUSG00000065979	-0.723654	3.45884e-05	0.000468966	Cpped1	223978
ENSMUSG00000038122	-0.840388	3.50236e-05	0.000474499	Tbc1d32	544696
ENSMUSG00000031441	-0.7642	3.70032e-05	0.000499001	Atp11a	50770
ENSMUSG00000069520	-0.746408	3.73607e-05	0.000503435	Tmem19	67226
ENSMUSG00000021611	-1.71898	3.85713e-05	0.000516566	Tert	21752
ENSMUSG00000078532	-1.60759	3.86746e-05	0.000517554	Nkain1	67149
ENSMUSG00000006567	-1.34092	4.05593e-05	0.000539475	Atp7b	11979
ENSMUSG00000009115	-4.17863	4.07214e-05	0.00054081	Spatc1l	76573
ENSMUSG00000019906	-1.54223	4.08205e-05	0.000541715	Lin7a	108030
ENSMUSG00000058446	-0.940452	4.09756e-05	0.000543361	Znrf2	387524
ENSMUSG00000055435	-0.974977	4.15871e-05	0.000550591	Maf	17132
ENSMUSG00000034218	-0.815355	4.16152e-05	0.000550591	Atm	11920
ENSMUSG00000095252	-4.83617	4.19786e-05	0.000554561	NA	NA
ENSMUSG00000078648	-1.43289	4.21427e-05	0.000556309	LOC102634389	102634389
ENSMUSG00000008999	-0.863003	4.25342e-05	0.000560632	Bmp7	12162
ENSMUSG00000025352	-1.14232	4.3144e-05	0.000567282	Gdf11	14561
ENSMUSG00000072893	-1.16827	4.3159e-05	0.000567282	4933439C10Rik	74476
ENSMUSG00000031286	-0.955467	4.31684e-05	0.000567282	Glt28d2	320302
ENSMUSG00000084844	-1.17057	4.37038e-05	0.000573027	NA	NA
ENSMUSG00000073680	-2.57273	4.37545e-05	0.000573263	Tmem88b	320587
ENSMUSG00000029269	-1.49047	4.47474e-05	0.00058365	Sult1b1	56362
ENSMUSG00000033963	-2.06844	4.57615e-05	0.000595104	Fancd2os	70979
ENSMUSG00000051652	-1.13492	4.63929e-05	0.000602867	Lrrc3	237387
ENSMUSG00000054452	-0.627367	4.77842e-05	0.000618192	Aes	14797
ENSMUSG00000096852	-0.687104	4.80195e-05	0.000620778	Cyp2d12	380997
ENSMUSG00000087260	-1.12773	4.8709e-05	0.000629227	Lamtor5	68576
ENSMUSG00000020098	-1.14376	5.00604e-05	0.000645256	Pcbd1	13180
ENSMUSG00000093772	-2.30468	5.02958e-05	0.000647813	4931403E22Rik	70942
ENSMUSG00000030654	-0.879432	5.0376e-05	0.000648368	Arl6ip1	54208
ENSMUSG00000025083	-1.23348	5.12092e-05	0.000658024	Afap1l2	226250
ENSMUSG00000028457	-1.52849	5.22355e-05	0.00066837	Atp8b5	320571
ENSMUSG00000039678	-0.796461	5.25208e-05	0.000671529	Tbc1d13	70296
ENSMUSG00000023066	-0.924807	5.26571e-05	0.00067278	Rttn	246102
ENSMUSG00000021779	-0.927044	5.37113e-05	0.000684751	Thrb	21834
ENSMUSG00000035509	-2.17275	5.54716e-05	0.000704627	Fbxl21	213311
ENSMUSG00000039031	-0.752032	5.58498e-05	0.000708634	Arhgap18	73910
ENSMUSG00000071506	-1.09509	5.58681e-05	0.000708634	Tmem139	109218
ENSMUSG00000037995	-1.43643	5.70362e-05	0.000721881	Igsf9	93842
ENSMUSG00000017802	-0.73955	5.73732e-05	0.000725622	Retreg3	67998
ENSMUSG00000024978	-0.807179	5.76763e-05	0.000728403	Gpam	14732
ENSMUSG00000068205	-1.28248	5.79358e-05	0.000731153	Macrod2	72899
ENSMUSG00000039492	-1.63831	5.86088e-05	0.00073858	Ccdc27	381580
ENSMUSG00000032978	-0.978463	5.99419e-05	0.000753212	Guca2b	14916
ENSMUSG00000085438	-0.635128	6.02705e-05	0.000756797	1700020I14Rik	66602
ENSMUSG00000054676	-0.892686	6.08709e-05	0.000763787	1600014C10Rik	72244
ENSMUSG00000018012	-1.553	6.1284e-05	0.000767871	Rac3	170758
ENSMUSG00000085214	-0.86226	6.23633e-05	0.000779163	NA	NA
ENSMUSG00000028487	-0.751752	6.29417e-05	0.000784709	Bnc2	242509
ENSMUSG00000038180	-1.71011	6.45897e-05	0.000803539	Spag4	245865
ENSMUSG00000084780	-2.25889	6.60426e-05	0.000819865	Gm15350	100504249
ENSMUSG00000037254	-0.8898	6.83738e-05	0.000844416	Itih2	16425
ENSMUSG00000026278	-1.05731	6.83899e-05	0.000844416	Bok	51800
ENSMUSG00000026415	-1.28121	7.02279e-05	0.000865073	Fcamr	64435
ENSMUSG00000038528	-0.880355	7.12159e-05	0.00087601	Mfsd4b5	215928
ENSMUSG00000039795	-0.829116	7.15619e-05	0.000879648	Zfand1	66361
ENSMUSG00000060068	-0.798673	7.18573e-05	0.00088266	NA	NA
ENSMUSG00000027332	-0.85627	7.21091e-05	0.000885132	Ivd	56357
ENSMUSG00000039347	-1.00591	7.2514e-05	0.000888855	Atp6v0e2	76252
ENSMUSG00000020062	-0.856928	7.28306e-05	0.000891488	Slc5a8	216225
ENSMUSG00000030763	-0.815328	7.31039e-05	0.000892959	Lcmt1	30949
ENSMUSG00000090213	-0.734329	7.3372e-05	0.000894986	Tmem189	407243
ENSMUSG00000005233	-1.62358	7.39032e-05	0.00090021	Spc25	66442
ENSMUSG00000029830	-1.13224	7.44779e-05	0.000906579	Svopl	320590
ENSMUSG00000019478	-0.769074	7.6081e-05	0.00092404	Rab4a	19341
ENSMUSG00000036764	-1.45181	7.78557e-05	0.000943105	Dnajc12	30045
ENSMUSG00000047409	-0.714538	8.13445e-05	0.00098076	Ctdspl	69274
ENSMUSG00000000171	-0.885939	8.13565e-05	0.00098076	Sdhd	66925
ENSMUSG00000001482	-0.683222	8.23355e-05	0.000990516	Def8	23854
ENSMUSG00000034292	-0.79266	8.41518e-05	0.00100959	Traf3ip1	74019
ENSMUSG00000068426	-3.62325	8.53143e-05	0.00102193	NA	NA
ENSMUSG00000028189	-0.907037	8.54691e-05	0.00102193	Ctbs	74245
ENSMUSG00000000876	-0.871279	8.54722e-05	0.00102193	Pxmp4	59038
ENSMUSG00000055240	-0.929021	8.62998e-05	0.00103042	Zfp101	22643
ENSMUSG00000023764	-0.777008	8.69323e-05	0.00103585	Sfi1	78887
ENSMUSG00000072683	-1.4217	8.89947e-05	0.00105826	Gm7457	665037
ENSMUSG00000029401	-0.948791	8.98757e-05	0.00106799	Rilpl2	80291
ENSMUSG00000026188	-2.1098	8.9935e-05	0.00106799	Tmem169	271711
ENSMUSG00000038291	-0.722791	9.42555e-05	0.00111476	Snx25	102141
ENSMUSG00000025588	-2.95932	9.46574e-05	0.00111801	Nat1	17960
ENSMUSG00000005225	-0.819091	9.59803e-05	0.0011314	Plekha8	231999
ENSMUSG00000056204	-0.620063	9.59857e-05	0.0011314	Pgpep1	66522
ENSMUSG00000009281	-0.847302	9.67587e-05	0.00113898	Rarres2	71660
ENSMUSG00000030657	-1.31821	0.000100714	0.00118235	Xylt1	233781
ENSMUSG00000086474	-3.3791	0.000101323	0.00118791	NA	NA
ENSMUSG00000086930	-4.12502	0.000101777	0.00119244	Frs3os	100126242
ENSMUSG00000018999	-0.740356	0.000103183	0.00120729	Slc35b4	58246
ENSMUSG00000021360	-0.689714	0.000103948	0.00121528	Gcnt2	14538
ENSMUSG00000062526	-0.886339	0.000104004	0.00121528	Mppe1	225651
ENSMUSG00000056665	-1.14478	0.000104208	0.00121685	Them6	223626
ENSMUSG00000095253	-0.766324	0.000104455	0.00121892	Zfp799	240064
ENSMUSG00000032758	-1.38756	0.000104677	0.0012207	Kap	16483
ENSMUSG00000032470	-0.874114	0.000105385	0.0012265	Mras	17532
ENSMUSG00000008307	-1.39565	0.00010595	0.00123226	1700109H08Rik	77036
ENSMUSG00000002791	-2.02052	0.000106271	0.00123518	Pdxk-ps	435518
ENSMUSG00000027253	-1.14292	0.000107518	0.00124884	Lrp4	228357
ENSMUSG00000038236	-0.814333	0.000108319	0.00125731	Hoxa7	15404
ENSMUSG00000018841	-0.851448	0.000110548	0.00127822	Rad51d	19364
ENSMUSG00000030283	-0.835637	0.000114863	0.00132187	St8sia1	20449
ENSMUSG00000049858	-1.05473	0.000115803	0.00133007	Suox	211389
ENSMUSG00000025986	-0.950131	0.000117518	0.001348	Slc39a10	227059
ENSMUSG00000031828	-1.02767	0.000118642	0.00135999	Klhl36	234796
ENSMUSG00000096546	-1.44478	0.000119488	0.00136701	Smlr1	100504474
ENSMUSG00000032473	-2.28196	0.000119823	0.00136994	Cldn18	56492
ENSMUSG00000000385	-0.624156	0.000122177	0.00139594	Tmprss2	50528
ENSMUSG00000022761	-0.648344	0.000122438	0.00139733	Lztr1	66863
ENSMUSG00000026024	-0.871399	0.000122458	0.00139733	Als2	74018
ENSMUSG00000041594	-0.841634	0.000122579	0.0013978	Tmtc4	70551
ENSMUSG00000025025	-0.816964	0.000123495	0.00140642	Mxi1	17859
ENSMUSG00000020990	-0.773975	0.000125614	0.00142869	Cdkl1	71091
ENSMUSG00000035539	-2.96578	0.000125703	0.00142877	Ccdc180	381522
ENSMUSG00000057286	-0.785962	0.000129739	0.00147082	St6galnac2	20446
ENSMUSG00000030834	-1.31442	0.000131405	0.00148779	Abcc6	27421
ENSMUSG00000027890	-1.14274	0.000132648	0.00149895	Gstm4	14865
ENSMUSG00000014361	-0.987927	0.000133303	0.00150538	Mertk	17289
ENSMUSG00000031163	-1.38287	0.000133955	0.00151176	Glod5	69824
ENSMUSG00000085235	-1.45408	0.000136204	0.00153616	NA	NA
ENSMUSG00000086390	-1.30015	0.000136453	0.00153797	NA	NA
ENSMUSG00000033715	-0.916998	0.000139418	0.00156792	Akr1c14	105387
ENSMUSG00000066170	-1.72406	0.000139468	0.00156792	NA	NA
ENSMUSG00000001942	-0.916303	0.000140086	0.00157386	Siae	22619
ENSMUSG00000048232	-0.980694	0.000143939	0.00160888	Fbxo10	269529
ENSMUSG00000032081	-1.11691	0.000144676	0.00161609	Apoc3	11814
ENSMUSG00000089840	-2.57737	0.000148416	0.00165259	NA	NA
ENSMUSG00000074892	-1.00594	0.000150229	0.00166959	B3galt5	93961
ENSMUSG00000054814	-0.692048	0.000151511	0.00168277	Usp46	69727
ENSMUSG00000090203	-1.54669	0.000152453	0.00169128	NA	NA
ENSMUSG00000048058	-0.816366	0.00015247	0.00169128	Ldlrad3	241576
ENSMUSG00000030688	-0.964172	0.000154993	0.001716	Stard10	56018
ENSMUSG00000026321	-0.979967	0.000156771	0.00173349	Tnfrsf11a	21934
ENSMUSG00000059049	-1.14395	0.000157021	0.00173516	Frem1	329872
ENSMUSG00000021868	-0.748718	0.000158481	0.00174799	Ppif	105675
ENSMUSG00000030337	-1.08346	0.000160487	0.00176516	Vamp1	22317
ENSMUSG00000037905	-0.89877	0.000160543	0.00176516	Bri3bp	76809
ENSMUSG00000000056	-1.05062	0.000161262	0.00177195	Narf	67608
ENSMUSG00000040896	-1.20765	0.000163989	0.00180079	Kcnd3	56543
ENSMUSG00000025207	-1.21288	0.000167167	0.00183339	Sema4g	26456
ENSMUSG00000022809	-1.24833	0.000167554	0.00183648	Nr1i2	18171
ENSMUSG00000026156	-1.15986	0.000168788	0.0018477	B3gat2	280645
ENSMUSG00000015474	-0.737946	0.0001689	0.00184777	Ppt2	54397
ENSMUSG00000095463	-0.710602	0.000171424	0.00187304	Entpd4	67464
ENSMUSG00000037016	-1.41797	0.000174897	0.00190741	Frem2	242022
ENSMUSG00000015970	-0.879715	0.000178132	0.00193666	Chdh	218865
ENSMUSG00000082653	-2.38706	0.000178553	0.00193882	NA	NA
ENSMUSG00000004032	-0.879951	0.000178808	0.00194039	Gstm5	14866
ENSMUSG00000027004	-0.709705	0.000182457	0.00197877	Frzb	20378
ENSMUSG00000024921	-0.853359	0.00018846	0.00203755	Smarca2	67155
ENSMUSG00000026958	-0.753869	0.000193135	0.00207839	Dpp7	83768
ENSMUSG00000090256	-1.78084	0.000193187	0.00207839	NA	NA
ENSMUSG00000036875	-1.3838	0.000193973	0.00208429	Dna2	327762
ENSMUSG00000039157	-0.921158	0.000194733	0.00208989	Fam102a	98952
ENSMUSG00000079262	-0.961331	0.000195933	0.00209891	Slco1a6	28254
ENSMUSG00000026029	-0.722678	0.000196674	0.00210295	Casp8	12370
ENSMUSG00000081596	-5.08348	0.000207925	0.00221382	NA	NA
ENSMUSG00000086968	-1.73917	0.000211829	0.00224991	4933431E20Rik	329735
ENSMUSG00000020639	-1.35862	0.000213698	0.00226564	Pfn4	382562
ENSMUSG00000021065	-0.727091	0.000214329	0.00226958	Fut8	53618
ENSMUSG00000035311	-0.734874	0.000216393	0.00228562	Gnptab	432486
ENSMUSG00000078350	-0.604062	0.000216412	0.00228562	Smim1	68859
ENSMUSG00000030498	-1.07543	0.000216497	0.00228562	Gas2	14453
ENSMUSG00000090098	-1.49768	0.00021983	0.00231801	Alms1-ps2	623273
ENSMUSG00000049811	-1.06312	0.000226058	0.00237225	Fam161a	73873
ENSMUSG00000086706	-1.49573	0.000228686	0.00239696	Gm15848	102640771
ENSMUSG00000044976	-0.741132	0.00023257	0.00243168	Wdr72	546144
ENSMUSG00000033386	-0.819269	0.000232578	0.00243168	Frrs1	20321
ENSMUSG00000086782	-0.916172	0.000233442	0.00243634	E130102H24Rik	77866
ENSMUSG00000034880	-1.10409	0.000233557	0.00243634	Mrpl34	94065
ENSMUSG00000033965	-1.27232	0.000233827	0.0024377	Slc16a2	20502
ENSMUSG00000043300	-1.16185	0.000234153	0.00243965	B3galnt1	26879
ENSMUSG00000001166	-1.698	0.000237523	0.00247035	Oas1c	114643
ENSMUSG00000040658	-0.91582	0.000239175	0.00248311	Dnph1	381101
ENSMUSG00000032564	-1.06135	0.000240256	0.00249285	Cpne4	74020
ENSMUSG00000067189	-1.15703	0.000241244	0.00250162	NA	NA
ENSMUSG00000002578	-1.92863	0.000241706	0.0025037	Ikzf4	22781
ENSMUSG00000040978	-1.03964	0.00024173	0.0025037	Gm11992	626870
ENSMUSG00000023832	-1.01439	0.000253241	0.00261364	Acat2	110460
ENSMUSG00000020156	-0.795186	0.000257777	0.00265419	Mum1	68114
ENSMUSG00000040652	-0.877427	0.000262141	0.00269508	Oaz2	18247
ENSMUSG00000090369	-0.994134	0.000263373	0.00270386	4933411K16Rik	66765
ENSMUSG00000034875	-0.770241	0.000264577	0.00271304	Nudt19	110959
ENSMUSG00000058756	-0.712923	0.000265393	0.00271982	Thra	21833
ENSMUSG00000027775	-0.793252	0.000268911	0.00275425	Mfsd1	66868
ENSMUSG00000021994	-0.917691	0.000278787	0.00284375	Wnt5a	22418
ENSMUSG00000024827	-1.64023	0.000280036	0.00285317	Gldc	104174
ENSMUSG00000029369	-0.906071	0.000281653	0.00286707	Afm	280662
ENSMUSG00000074194	-0.912456	0.000281727	0.00286707	Zfp791	244556
ENSMUSG00000022894	-0.751723	0.000282269	0.00286925	Adamts5	23794
ENSMUSG00000031517	-0.693502	0.000282482	0.00286974	Gpm6a	234267
ENSMUSG00000093535	-1.93575	0.000287303	0.00291364	NA	NA
ENSMUSG00000050270	-0.946237	0.000287724	0.00291622	Tmem220	338369
ENSMUSG00000042444	-0.601242	0.000288071	0.00291805	Mindy2	235461
ENSMUSG00000001604	-0.970323	0.000288526	0.00291955	Tcea3	21401
ENSMUSG00000038637	-1.09742	0.000289034	0.00292273	Lrrc56	70552
ENSMUSG00000074575	-2.43806	0.000299387	0.00301523	Kcng1	241794
ENSMUSG00000044968	-0.885611	0.000303527	0.00305342	Napepld	242864
ENSMUSG00000039988	-0.656566	0.000303899	0.00305479	Ankrd13c	433667
ENSMUSG00000032092	-0.764607	0.000304013	0.00305479	Mpzl2	14012
ENSMUSG00000042210	-1.12355	0.000304747	0.00306041	Abhd14a	68644
ENSMUSG00000051359	-0.86978	0.000312102	0.00313068	Ncald	52589
ENSMUSG00000084353	-1.10364	0.000313842	0.00314453	NA	NA
ENSMUSG00000037972	-0.893425	0.000317632	0.00317744	Snn	20621
ENSMUSG00000084990	-2.38205	0.000321774	0.00320931	NA	NA
ENSMUSG00000030994	-0.737968	0.000322652	0.00321623	D7Ertd443e	71007
ENSMUSG00000085444	-1.14157	0.000324748	0.00323344	NA	NA
ENSMUSG00000086296	-1.49569	0.000328624	0.00326831	NA	NA
ENSMUSG00000025317	-3.97355	0.000347373	0.00343915	Car5a	12352
ENSMUSG00000028405	-0.796904	0.000353061	0.00348168	Aco1	11428
ENSMUSG00000047415	-1.65111	0.000353837	0.00348345	Gpr68	238377
ENSMUSG00000084911	-0.712655	0.00035556	0.00349844	NA	NA
ENSMUSG00000043681	-1.47491	0.000356646	0.00350518	Fam25c	69134
ENSMUSG00000047735	-0.787955	0.000358799	0.00352437	Samd9l	209086
ENSMUSG00000021707	-0.911142	0.000360924	0.00354126	Dhfr	13361
ENSMUSG00000031864	-0.892277	0.000363711	0.00356661	Ints10	70885
ENSMUSG00000029438	-0.7675	0.000364513	0.00357248	Bcl7a	77045
ENSMUSG00000081534	-0.653838	0.000367538	0.00360011	Slc48a1	67739
ENSMUSG00000029864	-0.691815	0.000369847	0.00361886	Gstk1	76263
ENSMUSG00000093930	-0.605092	0.000370429	0.00362032	Hmgcs1	208715
ENSMUSG00000021613	-1.73697	0.00037253	0.00363881	Hapln1	12950
ENSMUSG00000091370	-2.12902	0.000373716	0.00364837	5730435O14Rik	70538
ENSMUSG00000037098	-0.946703	0.000375377	0.00365846	Rab11fip3	215445
ENSMUSG00000055370	-1.06549	0.000379744	0.00369691	NA	NA
ENSMUSG00000028403	-0.7454	0.00038482	0.00373801	Zdhhc21	68268
ENSMUSG00000045667	-1.07097	0.000385657	0.00374198	Smtnl2	276829
ENSMUSG00000031937	-2.98607	0.000393356	0.00380824	Vstm5	69137
ENSMUSG00000067369	-0.698323	0.000394959	0.00382024	Trmt2b	215201
ENSMUSG00000038351	-0.663081	0.000397463	0.00383951	Sgsm2	97761
ENSMUSG00000024223	-3.67468	0.000397717	0.00383985	Armc12	67645
ENSMUSG00000046408	-1.40281	0.000405867	0.00390991	1700067K01Rik	73453
ENSMUSG00000041372	-0.911115	0.000411457	0.00395722	B4galnt3	330406
ENSMUSG00000020577	-0.831614	0.00041797	0.00401765	Tspan13	66109
ENSMUSG00000087380	-0.859936	0.000421772	0.00405197	2210408F21Rik	73652
ENSMUSG00000020674	-0.924154	0.000423045	0.00406197	Pxdn	69675
ENSMUSG00000025810	-0.646662	0.000427009	0.00408882	Nrp1	18186
ENSMUSG00000017453	-0.629928	0.000435111	0.00415277	Pipox	19193
ENSMUSG00000085687	-1.41929	0.00043566	0.00415574	NA	NA
ENSMUSG00000089771	-1.56732	0.000444883	0.0042276	NA	NA
ENSMUSG00000059412	-0.726042	0.000447779	0.0042482	Fxyd2	11936
ENSMUSG00000058351	-1.04627	0.000449809	0.00426515	Smim4	66487
ENSMUSG00000042684	-1.18848	0.000450269	0.0042672	Npl	74091
ENSMUSG00000020181	-1.21083	0.00045507	0.00430218	Nav3	260315
ENSMUSG00000087630	-1.50822	0.000455189	0.00430218	NA	NA
ENSMUSG00000074519	-0.968943	0.000460104	0.00434394	Zfp971	626848
ENSMUSG00000006818	-0.608907	0.000463148	0.00437032	Sod2	20656
ENSMUSG00000069733	-1.31628	0.000464346	0.00437927	Ube2u	381534
ENSMUSG00000078964	-2.26778	0.000468665	0.00440575	Ces1b	382044
ENSMUSG00000028621	-0.801903	0.000473721	0.00445089	Cyb5rl	230582
ENSMUSG00000024472	-0.594435	0.000477069	0.00447514	Dcp2	70640
ENSMUSG00000020830	-4.38926	0.000479237	0.00449308	Vmo1	327956
ENSMUSG00000064293	-2.0061	0.000487729	0.00456291	Cntn4	269784
ENSMUSG00000055991	-0.716415	0.000492266	0.00460044	Zkscan5	22757
ENSMUSG00000076437	-1.42357	0.000495155	0.00462004	Selenoh	72657
ENSMUSG00000078314	-2.09146	0.000497774	0.00463953	NA	NA
ENSMUSG00000027339	-0.940255	0.000500254	0.00466016	Rassf2	215653
ENSMUSG00000040606	-0.777335	0.000504113	0.00469112	Kazn	71529
ENSMUSG00000054708	-0.865392	0.00050954	0.00473658	Ankrd24	70615
ENSMUSG00000017491	-0.672207	0.000514508	0.00478023	Rarb	218772
ENSMUSG00000086287	-4.31739	0.000519335	0.0048174	Gm15972	100502834
ENSMUSG00000035790	-0.749973	0.00052094	0.00482462	Cep19	66994
ENSMUSG00000026335	-0.616819	0.00052905	0.00489456	Pam	18484
ENSMUSG00000024665	-0.89012	0.000533591	0.00493135	Fads2	56473
ENSMUSG00000026368	-0.84263	0.00053728	0.0049602	F13b	14060
ENSMUSG00000073468	-0.861551	0.000542758	0.0050055	Sft2d1	106489
ENSMUSG00000040258	-1.96787	0.000546616	0.00503842	Nxph4	104080
ENSMUSG00000041966	-0.633522	0.000547977	0.00504831	Dcaf17	75763
ENSMUSG00000090622	-1.20632	0.000555635	0.00511079	A930033H14Rik	320700
ENSMUSG00000031827	-0.703937	0.000558808	0.00513458	Cotl1	72042
ENSMUSG00000045515	-0.642963	0.000562151	0.00515988	Pou3f3	18993
ENSMUSG00000029270	-0.702594	0.000562993	0.0051649	Fam69a	67266
ENSMUSG00000032897	-0.698645	0.000576111	0.00527695	Nfyc	18046
ENSMUSG00000072664	-0.734886	0.000579927	0.00530357	Ugt3a1	105887
ENSMUSG00000070348	-0.652641	0.000583341	0.00533202	Ccnd1	12443
ENSMUSG00000032561	-1.04676	0.000587404	0.00536634	Acpp	56318
ENSMUSG00000038704	-0.781574	0.000610971	0.00556422	Aspdh	68352
ENSMUSG00000027679	-0.946317	0.000622442	0.00564807	Dnajc19	67713
ENSMUSG00000054312	-1.03042	0.000622759	0.00564807	Mrps21	66292
ENSMUSG00000032788	-1.21133	0.00064024	0.00578563	Pdxk	216134
ENSMUSG00000040985	-1.52452	0.000643522	0.00581228	Sun3	194974
ENSMUSG00000087924	-2.23524	0.000644606	0.00581607	NA	NA
ENSMUSG00000026385	-0.787395	0.000647967	0.00584038	Dbi	13167
ENSMUSG00000004815	-0.675735	0.000650047	0.0058531	Dgkq	110524
ENSMUSG00000025790	-0.794377	0.000650501	0.00585418	Slco3a1	108116
ENSMUSG00000068551	-0.808444	0.000654965	0.00588225	Zfp467	68910
ENSMUSG00000066647	-0.840567	0.000656224	0.00588784	Gm5113	330503
ENSMUSG00000055771	-1.2455	0.00065626	0.00588784	NA	NA
ENSMUSG00000041779	-1.19969	0.000673412	0.00602628	Tram2	170829
ENSMUSG00000023031	-1.7311	0.000682146	0.00609509	Cela1	109901
ENSMUSG00000092242	-1.89924	0.000696292	0.00621198	NA	NA
ENSMUSG00000068587	-1.03221	0.000705906	0.00628174	Mgam	232714
ENSMUSG00000047878	-0.869442	0.000706627	0.00628495	A4galt	239559
ENSMUSG00000020150	-0.83138	0.000707449	0.00628588	Gamt	14431
ENSMUSG00000087232	-1.74354	0.000724748	0.00640383	NA	NA
ENSMUSG00000073758	-0.84489	0.000726066	0.00641224	Sh3d21	66938
ENSMUSG00000054052	-1.0882	0.000726698	0.00641459	Rdh19	216453
ENSMUSG00000085196	-1.84809	0.000729945	0.00644	LOC105246847	105246847
ENSMUSG00000080780	-2.09259	0.000734673	0.00647519	NA	NA
ENSMUSG00000039910	-0.815434	0.000745676	0.00656225	Cited2	17684
ENSMUSG00000040434	-0.890819	0.000753292	0.00662261	Large2	228366
ENSMUSG00000030321	-1.03356	0.000754335	0.00662845	Efcab12	212516
ENSMUSG00000051705	-0.946566	0.000754868	0.00662981	Senp8	71599
ENSMUSG00000075324	-0.941897	0.000755345	0.00663067	Fign	60344
ENSMUSG00000001999	-1.02962	0.000761566	0.00667858	Blvra	109778
ENSMUSG00000002332	-0.585121	0.00077468	0.00678	Dhrs1	52585
ENSMUSG00000060212	-1.15398	0.000777476	0.00680107	Pcnx2	270109
ENSMUSG00000071708	-0.679398	0.000780246	0.00682189	Sms	20603
ENSMUSG00000064141	-1.10624	0.000784983	0.00685419	Zfp69	381549
ENSMUSG00000029516	-1.67294	0.000785228	0.00685419	Cit	12704
ENSMUSG00000074092	-1.07193	0.000798904	0.00695722	NA	NA
ENSMUSG00000091382	-1.97673	0.000803011	0.00698603	Vmn1r18	171199
ENSMUSG00000010651	-1.02177	0.000815294	0.00707882	Acaa1b	235674
ENSMUSG00000020175	-1.20145	0.000819763	0.00710757	Rab36	76877
ENSMUSG00000047635	-0.949541	0.000824301	0.00713932	2810006K23Rik	72650
ENSMUSG00000040605	-0.778846	0.000825455	0.00714578	Bace2	56175
ENSMUSG00000040842	-0.659081	0.000836936	0.00723369	Szrd1	213491
ENSMUSG00000010122	-0.621025	0.000837738	0.00723422	Slc47a1	67473
ENSMUSG00000087269	-1.14807	0.000845842	0.0073006	NA	NA
ENSMUSG00000049299	-0.853755	0.000852408	0.00734641	Trappc1	245828
ENSMUSG00000059183	-0.872695	0.000853008	0.00734796	Mtfmt	69606
ENSMUSG00000041708	-0.886565	0.0008601	0.00740177	Mpped1	223726
ENSMUSG00000063849	-0.760616	0.000865463	0.00744426	Ppcdc	66812
ENSMUSG00000024082	-0.688598	0.000872037	0.00749712	Ndufaf7	73694
ENSMUSG00000085887	-1.53772	0.00087958	0.00755084	Arhgap27os3	653030
ENSMUSG00000073846	-2.84264	0.000887087	0.00760782	NA	NA
ENSMUSG00000029188	-1.55827	0.000892621	0.00764779	Slc34a2	20531
ENSMUSG00000048731	-0.748286	0.000896805	0.00767736	Ggnbp1	70772
ENSMUSG00000021263	-1.02265	0.000899408	0.00769089	Degs2	70059
ENSMUSG00000090015	-0.834932	0.000911238	0.00777685	Gm15446	100642166
ENSMUSG00000034785	-1.05215	0.000919072	0.00783606	Dio1	13370
ENSMUSG00000031833	-1.03661	0.000922918	0.00786503	Mast3	546071
ENSMUSG00000031787	-0.96512	0.000932337	0.00794142	Katnb1	74187
ENSMUSG00000081270	-1.10593	0.000942291	0.0080184	NA	NA
ENSMUSG00000025036	-0.650766	0.000947876	0.00805472	Sfxn2	94279
ENSMUSG00000081853	-1.03038	0.00095256	0.00809006	NA	NA
ENSMUSG00000054517	-0.965298	0.000956757	0.00812176	Trim65	338364
ENSMUSG00000039917	-0.718738	0.000958593	0.0081334	Rhbdd2	215160
ENSMUSG00000026709	-0.65318	0.000973391	0.00823501	Dars2	226539
ENSMUSG00000047419	-1.57812	0.000978819	0.00827693	Cmya5	76469
ENSMUSG00000028093	-0.647691	0.000985832	0.00832819	Acp6	66659
ENSMUSG00000071531	-2.73725	0.00100298	0.00846083	Gprin2	432839
ENSMUSG00000039934	-0.725603	0.00100425	0.00846336	Gsap	212167
ENSMUSG00000087616	-1.21378	0.00100987	0.0085066	NA	NA
ENSMUSG00000030643	-1.00947	0.00101591	0.00854929	Rab30	75985
ENSMUSG00000030674	-0.679548	0.00101995	0.00857088	Qprt	67375
ENSMUSG00000030200	-0.985866	0.00104802	0.00877313	Bcl2l14	66813
ENSMUSG00000087334	-3.10403	0.00106201	0.00887734	AW495222	105364
ENSMUSG00000020878	-1.84416	0.0010625	0.00887734	Lrrc46	69297
ENSMUSG00000066196	-1.96601	0.00109652	0.00911805	Spag8	433700
ENSMUSG00000036422	-3.13715	0.00110042	0.00914178	Pcdh8	18530
ENSMUSG00000031938	-0.646777	0.00110352	0.00916087	4931406C07Rik	70984
ENSMUSG00000061371	-0.899536	0.00111864	0.00926681	Zfp873	408062
ENSMUSG00000024601	-0.627925	0.00112799	0.00932656	Isoc1	66307
ENSMUSG00000029656	-3.07848	0.00113061	0.00934249	C8b	110382
ENSMUSG00000022099	-0.728443	0.0011386	0.00940095	Dmtn	13829
ENSMUSG00000040183	-0.736139	0.00114101	0.00941644	Ankrd6	140577
ENSMUSG00000032456	-0.702483	0.00114216	0.0094215	Nmnat3	74080
ENSMUSG00000025792	-0.823148	0.00114813	0.00946623	Slc25a10	27376
ENSMUSG00000045994	-2.60091	0.00114951	0.00947315	B3gat1	76898
ENSMUSG00000070639	-0.839654	0.00115197	0.00948151	Lrrc8b	433926
ENSMUSG00000026185	-0.848075	0.00115215	0.00948151	Igfbp5	16011
ENSMUSG00000049493	-0.619211	0.0011535	0.0094882	Pls1	102502
ENSMUSG00000026295	-0.972907	0.00115752	0.00950787	Spp2	75396
ENSMUSG00000020641	-0.791861	0.0011606	0.00952867	Rsad2	58185
ENSMUSG00000045867	-1.08906	0.00116428	0.00955443	Cradd	12905
ENSMUSG00000050493	-0.970628	0.00119544	0.00977805	Fam167b	230766
ENSMUSG00000031633	-0.732673	0.0012039	0.00983597	Slc25a4	11739
ENSMUSG00000045064	-1.02547	0.00120421	0.00983597	Zc2hc1c	72350
ENSMUSG00000036555	-0.790948	0.00124148	0.0101215	Iqce	74239
ENSMUSG00000052676	-0.748951	0.00125643	0.0102386	Zmat1	215693
ENSMUSG00000059027	-1.4878	0.0012609	0.0102702	NA	NA
ENSMUSG00000081677	-1.19869	0.00126279	0.0102809	NA	NA
ENSMUSG00000038195	-0.7375	0.00126634	0.010305	Rilp	280408
ENSMUSG00000021666	-0.618432	0.00129299	0.0104877	Gfm2	320806
ENSMUSG00000066613	-0.864947	0.00130552	0.0105747	Zfp932	69504
ENSMUSG00000029859	-0.769457	0.00131056	0.0106106	Epha1	13835
ENSMUSG00000020564	-0.977531	0.00131244	0.0106209	Atxn7l1	380753
ENSMUSG00000014551	-0.835132	0.00132638	0.0106941	Mrps25	64658
ENSMUSG00000035236	-0.720633	0.00133826	0.01078	Scai	320271
ENSMUSG00000075325	-1.97457	0.00134246	0.0108004	Gm13582	100038493
ENSMUSG00000038903	-1.12522	0.00135949	0.0109208	Ccdc68	381175
ENSMUSG00000007035	-1.62698	0.00136348	0.0109428	Msh5	17687
ENSMUSG00000036093	-0.746085	0.00143179	0.0114491	Arl5a	75423
ENSMUSG00000079481	-0.917159	0.00143814	0.011491	Nhsl2	100042480
ENSMUSG00000019838	-0.911648	0.00144547	0.0115249	Slc16a10	72472
ENSMUSG00000027428	-0.74662	0.00144578	0.0115249	Rbbp9	26450
ENSMUSG00000050530	-0.674944	0.00144681	0.0115249	Fam171a1	269233
ENSMUSG00000031990	-0.631299	0.0014469	0.0115249	Jam3	83964
ENSMUSG00000031861	-1.29643	0.0014472	0.0115249	Lpar2	53978
ENSMUSG00000086881	-1.61437	0.00145068	0.0115474	NA	NA
ENSMUSG00000018809	-0.904917	0.00145146	0.0115484	Smyd4	319822
ENSMUSG00000025538	-0.849224	0.00145442	0.0115666	Sumf2	67902
ENSMUSG00000000253	-0.709006	0.00146715	0.0116573	Gmpr	66355
ENSMUSG00000038422	-1.02369	0.00148105	0.0117502	Hdhd3	72748
ENSMUSG00000047557	-0.906096	0.00148153	0.0117502	Lxn	17035
ENSMUSG00000060181	-0.716453	0.00148269	0.0117512	Slc35e3	215436
ENSMUSG00000091166	-0.906182	0.00148993	0.0117954	NA	NA
ENSMUSG00000058492	-0.71715	0.00150098	0.0118722	NA	NA
ENSMUSG00000085962	-1.0191	0.00150329	0.0118851	NA	NA
ENSMUSG00000046603	-0.702327	0.00151765	0.0119745	Tcaim	382117
ENSMUSG00000024151	-0.714355	0.00151802	0.0119745	Msh2	17685
ENSMUSG00000009378	-0.887848	0.0015388	0.0121112	Slc16a12	240638
ENSMUSG00000001642	-0.986968	0.00154925	0.0121879	Akr1b3	11677
ENSMUSG00000032305	-0.608926	0.00156425	0.0122715	Fam219b	78323
ENSMUSG00000035910	-1.19627	0.00157024	0.0123088	Dcdc2a	195208
ENSMUSG00000016940	-0.646766	0.00159474	0.0124632	Kctd2	70382
ENSMUSG00000043587	-0.911171	0.0016102	0.0125713	Pxylp1	235534
ENSMUSG00000054618	-2.33247	0.00161867	0.0126262	NA	NA
ENSMUSG00000062480	-1.04693	0.00162206	0.0126358	Acat3	224530
ENSMUSG00000073433	-1.87448	0.00162601	0.0126496	Arhgdig	14570
ENSMUSG00000043262	-0.801659	0.00163484	0.0127071	Uevld	54122
ENSMUSG00000001334	-1.09077	0.00164678	0.0127885	Fndc5	384061
ENSMUSG00000085317	-2.36831	0.001652	0.0128233	NA	NA
ENSMUSG00000038347	-1.06271	0.00165549	0.0128448	Tcte2	21646
ENSMUSG00000039195	-0.81928	0.00166033	0.0128709	1110008P14Rik	73737
ENSMUSG00000086670	-1.73873	0.00168542	0.013048	NA	NA
ENSMUSG00000051444	-1.1529	0.00168796	0.0130619	Bbs12	241950
ENSMUSG00000038526	-1.16862	0.00171504	0.0132589	Car14	23831
ENSMUSG00000030244	-1.18897	0.00171569	0.0132589	Gys2	232493
ENSMUSG00000046814	-1.02059	0.00172495	0.0133187	Gchfr	320415
ENSMUSG00000036309	-0.690028	0.00173531	0.0133869	Skp1a	21402
ENSMUSG00000028743	-0.600831	0.00174796	0.0134667	Akr7a5	110198
ENSMUSG00000078695	-0.750766	0.00175663	0.0135102	Cisd3	217149
ENSMUSG00000022672	-0.664637	0.00177649	0.0136265	Prkdc	19090
ENSMUSG00000040722	-0.639574	0.00178829	0.013711	Scamp5	56807
ENSMUSG00000055493	-0.974995	0.00180084	0.0137952	Epm2a	13853
ENSMUSG00000028545	-0.884703	0.00180376	0.0138115	Bend5	67621
ENSMUSG00000015966	-0.901979	0.00184092	0.0140837	Il17rb	50905
ENSMUSG00000001555	-1.38229	0.00185186	0.014155	Fkbp10	14230
ENSMUSG00000025733	-0.700435	0.00186764	0.0142632	Rhot2	214952
ENSMUSG00000070737	-0.868701	0.00192968	0.0146793	Tmem35b	100039968
ENSMUSG00000035000	-0.699736	0.00193424	0.0147076	Dpp4	13482
ENSMUSG00000036275	-0.59705	0.00194244	0.0147636	9530068E07Rik	213673
ENSMUSG00000045257	-1.10038	0.00195153	0.0148134	Morn2	378462
ENSMUSG00000037410	-0.657982	0.0019543	0.0148279	Tbc1d2b	67016
ENSMUSG00000029074	-1.0696	0.00196217	0.0148748	Ttll10	330010
ENSMUSG00000033502	-0.640613	0.00198907	0.0150396	Cdc14a	229776
ENSMUSG00000064202	-0.900086	0.00200462	0.0151375	4430402I18Rik	381218
ENSMUSG00000035189	-0.970146	0.0020072	0.0151505	Ano4	320091
ENSMUSG00000020638	-1.24429	0.00201026	0.0151547	Cmpk2	22169
ENSMUSG00000037005	-1.20111	0.00201035	0.0151547	Xpnpep2	170745
ENSMUSG00000071350	-0.639207	0.00201435	0.0151783	Setdb2	239122
ENSMUSG00000016253	-0.698126	0.0020322	0.0152799	Nelfcd	57314
ENSMUSG00000082693	-1.02289	0.00204548	0.0153732	NA	NA
ENSMUSG00000087404	-1.69236	0.00204851	0.0153893	NA	NA
ENSMUSG00000048636	-0.880345	0.0020564	0.015442	A730049H05Rik	74516
ENSMUSG00000025868	-0.793655	0.00206721	0.0155099	Higd2a	67044
ENSMUSG00000074261	-0.847441	0.00207225	0.015541	Erich4	632778
ENSMUSG00000055897	-0.744977	0.00207972	0.0155836	Ppp4r1l-ps	100043911
ENSMUSG00000020053	-0.954246	0.002083	0.0155948	Igf1	16000
ENSMUSG00000021214	-0.809854	0.002092	0.0156422	Akr1c18	105349
ENSMUSG00000095199	-1.2558	0.00209759	0.0156747	Zfp967	100303732
ENSMUSG00000026839	-1.30289	0.00209814	0.0156747	Upp2	76654
ENSMUSG00000021573	-0.876329	0.00210207	0.0156941	Tppp	72948
ENSMUSG00000027562	-0.621354	0.00211146	0.0157535	Car2	12349
ENSMUSG00000062075	-0.967214	0.00212466	0.015839	Lmnb2	16907
ENSMUSG00000034601	-0.764644	0.00215057	0.0159845	2700049A03Rik	76967
ENSMUSG00000087042	-1.25498	0.00215409	0.0160039	NA	NA
ENSMUSG00000030929	-0.857477	0.00217267	0.0161146	Eri2	71151
ENSMUSG00000022540	-0.714212	0.00218094	0.0161554	Rogdi	66049
ENSMUSG00000021702	-1.56808	0.00219169	0.0162282	Thbs4	21828
ENSMUSG00000028603	-0.675923	0.00219567	0.0162507	Scp2	20280
ENSMUSG00000062762	-0.694319	0.00220461	0.016305	Ei24	13663
ENSMUSG00000069835	-1.04199	0.0022069	0.0163132	Sat2	69215
ENSMUSG00000044734	-1.29655	0.00222205	0.0163889	Serpinb1a	66222
ENSMUSG00000041695	-1.08713	0.0022227	0.0163889	Kcnj2	16518
ENSMUSG00000058586	-0.659193	0.00224905	0.0165618	Serhl	68607
ENSMUSG00000039670	-1.17227	0.0022637	0.0166487	Oxld1	66431
ENSMUSG00000039763	-0.711886	0.00228352	0.0167675	Dnajc28	246738
ENSMUSG00000026141	-0.900037	0.00229595	0.0168293	Col19a1	12823
ENSMUSG00000027001	-0.854846	0.00229691	0.0168293	Dusp19	68082
ENSMUSG00000027690	-1.11657	0.00231146	0.0169217	Slc2a2	20526
ENSMUSG00000057388	-1.04039	0.00233244	0.0170396	Mrpl18	67681
ENSMUSG00000068130	-0.751749	0.00233544	0.0170473	Zfp442	668923
ENSMUSG00000057400	-1.78111	0.00233939	0.0170691	Ces1c	13884
ENSMUSG00000033453	-1.18978	0.00234405	0.0170846	Adamts15	235130
ENSMUSG00000070661	-0.799946	0.00234444	0.0170846	Rnf186	66825
ENSMUSG00000038240	-0.743359	0.00235271	0.0171234	Pdss2	71365
ENSMUSG00000035305	-0.948983	0.00237898	0.0173003	Ror1	26563
ENSMUSG00000047168	-0.705205	0.00239264	0.0173924	NA	NA
ENSMUSG00000037157	-1.50108	0.00242578	0.0175936	Il22ra1	230828
ENSMUSG00000042271	-0.756793	0.00245297	0.0177645	Nxt2	237082
ENSMUSG00000087336	-1.64584	0.002477	0.0179089	NA	NA
ENSMUSG00000025138	-0.620691	0.0024913	0.0180048	Sirt7	209011
ENSMUSG00000019080	-0.927514	0.00249954	0.0180495	Mfsd3	69572
ENSMUSG00000031349	-0.736382	0.0025342	0.0182621	Nsdhl	18194
ENSMUSG00000025371	-0.825782	0.00255562	0.0183989	Chmp6	208092
ENSMUSG00000089712	-0.842572	0.00255944	0.0184136	NA	NA
ENSMUSG00000039671	-0.785692	0.00256225	0.0184244	Zmynd8	228880
ENSMUSG00000056698	-0.802767	0.00256787	0.0184515	Elmod3	232089
ENSMUSG00000079671	-1.18833	0.00260352	0.0186541	2610203C22Rik	72481
ENSMUSG00000020083	-0.947634	0.00261916	0.0187585	Fam241b	69894
ENSMUSG00000056938	-0.835446	0.00262293	0.0187778	Acbd4	67131
ENSMUSG00000046169	-0.755872	0.00264458	0.0189096	Adamts6	108154
ENSMUSG00000069662	-0.67532	0.00265667	0.0189806	Marcks	17118
ENSMUSG00000039376	-1.5718	0.0026751	0.0191044	Synpo2l	68760
ENSMUSG00000029998	-0.589484	0.00268327	0.0191472	Pcyox1	66881
ENSMUSG00000030363	-1.18092	0.00269562	0.0192248	NA	NA
ENSMUSG00000078493	-1.60417	0.00269635	0.0192248	NA	NA
ENSMUSG00000041688	-0.770069	0.00270784	0.0192989	Amot	27494
ENSMUSG00000038188	-0.792419	0.00271547	0.0193374	Scarf1	380713
ENSMUSG00000083879	-0.756921	0.00273881	0.0194879	NA	NA
ENSMUSG00000062944	-0.758638	0.00274916	0.0195451	9130023H24Rik	100043133
ENSMUSG00000054057	-1.18097	0.0027502	0.0195451	A930004D18Rik	77940
ENSMUSG00000030968	-1.38698	0.00283188	0.0199795	Pdilt	71830
ENSMUSG00000083500	-1.18602	0.00283994	0.0200042	NA	NA
ENSMUSG00000052562	-0.812516	0.00284672	0.0200334	Slc22a30	319800
ENSMUSG00000036661	-0.936894	0.00284753	0.0200334	Dennd3	105841
ENSMUSG00000050097	-0.756393	0.0028752	0.0201956	Ces2b	234669
ENSMUSG00000061353	-0.622347	0.00288782	0.0202603	Cxcl12	20315
ENSMUSG00000020424	-1.21133	0.00288789	0.0202603	Castor1	71962
ENSMUSG00000052102	-0.828388	0.00289361	0.0202923	Gnpda1	26384
ENSMUSG00000041530	-0.762893	0.00291125	0.0203768	Ago1	236511
ENSMUSG00000034424	-0.798275	0.00291147	0.0203768	Gcsh	68133
ENSMUSG00000071414	-0.935005	0.00293375	0.0205163	NA	NA
ENSMUSG00000080316	-0.628167	0.00293669	0.0205287	Spaca6	75202
ENSMUSG00000085036	-2.06898	0.00294336	0.0205507	NA	NA
ENSMUSG00000072640	-0.657585	0.00295818	0.0206459	Lyrm9	66274
ENSMUSG00000079511	-0.854973	0.00296084	0.0206563	NA	NA
ENSMUSG00000028673	-0.75125	0.00300256	0.0208973	Fuca1	71665
ENSMUSG00000041679	-1.09628	0.0030068	0.0209185	Lrrc29	234684
ENSMUSG00000028789	-1.33868	0.00301148	0.0209428	Azin2	242669
ENSMUSG00000046338	-0.784931	0.00302147	0.0210039	Gpat2	215456
ENSMUSG00000087165	-1.26843	0.00303467	0.021068	2010001A14Rik	76516
ENSMUSG00000065952	-1.82392	0.00303909	0.0210845	C330021F23Rik	546049
ENSMUSG00000020811	-0.592733	0.00305932	0.0211997	Wscd1	216881
ENSMUSG00000038241	-1.06834	0.00309841	0.0214303	Cep250	16328
ENSMUSG00000007034	-0.736117	0.00309873	0.0214303	Slc44a4	70129
ENSMUSG00000024268	-1.40787	0.00311519	0.0215272	Celf4	108013
ENSMUSG00000068299	-0.940468	0.00312006	0.0215523	Nat8f4	75541
ENSMUSG00000052605	-1.49681	0.00312931	0.0215941	Isoc2b	67441
ENSMUSG00000074646	-1.15428	0.00313214	0.0216016	6430550D23Rik	320095
ENSMUSG00000086448	-1.37773	0.00316434	0.021798	NA	NA
ENSMUSG00000001986	-0.746738	0.00318851	0.0219386	Gria3	53623
ENSMUSG00000085417	-1.7948	0.00320409	0.0220371	NA	NA
ENSMUSG00000020599	-1.5391	0.00322473	0.0221442	Rgs9	19739
ENSMUSG00000022783	-2.16863	0.00324206	0.0222371	Spag6l	50525
ENSMUSG00000000149	-0.744979	0.00325777	0.0223186	Gna12	14673
ENSMUSG00000091438	-1.77385	0.00326644	0.0223605	NA	NA
ENSMUSG00000067144	-0.790372	0.00327088	0.0223789	Slc22a7	108114
ENSMUSG00000041515	-0.658602	0.00327602	0.022391	Irf8	15900
ENSMUSG00000029090	-0.740444	0.00329784	0.0225163	Adgra3	70693
ENSMUSG00000086050	-2.50711	0.00329821	0.0225163	NA	NA
ENSMUSG00000029559	-0.602352	0.00330307	0.0225407	2210016L21Rik	72357
ENSMUSG00000038893	-0.754289	0.0033208	0.0226264	Fam117a	215512
ENSMUSG00000038271	-0.825347	0.00335088	0.0228136	Iffo1	320678
ENSMUSG00000022132	-0.830056	0.00335418	0.0228272	Cldn10	58187
ENSMUSG00000008575	-0.588211	0.00336467	0.0228738	Nfib	18028
ENSMUSG00000047181	-1.13367	0.00336495	0.0228738	Samd14	217125
ENSMUSG00000020744	-0.697931	0.00338926	0.0230034	Slc25a19	67283
ENSMUSG00000058258	-1.05182	0.00342513	0.0232018	Idi1	319554
ENSMUSG00000091144	-0.913526	0.00345236	0.0233682	Phf11c	628705
ENSMUSG00000028453	-1.01587	0.00347111	0.0234769	Fancg	60534
ENSMUSG00000006711	-1.32257	0.00348104	0.023535	D130043K22Rik	210108
ENSMUSG00000061959	-0.794535	0.00351807	0.0237486	Ces1e	13897
ENSMUSG00000023259	-0.848232	0.00352029	0.0237545	Slc26a6	171429
ENSMUSG00000022180	-1.2532	0.00357429	0.0240818	Slc7a8	50934
ENSMUSG00000051984	-0.854685	0.0035841	0.0241321	Sec31b	240667
ENSMUSG00000074768	-1.45175	0.00358463	0.0241321	Bhmt	12116
ENSMUSG00000029601	-1.46252	0.00360812	0.0242723	Iqcd	75732
ENSMUSG00000063590	-0.798716	0.0036195	0.0243301	Slc22a28	434674
ENSMUSG00000048782	-3.05514	0.00364033	0.024442	Insc	233752
ENSMUSG00000040795	-0.678391	0.00364388	0.0244565	Iqcc	230767
ENSMUSG00000026435	-1.01387	0.00366474	0.0245434	Slc45a3	212980
ENSMUSG00000025766	-0.760734	0.00366523	0.0245434	D3Ertd751e	73852
ENSMUSG00000040613	-0.737767	0.00366713	0.0245434	Apobec1	11810
ENSMUSG00000058886	-0.758127	0.0036779	0.0245722	Deaf1	54006
ENSMUSG00000056481	-1.25701	0.00370724	0.0247463	Cd248	70445
ENSMUSG00000055994	-1.07363	0.00370827	0.0247463	Nod2	257632
ENSMUSG00000020100	-0.955423	0.00374886	0.0249886	Slc29a3	71279
ENSMUSG00000014633	-0.786105	0.00377432	0.0251105	Cmc2	66531
ENSMUSG00000092196	-1.89915	0.00379666	0.0252303	NA	NA
ENSMUSG00000028970	-0.819081	0.00379893	0.0252359	Abcb1b	18669
ENSMUSG00000091786	-2.45388	0.0038383	0.0254684	NA	NA
ENSMUSG00000093497	-2.87694	0.00384179	0.0254819	NA	NA
ENSMUSG00000045691	-0.601099	0.00385625	0.0255537	Thtpa	105663
ENSMUSG00000059602	-0.702002	0.00385945	0.0255603	Syn3	27204
ENSMUSG00000012123	-1.1384	0.00387344	0.0256335	Crybg2	230806
ENSMUSG00000091952	-1.23508	0.00389699	0.0257504	NA	NA
ENSMUSG00000021612	-0.757015	0.00390221	0.0257558	Slc6a18	22598
ENSMUSG00000080845	-1.2334	0.00391068	0.0257793	NA	NA
ENSMUSG00000092134	-1.37644	0.00391293	0.0257793	NA	NA
ENSMUSG00000048728	-1.23811	0.0039837	0.0262047	Zfp454	237758
ENSMUSG00000047230	-0.619025	0.0040461	0.0265752	Cldn2	12738
ENSMUSG00000006342	-0.960905	0.00404775	0.026576	Susd2	71733
ENSMUSG00000055612	-1.24934	0.00406198	0.0266395	Cdca7	66953
ENSMUSG00000032507	-1.04224	0.00408112	0.026755	Fbxl2	72179
ENSMUSG00000022586	-1.82536	0.00413317	0.0270418	Ly6i	57248
ENSMUSG00000075225	-1.33763	0.00413582	0.0270428	Ccdc162	75973
ENSMUSG00000074272	-0.870606	0.00416136	0.0271489	Ceacam1	26365
ENSMUSG00000069456	-0.623896	0.0041641	0.0271566	Rdh16	19683
ENSMUSG00000081700	-1.06114	0.00421388	0.0274404	NA	NA
ENSMUSG00000093483	-1.41212	0.00422054	0.0274735	AA465934	613254
ENSMUSG00000042993	-1.22541	0.00423043	0.0275277	Ifnk	387510
ENSMUSG00000013495	-0.677808	0.00429284	0.027882	Tmem175	72392
ENSMUSG00000075273	-0.76562	0.00430231	0.0279331	Ttc30b	72421
ENSMUSG00000032579	-0.765674	0.0043318	0.0281142	Hemk1	69536
ENSMUSG00000033852	-0.685529	0.00435524	0.0282349	Gm28042	102238433
ENSMUSG00000085379	-0.790558	0.00442016	0.0286027	NA	NA
ENSMUSG00000082743	-0.661568	0.00443783	0.0286938	NA	NA
ENSMUSG00000042333	-1.12746	0.00444185	0.0287007	Tnfrsf14	230979
ENSMUSG00000018752	-0.950534	0.00445741	0.0287906	Tnfsfm13	619441
ENSMUSG00000090031	-0.844405	0.00451266	0.0291045	NA	NA
ENSMUSG00000083287	-1.05016	0.00451509	0.0291086	NA	NA
ENSMUSG00000022389	-0.970886	0.00455659	0.0293338	Tef	21685
ENSMUSG00000085664	-1.8917	0.00456557	0.0293674	Atxn7l1os2	75836
ENSMUSG00000039987	-0.646203	0.00460066	0.0295254	Phtf2	68770
ENSMUSG00000028988	-0.725135	0.00460154	0.0295254	Ctnnbip1	67087
ENSMUSG00000069324	-1.33455	0.00461479	0.0295996	NA	NA
ENSMUSG00000025089	-0.842016	0.00462435	0.0296276	Gfra1	14585
ENSMUSG00000072762	-1.11373	0.00466315	0.0298249	4930522L14Rik	100041734
ENSMUSG00000039206	-0.799598	0.00468358	0.0299311	Daglb	231871
ENSMUSG00000050608	-0.67232	0.00475354	0.0302965	Minos1	433771
ENSMUSG00000027242	-0.666304	0.00475717	0.0303018	Wdr76	241627
ENSMUSG00000074093	-0.853341	0.00475962	0.0303045	Svip	75744
ENSMUSG00000032591	-1.34103	0.00477737	0.0303863	Mst1	15235
ENSMUSG00000013878	-0.701481	0.0047869	0.0304144	Rnf170	77733
ENSMUSG00000030225	-0.758459	0.00480011	0.0304535	Dera	232449
ENSMUSG00000073910	-0.794273	0.00481645	0.030535	Mob3b	214944
ENSMUSG00000022802	-0.690693	0.00483694	0.030626	Lmln	239833
ENSMUSG00000069855	-0.875918	0.00490431	0.0309798	Slc47a2	380701
ENSMUSG00000020899	-0.768396	0.00491194	0.0310168	Pfas	237823
ENSMUSG00000080950	-1.26194	0.00493058	0.0311008	NA	NA
ENSMUSG00000037221	-0.733222	0.00496786	0.0313022	Mospd3	68929
ENSMUSG00000096382	-1.78997	0.00500263	0.0314986	NA	NA
ENSMUSG00000046487	-2.03336	0.00500888	0.0315153	NA	NA
ENSMUSG00000045871	-1.68826	0.00502018	0.031575	Slitrk6	239250
ENSMUSG00000060572	-1.68069	0.00507583	0.0318821	Mfap2	17150
ENSMUSG00000063179	-0.790122	0.00511761	0.0320729	Pstk	214580
ENSMUSG00000084755	-0.825955	0.00511767	0.0320729	NA	NA
ENSMUSG00000083610	-0.829126	0.00525359	0.0327526	NA	NA
ENSMUSG00000090257	-0.918174	0.00526279	0.0327946	NA	NA
ENSMUSG00000038541	-1.25448	0.0052999	0.0329554	Srd5a2	94224
ENSMUSG00000033446	-0.698681	0.00535799	0.0332693	Lpar6	67168
ENSMUSG00000092323	-1.00461	0.00539959	0.033492	NA	NA
ENSMUSG00000036775	-0.848469	0.00543462	0.0336854	Decr2	26378
ENSMUSG00000071192	-1.20245	0.00548237	0.0339574	Wfikkn1	215001
ENSMUSG00000024697	-0.884162	0.005501	0.0340607	Gna14	14675
ENSMUSG00000040327	-0.807783	0.00551803	0.034154	Cul9	78309
ENSMUSG00000079709	-0.602567	0.0055595	0.0343864	NA	NA
ENSMUSG00000020877	-0.648286	0.00561364	0.0346845	Scrn2	217140
ENSMUSG00000086350	-0.899954	0.00565043	0.0348872	NA	NA
ENSMUSG00000024269	-0.742819	0.00566722	0.0349785	Tpgs2	66648
ENSMUSG00000015354	-1.00737	0.00567965	0.0350305	Pcolce2	76477
ENSMUSG00000079261	-0.745159	0.0056967	0.0350862	Gm15217	100041724
ENSMUSG00000025903	-0.839284	0.00573364	0.0352393	Lypla1	18777
ENSMUSG00000050856	-1.09095	0.0057364	0.0352439	Atp5k	11958
ENSMUSG00000088022	-3.57456	0.00577559	0.0354598	NA	NA
ENSMUSG00000046180	-2.13423	0.00581074	0.0356506	4930550L24Rik	75352
ENSMUSG00000063564	-1.03525	0.00582451	0.0356976	Col23a1	237759
ENSMUSG00000086549	-0.87633	0.00587293	0.0359314	Gm13648	100415901
ENSMUSG00000090019	-0.822688	0.00589088	0.0360208	Gimap1	16205
ENSMUSG00000085042	-1.30317	0.00591298	0.0361385	Abhd11os	69812
ENSMUSG00000054135	-1.05656	0.00591612	0.0361451	A430110L20Rik	329307
ENSMUSG00000087222	-1.36015	0.00594256	0.036294	NA	NA
ENSMUSG00000022797	-0.845136	0.00600747	0.0366393	Tfrc	22042
ENSMUSG00000042579	-0.835797	0.00601626	0.0366801	4632404H12Rik	74034
ENSMUSG00000027618	-0.595948	0.00601919	0.0366852	Nfs1	18041
ENSMUSG00000081413	-0.858384	0.00606787	0.0369176	NA	NA
ENSMUSG00000027165	-0.877871	0.00607627	0.0369559	B230118H07Rik	68170
ENSMUSG00000024426	-0.895058	0.00607869	0.0369578	Atat1	73242
ENSMUSG00000016344	-0.809782	0.00608759	0.036999	Ppdpf	66496
ENSMUSG00000020679	-1.16581	0.0061079	0.0370838	Hnf1b	21410
ENSMUSG00000029104	-0.770131	0.00612593	0.0371631	Htt	15194
ENSMUSG00000035681	-1.75092	0.00613323	0.037186	Kcnc2	268345
ENSMUSG00000028544	-0.677747	0.00618164	0.0374147	Slc5a9	230612
ENSMUSG00000039543	-2.04061	0.00621991	0.0376334	Cfap70	76670
ENSMUSG00000075463	-1.45808	0.00623374	0.037691	4930594M22Rik	105245866
ENSMUSG00000026355	-0.67391	0.00623922	0.0377111	Mcm6	17219
ENSMUSG00000019933	-2.43223	0.00624932	0.0377591	Mrln	69563
ENSMUSG00000036565	-1.05261	0.00640895	0.0385771	Ttyh3	78339
ENSMUSG00000039253	-0.673861	0.00644625	0.0387616	Fn3krp	238024
ENSMUSG00000027965	-1.2238	0.00645549	0.0388039	Olfm3	229759
ENSMUSG00000005078	-0.636589	0.00648435	0.0389373	Jkamp	104771
ENSMUSG00000082057	-0.985103	0.00648735	0.0389419	NA	NA
ENSMUSG00000071253	-0.620361	0.00651673	0.0390914	Slc25a16	73132
ENSMUSG00000042106	-1.37377	0.00654078	0.0391954	Inka1	68176
ENSMUSG00000082509	-1.78594	0.00660787	0.0394624	NA	NA
ENSMUSG00000085030	-1.09251	0.0066157	0.0394956	NA	NA
ENSMUSG00000022580	-0.82662	0.00662116	0.0395148	Rhpn1	14787
ENSMUSG00000079550	-1.58061	0.00662706	0.0395303	Mpp4	227157
ENSMUSG00000006717	-0.774562	0.00663161	0.0395367	Acot13	66834
ENSMUSG00000074521	-0.984254	0.00672439	0.0399945	NA	NA
ENSMUSG00000033126	-0.761246	0.00672698	0.0399963	Ybey	216119
ENSMUSG00000082111	-1.96239	0.0067403	0.0400228	NA	NA
ENSMUSG00000052534	-0.706014	0.00674059	0.0400228	Pbx1	18514
ENSMUSG00000081752	-0.668134	0.00675966	0.0400952	NA	NA
ENSMUSG00000033594	-0.825098	0.0067645	0.0401104	Spata2l	78779
ENSMUSG00000061455	-0.611501	0.00679864	0.0402719	Stx17	67727
ENSMUSG00000044794	-1.55325	0.00689486	0.0407453	NA	NA
ENSMUSG00000055301	-1.18977	0.00697957	0.0412042	Adh7	11529
ENSMUSG00000023019	-0.600814	0.0070025	0.0413256	Gpd1	14555
ENSMUSG00000027765	-0.749658	0.00701902	0.0414092	P2ry1	18441
ENSMUSG00000024065	-0.60706	0.00707012	0.0416265	Ehd3	57440
ENSMUSG00000038871	-0.667047	0.00707414	0.0416361	Bpgm	12183
ENSMUSG00000032224	-0.643037	0.00707828	0.0416465	Fam81a	76886
ENSMUSG00000039450	-0.618032	0.00714279	0.0420119	Dcxr	67880
ENSMUSG00000039154	-0.892946	0.00715743	0.0420738	Shd	20420
ENSMUSG00000036292	-0.650407	0.00715812	0.0420738	Gramd1c	207798
ENSMUSG00000044816	-1.17305	0.00721275	0.0423522	D630023F18Rik	98303
ENSMUSG00000078247	-0.884392	0.00725982	0.0425858	Airn	104103
ENSMUSG00000016933	-0.596153	0.00729359	0.0427209	Plcg1	18803
ENSMUSG00000023795	-0.66809	0.00736578	0.0431206	NA	NA
ENSMUSG00000063730	-0.72222	0.00738487	0.043193	Hsd3b2	15493
ENSMUSG00000029490	-0.875458	0.00738555	0.043193	Mfsd7a	243197
ENSMUSG00000035048	-0.642403	0.00750671	0.04377	Anapc13	69010
ENSMUSG00000034968	-1.44866	0.00751201	0.0437863	Lbx2	16815
ENSMUSG00000070371	-1.01463	0.00753957	0.0439323	Prss36	77613
ENSMUSG00000090262	-0.637293	0.0075869	0.0441493	NA	NA
ENSMUSG00000090061	-1.88121	0.00769936	0.0447442	Nwd2	319807
ENSMUSG00000041624	-0.612544	0.00776425	0.0450167	Gucy1a2	234889
ENSMUSG00000019892	-1.51747	0.0078502	0.0454248	Lrriq1	74978
ENSMUSG00000078901	-0.900607	0.00785834	0.0454568	Gm14440	100503353
ENSMUSG00000022485	-0.940114	0.00789403	0.0456181	Hoxc5	15424
ENSMUSG00000063856	-0.670755	0.00793014	0.0457965	Gpx1	14775
ENSMUSG00000051977	-0.702843	0.0080236	0.0461838	Prdm9	213389
ENSMUSG00000011179	-1.13214	0.0080315	0.0462142	Odc1	18263
ENSMUSG00000022442	-1.06389	0.00807647	0.0464271	Ttll1	319953
ENSMUSG00000074715	-1.15719	0.0081286	0.0466502	Ccl28	56838
ENSMUSG00000054391	-1.25057	0.00813773	0.0466872	NA	NA
ENSMUSG00000060703	-0.737436	0.0081653	0.0467841	Cd302	66205
ENSMUSG00000082596	-1.45725	0.00817985	0.0468521	NA	NA
ENSMUSG00000031347	-0.85856	0.00821571	0.0470114	Cetn2	26370
ENSMUSG00000028643	-1.36235	0.00823883	0.0471129	Svbp	69216
ENSMUSG00000030747	-0.61531	0.00827414	0.0472376	Dgat2	67800
ENSMUSG00000041078	-1.18292	0.0082815	0.0472642	Grid1	14803
ENSMUSG00000022821	-0.678239	0.00833504	0.0475233	Hgd	15233
ENSMUSG00000029098	-0.722292	0.00836968	0.0476897	Acox3	80911
ENSMUSG00000041144	-0.674791	0.00837977	0.0477151	Dnah7b	227058
ENSMUSG00000039254	-0.691558	0.00838016	0.0477151	Pomt1	99011
ENSMUSG00000031384	-0.88694	0.00838231	0.0477151	Asb9	69299
ENSMUSG00000022366	-0.782624	0.00842817	0.047945	Slc22a22	210463
ENSMUSG00000021120	-0.708772	0.00846112	0.0480543	Pigh	110417
ENSMUSG00000031355	-0.61015	0.00846602	0.0480666	Arhgap6	11856
ENSMUSG00000021566	-1.20938	0.00847638	0.0481098	Slc6a19os	71390
ENSMUSG00000066071	-0.686586	0.00848146	0.048123	Cyp4a12a	277753
ENSMUSG00000083679	-1.04837	0.00850083	0.0481861	NA	NA
ENSMUSG00000040018	-0.640703	0.00855511	0.0484623	Cox15	226139
ENSMUSG00000026062	-0.651585	0.00859899	0.0486479	Slc9a2	226999
ENSMUSG00000027227	-0.726533	0.0086166	0.0487161	Sord	20322
ENSMUSG00000000823	-0.591745	0.00864605	0.0488309	Zfp512b	269401
ENSMUSG00000039983	-0.716468	0.00865721	0.048851	Ccdc32	269336
ENSMUSG00000028737	-0.662438	0.00867465	0.0489279	Aldh4a1	212647
ENSMUSG00000002500	-2.33756	0.00867642	0.0489279	Rpl3l	66211
ENSMUSG00000020956	-0.808851	0.0087116	0.049063	Dtd2	328092
ENSMUSG00000039629	-0.75571	0.00871473	0.0490649	Strip2	320609
ENSMUSG00000002416	-0.6686	0.00872198	0.0490741	Ndufb2	68198
ENSMUSG00000085759	-1.8198	0.00873917	0.0491077	NA	NA
ENSMUSG00000066058	-0.617068	0.00875294	0.049149	Cldn19	242653
ENSMUSG00000087543	-1.03325	0.00875495	0.049149	Gm16576	100504191
ENSMUSG00000037962	-1.34449	0.00875935	0.0491555	Rflna	73121
ENSMUSG00000013622	-0.596655	0.00876328	0.0491555	Atraid	381629
ENSMUSG00000082570	-0.926887	0.00876454	0.0491555	NA	NA
ENSMUSG00000020774	-0.760158	0.0087777	0.0492136	Aspa	11484
ENSMUSG00000087598	-0.62898	0.00879175	0.0492347	Zfp111	56707
ENSMUSG00000096789	-0.717377	0.00882058	0.0493455	NA	NA
ENSMUSG00000027499	-0.886304	0.00883375	0.0493855	Pkia	18767
ENSMUSG00000060336	-0.780043	0.00890988	0.0497317	Zfp937	245174
ENSMUSG00000086929	-1.17985	0.00891414	0.0497396	NA	NA
ENSMUSG00000082844	-0.873316	0.00894282	0.0498519	NA	NA
ENSMUSG00000014606	-0.59063	0.00897222	0.0499681	Slc25a11	67863

## Sheet: B6 Kidney
SUPPLEMENTAL TABLE 2 - ER STRESS INDUCED DOWNREGULATED GENES
Ensembl ID	log2FoldChange	pvalue	padj	symbol	entrez
ENSMUSG00000029482	-2.59813	1.74101e-70	6.72788e-68	Aacs	78894
ENSMUSG00000037348	-3.62776	1.37873e-67	4.90164e-65	Paqr7	71904
ENSMUSG00000045672	-2.58722	2.06615e-53	5.40117e-51	Col27a1	373864
ENSMUSG00000029193	-3.01044	6.02791e-51	1.46784e-48	Cckar	12425
ENSMUSG00000047746	-3.82217	2.95768e-49	6.74047e-47	Fbxo40	207215
ENSMUSG00000020601	-2.12972	5.6123e-45	1.05015e-42	Trib2	217410
ENSMUSG00000039364	-3.32222	3.20741e-42	5.37876e-40	Sectm1b	58210
ENSMUSG00000078650	-2.95389	4.43523e-39	6.68141e-37	G6pc	14377
ENSMUSG00000017929	-2.24426	1.14849e-37	1.67341e-35	B4galt5	56336
ENSMUSG00000020261	-2.53174	1.51966e-37	2.19621e-35	Slc36a1	215335
ENSMUSG00000029516	-2.97261	2.42948e-37	3.4005e-35	Cit	12704
ENSMUSG00000027199	-2.93379	3.09407e-35	3.81945e-33	Gatm	67092
ENSMUSG00000015944	-1.9935	5.30737e-33	6.00916e-31	Castor2	80909
ENSMUSG00000042116	-2.04477	1.77535e-32	1.93611e-30	Vwa1	246228
ENSMUSG00000020553	-1.97447	3.63485e-32	3.93982e-30	Pctp	18559
ENSMUSG00000028528	-2.04795	5.52186e-32	5.94888e-30	Dnajc6	72685
ENSMUSG00000039304	-1.78914	2.45088e-31	2.57792e-29	Tnfsf10	22035
ENSMUSG00000027577	-1.90473	1.41928e-30	1.43347e-28	Chrna4	11438
ENSMUSG00000031725	-1.73543	2.59338e-30	2.5611e-28	Ces1f	234564
ENSMUSG00000024694	-2.23627	4.09083e-30	3.9737e-28	Keg1	64697
ENSMUSG00000062545	-3.21658	4.61188e-30	4.45547e-28	Tlr12	384059
ENSMUSG00000047583	-2.46724	2.80876e-29	2.53444e-27	Tyw3	209584
ENSMUSG00000038527	-2.5234	5.74431e-29	5.10555e-27	C1rl	232371
ENSMUSG00000062210	-2.22232	5.71017e-28	4.97569e-26	Tnfaip8	106869
ENSMUSG00000027887	-2.01485	6.02937e-28	5.20282e-26	Sypl2	17306
ENSMUSG00000084981	-3.30265	1.40335e-27	1.1657e-25	NA	NA
ENSMUSG00000046312	-1.75384	3.91515e-27	3.14913e-25	AI464131	329828
ENSMUSG00000023832	-1.67377	4.65345e-26	3.46108e-24	Acat2	110460
ENSMUSG00000033610	-1.4092	3.61644e-25	2.52101e-23	Pank1	75735
ENSMUSG00000000253	-1.57927	8.06035e-25	5.4818e-23	Gmpr	66355
ENSMUSG00000024663	-2.07511	1.03569e-24	6.92124e-23	Rab3il1	74760
ENSMUSG00000095300	-4.12478	2.58408e-24	1.68877e-22	Gm906	380882
ENSMUSG00000046598	-1.26399	1.13596e-23	7.11015e-22	Bdh1	71911
ENSMUSG00000024180	-1.22453	1.62388e-23	1.01284e-21	Tmem8	60455
ENSMUSG00000066829	-1.80453	2.86819e-23	1.76418e-21	Zfp810	235050
ENSMUSG00000015112	-1.62812	6.96783e-22	4.03453e-20	Slc25a13	50799
ENSMUSG00000047735	-1.14194	1.75887e-21	9.98903e-20	Samd9l	209086
ENSMUSG00000038072	-2.34863	3.0096e-21	1.693e-19	Galnt11	231050
ENSMUSG00000024575	-2.41557	3.81276e-21	2.11139e-19	Pde6a	225600
ENSMUSG00000043252	-1.28157	6.28247e-21	3.42568e-19	Tmem64	100201
ENSMUSG00000015401	-1.55061	9.7886e-21	5.30495e-19	Cltrn	57394
ENSMUSG00000029104	-1.13753	2.68161e-20	1.4187e-18	Htt	15194
ENSMUSG00000036330	-1.22119	3.04566e-20	1.59704e-18	Slc18a1	110877
ENSMUSG00000032246	-1.27085	3.16253e-20	1.65344e-18	Calml4	75600
ENSMUSG00000021306	-1.40874	4.02989e-20	2.0885e-18	Gpr137b	83924
ENSMUSG00000002032	-2.03447	4.61202e-20	2.38323e-18	Tmem25	71687
ENSMUSG00000036242	-1.8895	1.207e-19	6.13016e-18	Armh4	67419
ENSMUSG00000033965	-1.37911	2.01547e-19	1.00921e-17	Slc16a2	20502
ENSMUSG00000037847	-2.33745	2.43569e-19	1.2162e-17	Nmrk1	225994
ENSMUSG00000021697	-1.9257	4.94374e-19	2.41428e-17	Depdc1b	218581
ENSMUSG00000032434	-1.22635	6.75957e-19	3.292e-17	Cmtm6	67213
ENSMUSG00000037542	-1.84009	7.96276e-19	3.83594e-17	Aldh8a1	237320
ENSMUSG00000063730	-1.77953	1.32517e-18	6.31536e-17	Hsd3b2	15493
ENSMUSG00000044816	-2.2931	1.42268e-18	6.7619e-17	D630023F18Rik	98303
ENSMUSG00000032854	-2.08268	1.59856e-18	7.55743e-17	Ugt8a	22239
ENSMUSG00000042797	-1.85328	2.69439e-18	1.25053e-16	Aqp11	66333
ENSMUSG00000033032	-1.41532	4.25546e-18	1.94962e-16	Afap1l1	106877
ENSMUSG00000020258	-1.57774	4.42055e-18	2.02004e-16	Glyctk	235582
ENSMUSG00000042073	-1.22129	5.09535e-18	2.32244e-16	Abhd14b	76491
ENSMUSG00000038298	-1.25564	6.15546e-18	2.78421e-16	Pdzk1	59020
ENSMUSG00000033618	-2.09738	8.76511e-18	3.91479e-16	Map3k13	71751
ENSMUSG00000010122	-0.946103	1.53631e-17	6.77654e-16	Slc47a1	67473
ENSMUSG00000018999	-1.08757	2.05007e-17	8.93187e-16	Slc35b4	58246
ENSMUSG00000026189	-1.2045	3.07544e-17	1.3237e-15	Pecr	111175
ENSMUSG00000022180	-1.43186	4.31324e-17	1.82119e-15	Slc7a8	50934
ENSMUSG00000035936	-1.34007	4.69461e-17	1.97752e-15	Aldh5a1	214579
ENSMUSG00000028527	-1.80047	5.76383e-17	2.41204e-15	Ak4	11639
ENSMUSG00000025790	-1.07972	5.76686e-17	2.41204e-15	Slco3a1	108116
ENSMUSG00000021065	-1.20221	6.19726e-17	2.58597e-15	Fut8	53618
ENSMUSG00000026348	-1.39433	6.36004e-17	2.64768e-15	Acmsd	266645
ENSMUSG00000081957	-1.74016	7.83519e-17	3.22404e-15	NA	NA
ENSMUSG00000036123	-1.26848	1.52472e-16	6.11814e-15	Slc9a3	105243
ENSMUSG00000034226	-3.20811	1.86696e-16	7.42442e-15	Rhov	228543
ENSMUSG00000037972	-1.50454	2.3098e-16	9.10397e-15	Snn	20621
ENSMUSG00000024827	-1.96515	2.9157e-16	1.14162e-14	Gldc	104174
ENSMUSG00000021416	-1.37711	3.35086e-16	1.30625e-14	Eci3	69123
ENSMUSG00000021185	-1.10748	4.31028e-16	1.65843e-14	Dglucy	217830
ENSMUSG00000042428	-1.76416	6.08028e-16	2.2899e-14	Mgat3	17309
ENSMUSG00000034687	-1.51891	6.34687e-16	2.38524e-14	Fras1	231470
ENSMUSG00000041594	-1.38153	6.57283e-16	2.46495e-14	Tmtc4	70551
ENSMUSG00000067071	-1.57851	8.84674e-16	3.27624e-14	Hes6	55927
ENSMUSG00000044367	-2.0344	9.22544e-16	3.40939e-14	Slc16a13	69309
ENSMUSG00000038526	-2.0297	1.20862e-15	4.43895e-14	Car14	23831
ENSMUSG00000026185	-1.20268	1.24249e-15	4.55393e-14	Igfbp5	16011
ENSMUSG00000027130	-1.48742	1.45506e-15	5.31112e-14	Slc12a6	107723
ENSMUSG00000027710	-1.09238	1.51891e-15	5.51022e-14	Acad9	229211
ENSMUSG00000032105	-1.51386	1.77543e-15	6.37577e-14	Pdzd3	170761
ENSMUSG00000010277	-0.921306	2.35504e-15	8.42317e-14	2610507B11Rik	72503
ENSMUSG00000029311	-1.50525	2.47652e-15	8.83988e-14	Hsd17b11	114664
ENSMUSG00000046082	-1.75614	3.12841e-15	1.09903e-13	Tmem174	68344
ENSMUSG00000033453	-1.51648	3.94065e-15	1.37351e-13	Adamts15	235130
ENSMUSG00000020100	-1.12447	5.5964e-15	1.91311e-13	Slc29a3	71279
ENSMUSG00000064225	-1.17572	5.61134e-15	1.91453e-13	Paqr9	75552
ENSMUSG00000055771	-1.22	6.15631e-15	2.08845e-13	NA	NA
ENSMUSG00000046840	-2.3532	6.47735e-15	2.189e-13	Hnf4aos	68314
ENSMUSG00000015451	-2.55589	1.95397e-14	6.39665e-13	C4a	625018
ENSMUSG00000005225	-1.08332	2.21086e-14	7.17158e-13	Plekha8	231999
ENSMUSG00000040234	-1.04443	2.36021e-14	7.61435e-13	Tm7sf3	67623
ENSMUSG00000024245	-1.2182	3.07883e-14	9.86114e-13	Tmem178	68027
ENSMUSG00000040339	-1.06571	3.87007e-14	1.21976e-12	Fam102b	329739
ENSMUSG00000049858	-1.42426	4.50321e-14	1.40684e-12	Suox	211389
ENSMUSG00000057074	-2.77164	4.52145e-14	1.40759e-12	Ces1g	12623
ENSMUSG00000046070	-2.34984	4.7876e-14	1.48524e-12	Igfals	16005
ENSMUSG00000026482	-0.943383	5.23553e-14	1.61574e-12	Rgl1	19731
ENSMUSG00000058446	-0.898185	5.28269e-14	1.62747e-12	Znrf2	387524
ENSMUSG00000072662	-2.29235	5.31334e-14	1.63408e-12	Mansc4	545893
ENSMUSG00000078439	-1.27551	6.31336e-14	1.93474e-12	Smim24	72273
ENSMUSG00000048706	-1.62862	6.98988e-14	2.12397e-12	Lurap1l	52829
ENSMUSG00000025243	-1.24892	1.22745e-13	3.66094e-12	Slc6a20b	22599
ENSMUSG00000024866	-1.33384	1.24621e-13	3.71066e-12	Acy3	71670
ENSMUSG00000079262	-1.02615	1.259e-13	3.74248e-12	Slco1a6	28254
ENSMUSG00000019787	-3.9913	1.34898e-13	3.98992e-12	Trdn	76757
ENSMUSG00000047496	-1.43618	1.45552e-13	4.29077e-12	Rnf152	320311
ENSMUSG00000030244	-1.47956	1.53626e-13	4.51382e-12	Gys2	232493
ENSMUSG00000031884	-1.16029	1.70002e-13	4.96852e-12	NA	NA
ENSMUSG00000026667	-0.779773	2.11636e-13	6.12709e-12	Uhmk1	16589
ENSMUSG00000048578	-0.925777	2.21724e-13	6.40873e-12	Mlec	109154
ENSMUSG00000061959	-1.4231	2.30696e-13	6.64787e-12	Ces1e	13897
ENSMUSG00000048126	-1.24825	2.30746e-13	6.64787e-12	Col6a3	12835
ENSMUSG00000040283	-1.5718	2.3567e-13	6.7678e-12	Btnl9	237754
ENSMUSG00000035355	-4.03544	2.39641e-13	6.87073e-12	Kcnh4	380728
ENSMUSG00000032564	-1.70888	2.79389e-13	7.99745e-12	Cpne4	74020
ENSMUSG00000040018	-1.09264	3.53673e-13	1.0043e-11	Cox15	226139
ENSMUSG00000031549	-3.13971	4.08299e-13	1.15205e-11	Ido2	209176
ENSMUSG00000062410	-1.7066	4.41336e-13	1.23937e-11	Hsd3b3	15494
ENSMUSG00000052102	-1.30349	4.91647e-13	1.37198e-11	Gnpda1	26384
ENSMUSG00000068587	-1.35706	5.17898e-13	1.4424e-11	Mgam	232714
ENSMUSG00000044674	-1.18398	5.18503e-13	1.4424e-11	Fzd1	14362
ENSMUSG00000041945	-1.60877	5.6367e-13	1.56315e-11	Mfsd9	211798
ENSMUSG00000026594	-1.13637	6.8788e-13	1.90167e-11	Ralgps2	78255
ENSMUSG00000075025	-1.98042	7.14836e-13	1.97312e-11	Gm10804	100038525
ENSMUSG00000040102	-1.07211	9.01824e-13	2.47389e-11	Klhl42	232539
ENSMUSG00000022026	-2.26351	9.21008e-13	2.52263e-11	Olfm4	380924
ENSMUSG00000028088	-1.33101	1.07214e-12	2.91859e-11	Fmo5	14263
ENSMUSG00000051262	-1.51725	1.11562e-12	3.02769e-11	Nat8f3	93674
ENSMUSG00000009378	-0.886691	1.1906e-12	3.21154e-11	Slc16a12	240638
ENSMUSG00000050097	-1.73107	1.2417e-12	3.3342e-11	Ces2b	234669
ENSMUSG00000003949	-1.41383	1.33106e-12	3.55596e-11	Hlf	217082
ENSMUSG00000028189	-1.12509	1.35125e-12	3.60117e-11	Ctbs	74245
ENSMUSG00000089694	-1.48524	1.41701e-12	3.77077e-11	Nat8f7	100043497
ENSMUSG00000024935	-1.10878	1.58578e-12	4.19477e-11	Slc1a1	20510
ENSMUSG00000024059	-1.38202	1.6456e-12	4.33366e-11	Clip4	78785
ENSMUSG00000025175	-1.49512	1.65911e-12	4.36277e-11	Fn3k	63828
ENSMUSG00000025092	-1.23495	1.77902e-12	4.66428e-11	Hspa12a	73442
ENSMUSG00000052562	-1.55087	1.87096e-12	4.89091e-11	Slc22a30	319800
ENSMUSG00000021591	-1.48465	2.06792e-12	5.3507e-11	Glrx	93692
ENSMUSG00000044986	-1.40607	2.08819e-12	5.3953e-11	Tst	22117
ENSMUSG00000001942	-1.24153	2.15759e-12	5.56445e-11	Siae	22619
ENSMUSG00000029192	-0.909886	2.76659e-12	7.09652e-11	Tbc1d14	100855
ENSMUSG00000030283	-1.28662	2.94587e-12	7.54549e-11	St8sia1	20449
ENSMUSG00000033715	-1.47797	3.28191e-12	8.35466e-11	Akr1c14	105387
ENSMUSG00000032758	-1.48638	3.28528e-12	8.35466e-11	Kap	16483
ENSMUSG00000031163	-1.50329	3.33079e-12	8.44623e-11	Glod5	69824
ENSMUSG00000020062	-0.898824	3.34097e-12	8.45997e-11	Slc5a8	216225
ENSMUSG00000024386	-0.946232	3.47488e-12	8.77407e-11	Proc	19123
ENSMUSG00000094918	-3.27453	3.58518e-12	9.01418e-11	Gm8765	667693
ENSMUSG00000007034	-0.957984	3.73598e-12	9.38005e-11	Slc44a4	70129
ENSMUSG00000034612	-1.16502	3.75663e-12	9.4186e-11	Chst11	58250
ENSMUSG00000023019	-1.39957	3.97022e-12	9.91216e-11	Gpd1	14555
ENSMUSG00000028536	-1.31463	4.11964e-12	1.02278e-10	2610528J11Rik	66451
ENSMUSG00000023262	-1.51381	4.50912e-12	1.11325e-10	Acy1	109652
ENSMUSG00000037686	-1.7268	4.65423e-12	1.14378e-10	Aspg	104816
ENSMUSG00000079465	-0.786015	5.04023e-12	1.23579e-10	Col4a3	12828
ENSMUSG00000038679	-1.25991	5.12803e-12	1.25386e-10	Trps1	83925
ENSMUSG00000051517	-2.4736	6.07153e-12	1.47644e-10	Arhgef39	230098
ENSMUSG00000027775	-0.97079	6.28473e-12	1.52619e-10	Mfsd1	66868
ENSMUSG00000049532	-1.31203	6.4438e-12	1.56269e-10	Sall2	50524
ENSMUSG00000060336	-1.70803	7.70378e-12	1.84808e-10	Zfp937	245174
ENSMUSG00000037098	-1.21141	8.02774e-12	1.91984e-10	Rab11fip3	215445
ENSMUSG00000015027	-0.925908	8.03533e-12	1.91984e-10	Galns	50917
ENSMUSG00000032590	-0.897788	8.88897e-12	2.1181e-10	Apeh	235606
ENSMUSG00000031517	-0.850874	1.04788e-11	2.48694e-10	Gpm6a	234267
ENSMUSG00000028339	-1.44293	1.06335e-11	2.52028e-10	Col15a1	12819
ENSMUSG00000032978	-1.206	1.22101e-11	2.8786e-10	Guca2b	14916
ENSMUSG00000023914	-0.767323	1.42471e-11	3.33231e-10	Mep1a	17287
ENSMUSG00000001482	-0.857203	1.44771e-11	3.38166e-10	Def8	23854
ENSMUSG00000042988	-1.93937	1.60256e-11	3.73357e-10	Notum	77583
ENSMUSG00000079260	-1.26763	1.63425e-11	3.8024e-10	Tmppe	100504715
ENSMUSG00000036995	-1.77748	1.73144e-11	4.01278e-10	Asap3	230837
ENSMUSG00000022215	-1.98702	1.77175e-11	4.10086e-10	Fitm1	68680
ENSMUSG00000024870	-0.874088	2.10157e-11	4.85163e-10	Rab1b	76308
ENSMUSG00000074092	-1.03943	2.17468e-11	5.01389e-10	NA	NA
ENSMUSG00000036309	-0.779813	2.34694e-11	5.37618e-10	Skp1a	21402
ENSMUSG00000053414	-1.62959	2.5661e-11	5.86312e-10	Hunk	26559
ENSMUSG00000030674	-1.1142	2.84669e-11	6.45443e-10	Qprt	67375
ENSMUSG00000015970	-0.957328	2.85666e-11	6.46878e-10	Chdh	218865
ENSMUSG00000022235	-1.07877	3.08967e-11	6.96096e-10	Cmbl	69574
ENSMUSG00000030657	-1.49484	3.18305e-11	7.16226e-10	Xylt1	233781
ENSMUSG00000027463	-1.46281	3.44995e-11	7.75302e-10	Slc52a3	69698
ENSMUSG00000054676	-1.1198	3.4548e-11	7.75411e-10	1600014C10Rik	72244
ENSMUSG00000020877	-0.997237	3.47821e-11	7.79681e-10	Scrn2	217140
ENSMUSG00000026062	-1.01159	3.73557e-11	8.33168e-10	Slc9a2	226999
ENSMUSG00000021947	-0.955968	3.82123e-11	8.51206e-10	Cryl1	68631
ENSMUSG00000079495	-1.60736	3.8562e-11	8.57919e-10	Nat8f6	100504710
ENSMUSG00000024503	-0.882962	4.05686e-11	9.00308e-10	Spink1	20730
ENSMUSG00000022244	-1.14761	4.63949e-11	1.02372e-09	Amacr	17117
ENSMUSG00000010044	-1.62713	4.71775e-11	1.03919e-09	Zmynd10	114602
ENSMUSG00000030654	-0.825584	4.73846e-11	1.04246e-09	Arl6ip1	54208
ENSMUSG00000023044	-0.952161	4.88807e-11	1.07405e-09	Csad	246277
ENSMUSG00000029103	-0.806295	5.1515e-11	1.12636e-09	Lrpap1	16976
ENSMUSG00000068130	-1.53146	5.74789e-11	1.2463e-09	Zfp442	668923
ENSMUSG00000063063	-3.1413	5.84045e-11	1.26302e-09	Ctnna2	12386
ENSMUSG00000042672	-2.03074	5.97104e-11	1.28812e-09	Dcst1	77772
ENSMUSG00000050107	-2.68645	6.1853e-11	1.33272e-09	Haspin	14841
ENSMUSG00000025792	-1.04917	6.67357e-11	1.43099e-09	Slc25a10	27376
ENSMUSG00000074207	-1.25191	6.93913e-11	1.48614e-09	Adh1	11522
ENSMUSG00000027984	-0.822999	7.17409e-11	1.53462e-09	Hadh	15107
ENSMUSG00000084854	-1.37628	7.59365e-11	1.6161e-09	NA	NA
ENSMUSG00000074469	-2.26299	7.70629e-11	1.63664e-09	Gm15348	100038554
ENSMUSG00000024921	-1.33583	8.04157e-11	1.70175e-09	Smarca2	67155
ENSMUSG00000022383	-1.78504	8.0944e-11	1.71089e-09	Ppara	19013
ENSMUSG00000051671	-1.23201	8.80962e-11	1.85765e-09	Coa6	67892
ENSMUSG00000031294	-1.40635	9.02341e-11	1.90048e-09	D630029K05Rik	103175
ENSMUSG00000045871	-1.75933	9.35984e-11	1.96667e-09	Slitrk6	239250
ENSMUSG00000085998	-2.63631	9.64178e-11	2.02113e-09	AW822252	331578
ENSMUSG00000018068	-0.854613	1.19489e-10	2.47845e-09	Ints2	70422
ENSMUSG00000000594	-0.973995	1.39348e-10	2.87029e-09	Gm2a	14667
ENSMUSG00000039062	-0.989567	1.48291e-10	3.0299e-09	Anpep	16790
ENSMUSG00000056973	-3.31231	1.54985e-10	3.16304e-09	Ces1d	104158
ENSMUSG00000019906	-1.95101	1.5996e-10	3.26083e-09	Lin7a	108030
ENSMUSG00000026295	-1.15753	1.69498e-10	3.44736e-09	Spp2	75396
ENSMUSG00000038528	-1.17693	1.81808e-10	3.6935e-09	Mfsd4b5	215928
ENSMUSG00000045316	-1.05759	1.97996e-10	4.00407e-09	Fahd1	68636
ENSMUSG00000034853	-1.055	2.0746e-10	4.18593e-09	Acot11	329910
ENSMUSG00000047230	-1.22434	2.24424e-10	4.51286e-09	Cldn2	12738
ENSMUSG00000021594	-1.53834	2.27301e-10	4.56554e-09	Srd5a1	78925
ENSMUSG00000026304	-1.11355	2.37933e-10	4.76832e-09	Rab17	19329
ENSMUSG00000026385	-0.901962	2.46342e-10	4.93128e-09	Dbi	13167
ENSMUSG00000047040	-0.903122	2.54068e-10	5.0745e-09	Prr15l	217138
ENSMUSG00000061825	-1.07719	2.65026e-10	5.28743e-09	Ces2c	234671
ENSMUSG00000028607	-1.08596	2.74243e-10	5.45906e-09	Cpt2	12896
ENSMUSG00000002332	-0.810948	2.75317e-10	5.47431e-09	Dhrs1	52585
ENSMUSG00000034858	-1.23269	2.82299e-10	5.60061e-09	Fam214a	235493
ENSMUSG00000021384	-1.60929	3.30578e-10	6.53655e-09	Susd3	66329
ENSMUSG00000040966	-0.761422	3.46983e-10	6.8381e-09	Slc22a2	20518
ENSMUSG00000070348	-1.13736	3.71768e-10	7.31033e-09	Ccnd1	12443
ENSMUSG00000000171	-0.744726	3.77608e-10	7.41697e-09	Sdhd	66925
ENSMUSG00000054630	-1.27399	3.83056e-10	7.5074e-09	Ugt2b5	22238
ENSMUSG00000001604	-0.983329	3.93006e-10	7.69391e-09	Tcea3	21401
ENSMUSG00000058492	-0.826678	4.01116e-10	7.82683e-09	NA	NA
ENSMUSG00000032047	-0.726087	4.06274e-10	7.91877e-09	Acat1	110446
ENSMUSG00000020098	-0.941726	4.1898e-10	8.14857e-09	Pcbd1	13180
ENSMUSG00000035232	-0.958363	4.75506e-10	9.18761e-09	Pdk3	236900
ENSMUSG00000022066	-0.966734	4.90259e-10	9.46237e-09	Entpd4b	100862375
ENSMUSG00000093930	-0.824221	4.91152e-10	9.46932e-09	Hmgcs1	208715
ENSMUSG00000020695	-1.28629	5.04315e-10	9.69157e-09	Mrc2	17534
ENSMUSG00000044249	-1.81625	5.07849e-10	9.74895e-09	Defb29	75400
ENSMUSG00000041695	-1.62069	5.19975e-10	9.9495e-09	Kcnj2	16518
ENSMUSG00000023031	-1.20363	5.64609e-10	1.07688e-08	Cela1	109901
ENSMUSG00000042082	-0.85856	6.17595e-10	1.17416e-08	Arsb	11881
ENSMUSG00000050592	-3.10592	6.72621e-10	1.27197e-08	Fam78a	241303
ENSMUSG00000003464	-0.815837	7.33219e-10	1.38215e-08	Pex19	19298
ENSMUSG00000072664	-0.687031	7.46679e-10	1.40306e-08	Ugt3a1	105887
ENSMUSG00000038624	-2.46824	7.73774e-10	1.45091e-08	Nepn	66650
ENSMUSG00000000805	-1.32143	8.29877e-10	1.54957e-08	Car4	12351
ENSMUSG00000038704	-1.03178	8.48346e-10	1.58073e-08	Aspdh	68352
ENSMUSG00000060068	-0.997426	8.96011e-10	1.6678e-08	NA	NA
ENSMUSG00000062151	-2.36217	9.68774e-10	1.79198e-08	Unc13c	208898
ENSMUSG00000032066	-2.00492	9.7908e-10	1.80916e-08	Bco2	170752
ENSMUSG00000020068	-1.35105	1.18404e-09	2.17759e-08	NA	NA
ENSMUSG00000025726	-1.76231	1.18459e-09	2.17759e-08	Slc28a1	434203
ENSMUSG00000030945	-0.875325	1.22792e-09	2.2549e-08	Acsm2	233799
ENSMUSG00000040652	-0.84892	1.33574e-09	2.43529e-08	Oaz2	18247
ENSMUSG00000005233	-1.49167	1.67733e-09	3.04558e-08	Spc25	66442
ENSMUSG00000022206	-0.927019	1.71898e-09	3.11167e-08	Npr3	18162
ENSMUSG00000025871	-0.927107	1.73899e-09	3.1415e-08	4833439L19Rik	97820
ENSMUSG00000013033	-1.04869	1.76046e-09	3.17706e-08	Adgrl1	330814
ENSMUSG00000020674	-0.851081	1.81683e-09	3.27546e-08	Pxdn	69675
ENSMUSG00000070044	-0.846551	1.87577e-09	3.37146e-08	Fam149a	212326
ENSMUSG00000033676	-1.2891	1.98899e-09	3.56055e-08	Gabrb3	14402
ENSMUSG00000021415	-2.68285	2.02006e-09	3.60891e-08	4933417A18Rik	66761
ENSMUSG00000025950	-1.1104	2.04053e-09	3.63452e-08	Idh1	15926
ENSMUSG00000022479	-0.902521	2.09083e-09	3.71665e-08	Vdr	22337
ENSMUSG00000039934	-1.35498	2.14383e-09	3.79947e-08	Gsap	212167
ENSMUSG00000035566	-1.37958	2.15452e-09	3.81461e-08	Pcdh17	219228
ENSMUSG00000013611	-1.57636	2.16957e-09	3.83744e-08	Snx31	66696
ENSMUSG00000018411	-0.818591	2.32599e-09	4.11002e-08	Mapt	17762
ENSMUSG00000017718	-1.42855	2.4238e-09	4.27436e-08	Afmid	71562
ENSMUSG00000020053	-1.65154	2.76619e-09	4.85888e-08	Igf1	16000
ENSMUSG00000035305	-1.12663	2.78311e-09	4.88376e-08	Ror1	26563
ENSMUSG00000013539	-1.04284	2.78606e-09	4.88412e-08	Tango2	27883
ENSMUSG00000023959	-0.784397	2.80125e-09	4.90591e-08	Clic5	224796
ENSMUSG00000022672	-0.854034	2.81675e-09	4.9282e-08	Prkdc	19090
ENSMUSG00000082743	-0.843465	2.93115e-09	5.10826e-08	NA	NA
ENSMUSG00000093580	-2.96706	2.94104e-09	5.12046e-08	NA	NA
ENSMUSG00000085558	-1.62015	3.19745e-09	5.53382e-08	NA	NA
ENSMUSG00000039157	-0.981801	3.20801e-09	5.54184e-08	Fam102a	98952
ENSMUSG00000039254	-0.945005	3.23631e-09	5.5853e-08	Pomt1	99011
ENSMUSG00000027896	-1.0678	3.30541e-09	5.69351e-08	Slc16a4	229699
ENSMUSG00000057286	-0.955937	3.59607e-09	6.17621e-08	St6galnac2	20446
ENSMUSG00000000673	-0.974323	3.78124e-09	6.4568e-08	Haao	107766
ENSMUSG00000006567	-1.76868	3.97432e-09	6.78e-08	Atp7b	11979
ENSMUSG00000044475	-0.903711	4.14798e-09	7.06269e-08	Ascc1	69090
ENSMUSG00000070639	-1.11116	4.17292e-09	7.09836e-08	Lrrc8b	433926
ENSMUSG00000028673	-0.715004	4.76151e-09	8.01521e-08	Fuca1	71665
ENSMUSG00000026944	-0.845556	4.80853e-09	8.0867e-08	Abca2	11305
ENSMUSG00000051652	-1.3308	4.89347e-09	8.21401e-08	Lrrc3	237387
ENSMUSG00000024437	-1.26566	4.95447e-09	8.30855e-08	NA	NA
ENSMUSG00000024580	-0.794573	4.99497e-09	8.3607e-08	Grpel2	17714
ENSMUSG00000063590	-1.31127	5.94115e-09	9.84249e-08	Slc22a28	434674
ENSMUSG00000074794	-0.937102	6.24537e-09	1.0308e-07	Arrdc3	105171
ENSMUSG00000039063	-1.02753	6.39541e-09	1.05459e-07	Echdc3	67856
ENSMUSG00000027531	-0.79134	6.73734e-09	1.10994e-07	Impa1	55980
ENSMUSG00000033488	-0.787553	6.78088e-09	1.11505e-07	Cryzl2	226527
ENSMUSG00000095463	-0.932075	6.79929e-09	1.11704e-07	Entpd4	67464
ENSMUSG00000085208	-0.920471	7.441e-09	1.21797e-07	Brip1os	74038
ENSMUSG00000019558	-0.692551	7.56335e-09	1.23685e-07	Slc6a8	102857
ENSMUSG00000000154	-0.805499	7.98312e-09	1.30191e-07	Slc22a18	18400
ENSMUSG00000038121	-0.63602	8.01955e-09	1.30665e-07	Fam210a	108654
ENSMUSG00000062480	-1.31157	8.62703e-09	1.40049e-07	Acat3	224530
ENSMUSG00000056204	-0.971548	9.26359e-09	1.49972e-07	Pgpep1	66522
ENSMUSG00000037780	-2.59915	9.56104e-09	1.54506e-07	Mbl1	17194
ENSMUSG00000039047	-0.767156	9.66445e-09	1.56036e-07	Pigk	329777
ENSMUSG00000040964	-0.837069	9.84307e-09	1.58775e-07	Arhgef10l	72754
ENSMUSG00000035509	-2.06391	9.86294e-09	1.58952e-07	Fbxl21	213311
ENSMUSG00000006818	-0.683829	1.10055e-08	1.7593e-07	Sod2	20656
ENSMUSG00000086156	-4.10615	1.10905e-08	1.77129e-07	NA	NA
ENSMUSG00000028691	-0.721759	1.1164e-08	1.77984e-07	Prdx1	18477
ENSMUSG00000026179	-0.948318	1.12772e-08	1.79627e-07	Pnkd	56695
ENSMUSG00000029098	-1.21787	1.13884e-08	1.81236e-07	Acox3	80911
ENSMUSG00000030170	-1.91903	1.15107e-08	1.82854e-07	Wnt5b	22419
ENSMUSG00000059022	-1.51865	1.18623e-08	1.87926e-07	Kcp	333088
ENSMUSG00000019768	-1.53197	1.20076e-08	1.89899e-07	Esr1	13982
ENSMUSG00000049493	-0.937123	1.20211e-08	1.89945e-07	Pls1	102502
ENSMUSG00000082453	-1.04969	1.21963e-08	1.9237e-07	NA	NA
ENSMUSG00000021666	-0.755192	1.23895e-08	1.95072e-07	Gfm2	320806
ENSMUSG00000039206	-1.07495	1.32613e-08	2.08061e-07	Daglb	231871
ENSMUSG00000024424	-1.19005	1.45838e-08	2.27206e-07	Ttc39c	72747
ENSMUSG00000045594	-0.777775	1.49315e-08	2.32419e-07	Glb1	12091
ENSMUSG00000061906	-1.20458	1.52556e-08	2.37256e-07	Ugt2b38	100559
ENSMUSG00000049502	-0.986837	1.54403e-08	2.395e-07	Dtx3l	209200
ENSMUSG00000024650	-0.761525	1.56532e-08	2.4259e-07	Slc22a6	18399
ENSMUSG00000046603	-0.902206	1.57143e-08	2.43114e-07	Tcaim	382117
ENSMUSG00000055632	-1.61648	1.58601e-08	2.45156e-07	Hmcn2	665700
ENSMUSG00000039765	-1.24201	1.64569e-08	2.5416e-07	Cc2d2a	231214
ENSMUSG00000030688	-0.800332	1.68877e-08	2.60134e-07	Stard10	56018
ENSMUSG00000071253	-0.703339	1.76157e-08	2.70936e-07	Slc25a16	73132
ENSMUSG00000074715	-1.87835	1.79804e-08	2.7601e-07	Ccl28	56838
ENSMUSG00000000420	-0.6653	1.88832e-08	2.89619e-07	Galnt1	14423
ENSMUSG00000065952	-3.83565	1.91133e-08	2.92895e-07	C330021F23Rik	546049
ENSMUSG00000027618	-0.740264	1.98883e-08	3.03984e-07	Nfs1	18041
ENSMUSG00000057060	-1.33681	2.07459e-08	3.16549e-07	Slc35f3	210027
ENSMUSG00000078487	-2.6708	2.13193e-08	3.2474e-07	Ankrd65	242805
ENSMUSG00000094530	-0.694615	2.14438e-08	3.26357e-07	NA	NA
ENSMUSG00000034282	-1.38364	2.17667e-08	3.30987e-07	Evpl	14027
ENSMUSG00000054920	-0.862234	2.26585e-08	3.44254e-07	Klhl5	71778
ENSMUSG00000032373	-0.8932	2.34873e-08	3.56237e-07	Car12	76459
ENSMUSG00000059412	-0.718956	2.38402e-08	3.61281e-07	Fxyd2	11936
ENSMUSG00000034785	-1.42693	2.42414e-08	3.67049e-07	Dio1	13370
ENSMUSG00000025903	-0.850639	2.4872e-08	3.76276e-07	Lypla1	18777
ENSMUSG00000027173	-0.993624	2.55407e-08	3.86064e-07	Depdc7	211896
ENSMUSG00000034926	-0.805295	2.62065e-08	3.9512e-07	Dhcr24	74754
ENSMUSG00000022679	-0.774564	2.66228e-08	4.00717e-07	Mpv17l	93734
ENSMUSG00000039347	-1.03526	2.72388e-08	4.09155e-07	Atp6v0e2	76252
ENSMUSG00000020593	-0.909961	2.98254e-08	4.45901e-07	Lpin1	14245
ENSMUSG00000027805	-0.886586	3.10682e-08	4.63313e-07	Pfn2	18645
ENSMUSG00000058076	-0.697485	3.12629e-08	4.65511e-07	Sdhc	66052
ENSMUSG00000089771	-1.86752	3.1268e-08	4.65511e-07	NA	NA
ENSMUSG00000020679	-1.29111	3.35046e-08	4.95489e-07	Hnf1b	21410
ENSMUSG00000047797	-1.53139	3.40124e-08	5.02164e-07	Gjb1	14618
ENSMUSG00000022613	-0.752713	3.42579e-08	5.05369e-07	Miox	56727
ENSMUSG00000028601	-0.941436	3.44094e-08	5.06343e-07	Echdc2	52430
ENSMUSG00000025810	-0.84363	3.64503e-08	5.35046e-07	Nrp1	18186
ENSMUSG00000084093	-0.74832	3.68185e-08	5.40005e-07	NA	NA
ENSMUSG00000021207	-0.951068	3.7983e-08	5.56625e-07	Akr1c21	77337
ENSMUSG00000006717	-0.752277	3.89549e-08	5.6946e-07	Acot13	66834
ENSMUSG00000018846	-0.609701	3.97295e-08	5.80305e-07	Pank3	211347
ENSMUSG00000028600	-1.58239	4.11403e-08	6.00419e-07	Podn	242608
ENSMUSG00000016253	-0.935358	4.18085e-08	6.08503e-07	Nelfcd	57314
ENSMUSG00000028184	-0.800674	4.18312e-08	6.08503e-07	Adgrl2	99633
ENSMUSG00000024754	-0.827504	4.35136e-08	6.31942e-07	Cemip2	83921
ENSMUSG00000032377	-0.994553	4.35777e-08	6.32357e-07	Plscr4	235527
ENSMUSG00000032324	-0.796396	4.71808e-08	6.82413e-07	Tspan3	56434
ENSMUSG00000039988	-0.705304	4.75405e-08	6.87057e-07	Ankrd13c	433667
ENSMUSG00000048251	-1.64027	4.89018e-08	7.05011e-07	Bcl11b	58208
ENSMUSG00000007038	-0.789581	5.10819e-08	7.33467e-07	Neu1	18010
ENSMUSG00000039193	-1.39556	5.23408e-08	7.5033e-07	Nlrc4	268973
ENSMUSG00000029545	-0.667295	5.49585e-08	7.84692e-07	Acads	11409
ENSMUSG00000030157	-0.784851	5.60125e-08	7.99099e-07	Clec2d	93694
ENSMUSG00000038843	-1.11223	5.86527e-08	8.33955e-07	Gcnt1	14537
ENSMUSG00000034875	-1.01351	5.86903e-08	8.33955e-07	Nudt19	110959
ENSMUSG00000079738	-1.38352	5.95023e-08	8.44819e-07	NA	NA
ENSMUSG00000096199	-0.909112	6.55359e-08	9.29001e-07	Ptrhd1	69709
ENSMUSG00000040896	-1.25653	6.77673e-08	9.59866e-07	Kcnd3	56543
ENSMUSG00000073910	-0.892515	7.49541e-08	1.05829e-06	Mob3b	214944
ENSMUSG00000024313	-0.660024	8.27535e-08	1.16563e-06	Mep1b	17288
ENSMUSG00000022877	-2.35648	8.51273e-08	1.19812e-06	Hrg	94175
ENSMUSG00000059049	-1.32194	8.56668e-08	1.20443e-06	Frem1	329872
ENSMUSG00000081772	-0.649217	8.5711e-08	1.20443e-06	NA	NA
ENSMUSG00000042834	-1.57955	9.12698e-08	1.2785e-06	Nrep	27528
ENSMUSG00000022821	-0.842958	9.22546e-08	1.29127e-06	Hgd	15233
ENSMUSG00000075602	-0.822454	9.33884e-08	1.30611e-06	Ly6a	110454
ENSMUSG00000042770	-0.945974	9.62435e-08	1.34393e-06	Hebp1	15199
ENSMUSG00000078234	-0.816336	9.7503e-08	1.36045e-06	Klhdc7a	242721
ENSMUSG00000037347	-1.32304	9.94562e-08	1.38661e-06	Chst7	60322
ENSMUSG00000067369	-0.771178	1.02029e-07	1.41914e-06	Trmt2b	215201
ENSMUSG00000091498	-0.662865	1.03147e-07	1.43246e-06	NA	NA
ENSMUSG00000053329	-0.71891	1.0642e-07	1.47215e-06	D10Jhu81e	28295
ENSMUSG00000039438	-0.843101	1.07653e-07	1.48806e-06	Ttc36	192653
ENSMUSG00000040722	-0.865903	1.08836e-07	1.50324e-06	Scamp5	56807
ENSMUSG00000044647	-2.24724	1.09255e-07	1.50785e-06	Csrnp3	77771
ENSMUSG00000058248	-3.03865	1.12678e-07	1.55221e-06	Kcnh1	16510
ENSMUSG00000027690	-0.880338	1.15121e-07	1.58144e-06	Slc2a2	20526
ENSMUSG00000001506	-1.41987	1.15576e-07	1.5862e-06	Col1a1	12842
ENSMUSG00000031349	-0.991657	1.17644e-07	1.60865e-06	Nsdhl	18194
ENSMUSG00000028158	-1.19531	1.19494e-07	1.63018e-06	Mttp	17777
ENSMUSG00000087679	-0.74952	1.20157e-07	1.63797e-06	Tmem250-ps	109299
ENSMUSG00000058488	-0.592247	1.2303e-07	1.67456e-06	Kl	16591
ENSMUSG00000018428	-0.841954	1.26254e-07	1.71451e-06	Akap1	11640
ENSMUSG00000016756	-1.01808	1.31645e-07	1.78227e-06	Cmah	12763
ENSMUSG00000028836	-1.07454	1.39204e-07	1.87746e-06	Slc30a2	230810
ENSMUSG00000038775	-0.943873	1.43055e-07	1.92648e-06	Vill	22351
ENSMUSG00000022761	-0.79502	1.44368e-07	1.94268e-06	Lztr1	66863
ENSMUSG00000028991	-0.755183	1.47156e-07	1.9787e-06	Mtor	56717
ENSMUSG00000058022	-0.923695	1.55583e-07	2.07911e-06	Adtrp	109254
ENSMUSG00000028399	-0.904849	1.56847e-07	2.09317e-06	Ptprd	19266
ENSMUSG00000031782	-0.630601	1.61187e-07	2.14305e-06	Coq9	67914
ENSMUSG00000024978	-1.0322	1.61774e-07	2.14924e-06	Gpam	14732
ENSMUSG00000002944	-0.789	1.69754e-07	2.2452e-06	Cd36	12491
ENSMUSG00000019822	-0.813328	1.79858e-07	2.37354e-06	Smpd2	20598
ENSMUSG00000032607	-0.947367	1.81329e-07	2.39118e-06	Amt	434437
ENSMUSG00000041052	-0.847271	1.82355e-07	2.40115e-06	Slc7a13	74087
ENSMUSG00000021871	-0.712659	1.89925e-07	2.497e-06	NA	NA
ENSMUSG00000021322	-0.693565	1.95397e-07	2.56149e-06	Aoah	27052
ENSMUSG00000020681	-0.885066	1.97701e-07	2.58787e-06	Ace	11421
ENSMUSG00000089635	-2.66744	1.97884e-07	2.58837e-06	NA	NA
ENSMUSG00000074968	-3.61703	2.05043e-07	2.68004e-06	Ano3	228432
ENSMUSG00000093535	-2.29447	2.06822e-07	2.7013e-06	NA	NA
ENSMUSG00000029650	-1.09472	2.07484e-07	2.70795e-06	Slc46a3	71706
ENSMUSG00000071711	-0.904693	2.16248e-07	2.81614e-06	Mpst	246221
ENSMUSG00000020829	-0.906037	2.20733e-07	2.86824e-06	Slc46a1	52466
ENSMUSG00000027605	-0.807802	2.29445e-07	2.97927e-06	Acss2	60525
ENSMUSG00000074064	-0.84009	2.32583e-07	3.01781e-06	Mlycd	56690
ENSMUSG00000000876	-1.02694	2.35259e-07	3.05025e-06	Pxmp4	59038
ENSMUSG00000015806	-0.682041	2.51818e-07	3.24606e-06	Qdpr	110391
ENSMUSG00000021792	-0.653475	2.52823e-07	3.25665e-06	Fam213a	70564
ENSMUSG00000028517	-0.676204	2.54312e-07	3.27346e-06	Plpp3	67916
ENSMUSG00000059027	-1.9896	2.58445e-07	3.32185e-06	NA	NA
ENSMUSG00000024601	-0.756503	2.61662e-07	3.36076e-06	Isoc1	66307
ENSMUSG00000041193	-1.72765	2.62556e-07	3.36819e-06	Pla2g5	18784
ENSMUSG00000028136	-0.623281	2.62619e-07	3.36819e-06	Snx27	76742
ENSMUSG00000022150	-0.748711	2.6603e-07	3.40702e-06	Dab2	13132
ENSMUSG00000067818	-0.815053	2.7121e-07	3.46837e-06	Myl9	98932
ENSMUSG00000037139	-2.5081	2.86955e-07	3.65395e-06	Myom3	242702
ENSMUSG00000063851	-0.981589	2.87398e-07	3.65697e-06	Rnf183	76072
ENSMUSG00000085468	-2.22417	2.88528e-07	3.66872e-06	NA	NA
ENSMUSG00000028378	-1.29723	2.98226e-07	3.78662e-06	Ptgr1	67103
ENSMUSG00000029063	-0.636067	3.08693e-07	3.90279e-06	Nadk	192185
ENSMUSG00000025165	-3.59221	3.10383e-07	3.92137e-06	Sectm1a	209588
ENSMUSG00000039783	-0.998106	3.30512e-07	4.16975e-06	Kmo	98256
ENSMUSG00000044976	-0.800007	3.31121e-07	4.17447e-06	Wdr72	546144
ENSMUSG00000058454	-1.39998	3.31935e-07	4.18177e-06	Dhcr7	13360
ENSMUSG00000074825	-1.3234	3.382e-07	4.25256e-06	Itpripl1	73338
ENSMUSG00000041440	-0.824672	3.38272e-07	4.25256e-06	Gk5	235533
ENSMUSG00000054618	-2.49151	3.51704e-07	4.41206e-06	NA	NA
ENSMUSG00000033720	-0.99053	3.53055e-07	4.42588e-06	Sfxn5	94282
ENSMUSG00000091813	-1.70306	3.6165e-07	4.52725e-06	Ces2h	436059
ENSMUSG00000038173	-0.773397	3.62806e-07	4.53853e-06	Enpp6	320981
ENSMUSG00000004789	-0.678423	3.66279e-07	4.57874e-06	Dlst	78920
ENSMUSG00000031451	-0.831131	3.88329e-07	4.83399e-06	Gas6	14456
ENSMUSG00000049313	-0.645268	3.94109e-07	4.89907e-06	Sorl1	20660
ENSMUSG00000037157	-2.23401	4.05112e-07	5.02883e-06	Il22ra1	230828
ENSMUSG00000035105	-1.18949	4.41136e-07	5.45695e-06	Egln3	112407
ENSMUSG00000039763	-0.92651	4.42825e-07	5.47403e-06	Dnajc28	246738
ENSMUSG00000026399	-0.96262	4.45614e-07	5.50468e-06	Cd55	13136
ENSMUSG00000044197	-0.854066	4.63641e-07	5.71329e-06	Gpr146	80290
ENSMUSG00000029369	-0.937822	4.63834e-07	5.71329e-06	Afm	280662
ENSMUSG00000027367	-0.711536	4.64109e-07	5.71329e-06	Stard7	99138
ENSMUSG00000069662	-0.832019	4.64811e-07	5.71753e-06	Marcks	17118
ENSMUSG00000021313	-1.64685	4.80516e-07	5.89717e-06	Ryr2	20191
ENSMUSG00000078695	-1.04847	4.81511e-07	5.90299e-06	Cisd3	217149
ENSMUSG00000041720	-0.677358	5.04745e-07	6.16657e-06	Pi4ka	224020
ENSMUSG00000081100	-0.750358	5.0739e-07	6.19037e-06	NA	NA
ENSMUSG00000042978	-0.93714	5.08903e-07	6.20457e-06	Sbk1	104175
ENSMUSG00000023092	-0.791345	5.19929e-07	6.32748e-06	Fhl1	14199
ENSMUSG00000062762	-0.714995	5.53268e-07	6.70866e-06	Ei24	13663
ENSMUSG00000022802	-1.21398	5.73943e-07	6.94513e-06	Lmln	239833
ENSMUSG00000072762	-1.56936	5.82657e-07	7.04579e-06	4930522L14Rik	100041734
ENSMUSG00000030268	-1.05664	5.85716e-07	7.07316e-06	Bcat1	12035
ENSMUSG00000025868	-0.718651	5.98492e-07	7.21764e-06	Higd2a	67044
ENSMUSG00000060703	-0.767539	6.16603e-07	7.4059e-06	Cd302	66205
ENSMUSG00000086868	-1.76805	6.339e-07	7.60338e-06	NA	NA
ENSMUSG00000034947	-0.707789	6.40695e-07	7.6642e-06	Tmem106a	217203
ENSMUSG00000020064	-0.729899	6.88042e-07	8.19198e-06	Herc4	67345
ENSMUSG00000040181	-0.935058	6.96065e-07	8.27089e-06	Fmo1	14261
ENSMUSG00000028655	-1.30608	7.00318e-07	8.31586e-06	Mfsd2a	76574
ENSMUSG00000035578	-1.5791	7.0276e-07	8.3393e-06	Iqcg	69707
ENSMUSG00000022040	-0.63977	7.15919e-07	8.48412e-06	Ephx2	13850
ENSMUSG00000065979	-0.794421	7.27944e-07	8.58598e-06	Cpped1	223978
ENSMUSG00000040260	-0.904256	7.28844e-07	8.58598e-06	Daam2	76441
ENSMUSG00000057388	-0.86766	7.28862e-07	8.58598e-06	Mrpl18	67681
ENSMUSG00000026175	-0.756708	7.38314e-07	8.66289e-06	Vil1	22349
ENSMUSG00000040658	-1.12157	7.70166e-07	9.00689e-06	Dnph1	381101
ENSMUSG00000038518	-1.07946	7.81267e-07	9.13071e-06	Jarid2	16468
ENSMUSG00000028943	-1.22047	8.3348e-07	9.68995e-06	Espn	56226
ENSMUSG00000037977	-2.09946	8.3675e-07	9.72162e-06	6430571L13Rik	235599
ENSMUSG00000089706	-1.52686	8.41504e-07	9.77046e-06	B230216N24Rik	78603
ENSMUSG00000039450	-0.839424	8.79658e-07	1.01868e-05	Dcxr	67880
ENSMUSG00000020641	-0.861329	8.82775e-07	1.02163e-05	Rsad2	58185
ENSMUSG00000042684	-1.2537	8.89884e-07	1.02852e-05	Npl	74091
ENSMUSG00000032578	-1.18482	8.90651e-07	1.02873e-05	Cish	12700
ENSMUSG00000056698	-0.94924	8.93749e-07	1.03164e-05	Elmod3	232089
ENSMUSG00000060224	-0.805498	8.98071e-07	1.03596e-05	Pyroxd2	74580
ENSMUSG00000033910	-0.831126	9.05979e-07	1.04372e-05	Gucy1a1	60596
ENSMUSG00000025352	-1.2274	9.40847e-07	1.08179e-05	Gdf11	14561
ENSMUSG00000036875	-1.15052	9.55983e-07	1.09707e-05	Dna2	327762
ENSMUSG00000083500	-1.24983	9.78211e-07	1.12041e-05	NA	NA
ENSMUSG00000024277	-0.810364	9.90642e-07	1.13391e-05	Mapre2	212307
ENSMUSG00000037016	-1.04485	9.91796e-07	1.1345e-05	Frem2	242022
ENSMUSG00000000326	-1.13696	1.00307e-06	1.14666e-05	Comt	12846
ENSMUSG00000032370	-0.687583	1.01952e-06	1.16248e-05	Lactb	80907
ENSMUSG00000085358	-4.60468	1.02071e-06	1.16309e-05	NA	NA
ENSMUSG00000035642	-0.884003	1.03129e-06	1.17305e-05	Aamdc	66273
ENSMUSG00000025911	-0.743052	1.0616e-06	1.20505e-05	Adhfe1	76187
ENSMUSG00000025204	-0.705251	1.10209e-06	1.24941e-05	Ndufb8	67264
ENSMUSG00000040327	-0.907757	1.16444e-06	1.31419e-05	Cul9	78309
ENSMUSG00000040606	-0.833585	1.16515e-06	1.31419e-05	Kazn	71529
ENSMUSG00000032064	-0.958439	1.22693e-06	1.38125e-05	Dixdc1	330938
ENSMUSG00000075705	-0.825979	1.23072e-06	1.38463e-05	Msrb1	27361
ENSMUSG00000019894	-1.11787	1.23195e-06	1.38514e-05	Slc6a15	103098
ENSMUSG00000026368	-0.982615	1.23711e-06	1.39007e-05	F13b	14060
ENSMUSG00000038967	-0.86559	1.25547e-06	1.40714e-05	Pdk2	18604
ENSMUSG00000041119	-0.899776	1.26422e-06	1.41605e-05	Pde9a	18585
ENSMUSG00000028743	-0.599741	1.2775e-06	1.43002e-05	Akr7a5	110198
ENSMUSG00000078532	-1.89362	1.34047e-06	1.49394e-05	Nkain1	67149
ENSMUSG00000020150	-1.2958	1.34048e-06	1.49394e-05	Gamt	14431
ENSMUSG00000023571	-0.718532	1.34864e-06	1.50116e-05	C1qtnf12	67389
ENSMUSG00000025207	-0.978861	1.4273e-06	1.58474e-05	Sema4g	26456
ENSMUSG00000045215	-1.20752	1.43041e-06	1.5872e-05	Asxl3	211961
ENSMUSG00000079834	-0.805551	1.45308e-06	1.61136e-05	Tmlhe	192289
ENSMUSG00000028551	-1.22404	1.46619e-06	1.62488e-05	Cdkn2c	12580
ENSMUSG00000037455	-1.01039	1.50519e-06	1.66498e-05	Slc18b1	76306
ENSMUSG00000028834	-1.70379	1.53066e-06	1.69e-05	Trim63	433766
ENSMUSG00000080950	-1.26839	1.57315e-06	1.73053e-05	NA	NA
ENSMUSG00000028487	-0.731324	1.57911e-06	1.73595e-05	Bnc2	242509
ENSMUSG00000027428	-0.678264	1.58288e-06	1.73902e-05	Rbbp9	26450
ENSMUSG00000038122	-0.958884	1.58416e-06	1.73935e-05	Tbc1d32	544696
ENSMUSG00000039031	-0.669304	1.61156e-06	1.76724e-05	Arhgap18	73910
ENSMUSG00000074071	-1.22905	1.64378e-06	1.79482e-05	Fam169b	434197
ENSMUSG00000024697	-1.24447	1.67178e-06	1.82428e-05	Gna14	14675
ENSMUSG00000036093	-0.630486	1.67704e-06	1.82889e-05	Arl5a	75423
ENSMUSG00000039463	-1.0371	1.71043e-06	1.86417e-05	Slc9a8	77031
ENSMUSG00000083854	-0.706827	1.7643e-06	1.917e-05	NA	NA
ENSMUSG00000039670	-1.23098	1.77879e-06	1.93039e-05	Oxld1	66431
ENSMUSG00000063253	-0.796171	1.78901e-06	1.9403e-05	Scoc	56367
ENSMUSG00000024378	-1.03574	1.8062e-06	1.95775e-05	Stard4	170459
ENSMUSG00000031647	-0.744403	1.80892e-06	1.9595e-05	Mfap3l	71306
ENSMUSG00000085017	-3.98047	1.81857e-06	1.96858e-05	NA	NA
ENSMUSG00000030522	-0.675499	1.81952e-06	1.96858e-05	Mtmr10	233315
ENSMUSG00000063268	-0.770309	1.90269e-06	2.05606e-05	Parp10	671535
ENSMUSG00000076441	-0.653425	1.91203e-06	2.06364e-05	Ass1	11898
ENSMUSG00000038224	-0.827142	1.9386e-06	2.08951e-05	Serpinf2	18816
ENSMUSG00000087223	-2.2488	1.93952e-06	2.08951e-05	4930442L01Rik	67583
ENSMUSG00000053168	-2.49154	1.94109e-06	2.08993e-05	9030619P08Rik	105892
ENSMUSG00000026200	-0.606654	1.95713e-06	2.10466e-05	Glb1l	74577
ENSMUSG00000033938	-0.684768	1.95905e-06	2.10545e-05	Ndufb7	66916
ENSMUSG00000027695	-0.841028	1.98708e-06	2.13299e-05	Pld1	18805
ENSMUSG00000014606	-0.620011	2.07546e-06	2.21715e-05	Slc25a11	67863
ENSMUSG00000075273	-1.09619	2.08514e-06	2.22615e-05	Ttc30b	72421
ENSMUSG00000013622	-0.668915	2.13308e-06	2.27051e-05	Atraid	381629
ENSMUSG00000031974	-0.746166	2.15963e-06	2.2974e-05	Abcb10	56199
ENSMUSG00000041688	-0.957195	2.18014e-06	2.31645e-05	Amot	27494
ENSMUSG00000025158	-1.08074	2.22357e-06	2.35836e-05	Rfng	19719
ENSMUSG00000028405	-0.728449	2.24683e-06	2.38161e-05	Aco1	11428
ENSMUSG00000026784	-1.01408	2.27308e-06	2.408e-05	Pdss1	56075
ENSMUSG00000046532	-1.06488	2.31907e-06	2.4538e-05	Ar	11835
ENSMUSG00000058135	-0.985904	2.3648e-06	2.49773e-05	Gstm1	14862
ENSMUSG00000086054	-1.60878	2.42725e-06	2.55913e-05	NA	NA
ENSMUSG00000026853	-0.728137	2.43509e-06	2.56586e-05	Crat	12908
ENSMUSG00000028427	-1.12793	2.47197e-06	2.60164e-05	Aqp7	11832
ENSMUSG00000002808	-1.10329	2.47923e-06	2.60774e-05	Epdr1	105298
ENSMUSG00000043587	-1.3517	2.51689e-06	2.64578e-05	Pxylp1	235534
ENSMUSG00000027332	-0.880295	2.51846e-06	2.64588e-05	Ivd	56357
ENSMUSG00000084353	-1.22186	2.56593e-06	2.69256e-05	NA	NA
ENSMUSG00000060044	-1.29179	2.59563e-06	2.72051e-05	Tmem26	327766
ENSMUSG00000007656	-0.666543	2.62878e-06	2.75202e-05	Arpp19	59046
ENSMUSG00000023249	-0.914915	2.68198e-06	2.80275e-05	Parp3	235587
ENSMUSG00000025731	-0.64623	2.7028e-06	2.81789e-05	Mettl26	68347
ENSMUSG00000031938	-0.69904	2.71822e-06	2.8323e-05	4931406C07Rik	70984
ENSMUSG00000022425	-0.842314	2.81811e-06	2.92952e-05	Enpp2	18606
ENSMUSG00000074093	-0.757703	2.87158e-06	2.97987e-05	Svip	75744
ENSMUSG00000033781	-1.08135	2.87694e-06	2.98369e-05	Asb13	142688
ENSMUSG00000049971	-1.27947	2.91784e-06	3.02082e-05	Glt1d1	319804
ENSMUSG00000045667	-0.939642	2.94611e-06	3.04831e-05	Smtnl2	276829
ENSMUSG00000020182	-0.748006	3.00634e-06	3.10883e-05	Ddc	13195
ENSMUSG00000001986	-1.1548	3.01352e-06	3.11263e-05	Gria3	53623
ENSMUSG00000028737	-0.989281	3.03945e-06	3.13733e-05	Aldh4a1	212647
ENSMUSG00000075033	-1.4975	3.07721e-06	3.17104e-05	Nxpe3	385658
ENSMUSG00000031347	-0.714954	3.09989e-06	3.19257e-05	Cetn2	26370
ENSMUSG00000019838	-0.837583	3.12004e-06	3.21145e-05	Slc16a10	72472
ENSMUSG00000086600	-3.45092	3.19292e-06	3.27699e-05	NA	NA
ENSMUSG00000053436	-0.683678	3.23217e-06	3.31535e-05	Mapk14	26416
ENSMUSG00000021707	-0.743106	3.23502e-06	3.31636e-05	Dhfr	13361
ENSMUSG00000032492	-0.682081	3.24027e-06	3.31983e-05	Pth1r	19228
ENSMUSG00000046879	-0.686172	3.35034e-06	3.42471e-05	Irgm1	15944
ENSMUSG00000028085	-0.681516	3.40086e-06	3.47236e-05	Gatb	229487
ENSMUSG00000026709	-0.898781	3.43133e-06	3.50146e-05	Dars2	226539
ENSMUSG00000002475	-0.727615	3.46132e-06	3.52598e-05	Abhd3	106861
ENSMUSG00000016344	-0.953702	3.49189e-06	3.55305e-05	Ppdpf	66496
ENSMUSG00000054312	-0.806511	3.56254e-06	3.6208e-05	Mrps21	66292
ENSMUSG00000037366	-0.59508	3.61387e-06	3.67086e-05	Pafah2	100163
ENSMUSG00000031838	-0.860588	3.67068e-06	3.72431e-05	Ifi30	65972
ENSMUSG00000049580	-1.05748	3.80474e-06	3.84935e-05	Tsku	244152
ENSMUSG00000021474	-0.64999	3.81145e-06	3.85395e-05	Sfxn1	14057
ENSMUSG00000031445	-1.58673	3.82391e-06	3.86435e-05	Proz	66901
ENSMUSG00000034218	-0.772047	3.93769e-06	3.97255e-05	Atm	11920
ENSMUSG00000039458	-0.682274	3.95013e-06	3.98058e-05	Mtmr12	268783
ENSMUSG00000028521	-0.922338	4.13595e-06	4.1537e-05	Slc35d1	242585
ENSMUSG00000083610	-0.849781	4.18013e-06	4.1957e-05	NA	NA
ENSMUSG00000018983	-1.81608	4.19839e-06	4.21166e-05	E2f2	242705
ENSMUSG00000038236	-0.85432	4.2442e-06	4.25521e-05	Hoxa7	15404
ENSMUSG00000068740	-0.845941	4.26337e-06	4.27202e-05	Celsr2	53883
ENSMUSG00000060002	-0.619596	4.38479e-06	4.37888e-05	Chpt1	212862
ENSMUSG00000018042	-0.61334	4.45267e-06	4.44041e-05	Cyb5r3	109754
ENSMUSG00000062184	-1.16041	4.47775e-06	4.46169e-05	Hs6st2	50786
ENSMUSG00000024620	-0.658595	4.50936e-06	4.48815e-05	Pdgfrb	18596
ENSMUSG00000031556	-0.61217	4.5504e-06	4.52393e-05	Tm2d2	69742
ENSMUSG00000035000	-0.829285	4.59931e-06	4.57001e-05	Dpp4	13482
ENSMUSG00000048997	-1.38101	4.60464e-06	4.57275e-05	Atxn7l2	72522
ENSMUSG00000049799	-0.650204	4.67114e-06	4.6336e-05	Lrrc19	100061
ENSMUSG00000024795	-2.67831	4.92248e-06	4.86934e-05	Kif20b	240641
ENSMUSG00000017713	-1.31169	5.00245e-06	4.9457e-05	Tha1	71776
ENSMUSG00000049555	-1.19144	5.05434e-06	4.99421e-05	Tmie	20776
ENSMUSG00000032245	-1.06074	5.0665e-06	5.00345e-05	Cln6	76524
ENSMUSG00000005043	-1.01248	5.07357e-06	5.00765e-05	Sgsh	27029
ENSMUSG00000039976	-0.740248	5.08008e-06	5.0113e-05	Tbc1d16	207592
ENSMUSG00000022797	-0.651019	5.16423e-06	5.09148e-05	Tfrc	22042
ENSMUSG00000022210	-0.608223	5.24034e-06	5.16079e-05	Dhrs4	28200
ENSMUSG00000022540	-0.874694	5.32954e-06	5.24573e-05	Rogdi	66049
ENSMUSG00000061175	-1.04012	5.36451e-06	5.27723e-05	Fnip2	329679
ENSMUSG00000038286	-0.680286	5.55317e-06	5.4598e-05	Bphl	68021
ENSMUSG00000081700	-0.912671	5.77617e-06	5.66339e-05	NA	NA
ENSMUSG00000024665	-0.88438	5.83535e-06	5.71826e-05	Fads2	56473
ENSMUSG00000019851	-0.644394	5.88362e-06	5.75921e-05	Perp	64058
ENSMUSG00000046949	-0.762175	6.07067e-06	5.92273e-05	Nqo2	18105
ENSMUSG00000027761	-0.642991	6.12404e-06	5.96704e-05	Aadac	67758
ENSMUSG00000038009	-0.744681	6.12615e-06	5.96704e-05	Dnajc22	72778
ENSMUSG00000030035	-0.677985	6.18215e-06	6.01829e-05	Wbp1	22377
ENSMUSG00000056938	-0.630835	6.39267e-06	6.1927e-05	Acbd4	67131
ENSMUSG00000002227	-0.972881	6.40466e-06	6.20094e-05	Mov10	17454
ENSMUSG00000082570	-1.72921	6.49249e-06	6.27913e-05	NA	NA
ENSMUSG00000022838	-1.41483	6.6096e-06	6.3851e-05	Eaf2	106389
ENSMUSG00000020424	-1.38381	6.79592e-06	6.54766e-05	Castor1	71962
ENSMUSG00000019810	-0.772843	6.87536e-06	6.61344e-05	Fuca2	66848
ENSMUSG00000042647	-0.849349	7.05035e-06	6.77077e-05	Acad12	338350
ENSMUSG00000027965	-0.977537	7.42664e-06	7.10528e-05	Olfm3	229759
ENSMUSG00000035164	-0.752842	7.53415e-06	7.19264e-05	Zc3h12c	244871
ENSMUSG00000081143	-1.89332	7.55812e-06	7.21165e-05	NA	NA
ENSMUSG00000022836	-0.612028	7.73171e-06	7.36543e-05	Mylk	107589
ENSMUSG00000027165	-0.732367	7.80013e-06	7.42034e-05	B230118H07Rik	68170
ENSMUSG00000022332	-0.761721	7.92571e-06	7.53408e-05	Khdrbs3	13992
ENSMUSG00000081413	-0.588235	8.01418e-06	7.60599e-05	NA	NA
ENSMUSG00000037410	-0.743833	8.33793e-06	7.89218e-05	Tbc1d2b	67016
ENSMUSG00000058979	-0.768879	8.62149e-06	8.1389e-05	Hdhd5	214932
ENSMUSG00000022853	-0.648996	8.62733e-06	8.1401e-05	Ehhadh	74147
ENSMUSG00000048164	-0.701963	8.83228e-06	8.31582e-05	NA	NA
ENSMUSG00000078949	-2.80991	8.88503e-06	8.35663e-05	R3hdml	100043899
ENSMUSG00000023266	-1.56152	8.94196e-06	8.39241e-05	Frs3	107971
ENSMUSG00000021786	-0.883721	8.95081e-06	8.39628e-05	Oxsm	71147
ENSMUSG00000048911	-2.04624	9.30138e-06	8.71134e-05	Rnf24	51902
ENSMUSG00000025791	-0.628027	9.3462e-06	8.74871e-05	Pgm2	72157
ENSMUSG00000030800	-0.651661	9.43521e-06	8.82739e-05	Prss8	76560
ENSMUSG00000033446	-0.943922	9.4803e-06	8.86491e-05	Lpar6	67168
ENSMUSG00000040350	-1.06961	9.53431e-06	8.90604e-05	Trim7	94089
ENSMUSG00000020777	-0.638313	9.95112e-06	9.26616e-05	Acox1	11430
ENSMUSG00000051497	-0.686201	1.00781e-05	9.37459e-05	Kcnj16	16517
ENSMUSG00000001270	-0.837289	1.01466e-05	9.43129e-05	Ckb	12709
ENSMUSG00000028716	-0.648422	1.01497e-05	9.43129e-05	Pdzk1ip1	67182
ENSMUSG00000029695	-0.820126	1.02868e-05	9.53879e-05	Aass	30956
ENSMUSG00000017453	-0.710247	1.03132e-05	9.55824e-05	Pipox	19193
ENSMUSG00000020605	-1.01344	1.0405e-05	9.63328e-05	Hs1bp3	58240
ENSMUSG00000027227	-0.678785	1.0487e-05	9.70411e-05	Sord	20322
ENSMUSG00000085914	-3.10559	1.05216e-05	9.72605e-05	NA	NA
ENSMUSG00000075324	-1.043	1.06165e-05	9.80362e-05	Fign	60344
ENSMUSG00000038637	-1.05754	1.08809e-05	0.000100114	Lrrc56	70552
ENSMUSG00000022197	-0.842161	1.10848e-05	0.000101884	Pdzd2	68070
ENSMUSG00000067430	-0.959102	1.12583e-05	0.000103265	Zfp763	73451
ENSMUSG00000025538	-1.01965	1.16225e-05	0.000106386	Sumf2	67902
ENSMUSG00000034285	-0.646766	1.18148e-05	0.000108087	Nipsnap1	18082
ENSMUSG00000029291	-0.744054	1.18205e-05	0.000108087	Rufy3	52822
ENSMUSG00000028093	-0.777222	1.18575e-05	0.00010837	Acp6	66659
ENSMUSG00000026024	-0.681536	1.20472e-05	0.000110029	Als2	74018
ENSMUSG00000070709	-0.827257	1.2274e-05	0.000111716	Zfp974	73430
ENSMUSG00000068877	-0.803322	1.30672e-05	0.000118512	Selenbp2	20342
ENSMUSG00000093772	-2.68169	1.34814e-05	0.000122024	4931403E22Rik	70942
ENSMUSG00000090213	-0.831261	1.3482e-05	0.000122024	Tmem189	407243
ENSMUSG00000014361	-0.674354	1.37014e-05	0.000123821	Mertk	17289
ENSMUSG00000056366	-0.642996	1.40595e-05	0.000126799	NA	NA
ENSMUSG00000027282	-0.607332	1.44453e-05	0.000130147	Mtch2	56428
ENSMUSG00000042118	-1.15	1.46808e-05	0.000132001	Bhmt2	64918
ENSMUSG00000061808	-2.5575	1.47898e-05	0.000132867	Ttr	22139
ENSMUSG00000032357	-0.665408	1.47995e-05	0.000132867	Tinag	26944
ENSMUSG00000033533	-0.761605	1.52011e-05	0.000136334	Acsm1	117147
ENSMUSG00000074919	-1.63043	1.52339e-05	0.00013656	Gm10787	100038479
ENSMUSG00000021414	-1.35294	1.55288e-05	0.000138783	Fam217a	71864
ENSMUSG00000063849	-0.884716	1.56703e-05	0.000139837	Ppcdc	66812
ENSMUSG00000095041	-0.915349	1.58695e-05	0.000141331	NA	NA
ENSMUSG00000027809	-0.630288	1.61814e-05	0.000143892	Etfdh	66841
ENSMUSG00000024181	-0.628243	1.6754e-05	0.000148316	Mrpl28	68611
ENSMUSG00000049191	-1.28613	1.68407e-05	0.000148936	Rtl5	331474
ENSMUSG00000031633	-0.616057	1.71005e-05	0.000151157	Slc25a4	11739
ENSMUSG00000001119	-0.819053	1.72645e-05	0.000152531	Col6a1	12833
ENSMUSG00000083049	-1.34381	1.7328e-05	0.000153017	NA	NA
ENSMUSG00000035311	-0.675151	1.73423e-05	0.000153067	Gnptab	432486
ENSMUSG00000028989	-1.54352	1.76025e-05	0.000155286	Angptl7	654812
ENSMUSG00000008999	-0.783616	1.78008e-05	0.000156958	Bmp7	12162
ENSMUSG00000031441	-0.853298	1.78439e-05	0.00015726	Atp11a	50770
ENSMUSG00000048371	-1.07113	1.79791e-05	0.000157982	Pdp2	382051
ENSMUSG00000058258	-0.814014	1.83464e-05	0.00016089	Idi1	319554
ENSMUSG00000036661	-0.842339	1.84327e-05	0.000161568	Dennd3	105841
ENSMUSG00000025525	-0.72379	1.85358e-05	0.000162312	Apool	68117
ENSMUSG00000031673	-0.901566	1.8656e-05	0.000163215	Cdh11	12552
ENSMUSG00000022829	-1.05688	1.86666e-05	0.000163215	Stxbp5l	207227
ENSMUSG00000025534	-0.931633	1.87808e-05	0.000164053	Gusb	110006
ENSMUSG00000044338	-1.372	1.89455e-05	0.000165329	Aplnr	23796
ENSMUSG00000038241	-0.987279	1.91975e-05	0.000167118	Cep250	16328
ENSMUSG00000002076	-1.4613	1.92804e-05	0.000167676	Hsf2bp	74377
ENSMUSG00000054452	-0.655208	1.93732e-05	0.0001684	Aes	14797
ENSMUSG00000026154	-1.00618	1.96986e-05	0.000171145	Sdhaf4	68002
ENSMUSG00000045257	-1.02529	2.04276e-05	0.000177133	Morn2	378462
ENSMUSG00000024052	-0.658279	2.14432e-05	0.000185036	Lpin2	64898
ENSMUSG00000073633	-0.924879	2.21406e-05	0.000190591	Fbxo36	66153
ENSMUSG00000032579	-0.938673	2.27117e-05	0.000195036	Hemk1	69536
ENSMUSG00000028247	-0.796238	2.27483e-05	0.000195255	Coq3	230027
ENSMUSG00000030022	-0.853794	2.28838e-05	0.000196134	Adamts9	101401
ENSMUSG00000003418	-0.738936	2.3011e-05	0.000197049	St8sia6	241230
ENSMUSG00000047502	-1.63871	2.35704e-05	0.000201533	Mroh7	381538
ENSMUSG00000084361	-1.79581	2.37226e-05	0.00020264	NA	NA
ENSMUSG00000040938	-1.11593	2.40821e-05	0.000205513	Slc16a11	216867
ENSMUSG00000025025	-0.710864	2.42001e-05	0.000206421	Mxi1	17859
ENSMUSG00000000149	-0.624574	2.44973e-05	0.000208456	Gna12	14673
ENSMUSG00000054474	-0.641923	2.51587e-05	0.000213675	Thnsl2	232078
ENSMUSG00000039917	-0.695456	2.52258e-05	0.00021404	Rhbdd2	215160
ENSMUSG00000054555	-1.39795	2.56888e-05	0.000217657	Adam12	11489
ENSMUSG00000031075	-0.971471	2.6435e-05	0.000223659	Ano1	101772
ENSMUSG00000006519	-0.641162	2.66197e-05	0.000225115	Cyba	13057
ENSMUSG00000020774	-1.04761	2.68944e-05	0.000227222	Aspa	11484
ENSMUSG00000004032	-0.648214	2.77154e-05	0.000233825	Gstm5	14866
ENSMUSG00000036199	-0.664967	2.79892e-05	0.000235799	Ndufa13	67184
ENSMUSG00000035376	-0.717046	2.81723e-05	0.000237117	Hacd2	70757
ENSMUSG00000018900	-0.765	2.82994e-05	0.000238074	Slc22a5	20520
ENSMUSG00000029499	-1.36675	2.84342e-05	0.000239095	Pxmp2	19301
ENSMUSG00000029438	-0.735054	2.89578e-05	0.000243268	Bcl7a	77045
ENSMUSG00000029090	-0.630986	2.8997e-05	0.000243367	Adgra3	70693
ENSMUSG00000029771	-0.92634	3.04789e-05	0.000254482	Irf5	27056
ENSMUSG00000017802	-0.662682	3.10108e-05	0.00025868	Retreg3	67998
ENSMUSG00000018459	-0.953848	3.1313e-05	0.000260834	Slc13a3	114644
ENSMUSG00000036825	-0.585101	3.18409e-05	0.000264735	Ssx2ip	99167
ENSMUSG00000040860	-0.944406	3.24726e-05	0.000269755	Crocc	230872
ENSMUSG00000026201	-0.602244	3.32354e-05	0.000275428	Stk16	20872
ENSMUSG00000022763	-0.965892	3.32937e-05	0.000275783	Aifm3	72168
ENSMUSG00000043789	-1.50754	3.38572e-05	0.000279668	Vwce	71768
ENSMUSG00000024544	-0.694653	3.40531e-05	0.000280895	Ldlrad4	52662
ENSMUSG00000069874	-0.769386	3.40884e-05	0.000281055	Irgm2	54396
ENSMUSG00000032473	-3.66689	3.41087e-05	0.000281092	Cldn18	56492
ENSMUSG00000032265	-0.813315	3.42758e-05	0.000282338	Tent5a	212943
ENSMUSG00000085747	-2.74726	3.44933e-05	0.000283867	Slc13a2os	790911
ENSMUSG00000081093	-0.728537	3.45658e-05	0.000284332	NA	NA
ENSMUSG00000019944	-0.660046	3.49613e-05	0.000287054	Rhobtb1	69288
ENSMUSG00000038366	-0.594115	3.53039e-05	0.000289466	Lasp1	16796
ENSMUSG00000020431	-0.661659	3.54846e-05	0.000290814	Adcy1	432530
ENSMUSG00000012187	-0.678565	3.58891e-05	0.000293858	Mogat1	68393
ENSMUSG00000052534	-0.763449	3.64374e-05	0.000298209	Pbx1	18514
ENSMUSG00000022516	-0.78582	3.66268e-05	0.000299622	Nudt16l1	66911
ENSMUSG00000031864	-0.806695	3.67326e-05	0.000300349	Ints10	70885
ENSMUSG00000041708	-1.53897	3.68268e-05	0.00030098	Mpped1	223726
ENSMUSG00000002617	-0.820857	3.70516e-05	0.000302679	Zfp40	22700
ENSMUSG00000034164	-1.30702	3.82222e-05	0.000311754	Emid1	140703
ENSMUSG00000039652	-0.899665	3.84632e-05	0.00031349	Cpeb3	208922
ENSMUSG00000003824	-1.20908	3.88094e-05	0.000315877	Syce2	71846
ENSMUSG00000000581	-0.758601	3.94938e-05	0.00032086	C1d	57316
ENSMUSG00000041625	-0.77219	3.95492e-05	0.000321163	Ggact	223267
ENSMUSG00000057103	-0.806046	3.96109e-05	0.000321517	Nat8f1	66116
ENSMUSG00000031274	-0.667566	3.99129e-05	0.000323378	Col4a5	12830
ENSMUSG00000042515	-1.46245	4.00937e-05	0.000324695	Mum1l1	245631
ENSMUSG00000022906	-0.71137	4.01715e-05	0.000325177	Parp9	80285
ENSMUSG00000022366	-1.02169	4.13277e-05	0.000334231	Slc22a22	210463
ENSMUSG00000002781	-0.77941	4.27401e-05	0.000344777	Tmem143	70209
ENSMUSG00000042628	-0.651508	4.27674e-05	0.000344777	Zfyve1	217695
ENSMUSG00000038602	-1.53565	4.29275e-05	0.000345911	Slc35f1	215085
ENSMUSG00000049760	-0.59783	4.31475e-05	0.000347526	2410015M20Rik	224904
ENSMUSG00000074398	-1.93017	4.47152e-05	0.000359338	Gm15441	100038464
ENSMUSG00000024713	-0.618404	4.57408e-05	0.000366917	Pcsk5	18552
ENSMUSG00000031767	-0.805833	4.60295e-05	0.000368995	Nudt7	67528
ENSMUSG00000016940	-0.758305	4.62764e-05	0.000370211	Kctd2	70382
ENSMUSG00000021943	-1.52735	4.64767e-05	0.000371479	Gdf10	14560
ENSMUSG00000020564	-0.890748	4.70499e-05	0.000375722	Atxn7l1	380753
ENSMUSG00000058624	-1.0491	4.72805e-05	0.000377395	Gda	14544
ENSMUSG00000029462	-0.589922	4.80229e-05	0.000382462	Vps29	56433
ENSMUSG00000034880	-0.73342	4.85621e-05	0.000386504	Mrpl34	94065
ENSMUSG00000035878	-0.963121	4.85739e-05	0.000386504	Hykk	235386
ENSMUSG00000063428	-0.693094	4.98035e-05	0.000395409	Ddo	70503
ENSMUSG00000023939	-0.850907	5.00711e-05	0.000397172	Mrpl14	68463
ENSMUSG00000023861	-0.62066	5.02498e-05	0.000398412	Mpc1	55951
ENSMUSG00000030747	-0.726884	5.03979e-05	0.00039923	Dgat2	67800
ENSMUSG00000087687	-0.906033	5.07001e-05	0.000401445	Pet100	100503890
ENSMUSG00000019864	-0.695402	5.12512e-05	0.000405448	Rtn4ip1	170728
ENSMUSG00000052316	-2.72203	5.12762e-05	0.000405465	Lrrc15	74488
ENSMUSG00000048277	-0.647018	5.18647e-05	0.000409572	Syngr2	20973
ENSMUSG00000024038	-0.630242	5.46923e-05	0.000429991	Ndufv3	78330
ENSMUSG00000042804	-1.50002	5.50277e-05	0.000432055	Gpr153	100129
ENSMUSG00000039795	-0.760003	5.54364e-05	0.000435071	Zfand1	66361
ENSMUSG00000078247	-1.35809	5.56702e-05	0.000436714	Airn	104103
ENSMUSG00000042410	-0.743597	5.68303e-05	0.000445422	Agps	228061
ENSMUSG00000038079	-0.861954	5.71955e-05	0.000447691	Tmem237	381259
ENSMUSG00000040694	-1.81155	5.74408e-05	0.000449414	Apobec2	11811
ENSMUSG00000031958	-0.682502	5.79021e-05	0.000452625	Ldhd	52815
ENSMUSG00000038217	-1.07762	5.86085e-05	0.000457342	Tlcd2	380712
ENSMUSG00000019762	-0.707524	5.9289e-05	0.000462449	Iyd	70337
ENSMUSG00000047728	-0.99828	5.98914e-05	0.000466329	BC025446	223631
ENSMUSG00000039115	-0.819945	6.05958e-05	0.0004714	Itga9	104099
ENSMUSG00000040640	-0.745645	6.06268e-05	0.000471435	Erc2	238988
ENSMUSG00000054733	-0.584981	6.0727e-05	0.000471802	Msra	110265
ENSMUSG00000038128	-1.61672	6.10636e-05	0.000473796	Camk4	12326
ENSMUSG00000090262	-0.615406	6.33252e-05	0.000489847	NA	NA
ENSMUSG00000038745	-2.04462	6.35015e-05	0.000490997	Nlrp6	101613
ENSMUSG00000032500	-0.906406	6.35479e-05	0.000491143	Dclk3	245038
ENSMUSG00000026198	-0.601412	6.49147e-05	0.000500835	Abcb6	74104
ENSMUSG00000038541	-2.03953	6.56532e-05	0.00050478	Srd5a2	94224
ENSMUSG00000004446	-0.664601	6.65578e-05	0.000511514	Bid	12122
ENSMUSG00000070337	-1.91136	6.71162e-05	0.000515359	Gpr179	217143
ENSMUSG00000072407	-0.67824	6.84519e-05	0.000524032	NA	NA
ENSMUSG00000044876	-0.740825	6.92947e-05	0.000529344	Zfp444	72667
ENSMUSG00000055370	-1.25746	7.0236e-05	0.000536073	NA	NA
ENSMUSG00000045691	-0.757729	7.10125e-05	0.000541535	Thtpa	105663
ENSMUSG00000075044	-1.18146	7.20301e-05	0.000548588	Slc22a29	236293
ENSMUSG00000063882	-0.592461	7.20607e-05	0.000548588	Uqcrh	66576
ENSMUSG00000032387	-0.589427	7.24469e-05	0.000550584	Rbpms2	71973
ENSMUSG00000021033	-0.60984	7.29107e-05	0.000553635	Gstz1	14874
ENSMUSG00000028251	-1.34768	7.35918e-05	0.000558092	Tstd3	77032
ENSMUSG00000015568	-0.892711	7.43248e-05	0.00056293	Lpl	16956
ENSMUSG00000026433	-0.990423	7.49519e-05	0.000567067	Rab29	226422
ENSMUSG00000081647	-0.765571	7.5498e-05	0.000570601	NA	NA
ENSMUSG00000034216	-0.698053	7.61794e-05	0.000575185	Vps18	228545
ENSMUSG00000061393	-1.29294	7.67667e-05	0.000578713	Acvr2b	11481
ENSMUSG00000020926	-1.3917	8.05237e-05	0.000605494	Adam11	11488
ENSMUSG00000055493	-0.766554	8.05788e-05	0.000605653	Epm2a	13853
ENSMUSG00000083380	-0.679961	8.09361e-05	0.000608081	NA	NA
ENSMUSG00000068205	-0.658633	8.1997e-05	0.000615531	Macrod2	72899
ENSMUSG00000005124	-1.24939	8.45192e-05	0.000633129	Wisp1	22402
ENSMUSG00000025231	-0.847112	8.49843e-05	0.000635273	Sufu	24069
ENSMUSG00000031877	-1.15574	8.5904e-05	0.00064107	Ces2g	72361
ENSMUSG00000017688	-0.925989	8.69967e-05	0.00064868	Hnf4g	30942
ENSMUSG00000082487	-0.788399	8.83418e-05	0.000658158	NA	NA
ENSMUSG00000055301	-1.3449	8.95069e-05	0.000666001	Adh7	11529
ENSMUSG00000063364	-1.47217	8.95478e-05	0.000666026	3300002I08Rik	69277
ENSMUSG00000030225	-0.609122	8.96674e-05	0.000666636	Dera	232449
ENSMUSG00000040413	-0.944354	9.11815e-05	0.000676478	Timd2	171284
ENSMUSG00000000056	-0.725134	9.34589e-05	0.00069078	Narf	67608
ENSMUSG00000020229	-2.96369	9.48856e-05	0.00069958	Slc5a4a	64452
ENSMUSG00000070394	-0.667588	9.62214e-05	0.000707723	Tmem256	69186
ENSMUSG00000026958	-0.81645	9.6719e-05	0.000711033	Dpp7	83768
ENSMUSG00000024925	-0.92957	9.70829e-05	0.000713413	Rnaseh2c	68209
ENSMUSG00000038845	-0.59363	0.000100516	0.000736204	Phb	18673
ENSMUSG00000026303	-1.11601	0.000100879	0.000738561	Mlph	171531
ENSMUSG00000047379	-0.633721	0.000102171	0.000746787	B4gat1	108902
ENSMUSG00000057880	-0.688183	0.000102648	0.000749964	Abat	268860
ENSMUSG00000026156	-0.79169	0.000102907	0.000751549	B3gat2	280645
ENSMUSG00000012123	-1.63243	0.00010311	0.000752412	Crybg2	230806
ENSMUSG00000039878	-0.930023	0.000103283	0.000753366	Slc39a5	72002
ENSMUSG00000036083	-0.634012	0.00010432	0.000759996	Slc17a3	105355
ENSMUSG00000026837	-0.779439	0.000104808	0.000763238	Col5a1	12831
ENSMUSG00000037254	-1.18799	0.000107104	0.000778044	Itih2	16425
ENSMUSG00000020577	-0.803356	0.00010898	0.00079038	Tspan13	66109
ENSMUSG00000086929	-2.20387	0.000109367	0.000792217	NA	NA
ENSMUSG00000055991	-0.662395	0.000109636	0.000793846	Zkscan5	22757
ENSMUSG00000086924	-1.26359	0.000112112	0.000810452	NA	NA
ENSMUSG00000027004	-0.810478	0.000112686	0.000813608	Frzb	20378
ENSMUSG00000027253	-0.641288	0.00011426	0.000823966	Lrp4	228357
ENSMUSG00000090256	-1.50034	0.000115824	0.000833556	NA	NA
ENSMUSG00000004043	-0.713999	0.000117083	0.000841083	Stat5a	20850
ENSMUSG00000038365	-0.729928	0.000117084	0.000841083	Fbxo25	66822
ENSMUSG00000030929	-0.846454	0.000117106	0.000841083	Eri2	71151
ENSMUSG00000022262	-1.64781	0.000117244	0.000841735	Dnah5	110082
ENSMUSG00000058921	-2.32343	0.000117596	0.000843919	Slc10a5	241877
ENSMUSG00000037905	-0.790984	0.000118295	0.000848589	Bri3bp	76809
ENSMUSG00000031787	-0.808887	0.000119635	0.000857512	Katnb1	74187
ENSMUSG00000026389	-1.33897	0.000122541	0.000876225	Steap3	68428
ENSMUSG00000001348	-0.810627	0.000123621	0.00088359	Acp5	11433
ENSMUSG00000089840	-3.10128	0.000124032	0.000885811	NA	NA
ENSMUSG00000030492	-0.59817	0.000125333	0.000894387	Slc7a9	30962
ENSMUSG00000052117	-1.18494	0.000126977	0.00090503	D630039A03Rik	242484
ENSMUSG00000073609	-0.618263	0.000128095	0.000912631	D2hgdh	98314
ENSMUSG00000073674	-0.673937	0.000128557	0.000915556	NA	NA
ENSMUSG00000044444	-0.707716	0.000128824	0.000917088	Pfn3	75477
ENSMUSG00000038453	-0.843019	0.000129534	0.000921779	Srcin1	56013
ENSMUSG00000030614	-0.615571	0.000129945	0.000924334	Tmem126b	68472
ENSMUSG00000020241	-0.83283	0.00013191	0.000937558	Col6a2	12834
ENSMUSG00000015484	-1.05486	0.000132175	0.000939066	Fam163a	329274
ENSMUSG00000058586	-0.796874	0.00013361	0.000948503	Serhl	68607
ENSMUSG00000063229	-0.673127	0.000134545	0.00095438	Ldha	16828
ENSMUSG00000028763	-0.663025	0.00013542	0.000959819	Hspg2	15530
ENSMUSG00000096382	-2.53128	0.000137623	0.000973102	NA	NA
ENSMUSG00000023094	-0.660055	0.000139636	0.00098616	Msrb2	76467
ENSMUSG00000015474	-0.765444	0.000140198	0.000989735	Ppt2	54397
ENSMUSG00000068874	-0.68026	0.000141309	0.000996787	Selenbp1	20341
ENSMUSG00000038240	-0.725272	0.000141515	0.000997849	Pdss2	71365
ENSMUSG00000024621	-0.637954	0.000145016	0.00102091	Csf1r	12978
ENSMUSG00000046814	-0.991734	0.000145322	0.00102266	Gchfr	320415
ENSMUSG00000035473	-0.589298	0.000146134	0.00102797	Galm	319625
ENSMUSG00000029269	-1.26014	0.000146257	0.00102842	Sult1b1	56362
ENSMUSG00000037762	-2.75746	0.000147784	0.00103794	Slc16a9	66859
ENSMUSG00000051169	-0.802035	0.000147887	0.00103824	Rpusd3	101122
ENSMUSG00000082087	-0.769799	0.000149296	0.00104689	NA	NA
ENSMUSG00000058886	-0.816724	0.000150876	0.00105673	Deaf1	54006
ENSMUSG00000053626	-1.14396	0.000151035	0.00105742	Tll1	21892
ENSMUSG00000060032	-0.597798	0.000154304	0.00107861	H2afj	232440
ENSMUSG00000038836	-0.983872	0.000155683	0.00108782	Agbl3	76223
ENSMUSG00000085499	-1.11118	0.000160382	0.00111758	Gm15713	626693
ENSMUSG00000042156	-1.02315	0.00016059	0.00111854	Dzip1	66573
ENSMUSG00000029217	-0.745344	0.000160646	0.00111854	Tec	21682
ENSMUSG00000001751	-0.610675	0.000162511	0.00113064	Naglu	27419
ENSMUSG00000055555	-2.1892	0.000162613	0.00113091	4930502E18Rik	75013
ENSMUSG00000030030	-1.79584	0.000165506	0.00114878	1700003E16Rik	71837
ENSMUSG00000078486	-1.22022	0.000166225	0.00115332	Perm1	74183
ENSMUSG00000028571	-0.748557	0.000167164	0.00115939	Cyp2j13	230459
ENSMUSG00000078964	-3.23954	0.000172389	0.00119237	Ces1b	382044
ENSMUSG00000005373	-0.830829	0.000172743	0.00119435	Mlxipl	58805
ENSMUSG00000033624	-0.592187	0.000174825	0.00120828	Pdpr	319518
ENSMUSG00000029632	-0.643127	0.000177027	0.00122302	Ndufa4	17992
ENSMUSG00000059921	-0.823053	0.000178831	0.00123365	Unc5c	22253
ENSMUSG00000031310	-0.786346	0.000178844	0.00123365	Zmym3	56364
ENSMUSG00000092500	-1.42286	0.00018065	0.00124563	NA	NA
ENSMUSG00000045328	-1.32242	0.000181153	0.00124861	Cenpe	229841
ENSMUSG00000023030	-0.685396	0.000186719	0.00128449	Slc11a2	18174
ENSMUSG00000037005	-0.993114	0.000187779	0.00129078	Xpnpep2	170745
ENSMUSG00000021750	-1.03678	0.000190982	0.00131077	Fam107a	268709
ENSMUSG00000074261	-0.744726	0.000191325	0.00131262	Erich4	632778
ENSMUSG00000036975	-0.832616	0.000195353	0.00133767	Tmem177	66343
ENSMUSG00000036775	-0.658259	0.000195553	0.00133852	Decr2	26378
ENSMUSG00000064373	-0.808593	0.000196022	0.00134104	Selenop	20363
ENSMUSG00000054619	-0.646484	0.000196497	0.00134344	Mettl7a1	70152
ENSMUSG00000021379	-0.954533	0.000198504	0.00135455	Id4	15904
ENSMUSG00000031641	-0.67923	0.000200494	0.00136761	Cbr4	234309
ENSMUSG00000056481	-1.45752	0.000202452	0.00137938	Cd248	70445
ENSMUSG00000068426	-2.52504	0.000202823	0.00138129	NA	NA
ENSMUSG00000083879	-0.852504	0.000204182	0.00138903	NA	NA
ENSMUSG00000005089	-1.05534	0.000205505	0.00139589	Slc1a2	20511
ENSMUSG00000027175	-0.843893	0.000208887	0.00141508	Tcp11l1	320554
ENSMUSG00000071414	-0.653925	0.000210018	0.00142166	NA	NA
ENSMUSG00000035236	-0.762603	0.000214586	0.00144927	Scai	320271
ENSMUSG00000025766	-0.586705	0.000215366	0.00145301	D3Ertd751e	73852
ENSMUSG00000021486	-0.592987	0.000215767	0.00145504	Prelid1	66494
ENSMUSG00000020381	-1.31005	0.000218033	0.00146809	Mrnip	68067
ENSMUSG00000001054	-0.622905	0.000218206	0.0014687	Rmnd5b	66089
ENSMUSG00000073000	-1.40604	0.000218695	0.00147143	Gm10451	100041694
ENSMUSG00000087260	-0.671417	0.000221323	0.00148686	Lamtor5	68576
ENSMUSG00000021951	-1.00889	0.000223451	0.00149889	Eef1akmt1	68043
ENSMUSG00000027306	-1.29102	0.000227468	0.00152239	Nusap1	108907
ENSMUSG00000017760	-0.627311	0.000228292	0.00152733	Ctsa	19025
ENSMUSG00000054021	-0.944733	0.000231088	0.00154313	Sirt5	68346
ENSMUSG00000028358	-0.631768	0.000233329	0.00155693	Zfp618	72701
ENSMUSG00000011382	-0.776801	0.000234321	0.00156179	Dhdh	71755
ENSMUSG00000044794	-1.16991	0.000234444	0.00156202	NA	NA
ENSMUSG00000079671	-1.31018	0.000234679	0.001563	2610203C22Rik	72481
ENSMUSG00000085235	-1.41664	0.000235909	0.00156929	NA	NA
ENSMUSG00000044968	-0.879053	0.000235952	0.00156929	Napepld	242864
ENSMUSG00000086825	-1.86505	0.000236153	0.00156929	NA	NA
ENSMUSG00000023938	-0.706275	0.0002391	0.00158651	Aars2	224805
ENSMUSG00000032224	-0.611057	0.000239445	0.00158761	Fam81a	76886
ENSMUSG00000041471	-0.724048	0.00024002	0.00159082	Shld2	75698
ENSMUSG00000006342	-0.764687	0.000241162	0.00159721	Susd2	71733
ENSMUSG00000028133	-1.17093	0.000246523	0.00163149	Rwdd3	66568
ENSMUSG00000020059	-1.04723	0.000249348	0.00164896	Sycp3	20962
ENSMUSG00000026840	-0.651632	0.000253252	0.00167167	Lamc3	23928
ENSMUSG00000039200	-2.48496	0.00026213	0.00172387	Atf7ip2	75329
ENSMUSG00000042097	-1.54737	0.000268015	0.00175867	Zfp239	22685
ENSMUSG00000061759	-0.742643	0.000268624	0.00176137	Armt1	73419
ENSMUSG00000081661	-0.68804	0.0002701	0.00176908	NA	NA
ENSMUSG00000001095	-1.17127	0.000270516	0.00177116	Slc13a2	20500
ENSMUSG00000084788	-2.80747	0.000272012	0.00178029	NA	NA
ENSMUSG00000041624	-0.844927	0.000276508	0.00180706	Gucy1a2	234889
ENSMUSG00000037892	-0.677748	0.000277981	0.00181487	Pcdh18	73173
ENSMUSG00000039987	-0.697921	0.000281933	0.00183711	Phtf2	68770
ENSMUSG00000026032	-0.773402	0.000282463	0.00183921	Ndufb3	66495
ENSMUSG00000031861	-0.964582	0.000285597	0.0018569	Lpar2	53978
ENSMUSG00000083836	-0.730276	0.0002865	0.00186141	NA	NA
ENSMUSG00000071506	-0.813457	0.000288017	0.0018699	Tmem139	109218
ENSMUSG00000026656	-0.586939	0.000289535	0.00187839	Fcgr2b	14130
ENSMUSG00000004815	-0.672206	0.000294726	0.00190719	Dgkq	110524
ENSMUSG00000068551	-0.800284	0.000299017	0.00193284	Zfp467	68910
ENSMUSG00000039253	-0.620086	0.000301206	0.00194505	Fn3krp	238024
ENSMUSG00000037824	-0.657505	0.000301234	0.00194505	Tspan14	52588
ENSMUSG00000082653	-2.23014	0.000304545	0.00196429	NA	NA
ENSMUSG00000035944	-0.931372	0.000316058	0.00203192	Ttc38	239570
ENSMUSG00000024902	-0.605486	0.000319614	0.00204959	Mrpl11	66419
ENSMUSG00000054986	-1.10233	0.000321833	0.00206084	Sec14l3	380683
ENSMUSG00000030498	-0.619813	0.000325344	0.00207808	Gas2	14453
ENSMUSG00000021806	-0.706976	0.000328052	0.00209388	Nid2	18074
ENSMUSG00000041762	-0.641141	0.000328712	0.00209659	Gpr155	68526
ENSMUSG00000052563	-1.1089	0.000337011	0.00214644	D930048N14Rik	97775
ENSMUSG00000035357	-0.718327	0.000339179	0.0021587	Pdzrn3	55983
ENSMUSG00000001999	-0.73287	0.000340299	0.00216505	Blvra	109778
ENSMUSG00000039376	-1.80074	0.000344153	0.00218488	Synpo2l	68760
ENSMUSG00000037353	-0.585997	0.000347198	0.00220107	Letmd1	68614
ENSMUSG00000002871	-0.600906	0.000351162	0.00222302	Tpra1	24100
ENSMUSG00000025371	-0.683774	0.00035522	0.00224472	Chmp6	208092
ENSMUSG00000042210	-0.646255	0.000356477	0.00225033	Abhd14a	68644
ENSMUSG00000014601	-0.589726	0.000372031	0.00233435	Strip1	229707
ENSMUSG00000010307	-0.76761	0.000373088	0.00234016	Tmem86a	67893
ENSMUSG00000041530	-0.621998	0.000373691	0.00234311	Ago1	236511
ENSMUSG00000086010	-1.25311	0.000379118	0.00237296	LOC102631757	102631757
ENSMUSG00000083820	-0.615719	0.000382742	0.00239227	NA	NA
ENSMUSG00000032024	-1.32214	0.000385051	0.00240333	Clmp	71566
ENSMUSG00000036814	-1.01376	0.000386312	0.00241035	Slc6a20a	102680
ENSMUSG00000021613	-1.92916	0.000393123	0.00244598	Hapln1	12950
ENSMUSG00000095930	-0.975149	0.000401251	0.00248871	Nim1k	245269
ENSMUSG00000038034	-0.82971	0.000413859	0.00255798	Igsf8	140559
ENSMUSG00000039238	-1.16225	0.000414168	0.002559	Zfp750	319530
ENSMUSG00000020798	-1.12167	0.000419567	0.00258966	Spns3	77577
ENSMUSG00000019761	-1.29694	0.000420248	0.00259249	Krt10	16661
ENSMUSG00000072941	-0.611701	0.000420317	0.00259249	Sod3	20657
ENSMUSG00000010651	-0.842475	0.000423218	0.00260767	Acaa1b	235674
ENSMUSG00000060181	-0.614292	0.00043709	0.00268106	Slc35e3	215436
ENSMUSG00000067547	-0.689737	0.000437774	0.00268433	NA	NA
ENSMUSG00000027765	-0.938642	0.000438203	0.00268603	P2ry1	18441
ENSMUSG00000030199	-0.606271	0.000439283	0.00269172	Etv6	14011
ENSMUSG00000052496	-1.59102	0.000449217	0.00274654	Pkdrej	18766
ENSMUSG00000054074	-0.952403	0.000451142	0.00275679	Skida1	72668
ENSMUSG00000096687	-0.895585	0.00045514	0.00277455	NA	NA
ENSMUSG00000058914	-0.747782	0.000458591	0.00279175	C1qtnf3	81799
ENSMUSG00000029843	-1.51028	0.00046224	0.00281107	Slc13a4	243755
ENSMUSG00000094910	-1.19445	0.000474035	0.00287788	D430019H16Rik	268595
ENSMUSG00000045287	-0.944772	0.000476627	0.00289164	Rtn4rl1	237847
ENSMUSG00000029270	-0.707827	0.00047928	0.00290675	Fam69a	67266
ENSMUSG00000049090	-0.696903	0.000495269	0.00299351	Zadh2	225791
ENSMUSG00000029559	-0.636914	0.000502249	0.00303157	2210016L21Rik	72357
ENSMUSG00000054428	-0.616851	0.000506586	0.00305567	Atpif1	11983
ENSMUSG00000049038	-0.983914	0.000507101	0.00305774	Mterf2	74238
ENSMUSG00000024579	-1.34545	0.000512516	0.00308516	Pcyox1l	240334
ENSMUSG00000082228	-1.74074	0.000512781	0.00308571	NA	NA
ENSMUSG00000026819	-1.59387	0.000520827	0.00312778	Slc25a25	227731
ENSMUSG00000055489	-0.899115	0.000524767	0.00314533	Ano5	233246
ENSMUSG00000040795	-0.822235	0.000526129	0.00315216	Iqcc	230767
ENSMUSG00000039745	-0.730685	0.000528558	0.00316343	Htatip2	53415
ENSMUSG00000025137	-0.672305	0.00053359	0.00318399	Pcyt2	68671
ENSMUSG00000081868	-1.05705	0.000543772	0.00323064	NA	NA
ENSMUSG00000087231	-1.32193	0.000551739	0.00327275	E230016M11Rik	320172
ENSMUSG00000024304	-0.857847	0.000551963	0.00327275	Cdh2	12558
ENSMUSG00000001844	-0.66504	0.000552229	0.00327323	Zdhhc4	72881
ENSMUSG00000022820	-0.79614	0.000552505	0.00327378	Ndufb4	68194
ENSMUSG00000083287	-0.759342	0.000552931	0.00327521	NA	NA
ENSMUSG00000030763	-0.625216	0.000563491	0.00332667	Lcmt1	30949
ENSMUSG00000025144	-0.684064	0.000566287	0.00334096	Cenpx	20892
ENSMUSG00000087305	-1.11124	0.000567292	0.00334578	A430035B10Rik	320312
ENSMUSG00000086968	-0.885691	0.000576525	0.00339512	4933431E20Rik	329735
ENSMUSG00000030309	-0.896754	0.000583842	0.00343427	Caprin2	232560
ENSMUSG00000046491	-1.3768	0.000584701	0.00343819	C1qtnf2	69183
ENSMUSG00000072763	-1.1778	0.00058647	0.00344745	NA	NA
ENSMUSG00000067189	-0.870337	0.00058991	0.00346538	NA	NA
ENSMUSG00000051124	-0.846226	0.000590192	0.00346589	Gimap9	317758
ENSMUSG00000031937	-1.11287	0.000592855	0.00347808	Vstm5	69137
ENSMUSG00000020776	-0.585222	0.000602193	0.00352821	Fbf1	217335
ENSMUSG00000031355	-0.653491	0.000607413	0.00355762	Arhgap6	11856
ENSMUSG00000031303	-0.592522	0.000609972	0.00357143	Map3k15	270672
ENSMUSG00000035780	-2.12853	0.000612234	0.00358232	Ugt2a3	72094
ENSMUSG00000085732	-1.63361	0.000624629	0.00364644	NA	NA
ENSMUSG00000074026	-3.15882	0.000625834	0.00365227	NA	NA
ENSMUSG00000031016	-0.850202	0.000627777	0.00366001	Wee1	22390
ENSMUSG00000028167	-0.6094	0.000628424	0.00366138	Bdh2	69772
ENSMUSG00000015083	-0.900727	0.00063945	0.00372318	C8g	69379
ENSMUSG00000089678	-0.753186	0.000640995	0.00372973	Agxt2	268782
ENSMUSG00000036862	-0.697468	0.000643145	0.00373979	Dchs1	233651
ENSMUSG00000081752	-0.66513	0.000652386	0.00378857	NA	NA
ENSMUSG00000038178	-0.610512	0.000653754	0.00379528	Slc43a2	215113
ENSMUSG00000002835	-1.63169	0.000655035	0.00380147	Chaf1a	27221
ENSMUSG00000041779	-0.98511	0.000655667	0.0038039	Tram2	170829
ENSMUSG00000068876	-0.662768	0.000659766	0.00382393	Cgn	70737
ENSMUSG00000028469	-0.698665	0.000660835	0.00382888	Npr2	230103
ENSMUSG00000027890	-1.24931	0.000666368	0.00385842	Gstm4	14865
ENSMUSG00000083832	-0.617119	0.000667191	0.00386193	NA	NA
ENSMUSG00000087232	-2.15002	0.000667846	0.00386447	NA	NA
ENSMUSG00000022219	-0.835176	0.000668361	0.00386619	Cideb	12684
ENSMUSG00000085451	-2.4382	0.000669792	0.0038732	NA	NA
ENSMUSG00000040740	-1.11043	0.000670366	0.00387526	Slc25a34	384071
ENSMUSG00000095959	-2.15939	0.000672157	0.00388137	Gm10845	100038734
ENSMUSG00000021868	-0.626498	0.000672296	0.00388137	Ppif	105675
ENSMUSG00000021277	-0.600796	0.000679096	0.00391681	Traf3	22031
ENSMUSG00000041482	-0.940569	0.000683548	0.00393887	Piezo2	667742
ENSMUSG00000038540	-1.14989	0.000683808	0.00393887	Tmc3	233424
ENSMUSG00000027883	-0.993412	0.000685622	0.00394805	Gpsm2	76123
ENSMUSG00000076437	-1.03369	0.000695444	0.00399425	Selenoh	72657
ENSMUSG00000022587	-0.645174	0.000703618	0.00403301	Ly6e	17069
ENSMUSG00000051359	-0.707763	0.000714476	0.0040856	Ncald	52589
ENSMUSG00000062981	-0.796101	0.000714566	0.0040856	Mrpl42	67270
ENSMUSG00000037022	-0.642971	0.000735431	0.00418069	Mmaa	109136
ENSMUSG00000032034	-1.63627	0.000743307	0.00422006	Kcnj5	16521
ENSMUSG00000085006	-1.46805	0.000756728	0.00428575	NA	NA
ENSMUSG00000072618	-3.86428	0.000765516	0.00432956	Gm10384	100038735
ENSMUSG00000036565	-0.729568	0.000777631	0.0043911	Ttyh3	78339
ENSMUSG00000036764	-1.69238	0.000783921	0.004421	Dnajc12	30045
ENSMUSG00000061046	-0.852769	0.000795496	0.00447492	Haghl	68977
ENSMUSG00000028621	-0.669117	0.000802379	0.00450834	Cyb5rl	230582
ENSMUSG00000019796	-0.786335	0.00080321	0.00451117	Lrp11	237253
ENSMUSG00000054675	-1.0231	0.000821503	0.00460518	Tmem119	231633
ENSMUSG00000023206	-0.838764	0.000824248	0.0046162	Il15ra	16169
ENSMUSG00000074575	-1.96477	0.00082758	0.00463293	Kcng1	241794
ENSMUSG00000057411	-0.656491	0.000831483	0.00465086	Fam173a	214917
ENSMUSG00000022843	-0.732067	0.00083348	0.0046591	Clcn2	12724
ENSMUSG00000075463	-1.4708	0.000836077	0.00467215	4930594M22Rik	105245866
ENSMUSG00000032507	-1.02446	0.00084083	0.00469576	Fbxl2	72179
ENSMUSG00000045160	-0.688531	0.000843398	0.00470714	Bola3	78653
ENSMUSG00000022309	-0.612942	0.000845111	0.00471522	Angpt1	11600
ENSMUSG00000026355	-0.708487	0.000845944	0.00471839	Mcm6	17219
ENSMUSG00000091382	-1.84963	0.000851872	0.00474996	Vmn1r18	171199
ENSMUSG00000066456	-0.928329	0.000854728	0.00476439	Hmgn3	94353
ENSMUSG00000039981	-1.50535	0.00085736	0.00477739	Zc3h12d	237256
ENSMUSG00000040612	-0.628113	0.0008665	0.0048214	Ildr2	100039795
ENSMUSG00000027679	-0.616252	0.000866582	0.0048214	Dnajc19	67713
ENSMUSG00000073988	-0.798567	0.000867245	0.00482358	Ttpa	50500
ENSMUSG00000035863	-0.58945	0.000869254	0.00483324	Palm	18483
ENSMUSG00000038515	-0.589248	0.000885606	0.00491187	Grtp1	66790
ENSMUSG00000030769	-0.670276	0.000888508	0.00492489	Slc5a11	233836
ENSMUSG00000058589	-2.24759	0.000889223	0.00492732	Anks1b	77531
ENSMUSG00000081596	-4.27463	0.000927437	0.00511515	NA	NA
ENSMUSG00000041669	-2.09698	0.000929446	0.00512464	Prima1	170952
ENSMUSG00000004633	-0.628145	0.000954739	0.00524457	Chn2	69993
ENSMUSG00000063796	-0.770524	0.00095597	0.00524971	Slc22a8	19879
ENSMUSG00000029778	-1.25733	0.000959384	0.00526683	Adcyap1r1	11517
ENSMUSG00000058761	-0.643055	0.000961127	0.00527477	Rnf169	108937
ENSMUSG00000004105	-0.692118	0.000966273	0.00529974	Angptl2	26360
ENSMUSG00000034493	-2.33781	0.000967395	0.00530426	NA	NA
ENSMUSG00000069835	-0.874217	0.00096847	0.00530852	Sat2	69215
ENSMUSG00000018841	-0.634318	0.000971374	0.00532116	Rad51d	19364
ENSMUSG00000022428	-0.816562	0.000994939	0.00544019	Cby1	73739
ENSMUSG00000071573	-1.0559	0.0010213	0.00557404	Rnls	67795
ENSMUSG00000047643	-0.683938	0.00102687	0.00560098	NA	NA
ENSMUSG00000055435	-1.35036	0.00102914	0.00561166	Maf	17132
ENSMUSG00000071633	-1.37179	0.00102973	0.00561315	Gm4952	240549
ENSMUSG00000007338	-0.595908	0.00103443	0.00563186	Mrpl49	18120
ENSMUSG00000087088	-2.05606	0.00105458	0.00572227	NA	NA
ENSMUSG00000081352	-0.610615	0.00105821	0.00573673	NA	NA
ENSMUSG00000005611	-0.81977	0.00107808	0.00582667	Mrvi1	17540
ENSMUSG00000089687	-2.059	0.00108686	0.00586876	Rab42	242681
ENSMUSG00000078861	-0.660687	0.00109434	0.0059038	Zfp931	353208
ENSMUSG00000050856	-0.873423	0.00109788	0.0059175	Atp5k	11958
ENSMUSG00000051705	-0.785093	0.00111596	0.00600221	Senp8	71599
ENSMUSG00000029070	-0.600966	0.00113415	0.00608707	Mxra8	74761
ENSMUSG00000045751	-1.18185	0.00113448	0.00608707	Mms22l	212377
ENSMUSG00000025986	-0.591323	0.00113575	0.00609205	Slc39a10	227059
ENSMUSG00000026860	-0.610035	0.00113748	0.00609947	Sh3glb2	227700
ENSMUSG00000034593	-0.601826	0.00113881	0.00610479	Myo5a	17918
ENSMUSG00000002870	-0.865069	0.00115124	0.00616216	Mcm2	17216
ENSMUSG00000074519	-0.613943	0.00115765	0.00619274	Zfp971	626848
ENSMUSG00000060512	-0.594328	0.00116083	0.0062004	0610040J01Rik	76261
ENSMUSG00000027967	-2.15302	0.00118867	0.00633575	Neurog2	11924
ENSMUSG00000041966	-0.636806	0.00119246	0.00635027	Dcaf17	75763
ENSMUSG00000032470	-0.636803	0.00122139	0.00649071	Mras	17532
ENSMUSG00000015599	-1.13547	0.001252	0.00664541	Ttbk1	106763
ENSMUSG00000046329	-0.658819	0.00126368	0.00669771	Slc25a23	66972
ENSMUSG00000025507	-1.37401	0.00126373	0.00669771	Pidd1	57913
ENSMUSG00000029925	-0.666845	0.00126546	0.00670286	Tbxas1	21391
ENSMUSG00000067924	-0.80988	0.00126743	0.00671129	Rtl8b	553127
ENSMUSG00000004151	-0.591397	0.00127344	0.00673839	Etv1	14009
ENSMUSG00000082718	-1.00237	0.00128847	0.00681258	NA	NA
ENSMUSG00000039983	-0.712989	0.00129096	0.00682169	Ccdc32	269336
ENSMUSG00000019763	-0.591156	0.00130572	0.00689759	Rmnd1	66084
ENSMUSG00000020181	-1.04991	0.00132247	0.0069716	Nav3	260315
ENSMUSG00000024440	-0.67172	0.00132386	0.00697683	Pcdh12	53601
ENSMUSG00000026786	-1.15666	0.00132653	0.00698874	Apbb1ip	54519
ENSMUSG00000028744	-0.725758	0.00133527	0.00703072	Pqlc2	212555
ENSMUSG00000082791	-0.611354	0.00135446	0.00712335	NA	NA
ENSMUSG00000085341	-1.21576	0.00136456	0.00716585	NA	NA
ENSMUSG00000049299	-0.76368	0.00138636	0.00726104	Trappc1	245828
ENSMUSG00000043029	-1.29559	0.0014104	0.00736308	Trpv3	246788
ENSMUSG00000095253	-0.705672	0.00142566	0.00743184	Zfp799	240064
ENSMUSG00000029557	-0.973756	0.00143832	0.00748904	Mrm2	68017
ENSMUSG00000052605	-0.771085	0.00144585	0.00751725	Isoc2b	67441
ENSMUSG00000066058	-0.615285	0.00145088	0.00753899	Cldn19	242653
ENSMUSG00000042579	-0.923871	0.00145403	0.00755315	4632404H12Rik	74034
ENSMUSG00000021779	-0.651694	0.00146316	0.00759832	Thrb	21834
ENSMUSG00000023259	-0.913595	0.00147021	0.00762826	Slc26a6	171429
ENSMUSG00000085465	-1.35595	0.001474	0.00764123	NA	NA
ENSMUSG00000020638	-0.809884	0.00147501	0.00764425	Cmpk2	22169
ENSMUSG00000027195	-0.634066	0.0014836	0.00767981	Hsd17b12	56348
ENSMUSG00000028367	-0.586386	0.00149136	0.00771098	Txn1	22166
ENSMUSG00000040950	-1.27846	0.0015012	0.00775513	Mgl2	216864
ENSMUSG00000021572	-1.15637	0.00150185	0.0077562	Cep72	74470
ENSMUSG00000049562	-0.829818	0.00150669	0.00777445	Ap5b1	381201
ENSMUSG00000025983	-2.3503	0.00151674	0.00782404	Ccdc150	78016
ENSMUSG00000037419	-0.636562	0.00153799	0.00792446	Endod1	71946
ENSMUSG00000021670	-0.590478	0.00154521	0.0079478	Hmgcr	15357
ENSMUSG00000034192	-0.768254	0.00155989	0.00801407	Lsm3	67678
ENSMUSG00000037784	-0.660745	0.00156823	0.00805226	Dzip1l	72507
ENSMUSG00000026587	-2.67369	0.00158162	0.00810928	Astn1	11899
ENSMUSG00000043262	-0.714232	0.00159752	0.00818373	Uevld	54122
ENSMUSG00000021614	-0.805422	0.00160557	0.00821548	Vcan	13003
ENSMUSG00000022574	-0.631062	0.00162517	0.00831099	Naprt	223646
ENSMUSG00000026627	-0.595711	0.0016294	0.00832546	Tmem206	66950
ENSMUSG00000084215	-0.721438	0.00163123	0.00833238	NA	NA
ENSMUSG00000082063	-3.23056	0.00163865	0.00836551	NA	NA
ENSMUSG00000029163	-0.661563	0.00164736	0.00840031	Emilin1	100952
ENSMUSG00000082693	-0.730137	0.00165209	0.008422	NA	NA
ENSMUSG00000047586	-0.923652	0.00167147	0.00851104	Nccrp1	233038
ENSMUSG00000028637	-1.15131	0.00169461	0.00861655	Ccdc30	73332
ENSMUSG00000014551	-0.609127	0.00171944	0.0087278	Mrps25	64658
ENSMUSG00000064254	-0.68052	0.00175976	0.00891719	Ethe1	66071
ENSMUSG00000025747	-0.875462	0.00179842	0.00908974	Tyms	22171
ENSMUSG00000086529	-3.58574	0.00180303	0.0091053	Acss2os	74945
ENSMUSG00000090203	-1.22656	0.00181701	0.00916289	NA	NA
ENSMUSG00000080845	-1.33063	0.00181701	0.00916289	NA	NA
ENSMUSG00000032788	-0.804354	0.00183362	0.00924403	Pdxk	216134
ENSMUSG00000050270	-1.03215	0.00184557	0.00930161	Tmem220	338369
ENSMUSG00000020623	-0.767702	0.00185693	0.00935051	Map2k6	26399
ENSMUSG00000055240	-0.905977	0.00185782	0.00935051	Zfp101	22643
ENSMUSG00000049231	-0.723541	0.00186113	0.00935388	NA	NA
ENSMUSG00000027386	-1.00435	0.00187566	0.00941589	Fbln7	70370
ENSMUSG00000026817	-0.677728	0.00187982	0.00943147	Ak1	11636
ENSMUSG00000028295	-0.601533	0.00189517	0.00949773	Smim8	66291
ENSMUSG00000062248	-1.24129	0.00190409	0.00953173	Cks2	66197
ENSMUSG00000024177	-1.52757	0.00191892	0.00959512	Nme4	56520
ENSMUSG00000020156	-0.614736	0.00195774	0.00976454	Mum1	68114
ENSMUSG00000072893	-1.04091	0.00200119	0.00995429	4933439C10Rik	74476
ENSMUSG00000059810	-0.64451	0.00200138	0.00995429	Rgs3	50780
ENSMUSG00000057234	-0.802257	0.00201188	0.0100009	Mettl15	76894
ENSMUSG00000043300	-0.710465	0.00201721	0.0100227	B3galnt1	26879
ENSMUSG00000038567	-2.88629	0.00203178	0.0100773	Cyp24a1	13081
ENSMUSG00000031458	-0.681016	0.00203367	0.0100838	Coprs	66423
ENSMUSG00000093679	-3.16073	0.00203762	0.0100978	NA	NA
ENSMUSG00000037885	-0.620225	0.00203903	0.0101019	Stk35	67333
ENSMUSG00000022546	-0.876685	0.0020497	0.010152	Gpt	76282
ENSMUSG00000030834	-0.819456	0.0020512	0.0101566	Abcc6	27421
ENSMUSG00000045875	-0.60814	0.00205466	0.0101709	Adra1a	11549
ENSMUSG00000032648	-0.921122	0.00206485	0.01021	Pygm	19309
ENSMUSG00000011179	-1.33747	0.00208481	0.0103001	Odc1	18263
ENSMUSG00000083243	-1.44746	0.00210338	0.0103832	NA	NA
ENSMUSG00000043681	-1.75861	0.00214279	0.0105601	Fam25c	69134
ENSMUSG00000020811	-0.758767	0.00217123	0.0106854	Wscd1	216881
ENSMUSG00000067780	-0.99828	0.00217721	0.0107119	Pi15	94227
ENSMUSG00000042041	-1.76932	0.00218797	0.0107529	2010003K11Rik	69861
ENSMUSG00000036639	-0.86115	0.00219327	0.01077	Nudt1	17766
ENSMUSG00000050323	-0.619031	0.00219529	0.010777	Ndufaf6	76947
ENSMUSG00000029136	-0.729428	0.00220001	0.0107912	Rbks	71336
ENSMUSG00000063458	-0.976942	0.00220374	0.0108065	Lrmda	76633
ENSMUSG00000045064	-0.688038	0.00220445	0.010807	Zc2hc1c	72350
ENSMUSG00000045438	-0.591854	0.00222459	0.0108908	Cox19	68033
ENSMUSG00000087616	-1.32834	0.00222713	0.0109002	NA	NA
ENSMUSG00000046169	-0.81114	0.00223712	0.01094	Adamts6	108154
ENSMUSG00000041958	-0.600573	0.00224485	0.0109688	Pigs	276846
ENSMUSG00000052512	-0.594261	0.00225806	0.0110243	Nav2	78286
ENSMUSG00000031851	-0.755105	0.00226618	0.0110608	Ntpcr	66566
ENSMUSG00000033963	-1.44674	0.00231353	0.011258	Fancd2os	70979
ENSMUSG00000027801	-2.00873	0.00232095	0.0112848	Tm4sf4	229302
ENSMUSG00000082286	-0.782821	0.00234055	0.0113676	NA	NA
ENSMUSG00000049764	-0.633652	0.00244345	0.0118029	Zfp280b	64453
ENSMUSG00000073738	-0.599173	0.00246494	0.0118906	NA	NA
ENSMUSG00000052248	-1.53344	0.00247561	0.0119355	Zeb2os	433424
ENSMUSG00000067656	-1.04586	0.00247867	0.0119438	Slc22a27	171405
ENSMUSG00000038422	-0.963121	0.00248027	0.0119483	Hdhd3	72748
ENSMUSG00000034601	-0.623714	0.00249736	0.0120209	2700049A03Rik	76967
ENSMUSG00000064036	-2.13046	0.00249809	0.0120211	Mro	71263
ENSMUSG00000020387	-0.603893	0.00250238	0.0120385	Jade2	76901
ENSMUSG00000041343	-0.714268	0.00251334	0.0120684	Ankrd42	73845
ENSMUSG00000037438	-0.760044	0.00254709	0.0122205	NA	NA
ENSMUSG00000089659	-0.671475	0.00254842	0.0122236	NA	NA
ENSMUSG00000047528	-1.87481	0.00256469	0.012295	Als2cr12	108812
ENSMUSG00000037661	-0.598015	0.00258409	0.012378	Gpr160	71862
ENSMUSG00000006395	-0.628618	0.00261857	0.0125196	Hyi	68180
ENSMUSG00000047146	-0.917593	0.00263369	0.0125817	Tet1	52463
ENSMUSG00000019539	-0.839134	0.0026373	0.0125913	Rcn3	52377
ENSMUSG00000009145	-0.944031	0.00265187	0.0126482	Dqx1	93838
ENSMUSG00000091952	-1.30827	0.00266451	0.0126948	NA	NA
ENSMUSG00000031384	-0.608347	0.00267404	0.0127334	Asb9	69299
ENSMUSG00000041840	-0.796867	0.00267478	0.0127335	Haus1	225745
ENSMUSG00000028614	-0.657789	0.00270055	0.0128493	Ndc1	72787
ENSMUSG00000016758	-0.907143	0.00270561	0.0128699	Bik	12124
ENSMUSG00000020956	-0.626231	0.00271715	0.0129179	Dtd2	328092
ENSMUSG00000049353	-2.07088	0.00274845	0.0130427	Rd3	74023
ENSMUSG00000025505	-0.58992	0.00275696	0.0130757	Tmem80	71448
ENSMUSG00000084300	-0.836983	0.00275774	0.0130759	NA	NA
ENSMUSG00000087165	-1.17521	0.00279028	0.0132161	2010001A14Rik	76516
ENSMUSG00000032565	-0.811111	0.00281693	0.0133175	Nudt16	75686
ENSMUSG00000022856	-0.838679	0.00282456	0.01335	Tmem41a	66664
ENSMUSG00000030431	-0.826471	0.00286791	0.0135225	Tmem238	664968
ENSMUSG00000039632	-1.41428	0.00290416	0.0136681	Ccdc151	77609
ENSMUSG00000089876	-0.695248	0.00294282	0.0138317	Tmem102	380705
ENSMUSG00000059851	-0.734783	0.00294478	0.0138348	Kmt5c	232811
ENSMUSG00000052396	-1.89022	0.00294502	0.0138348	Mogat2	233549
ENSMUSG00000017868	-0.719299	0.0029541	0.0138738	Sgk2	27219
ENSMUSG00000019846	-0.64133	0.00296244	0.0139056	Lama4	16775
ENSMUSG00000042851	-0.880952	0.00296669	0.0139218	Zc3h6	78751
ENSMUSG00000039616	-0.633792	0.00297041	0.0139356	Mocos	68591
ENSMUSG00000006586	-1.19475	0.00301638	0.0141221	Runx1t1	12395
ENSMUSG00000060923	-0.622488	0.00301912	0.0141291	Acyp2	75572
ENSMUSG00000006641	-0.655027	0.00303826	0.0142126	Slc5a6	330064
ENSMUSG00000073485	-1.50955	0.00304899	0.0142591	NA	NA
ENSMUSG00000035048	-0.610419	0.00307268	0.014351	Anapc13	69010
ENSMUSG00000074272	-0.614235	0.00317478	0.0147658	Ceacam1	26365
ENSMUSG00000043496	-0.640146	0.00318621	0.0148073	Tril	66873
ENSMUSG00000041147	-0.648451	0.0032129	0.0149158	Brca2	12190
ENSMUSG00000078868	-0.677695	0.00323466	0.0150037	NA	NA
ENSMUSG00000079434	-0.804069	0.00323521	0.0150037	Neu2	23956
ENSMUSG00000037426	-0.608373	0.00328557	0.0151968	Depdc5	277854
ENSMUSG00000054031	-1.85136	0.00328625	0.0151968	NA	NA
ENSMUSG00000089655	-3.15194	0.00333929	0.015418	NA	NA
ENSMUSG00000035759	-0.790149	0.00336835	0.0155401	Bbs10	71769
ENSMUSG00000093398	-2.46333	0.00339592	0.015649	NA	NA
ENSMUSG00000019478	-0.621599	0.00339636	0.015649	Rab4a	19341
ENSMUSG00000052974	-1.49099	0.0033997	0.0156571	Cyp2f2	13107
ENSMUSG00000032193	-0.648339	0.00350942	0.016074	Ldlr	16835
ENSMUSG00000024922	-1.07178	0.00354101	0.0161937	Ovol1	18426
ENSMUSG00000020027	-0.894222	0.00357217	0.0163278	Socs2	216233
ENSMUSG00000039154	-0.933126	0.00357683	0.0163407	Shd	20420
ENSMUSG00000029765	-0.59675	0.00360247	0.0164384	Plxna4	243743
ENSMUSG00000045045	-0.984216	0.00360284	0.0164384	Lrfn4	225875
ENSMUSG00000037499	-0.591319	0.00367176	0.0166971	Nenf	66208
ENSMUSG00000000120	-2.15894	0.00372721	0.016932	Ngfr	18053
ENSMUSG00000029108	-0.830174	0.00372885	0.0169351	Pcdh7	54216
ENSMUSG00000007950	-0.69079	0.00373839	0.0169709	Abhd8	64296
ENSMUSG00000029811	-0.979549	0.00373864	0.0169709	Aoc1	76507
ENSMUSG00000086245	-1.90636	0.0038655	0.0174798	NA	NA
ENSMUSG00000036469	-0.861041	0.00397652	0.0179349	43525	72925
ENSMUSG00000034206	-1.35587	0.00399959	0.0180174	Polq	77782
ENSMUSG00000029830	-1.02273	0.00403399	0.0181586	Svopl	320590
ENSMUSG00000058833	-0.596633	0.00407749	0.0183312	Rex1bd	66462
ENSMUSG00000090622	-1.169	0.0042261	0.0188847	A930033H14Rik	320700
ENSMUSG00000078889	-0.635199	0.00424461	0.0189569	Gm14288	13999
ENSMUSG00000078853	-0.631279	0.00427925	0.0190982	Igtp	16145
ENSMUSG00000001665	-0.598035	0.00431556	0.0192313	Gstt3	103140
ENSMUSG00000028031	-0.718057	0.00431982	0.0192454	Dkk2	56811
ENSMUSG00000073616	-0.59925	0.004338	0.0193167	Cops9	66915
ENSMUSG00000071719	-1.06267	0.00435183	0.0193686	Tmem28	620592
ENSMUSG00000041939	-0.789881	0.00445821	0.0197638	Mvk	17855
ENSMUSG00000045662	-2.54151	0.00447493	0.019832	Henmt1	66715
ENSMUSG00000085826	-0.739221	0.00458353	0.0202263	Gm15638	100503378
ENSMUSG00000094613	-1.31162	0.00458437	0.0202263	A630076J17Rik	319929
ENSMUSG00000060572	-1.3793	0.0045893	0.020238	Mfap2	17150
ENSMUSG00000024063	-0.660079	0.00460954	0.0203122	Lbh	77889
ENSMUSG00000039016	-0.594454	0.00461928	0.02035	Timm8b	30057
ENSMUSG00000072683	-1.26163	0.0046299	0.0203867	Gm7457	665037
ENSMUSG00000025076	-0.631615	0.00463846	0.0204193	Casp7	12369
ENSMUSG00000050545	-1.24562	0.00466354	0.0205145	Fam228b	207921
ENSMUSG00000051166	-0.669642	0.00467459	0.0205456	Eml5	319670
ENSMUSG00000030972	-0.746881	0.00468987	0.0205845	Acsm5	272428
ENSMUSG00000002346	-1.3441	0.00482344	0.0210926	Slc25a42	73095
ENSMUSG00000061533	-0.712508	0.00486309	0.0212451	Cep128	75216
ENSMUSG00000087444	-1.65811	0.00488894	0.0213318	Gm5475	432982
ENSMUSG00000030004	-0.656542	0.00489122	0.0213365	Nat8	68396
ENSMUSG00000027327	-0.632683	0.00491711	0.0214284	1700037H04Rik	67326
ENSMUSG00000035142	-0.713709	0.00493233	0.0214842	Nubpl	76826
ENSMUSG00000074646	-1.28435	0.00496232	0.021599	6430550D23Rik	320095
ENSMUSG00000031255	-0.893675	0.00501982	0.0218119	Sytl4	27359
ENSMUSG00000021928	-0.8338	0.00503317	0.0218623	Ebpl	68177
ENSMUSG00000046159	-1.26638	0.00504651	0.0219064	Chrm3	12671
ENSMUSG00000019874	-1.36842	0.00514413	0.0222487	Fabp7	12140
ENSMUSG00000034881	-1.17391	0.00516584	0.0223263	Tbxa2r	21390
ENSMUSG00000020420	-0.803603	0.00517178	0.0223309	Zfp607a	545938
ENSMUSG00000030321	-1.05309	0.00519552	0.022411	Efcab12	212516
ENSMUSG00000031295	-0.591786	0.00527263	0.0226993	Phka2	110094
ENSMUSG00000037263	-1.49037	0.00538489	0.0231436	Aldh3b3	73458
ENSMUSG00000022833	-1.06933	0.0053886	0.0231539	Ccdc14	239839
ENSMUSG00000005410	-0.929907	0.00541557	0.0232417	Mcm5	17218
ENSMUSG00000045031	-1.01266	0.00542395	0.0232721	Cetn4	207175
ENSMUSG00000050578	-1.63923	0.00543961	0.023328	Mmp13	17386
ENSMUSG00000085772	-0.72257	0.00549847	0.0235577	D630024D03Rik	414116
ENSMUSG00000074622	-0.776021	0.00550515	0.0235806	Mafb	16658
ENSMUSG00000050315	-0.689445	0.00550655	0.0235809	Synpo2	118449
ENSMUSG00000020698	-1.32868	0.00559154	0.0238959	Cct6b	12467
ENSMUSG00000034813	-0.866988	0.0055922	0.0238959	Grip1	74053
ENSMUSG00000013495	-0.595937	0.00564853	0.0241076	Tmem175	72392
ENSMUSG00000040183	-0.856529	0.00565185	0.024116	Ankrd6	140577
ENSMUSG00000040258	-1.92766	0.00565688	0.0241317	Nxph4	104080
ENSMUSG00000090061	-1.81266	0.00567209	0.0241824	Nwd2	319807
ENSMUSG00000048988	-0.960609	0.00567329	0.0241824	Elfn1	243312
ENSMUSG00000019080	-0.986706	0.00567422	0.0241824	Mfsd3	69572
ENSMUSG00000031613	-0.662901	0.00569561	0.0242561	Hpgd	15446
ENSMUSG00000039375	-1.41657	0.00571196	0.0243025	Wdr17	244484
ENSMUSG00000079511	-0.935795	0.00571582	0.0243102	NA	NA
ENSMUSG00000060131	-1.00573	0.00573767	0.0243885	Atp8b4	241633
ENSMUSG00000053613	-1.95316	0.0057449	0.0244076	NA	NA
ENSMUSG00000022762	-1.04693	0.00578999	0.0245815	Ncam2	17968
ENSMUSG00000036278	-0.71802	0.00581926	0.0246822	Macrod1	107227
ENSMUSG00000029524	-0.813801	0.00590741	0.0250203	Sirt4	75387
ENSMUSG00000090828	-1.9341	0.00591115	0.0250242	NA	NA
ENSMUSG00000070661	-0.668753	0.00591972	0.0250545	Rnf186	66825
ENSMUSG00000093628	-2.41755	0.00597018	0.025226	Gm20616	102638259
ENSMUSG00000030978	-0.599565	0.00597959	0.0252538	Rrm1	20133
ENSMUSG00000036832	-0.626178	0.00603109	0.0254471	Lpar3	65086
ENSMUSG00000001983	-0.622372	0.00605085	0.0255064	Taco1	70207
ENSMUSG00000037953	-2.56542	0.00605216	0.0255064	A4gnt	333424
ENSMUSG00000094463	-0.6468	0.00610336	0.0256789	NA	NA
ENSMUSG00000027339	-0.639046	0.00613504	0.0258	Rassf2	215653
ENSMUSG00000031886	-0.630303	0.00631421	0.026371	Ces2e	234673
ENSMUSG00000028019	-0.62688	0.00639789	0.0266531	Pdgfc	54635
ENSMUSG00000027762	-2.15081	0.00644349	0.0268242	Sucnr1	84112
ENSMUSG00000052407	-0.789094	0.00646905	0.0269243	Ccdc171	320226
ENSMUSG00000051331	-0.927541	0.00652938	0.0271536	Cacna1c	12288
ENSMUSG00000087142	-1.8996	0.00661335	0.0274286	NA	NA
ENSMUSG00000031266	-0.722735	0.0066576	0.0275928	Gla	11605
ENSMUSG00000030486	-0.845779	0.00668059	0.0276687	Zfp108	54678
ENSMUSG00000024885	-0.857006	0.00685438	0.028316	Aldh3b1	67689
ENSMUSG00000025169	-0.604963	0.0069013	0.0284965	Ogfod3	66179
ENSMUSG00000090098	-1.66639	0.0071303	0.0293195	Alms1-ps2	623273
ENSMUSG00000039195	-0.710493	0.00721313	0.029619	1110008P14Rik	73737
ENSMUSG00000075225	-1.41752	0.00721938	0.029631	Ccdc162	75973
ENSMUSG00000018012	-1.08255	0.00723762	0.0296784	Rac3	170758
ENSMUSG00000085672	-1.89374	0.00726062	0.029759	NA	NA
ENSMUSG00000067925	-0.726159	0.00728226	0.0298216	Rtl8a	66158
ENSMUSG00000047168	-0.810116	0.00737645	0.0301226	NA	NA
ENSMUSG00000031833	-0.683163	0.0075004	0.0305516	Mast3	546071
ENSMUSG00000071669	-1.17771	0.00753445	0.0306622	Snx29	74478
ENSMUSG00000080716	-0.588392	0.00754049	0.0306797	NA	NA
ENSMUSG00000034488	-1.05722	0.0075516	0.0307039	Edil3	13612
ENSMUSG00000035407	-0.705429	0.00765836	0.0311024	Kank4	242553
ENSMUSG00000020072	-1.14252	0.0076964	0.0312283	Pbld2	67307
ENSMUSG00000086474	-2.75544	0.0077812	0.0315005	NA	NA
ENSMUSG00000038151	-0.950033	0.00778981	0.0315281	Prdm1	12142
ENSMUSG00000027832	-1.7837	0.00781482	0.031615	Ptx3	19288
ENSMUSG00000088408	-2.63054	0.00792786	0.0320358	NA	NA
ENSMUSG00000086213	-0.87823	0.00803304	0.0324314	A330040F15Rik	74333
ENSMUSG00000051444	-0.957245	0.00812787	0.0327473	Bbs12	241950
ENSMUSG00000030877	-1.64982	0.008282	0.0332477	Mfsd13b	74466
ENSMUSG00000027217	-0.750988	0.00833917	0.0334395	Tspan18	241556
ENSMUSG00000037813	-1.34514	0.00838115	0.0335699	D630003M21Rik	228846
ENSMUSG00000090369	-0.909341	0.00842131	0.0336998	4933411K16Rik	66765
ENSMUSG00000041679	-0.957394	0.00842305	0.0336998	Lrrc29	234684
ENSMUSG00000028464	-0.63531	0.00844441	0.0337702	Tpm2	22004
ENSMUSG00000039099	-1.27374	0.00844446	0.0337702	Wdr93	626359
ENSMUSG00000081086	-0.84154	0.00846698	0.0338451	NA	NA
ENSMUSG00000049134	-1.38645	0.00856417	0.0341491	Nrap	18175
ENSMUSG00000042293	-0.69688	0.00863818	0.0343594	Gm5617	434402
ENSMUSG00000063975	-1.1873	0.00871633	0.034616	Slco1a5	108096
ENSMUSG00000079261	-0.788131	0.00874223	0.0347034	Gm15217	100041724
ENSMUSG00000063765	-1.00359	0.00889612	0.0351651	Chadl	214685
ENSMUSG00000074284	-1.44508	0.00890818	0.0351893	NA	NA
ENSMUSG00000084755	-0.66612	0.00896951	0.0354001	NA	NA
ENSMUSG00000024223	-2.68287	0.00932306	0.0366247	Armc12	67645
ENSMUSG00000019892	-1.32386	0.00957095	0.0374435	Lrriq1	74978
ENSMUSG00000032334	-0.726923	0.00957318	0.0374435	Loxl1	16949
ENSMUSG00000054863	-0.742991	0.00958586	0.0374831	Fam19a5	106014
ENSMUSG00000018570	-1.41036	0.00961576	0.0375587	2810408A11Rik	70419
ENSMUSG00000024799	-0.66185	0.00962108	0.0375712	Vps51	68505
ENSMUSG00000085566	-0.670457	0.00962959	0.0375962	NA	NA
ENSMUSG00000084960	-1.20143	0.00991323	0.0385934	B430010I23Rik	78849
ENSMUSG00000034329	-0.79049	0.0099781	0.0388205	Brip1	237911
ENSMUSG00000034220	-0.600796	0.0100447	0.0390199	Gpc1	14733
ENSMUSG00000070695	-1.26199	0.0100759	0.0391154	Cntnap5a	636808
ENSMUSG00000050623	-1.59187	0.01008	0.0391227	Catsperz	67077
ENSMUSG00000000197	-1.66448	0.0101247	0.0392704	Nalcn	338370
ENSMUSG00000029656	-2.91817	0.0101821	0.0394672	C8b	110382
ENSMUSG00000075296	-1.64269	0.0102304	0.0396199	Aldh3b2	621603
ENSMUSG00000030528	-0.987215	0.0104019	0.0402227	Blm	12144
ENSMUSG00000017412	-0.593462	0.0105656	0.0407761	Cacnb4	12298
ENSMUSG00000084844	-0.689345	0.0106146	0.0409563	NA	NA
ENSMUSG00000039717	-1.95573	0.0106384	0.0410123	Ralyl	76897
ENSMUSG00000080979	-0.617653	0.0106454	0.0410303	NA	NA
ENSMUSG00000055430	-0.993885	0.0106731	0.0411105	Nap1l5	58243
ENSMUSG00000089827	-0.794848	0.0108259	0.0416	NA	NA
ENSMUSG00000042064	-0.721061	0.0108538	0.0416802	Myo3b	329421
ENSMUSG00000020974	-1.18782	0.0109934	0.0421615	Pole2	18974
ENSMUSG00000045441	-0.695355	0.0110645	0.0423885	Gprin3	243385
ENSMUSG00000037053	-0.635697	0.0110934	0.0424808	Azgp1	12007
ENSMUSG00000086287	-2.25713	0.0111428	0.0426425	Gm15972	100502834
ENSMUSG00000072460	-0.60222	0.0111805	0.0427776	NA	NA
ENSMUSG00000009281	-0.75907	0.0111836	0.0427803	Rarres2	71660
ENSMUSG00000073468	-0.694633	0.0111935	0.0428057	Sft2d1	106489
ENSMUSG00000035934	-1.11402	0.0112152	0.0428551	Pknox2	208076
ENSMUSG00000040829	-0.714706	0.0112177	0.0428552	Zmynd15	574428
ENSMUSG00000054146	-1.53585	0.011278	0.0430338	Krt15	16665
ENSMUSG00000085687	-1.08339	0.0114215	0.0434564	NA	NA
ENSMUSG00000034795	-0.884443	0.0115058	0.0437584	Ccdc122	108811
ENSMUSG00000056665	-0.876171	0.0115097	0.0437639	Them6	223626
ENSMUSG00000049811	-0.701523	0.0115413	0.0438596	Fam161a	73873
ENSMUSG00000085260	-2.32084	0.0116549	0.0441838	Med9os	100504121
ENSMUSG00000030446	-0.669309	0.0117781	0.0445557	Zfp273	212569
ENSMUSG00000037995	-0.793078	0.0119148	0.0449867	Igsf9	93842
ENSMUSG00000095193	-0.968394	0.012029	0.0453601	Gm20939	100044193
ENSMUSG00000087041	-1.35854	0.0123652	0.0464447	NA	NA
ENSMUSG00000054850	-1.16289	0.0123663	0.0464447	Smim10l2a	320237
ENSMUSG00000025893	-0.831293	0.0127571	0.0476907	Kbtbd3	69149
ENSMUSG00000089857	-0.650812	0.0127984	0.0478253	Zfp882	382019
ENSMUSG00000045193	-0.605535	0.0128438	0.0479748	Cirbp	12696
ENSMUSG00000001497	-1.35959	0.0128782	0.048083	Pax9	18511
ENSMUSG00000020973	-0.607734	0.0129629	0.0483482	Dnaaf2	109065
ENSMUSG00000075359	-0.645681	0.0129974	0.0484464	NA	NA
ENSMUSG00000023064	-0.926848	0.0130137	0.0484973	Sncg	20618
ENSMUSG00000016179	-1.87279	0.0130537	0.0486259	Camk1g	215303
ENSMUSG00000063564	-0.988707	0.0130912	0.0487368	Col23a1	237759
ENSMUSG00000037490	-0.634254	0.0131159	0.0487964	Slc2a12	353169
ENSMUSG00000027220	-1.58693	0.0131306	0.0488405	Syt13	80976
ENSMUSG00000092371	-2.12805	0.0131365	0.0488523	NA	NA
ENSMUSG00000028488	-0.634738	0.013141	0.0488588	Sh3gl2	20404
ENSMUSG00000038598	-1.88116	0.0131939	0.0490351	AI481877	100155
ENSMUSG00000042529	-1.47663	0.0132332	0.0491605	Kcnj12	16515
ENSMUSG00000031283	-0.688375	0.0133082	0.0493946	Chrdl1	83453
ENSMUSG00000085664	-1.81203	0.0133101	0.0493946	Atxn7l1os2	75836
ENSMUSG00000042225	-0.705365	0.0133291	0.0494548	Ammecr1	56068
ENSMUSG00000081126	-0.603587	0.0133682	0.0495622	NA	NA
ENSMUSG00000039824	-0.753742	0.0134575	0.0498168	Myl6b	216459

## Sheet: B6 Liver
SUPPLEMENTAL TABLE 2 - ER STRESS INDUCED DOWNREGULATED GENES
Ensembl ID	log2FoldChange	pvalue	padj	symbol	entrez
ENSMUSG00000056973	-4.04398	8.69283e-59	3.07444e-55	Ces1d	104158
ENSMUSG00000046070	-3.74489	7.11122e-40	5.91779e-37	Igfals	16005
ENSMUSG00000057074	-3.34912	2.69643e-37	2.11924e-34	Ces1g	12623
ENSMUSG00000054072	-3.97761	2.96264e-35	2.04686e-32	Iigp1	60440
ENSMUSG00000044197	-3.46872	1.77563e-34	1.04666e-31	Gpr146	80290
ENSMUSG00000021670	-2.67726	2.81622e-33	1.53235e-30	Hmgcr	15357
ENSMUSG00000073555	-3.96349	1.24947e-32	6.54677e-30	Gm4951	240327
ENSMUSG00000074794	-3.5488	1.53341e-32	7.74755e-30	Arrdc3	105171
ENSMUSG00000051716	-3.2543	1.68173e-32	8.20396e-30	Apon	28194
ENSMUSG00000031725	-3.00526	5.76876e-32	2.72036e-29	Ces1f	234564
ENSMUSG00000034957	-2.56792	8.60752e-32	3.80533e-29	Cebpa	12606
ENSMUSG00000027513	-4.3672	1.39479e-31	5.84755e-29	Pck1	18534
ENSMUSG00000026839	-4.56642	1.51935e-31	6.14123e-29	Upp2	76654
ENSMUSG00000037348	-4.53843	1.1069e-30	4.12086e-28	Paqr7	71904
ENSMUSG00000037797	-2.77711	1.3408e-30	4.6264e-28	Adh4	26876
ENSMUSG00000047230	-3.71594	2.47775e-29	7.7895e-27	Cldn2	12738
ENSMUSG00000021594	-2.88508	3.2256e-28	9.50678e-26	Srd5a1	78925
ENSMUSG00000062410	-3.06442	4.17863e-28	1.20643e-25	Hsd3b3	15494
ENSMUSG00000028517	-2.8536	4.14241e-26	1.08523e-23	Plpp3	67916
ENSMUSG00000018166	-2.87082	1.60623e-25	3.91781e-23	Erbb3	13867
ENSMUSG00000009378	-3.49096	3.74911e-25	8.83977e-23	Slc16a12	240638
ENSMUSG00000024694	-4.50159	5.34201e-25	1.21893e-22	Keg1	64697
ENSMUSG00000037542	-2.80558	5.84944e-25	1.31352e-22	Aldh8a1	237320
ENSMUSG00000010601	-3.66758	7.16596e-25	1.55964e-22	Apol7a	75761
ENSMUSG00000037847	-3.47225	7.6836e-25	1.64697e-22	Nmrk1	225994
ENSMUSG00000067071	-3.41152	3.16353e-24	6.48616e-22	Hes6	55927
ENSMUSG00000092021	-3.99073	8.95685e-24	1.74263e-21	Gbp11	634650
ENSMUSG00000040505	-2.85295	1.62339e-23	3.06215e-21	Abcg5	27409
ENSMUSG00000035878	-3.44196	1.91491e-23	3.56451e-21	Hykk	235386
ENSMUSG00000028527	-3.0018	2.49159e-23	4.57773e-21	Ak4	11639
ENSMUSG00000042834	-4.52503	4.13068e-23	7.21441e-21	Nrep	27528
ENSMUSG00000055538	-2.59508	3.88433e-22	6.38973e-20	Zcchc24	71918
ENSMUSG00000021876	-2.31824	9.13691e-22	1.48575e-19	Rnase4	58809
ENSMUSG00000046312	-2.96737	2.30949e-21	3.67106e-19	Myorg	329828
ENSMUSG00000022383	-3.3693	3.22226e-21	5.00937e-19	Ppara	19013
ENSMUSG00000053846	-4.51397	7.57566e-21	1.1524e-18	Lipg	16891
ENSMUSG00000026259	-3.22459	1.29196e-20	1.92393e-18	Ngef	53972
ENSMUSG00000064225	-2.32237	2.70133e-20	3.93976e-18	Paqr9	75552
ENSMUSG00000034858	-2.50867	3.44845e-20	4.87852e-18	Fam214a	235493
ENSMUSG00000017009	-2.04926	4.01161e-20	5.50993e-18	Sdc4	20971
ENSMUSG00000026623	-2.4933	4.07642e-20	5.5451e-18	Lpgat1	226856
ENSMUSG00000063730	-4.44009	4.61281e-20	6.21499e-18	Hsd3b2	15493
ENSMUSG00000075517	-3.36048	5.67738e-20	7.57716e-18	NA	NA
ENSMUSG00000005677	-4.10635	8.81989e-20	1.16612e-17	Nr1i3	12355
ENSMUSG00000050199	-2.44883	1.20368e-19	1.57671e-17	Lgr4	107515
ENSMUSG00000022877	-2.28047	1.53245e-19	1.98896e-17	Hrg	94175
ENSMUSG00000029998	-2.05773	1.61904e-19	2.08224e-17	Pcyox1	66881
ENSMUSG00000058921	-3.01022	2.6972e-19	3.34713e-17	Slc10a5	241877
ENSMUSG00000037583	-4.65591	2.96074e-19	3.64223e-17	Nr0b2	23957
ENSMUSG00000034308	-2.65621	5.52398e-19	6.56704e-17	Sdr42e1	74032
ENSMUSG00000024665	-2.05975	6.01981e-19	7.09686e-17	Fads2	56473
ENSMUSG00000020072	-2.89736	6.57429e-19	7.68649e-17	Pbld2	67307
ENSMUSG00000057880	-2.64755	7.3599e-19	8.53447e-17	Abat	268860
ENSMUSG00000023176	-1.96008	1.03359e-18	1.16049e-16	Cpn2	71756
ENSMUSG00000022464	-2.03975	1.04204e-18	1.16077e-16	Slc38a4	69354
ENSMUSG00000032786	-2.83353	1.19687e-18	1.31256e-16	Alas1	11655
ENSMUSG00000031445	-2.13058	1.24476e-18	1.35459e-16	Proz	66901
ENSMUSG00000024827	-2.26835	2.24613e-18	2.35378e-16	Gldc	104174
ENSMUSG00000020258	-2.45402	2.26322e-18	2.35424e-16	Glyctk	235582
ENSMUSG00000024424	-2.24883	3.00954e-18	3.10773e-16	Ttc39c	72747
ENSMUSG00000029650	-2.53983	4.26125e-18	4.27545e-16	Slc46a3	71706
ENSMUSG00000022512	-3.12077	5.56713e-18	5.50757e-16	Cldn1	12737
ENSMUSG00000038745	-2.29001	6.14298e-18	5.99343e-16	Nlrp6	101613
ENSMUSG00000020538	-3.14746	6.44338e-18	6.24346e-16	Srebf1	20787
ENSMUSG00000033174	-2.32894	1.21328e-17	1.16763e-15	Mgll	23945
ENSMUSG00000034785	-2.97844	1.43666e-17	1.36406e-15	Dio1	13370
ENSMUSG00000021048	-1.97305	1.57648e-17	1.46726e-15	Mthfd1	108156
ENSMUSG00000058258	-2.38647	3.66529e-17	3.36706e-15	Idi1	319554
ENSMUSG00000044749	-2.65292	4.53459e-17	4.13877e-15	Abca6	76184
ENSMUSG00000015451	-1.97227	4.90004e-17	4.43313e-15	C4a	625018
ENSMUSG00000030055	-1.85211	4.91978e-17	4.43313e-15	Rab43	69834
ENSMUSG00000068587	-2.81254	5.19341e-17	4.65008e-15	Mgam	232714
ENSMUSG00000024395	-2.57736	6.01576e-17	5.31906e-15	Lims2	225341
ENSMUSG00000054619	-2.06005	6.18268e-17	5.43269e-15	Mettl7a1	70152
ENSMUSG00000029482	-2.43064	6.38113e-17	5.57246e-15	Aacs	78894
ENSMUSG00000047496	-3.81894	9.13668e-17	7.92986e-15	Rnf152	320311
ENSMUSG00000002032	-3.77067	1.08511e-16	9.31725e-15	Tmem25	71687
ENSMUSG00000028150	-2.53721	1.08669e-16	9.31725e-15	Rorc	19885
ENSMUSG00000003477	-2.16596	1.14892e-16	9.7511e-15	Inmt	21743
ENSMUSG00000083287	-2.37401	1.15108e-16	9.7511e-15	NA	NA
ENSMUSG00000059824	-2.82952	1.95188e-16	1.62431e-14	Dbp	13170
ENSMUSG00000062545	-4.47763	2.8787e-16	2.38158e-14	Tlr12	384059
ENSMUSG00000050069	-4.25815	3.92107e-16	3.1698e-14	Grem2	23893
ENSMUSG00000019312	-2.59298	4.71744e-16	3.79191e-14	Grb7	14786
ENSMUSG00000062949	-2.41088	5.90032e-16	4.71592e-14	Atp11c	320940
ENSMUSG00000054676	-1.90184	6.04783e-16	4.80667e-14	1600014C10Rik	72244
ENSMUSG00000015846	-1.69778	6.21838e-16	4.91461e-14	Rxra	20181
ENSMUSG00000046598	-2.46545	7.28429e-16	5.71722e-14	Bdh1	71911
ENSMUSG00000039831	-2.22029	7.31475e-16	5.71722e-14	Arhgap29	214137
ENSMUSG00000051652	-2.15999	8.84861e-16	6.84051e-14	Lrrc3	237387
ENSMUSG00000028434	-2.45902	1.29373e-15	9.83998e-14	Epb41l4b	54357
ENSMUSG00000042797	-4.08068	1.35089e-15	1.02198e-13	Aqp11	66333
ENSMUSG00000074207	-1.74759	1.48896e-15	1.11451e-13	Adh1	11522
ENSMUSG00000024978	-2.68295	1.98696e-15	1.47945e-13	Gpam	14732
ENSMUSG00000021364	-1.71402	2.19486e-15	1.61723e-13	Elovl2	54326
ENSMUSG00000048489	-3.90058	2.21033e-15	1.62018e-13	Depp1	213393
ENSMUSG00000045294	-1.92852	2.43347e-15	1.77455e-13	Insig1	231070
ENSMUSG00000061175	-2.35012	3.30685e-15	2.37472e-13	Fnip2	329679
ENSMUSG00000056204	-2.59129	4.66595e-15	3.28325e-13	Pgpep1	66522
ENSMUSG00000020068	-2.42559	4.68804e-15	3.28325e-13	NA	NA
ENSMUSG00000036110	-2.30672	5.01607e-15	3.49568e-13	Slc17a2	218103
ENSMUSG00000040249	-2.8413	6.15315e-15	4.20525e-13	Lrp1	16971
ENSMUSG00000035944	-1.93463	7.3948e-15	5.02953e-13	Ttc38	239570
ENSMUSG00000026227	-2.07375	7.69448e-15	5.20831e-13	2810459M11Rik	72792
ENSMUSG00000023022	-2.15885	1.39061e-14	9.25571e-13	Lima1	65970
ENSMUSG00000031613	-2.37253	1.39356e-14	9.25571e-13	Hpgd	15446
ENSMUSG00000026874	-2.0479	1.71364e-14	1.12758e-12	Hc	15139
ENSMUSG00000033715	-3.18375	2.17844e-14	1.40723e-12	Akr1c14	105387
ENSMUSG00000026024	-2.1908	2.45603e-14	1.56511e-12	Als2	74018
ENSMUSG00000022218	-3.62261	2.52044e-14	1.59896e-12	Tgm1	21816
ENSMUSG00000016756	-2.43507	2.77351e-14	1.75165e-12	Cmah	12763
ENSMUSG00000025317	-3.2127	2.79732e-14	1.75883e-12	Car5a	12352
ENSMUSG00000036083	-2.56525	2.81621e-14	1.76287e-12	Slc17a3	105355
ENSMUSG00000031549	-2.78185	4.12817e-14	2.56146e-12	Ido2	209176
ENSMUSG00000025810	-1.97016	5.80822e-14	3.5571e-12	Nrp1	18186
ENSMUSG00000030244	-2.52513	5.8519e-14	3.5684e-12	Gys2	232493
ENSMUSG00000080738	-1.84864	5.98396e-14	3.63327e-12	NA	NA
ENSMUSG00000067144	-2.52267	6.30304e-14	3.81065e-12	Slc22a7	108114
ENSMUSG00000033610	-2.8129	7.00752e-14	4.21853e-12	Pank1	75735
ENSMUSG00000054263	-2.03711	9.78929e-14	5.84342e-12	Lifr	16880
ENSMUSG00000027346	-2.53564	1.13221e-13	6.70182e-12	Gpcpd1	74182
ENSMUSG00000009376	-2.11983	1.17441e-13	6.92264e-12	Met	17295
ENSMUSG00000024254	-3.45779	1.96035e-13	1.1366e-11	Abcg8	67470
ENSMUSG00000049971	-2.59303	2.09991e-13	1.20762e-11	Glt1d1	319804
ENSMUSG00000061353	-1.88287	2.80089e-13	1.57865e-11	Cxcl12	20315
ENSMUSG00000042202	-1.88904	2.86505e-13	1.60841e-11	Slc35e2	320541
ENSMUSG00000045092	-2.41397	3.07568e-13	1.71983e-11	S1pr1	13609
ENSMUSG00000039529	-2.04872	3.56784e-13	1.97938e-11	Atp8b1	54670
ENSMUSG00000020053	-1.84913	3.99157e-13	2.20581e-11	Igf1	16000
ENSMUSG00000070661	-4.85314	4.14589e-13	2.28218e-11	Rnf186	66825
ENSMUSG00000037025	-2.67743	5.95683e-13	3.22878e-11	Foxa2	15376
ENSMUSG00000023206	-2.57637	5.99533e-13	3.23725e-11	Il15ra	16169
ENSMUSG00000064294	-2.22177	6.684e-13	3.58176e-11	Aox3	71724
ENSMUSG00000092075	-3.74049	7.82541e-13	4.17759e-11	NA	NA
ENSMUSG00000073678	-2.56074	7.89704e-13	4.19998e-11	Pgap1	241062
ENSMUSG00000070044	-2.61009	8.33478e-13	4.41619e-11	Fam149a	212326
ENSMUSG00000030088	-1.4405	9.17207e-13	4.82369e-11	Aldh1l1	107747
ENSMUSG00000038641	-2.6713	9.52328e-13	4.98984e-11	Akr1d1	208665
ENSMUSG00000024052	-2.51675	9.87176e-13	5.15335e-11	Lpin2	64898
ENSMUSG00000038527	-1.82031	1.00769e-12	5.24109e-11	C1rl	232371
ENSMUSG00000061959	-2.27905	1.28973e-12	6.61079e-11	Ces1e	13897
ENSMUSG00000029630	-2.05343	1.29852e-12	6.63185e-11	Cyp3a25	56388
ENSMUSG00000061906	-2.17993	1.3374e-12	6.80583e-11	Ugt2b38	100559
ENSMUSG00000041762	-2.34292	1.37795e-12	6.98706e-11	Gpr155	68526
ENSMUSG00000015970	-1.683	1.44724e-12	7.31216e-11	Chdh	218865
ENSMUSG00000027180	-1.73886	1.81201e-12	8.99456e-11	Fbxo3	57443
ENSMUSG00000026193	-2.29312	2.33969e-12	1.14532e-10	Fn1	14268
ENSMUSG00000054630	-1.91021	2.40775e-12	1.17457e-10	Ugt2b5	22238
ENSMUSG00000042628	-1.71467	2.82089e-12	1.36668e-10	Zfyve1	217695
ENSMUSG00000003949	-3.44107	3.29526e-12	1.57493e-10	Hlf	217082
ENSMUSG00000033149	-1.78451	4.34648e-12	2.04965e-10	Phldb2	208177
ENSMUSG00000027984	-1.58731	4.77671e-12	2.24506e-10	Hadh	15107
ENSMUSG00000027227	-2.07307	4.86428e-12	2.27864e-10	Sord	20322
ENSMUSG00000035473	-1.73544	5.06863e-12	2.36653e-10	Galm	319625
ENSMUSG00000027762	-3.71065	5.14326e-12	2.39015e-10	Sucnr1	84112
ENSMUSG00000040017	-2.20221	5.153e-12	2.39015e-10	Saa4	20211
ENSMUSG00000003948	-2.17427	6.17452e-12	2.82689e-10	Mmd	67468
ENSMUSG00000069874	-2.36928	6.42607e-12	2.93257e-10	Irgm2	54396
ENSMUSG00000028405	-1.59323	7.2701e-12	3.30708e-10	Aco1	11428
ENSMUSG00000041044	-3.11261	7.80662e-12	3.52844e-10	Lrit1	239037
ENSMUSG00000042978	-2.17074	8.25997e-12	3.6979e-10	Sbk1	104175
ENSMUSG00000001942	-2.04575	9.72185e-12	4.29797e-10	Siae	22619
ENSMUSG00000042073	-1.64526	1.02852e-11	4.53287e-10	Abhd14b	76491
ENSMUSG00000048249	-1.90906	1.04284e-11	4.58172e-10	Crebrf	77128
ENSMUSG00000024866	-2.03887	1.0637e-11	4.65888e-10	Acy3	71670
ENSMUSG00000062901	-1.98601	1.07212e-11	4.68125e-10	Klhl24	75785
ENSMUSG00000035780	-1.90861	1.07657e-11	4.68623e-10	Ugt2a3	72094
ENSMUSG00000022885	-1.93097	1.30768e-11	5.65742e-10	St6gal1	20440
ENSMUSG00000078853	-2.74862	1.36704e-11	5.84274e-10	Igtp	16145
ENSMUSG00000062980	-1.78943	1.38647e-11	5.90795e-10	Cped1	214642
ENSMUSG00000047731	-1.4543	1.43012e-11	6.07566e-10	Wbp1l	226178
ENSMUSG00000031173	-1.88881	1.47056e-11	6.22163e-10	Otc	18416
ENSMUSG00000025791	-1.58543	1.5951e-11	6.71605e-10	Pgm2	72157
ENSMUSG00000078866	-2.87471	1.74624e-11	7.29639e-10	Zfp970	628308
ENSMUSG00000010025	-1.45994	1.74841e-11	7.29639e-10	Aldh3a2	11671
ENSMUSG00000032500	-3.85185	1.90901e-11	7.8967e-10	Dclk3	245038
ENSMUSG00000010277	-1.49888	2.1085e-11	8.69647e-10	2610507B11Rik	72503
ENSMUSG00000070704	-1.82101	2.25015e-11	9.19557e-10	Ugt2b36	231396
ENSMUSG00000033060	-2.11093	2.2555e-11	9.19557e-10	Lmo7	380928
ENSMUSG00000022562	-1.48573	2.52892e-11	1.02806e-09	Oplah	75475
ENSMUSG00000024140	-2.20463	2.67267e-11	1.08029e-09	Epas1	13819
ENSMUSG00000030168	-2.17683	2.70513e-11	1.0903e-09	Adipor2	68465
ENSMUSG00000010122	-1.86448	2.85524e-11	1.14105e-09	Slc47a1	67473
ENSMUSG00000094786	-3.29587	3.08231e-11	1.22487e-09	NA	NA
ENSMUSG00000041220	-2.53146	3.29418e-11	1.29813e-09	Elovl6	170439
ENSMUSG00000008575	-2.08834	3.56062e-11	1.39149e-09	Nfib	18028
ENSMUSG00000022766	-1.56361	3.76544e-11	1.46345e-09	Serpind1	15160
ENSMUSG00000024818	-2.81283	3.94073e-11	1.52739e-09	Slc25a45	107375
ENSMUSG00000090306	-2.84227	4.01458e-11	1.55175e-09	Adh6-ps1	639769
ENSMUSG00000086432	-4.1016	4.26514e-11	1.63964e-09	NA	NA
ENSMUSG00000028402	-2.37959	4.28442e-11	1.64259e-09	Mpdz	17475
ENSMUSG00000026944	-2.59746	4.60673e-11	1.76139e-09	Abca2	11305
ENSMUSG00000053279	-1.97482	4.82294e-11	1.8387e-09	Aldh1a1	11668
ENSMUSG00000031443	-1.79139	4.83493e-11	1.8387e-09	F7	14068
ENSMUSG00000018727	-4.23004	4.89399e-11	1.85617e-09	Cpsf4l	52670
ENSMUSG00000022304	-1.97849	5.5697e-11	2.10681e-09	Dpys	64705
ENSMUSG00000032434	-1.72259	7.20195e-11	2.70255e-09	Cmtm6	67213
ENSMUSG00000061292	-2.10253	7.25585e-11	2.71135e-09	Cyp3a59	100041449
ENSMUSG00000033102	-2.37386	7.26375e-11	2.71135e-09	Cdc14b	218294
ENSMUSG00000085995	-3.26906	7.36024e-11	2.74014e-09	NA	NA
ENSMUSG00000020122	-1.56221	7.76415e-11	2.88292e-09	Egfr	13649
ENSMUSG00000028957	-3.21087	8.3837e-11	3.10482e-09	Per3	18628
ENSMUSG00000031604	-1.88724	1.04917e-10	3.87536e-09	Msmo1	66234
ENSMUSG00000030935	-2.4388	1.27904e-10	4.67561e-09	Acsm3	20216
ENSMUSG00000038068	-2.63385	1.29905e-10	4.72435e-09	Rnf144b	218215
ENSMUSG00000020733	-1.80898	1.36962e-10	4.96822e-09	Slc9a3r1	26941
ENSMUSG00000026819	-2.80607	1.40899e-10	5.09796e-09	Slc25a25	227731
ENSMUSG00000017802	-1.86228	1.48036e-10	5.31539e-09	Retreg3	67998
ENSMUSG00000081957	-2.98608	1.48619e-10	5.32281e-09	NA	NA
ENSMUSG00000020609	-1.62136	1.5175e-10	5.42122e-09	Apob	238055
ENSMUSG00000029458	-1.68644	1.6826e-10	5.98085e-09	Brap	72399
ENSMUSG00000078597	-1.94003	1.7701e-10	6.27609e-09	Cyp4a12b	13118
ENSMUSG00000031974	-1.93689	1.78145e-10	6.30054e-09	Abcb10	56199
ENSMUSG00000029153	-2.12238	1.79597e-10	6.33605e-09	Ociad2	433904
ENSMUSG00000030359	-1.32913	1.80107e-10	6.33825e-09	Pzp	11287
ENSMUSG00000025792	-1.51172	1.90103e-10	6.6734e-09	Slc25a10	27376
ENSMUSG00000032028	-4.14753	1.95963e-10	6.86209e-09	Nxpe2	78252
ENSMUSG00000024085	-1.65867	2.01319e-10	7.01492e-09	Man2a1	17158
ENSMUSG00000043013	-4.46491	2.06626e-10	7.18216e-09	Onecut1	15379
ENSMUSG00000012428	-2.78111	2.13954e-10	7.40052e-09	Steap4	117167
ENSMUSG00000027261	-2.45568	2.30681e-10	7.94025e-09	Hao1	15112
ENSMUSG00000051041	-2.69834	2.74243e-10	9.34871e-09	Olfml1	244198
ENSMUSG00000024759	-1.51628	2.98768e-10	1.01359e-08	Atl3	109168
ENSMUSG00000073418	-1.57136	3.08719e-10	1.04484e-08	C4b	12268
ENSMUSG00000062181	-1.71923	3.48362e-10	1.16508e-08	Ces3b	13909
ENSMUSG00000025934	-1.52334	3.50354e-10	1.16702e-08	Gsta3	14859
ENSMUSG00000027875	-1.78342	3.50871e-10	1.16702e-08	Hmgcs2	15360
ENSMUSG00000086141	-3.43519	3.51418e-10	1.16702e-08	NA	NA
ENSMUSG00000057103	-1.62233	3.71009e-10	1.22632e-08	Nat8f1	66116
ENSMUSG00000055301	-2.57169	3.85186e-10	1.27022e-08	Adh7	11529
ENSMUSG00000033965	-2.41181	4.02011e-10	1.31955e-08	Slc16a2	20502
ENSMUSG00000068874	-1.71528	4.66532e-10	1.52426e-08	Selenbp1	20341
ENSMUSG00000035104	-2.15844	4.78809e-10	1.55718e-08	Eva1a	232146
ENSMUSG00000011382	-1.87359	4.80791e-10	1.56003e-08	Dhdh	71755
ENSMUSG00000022244	-1.72695	4.87058e-10	1.57675e-08	Amacr	17117
ENSMUSG00000021707	-1.82355	5.5688e-10	1.79458e-08	Dhfr	13361
ENSMUSG00000017453	-1.51044	5.75443e-10	1.85018e-08	Pipox	19193
ENSMUSG00000040127	-1.92476	6.11935e-10	1.96305e-08	Sdr9c7	70061
ENSMUSG00000063558	-1.55962	6.51188e-10	2.08424e-08	Aox1	11761
ENSMUSG00000030157	-2.00631	7.11136e-10	2.27098e-08	Clec2d	93694
ENSMUSG00000029722	-1.96891	7.2395e-10	2.30669e-08	Agfg2	231801
ENSMUSG00000071856	-2.57881	7.38035e-10	2.34629e-08	Mcc	328949
ENSMUSG00000041798	-1.72574	7.6107e-10	2.41409e-08	Gck	103988
ENSMUSG00000045991	-2.08465	7.949e-10	2.51014e-08	Onecut2	225631
ENSMUSG00000044345	-1.98946	8.18602e-10	2.57924e-08	Marveld1	277010
ENSMUSG00000004558	-1.28841	8.2702e-10	2.59997e-08	Ndrg2	29811
ENSMUSG00000042010	-3.03863	8.52472e-10	2.66812e-08	Acacb	100705
ENSMUSG00000029190	-1.75757	9.86825e-10	3.06827e-08	D5Ertd579e	320661
ENSMUSG00000023832	-1.82539	1.04465e-09	3.24092e-08	Acat2	110460
ENSMUSG00000032079	-2.15014	1.06863e-09	3.30084e-08	Apoa5	66113
ENSMUSG00000027580	-1.75628	1.08075e-09	3.32377e-08	Helz2	229003
ENSMUSG00000027630	-1.76149	1.14628e-09	3.50246e-08	Tbl1xr1	81004
ENSMUSG00000035811	-1.91067	1.14956e-09	3.5049e-08	Ugt2b35	243085
ENSMUSG00000028607	-1.5686	1.20451e-09	3.6567e-08	Cpt2	12896
ENSMUSG00000048371	-2.56137	1.21362e-09	3.67647e-08	Pdp2	382051
ENSMUSG00000059495	-1.45344	1.24158e-09	3.75314e-08	Arhgef12	69632
ENSMUSG00000036775	-1.47366	1.31448e-09	3.96501e-08	Decr2	26378
ENSMUSG00000016933	-1.98307	1.42143e-09	4.27851e-08	Plcg1	18803
ENSMUSG00000085091	-3.8057	1.52347e-09	4.56349e-08	NA	NA
ENSMUSG00000031938	-1.58467	1.52579e-09	4.56349e-08	4931406C07Rik	70984
ENSMUSG00000028158	-1.63146	1.6029e-09	4.77395e-08	Mttp	17777
ENSMUSG00000022389	-1.53312	1.71177e-09	5.08749e-08	Tef	21685
ENSMUSG00000055737	-1.8075	1.83754e-09	5.43861e-08	Ghr	14600
ENSMUSG00000071551	-2.32974	1.89949e-09	5.59809e-08	Akr1c19	432720
ENSMUSG00000031618	-2.41435	1.90336e-09	5.59809e-08	Nr3c2	110784
ENSMUSG00000027253	-2.32127	1.98109e-09	5.8064e-08	Lrp4	228357
ENSMUSG00000075543	-2.00709	1.98458e-09	5.8064e-08	Urad	231903
ENSMUSG00000002332	-1.60405	1.9865e-09	5.8064e-08	Dhrs1	52585
ENSMUSG00000071633	-2.708	2.12134e-09	6.16234e-08	Gm4952	240549
ENSMUSG00000039157	-1.88327	2.19987e-09	6.35135e-08	Fam102a	98952
ENSMUSG00000039206	-1.79158	2.26292e-09	6.52007e-08	Daglb	231871
ENSMUSG00000004633	-1.91574	2.29267e-09	6.579e-08	Chn2	69993
ENSMUSG00000032578	-3.58823	2.34131e-09	6.70495e-08	Cish	12700
ENSMUSG00000025153	-2.0437	2.6082e-09	7.43917e-08	Fasn	14104
ENSMUSG00000020777	-1.72964	2.72937e-09	7.7535e-08	Acox1	11430
ENSMUSG00000028737	-1.39334	2.95761e-09	8.36827e-08	Aldh4a1	212647
ENSMUSG00000021135	-2.55246	3.09174e-09	8.72513e-08	Slc10a1	20493
ENSMUSG00000033767	-2.5575	3.09607e-09	8.72513e-08	Tmem131l	229473
ENSMUSG00000026417	-1.41623	3.17424e-09	8.92763e-08	Pigr	18703
ENSMUSG00000062480	-1.67349	3.26212e-09	9.15659e-08	Acat3	224530
ENSMUSG00000026853	-1.83104	3.27684e-09	9.17969e-08	Crat	12908
ENSMUSG00000056666	-1.55396	3.35229e-09	9.3725e-08	Retsat	67442
ENSMUSG00000033629	-1.64801	3.37538e-09	9.41845e-08	Hacd3	57874
ENSMUSG00000058761	-2.03672	3.4216e-09	9.52862e-08	Rnf169	108937
ENSMUSG00000061825	-2.17982	3.47419e-09	9.63713e-08	Ces2c	234671
ENSMUSG00000028536	-3.7027	3.54145e-09	9.80447e-08	2610528J11Rik	66451
ENSMUSG00000024070	-1.78165	3.6139e-09	9.96606e-08	Prkd3	75292
ENSMUSG00000087141	-1.40548	3.67112e-09	1.01041e-07	Plcxd2	433022
ENSMUSG00000040147	-1.66656	3.6799e-09	1.01086e-07	Maob	109731
ENSMUSG00000047728	-2.15764	3.75234e-09	1.02877e-07	Ly6g2	223631
ENSMUSG00000032754	-2.09773	4.09661e-09	1.11238e-07	Slc8b1	170756
ENSMUSG00000036918	-1.63323	4.13524e-09	1.12071e-07	Ttc7	225049
ENSMUSG00000022003	-2.08461	4.16625e-09	1.12696e-07	Slc25a30	67554
ENSMUSG00000021228	-3.83984	4.57846e-09	1.2314e-07	Acot3	171281
ENSMUSG00000026675	-1.63226	4.68441e-09	1.2575e-07	Hsd17b7	15490
ENSMUSG00000025076	-1.87435	4.91656e-09	1.31732e-07	Casp7	12369
ENSMUSG00000024601	-1.66302	5.00605e-09	1.33876e-07	Isoc1	66307
ENSMUSG00000042118	-1.56007	5.30482e-09	1.41332e-07	Bhmt2	64918
ENSMUSG00000035877	-1.63778	5.47023e-09	1.45465e-07	Zhx3	320799
ENSMUSG00000021097	-2.41888	5.63331e-09	1.4952e-07	Clmn	94040
ENSMUSG00000072115	-1.98569	5.87956e-09	1.54993e-07	Ang	11727
ENSMUSG00000024298	-1.9628	5.8833e-09	1.54993e-07	Zfp871	208292
ENSMUSG00000075010	-1.92812	6.39866e-09	1.67944e-07	AW112010	107350
ENSMUSG00000027173	-2.24148	6.48789e-09	1.69656e-07	Depdc7	211896
ENSMUSG00000067889	-1.78996	6.69365e-09	1.74714e-07	Sptbn2	20743
ENSMUSG00000090942	-2.81927	6.76659e-09	1.76293e-07	F830016B08Rik	240328
ENSMUSG00000024900	-1.65391	7.11338e-09	1.84987e-07	Cpt1a	12894
ENSMUSG00000057425	-1.92034	7.19533e-09	1.86775e-07	Ugt2b37	112417
ENSMUSG00000026589	-1.46476	7.27711e-09	1.88552e-07	Sec16b	89867
ENSMUSG00000018900	-1.9704	7.32923e-09	1.89555e-07	Slc22a5	20520
ENSMUSG00000027187	-1.62606	7.46423e-09	1.91994e-07	Cat	12359
ENSMUSG00000025059	-1.87986	7.49924e-09	1.92544e-07	Gk	14933
ENSMUSG00000089635	-5.67193	7.81325e-09	2.00243e-07	NA	NA
ENSMUSG00000049502	-2.00198	8.11306e-09	2.06803e-07	Dtx3l	209200
ENSMUSG00000032047	-1.70664	8.21831e-09	2.09109e-07	Acat1	110446
ENSMUSG00000024782	-1.53236	8.93397e-09	2.26503e-07	Ak3	56248
ENSMUSG00000027359	-1.45286	9.17741e-09	2.31904e-07	Slc27a2	26458
ENSMUSG00000040181	-1.61509	9.17976e-09	2.31904e-07	Fmo1	14261
ENSMUSG00000021884	-2.67692	9.9478e-09	2.50412e-07	Hacl1	56794
ENSMUSG00000000056	-1.75897	1.00243e-08	2.5189e-07	Narf	67608
ENSMUSG00000054757	-2.03492	1.00708e-08	2.5261e-07	Akr1c20	116852
ENSMUSG00000058454	-2.04454	1.02158e-08	2.55794e-07	Dhcr7	13360
ENSMUSG00000051359	-2.72385	1.02415e-08	2.55982e-07	Ncald	52589
ENSMUSG00000038217	-2.16301	1.14751e-08	2.85806e-07	Tlcd2	380712
ENSMUSG00000010663	-1.3758	1.19609e-08	2.95823e-07	Fads1	76267
ENSMUSG00000020821	-1.32276	1.23246e-08	3.03756e-07	Kif1c	16562
ENSMUSG00000016253	-1.83618	1.23833e-08	3.04673e-07	Nelfcd	57314
ENSMUSG00000031349	-1.7406	1.28365e-08	3.15275e-07	Nsdhl	18194
ENSMUSG00000058230	-1.51232	1.32239e-08	3.24227e-07	Arhgap35	232906
ENSMUSG00000019256	-1.92083	1.3706e-08	3.34887e-07	Ahr	11622
ENSMUSG00000035875	-1.76175	1.38309e-08	3.36774e-07	AI182371	98870
ENSMUSG00000068876	-2.04549	1.42309e-08	3.45326e-07	Cgn	70737
ENSMUSG00000079057	-1.47678	1.48377e-08	3.58932e-07	Cyp4v3	102294
ENSMUSG00000046329	-2.67485	1.5143e-08	3.65577e-07	Slc25a23	66972
ENSMUSG00000046879	-2.15054	1.58197e-08	3.80615e-07	Irgm1	15944
ENSMUSG00000074622	-2.42618	1.59075e-08	3.82077e-07	Mafb	16658
ENSMUSG00000019368	-1.24113	1.6104e-08	3.85891e-07	Sec14l4	103655
ENSMUSG00000037942	-2.19199	1.61208e-08	3.85891e-07	Crp	12944
ENSMUSG00000005107	-1.99828	1.62517e-08	3.88366e-07	Slc2a9	117591
ENSMUSG00000022836	-1.84473	1.65311e-08	3.94377e-07	Mylk	107589
ENSMUSG00000051043	-1.41886	1.66456e-08	3.96439e-07	Gprc5c	70355
ENSMUSG00000022181	-1.29515	1.68528e-08	4.007e-07	C6	12274
ENSMUSG00000028914	-2.30138	1.75035e-08	4.14084e-07	Casp9	12371
ENSMUSG00000037826	-1.67968	1.76876e-08	4.17741e-07	Ppm1k	243382
ENSMUSG00000020776	-2.41412	1.91321e-08	4.50352e-07	Fbf1	217335
ENSMUSG00000031016	-2.55725	1.92902e-08	4.53321e-07	Wee1	22390
ENSMUSG00000037366	-1.28992	1.96624e-08	4.613e-07	Pafah2	100163
ENSMUSG00000039783	-1.8332	2.03068e-08	4.7563e-07	Kmo	98256
ENSMUSG00000048600	-2.93885	2.06722e-08	4.81794e-07	NA	NA
ENSMUSG00000047866	-1.5686	2.09136e-08	4.86621e-07	Lonp2	66887
ENSMUSG00000040413	-2.08097	2.13922e-08	4.96937e-07	Timd2	171284
ENSMUSG00000022906	-2.12023	2.17986e-08	5.05548e-07	Parp9	80285
ENSMUSG00000009614	-1.16006	2.20858e-08	5.1137e-07	Sardh	192166
ENSMUSG00000032232	-1.46328	2.21761e-08	5.12624e-07	Cgnl1	68178
ENSMUSG00000023057	-2.14665	2.26681e-08	5.2314e-07	Fabp2	14079
ENSMUSG00000035836	-2.42344	2.27794e-08	5.24854e-07	Ugt2b1	71773
ENSMUSG00000066071	-1.92561	2.29317e-08	5.27503e-07	Cyp4a12a	277753
ENSMUSG00000047631	-1.64235	2.31573e-08	5.31828e-07	Apof	103161
ENSMUSG00000096188	-1.49342	2.34034e-08	5.36609e-07	Cmtm4	97487
ENSMUSG00000033295	-1.92298	2.38029e-08	5.44887e-07	Ptprf	19268
ENSMUSG00000021539	-1.63505	2.41821e-08	5.52671e-07	Lect2	16841
ENSMUSG00000005982	-1.67548	2.51924e-08	5.74834e-07	Naa60	74763
ENSMUSG00000020534	-1.96096	2.535e-08	5.77499e-07	Shmt1	20425
ENSMUSG00000058997	-1.35234	2.56206e-08	5.82724e-07	Vwa8	219189
ENSMUSG00000026368	-1.8008	2.67003e-08	6.06307e-07	F13b	14060
ENSMUSG00000020150	-1.51272	2.72457e-08	6.17701e-07	Gamt	14431
ENSMUSG00000026594	-1.86636	2.96374e-08	6.69777e-07	Ralgps2	78255
ENSMUSG00000020017	-2.10017	3.05748e-08	6.8876e-07	Hal	15109
ENSMUSG00000016382	-1.51106	3.2377e-08	7.24743e-07	Pls3	102866
ENSMUSG00000015112	-1.77222	3.26702e-08	7.30151e-07	Slc25a13	50799
ENSMUSG00000023942	-1.40778	3.35928e-08	7.49385e-07	Slc29a1	63959
ENSMUSG00000033624	-1.92582	3.3707e-08	7.4977e-07	Pdpr	319518
ENSMUSG00000028553	-1.61786	3.4335e-08	7.61344e-07	Angptl3	30924
ENSMUSG00000019947	-2.86859	3.44995e-08	7.63793e-07	Arid5b	71371
ENSMUSG00000023830	-1.41795	3.49747e-08	7.73104e-07	Igf2r	16004
ENSMUSG00000025993	-1.32369	3.61852e-08	7.97372e-07	Slc40a1	53945
ENSMUSG00000034285	-1.35481	3.66728e-08	8.06858e-07	Nipsnap1	18082
ENSMUSG00000032898	-2.07074	3.96587e-08	8.68163e-07	Fbxo21	231670
ENSMUSG00000034422	-1.73965	4.11871e-08	8.97803e-07	Parp14	547253
ENSMUSG00000033720	-2.30889	4.27585e-08	9.26346e-07	Sfxn5	94282
ENSMUSG00000078964	-1.73876	4.32062e-08	9.34616e-07	Ces1b	382044
ENSMUSG00000049791	-2.23247	4.4027e-08	9.50916e-07	Fzd4	14366
ENSMUSG00000037780	-1.74555	4.61761e-08	9.95812e-07	Mbl1	17194
ENSMUSG00000035284	-1.57692	4.69163e-08	1.01024e-06	Vps13c	320528
ENSMUSG00000024304	-1.29183	4.81169e-08	1.03451e-06	Cdh2	12558
ENSMUSG00000042102	-1.23568	4.90923e-08	1.05229e-06	Dmgdh	74129
ENSMUSG00000040093	-2.64315	5.02388e-08	1.07361e-06	Bmf	171543
ENSMUSG00000009575	-1.49077	5.13723e-08	1.09452e-06	Cbx5	12419
ENSMUSG00000020205	-3.72969	5.26247e-08	1.11952e-06	Phlda1	21664
ENSMUSG00000052562	-2.04039	5.71865e-08	1.20929e-06	Slc22a30	319800
ENSMUSG00000036585	-2.7348	6.02347e-08	1.26807e-06	Fgf1	14164
ENSMUSG00000069520	-1.99452	6.15522e-08	1.29196e-06	Tmem19	67226
ENSMUSG00000024747	-1.54987	6.3736e-08	1.33581e-06	Aldh1a7	26358
ENSMUSG00000016028	-2.28837	6.60944e-08	1.38319e-06	Celsr1	12614
ENSMUSG00000060613	-1.68512	6.96263e-08	1.45067e-06	Cyp2c70	226105
ENSMUSG00000022237	-1.71967	6.9843e-08	1.45304e-06	Ankrd33b	67434
ENSMUSG00000044359	-3.34956	7.64217e-08	1.58061e-06	P2ry4	57385
ENSMUSG00000031884	-2.17322	7.83108e-08	1.61496e-06	NA	NA
ENSMUSG00000045316	-2.01401	8.0543e-08	1.65616e-06	Fahd1	68636
ENSMUSG00000050114	-1.45275	8.12134e-08	1.66753e-06	Prdx6b	320769
ENSMUSG00000031889	-1.50336	8.2506e-08	1.69161e-06	D230025D16Rik	234678
ENSMUSG00000028518	-1.76545	8.59661e-08	1.76e-06	Prkaa2	108079
ENSMUSG00000002847	-1.62022	8.92793e-08	1.82519e-06	Pla1a	85031
ENSMUSG00000039145	-1.86238	9.28412e-08	1.88982e-06	Camk1d	227541
ENSMUSG00000085977	-4.60094	9.59242e-08	1.94697e-06	NA	NA
ENSMUSG00000005681	-1.66265	9.72382e-08	1.968e-06	Apoa2	11807
ENSMUSG00000035031	-1.49366	1.04189e-07	2.10265e-06	C8a	230558
ENSMUSG00000033955	-1.56911	1.06094e-07	2.13197e-06	Tnks1bp1	228140
ENSMUSG00000026701	-1.44337	1.06519e-07	2.13747e-06	Prdx6	11758
ENSMUSG00000070056	-1.58866	1.10354e-07	2.2113e-06	Mfhas1	52065
ENSMUSG00000055782	-2.3677	1.12e-07	2.24112e-06	Abcd2	26874
ENSMUSG00000026072	-1.85086	1.15291e-07	2.30371e-06	Il1r1	16177
ENSMUSG00000034218	-1.89927	1.25742e-07	2.49427e-06	Atm	11920
ENSMUSG00000049044	-1.88695	1.27373e-07	2.51668e-06	Rapgef4	56508
ENSMUSG00000052957	-2.17838	1.27679e-07	2.51922e-06	Gas1	14451
ENSMUSG00000046179	-3.4593	1.30621e-07	2.5701e-06	E2f8	108961
ENSMUSG00000060002	-1.83844	1.32386e-07	2.59958e-06	Chpt1	212862
ENSMUSG00000030382	-1.14973	1.35652e-07	2.65432e-06	Slc27a5	26459
ENSMUSG00000015243	-1.20999	1.4336e-07	2.80127e-06	Abca1	11303
ENSMUSG00000040296	-1.77739	1.44247e-07	2.81471e-06	Ddx58	230073
ENSMUSG00000058207	-1.51391	1.44673e-07	2.81912e-06	Serpina3k	20714
ENSMUSG00000038174	-2.14176	1.52322e-07	2.96002e-06	Fam126b	213056
ENSMUSG00000029656	-1.40048	1.59762e-07	3.08764e-06	C8b	110382
ENSMUSG00000027765	-2.51768	1.61207e-07	3.11114e-06	P2ry1	18441
ENSMUSG00000051098	-3.60702	1.61418e-07	3.11114e-06	Mblac2	72852
ENSMUSG00000026888	-1.68039	1.64667e-07	3.16945e-06	Grb14	50915
ENSMUSG00000032010	-2.96253	1.65301e-07	3.17733e-06	Usp2	53376
ENSMUSG00000038145	-1.35796	1.72859e-07	3.31359e-06	Snrk	20623
ENSMUSG00000032741	-2.17695	1.74862e-07	3.34745e-06	Tpcn1	252972
ENSMUSG00000024026	-1.50708	1.85918e-07	3.53996e-06	Glo1	109801
ENSMUSG00000043789	-2.53293	1.90112e-07	3.61008e-06	Vwce	71768
ENSMUSG00000033594	-2.67144	1.90803e-07	3.61351e-06	Spata2l	78779
ENSMUSG00000032679	-1.54389	1.93698e-07	3.66344e-06	Cd59a	12509
ENSMUSG00000033400	-1.67614	1.95402e-07	3.68606e-06	Agl	77559
ENSMUSG00000034429	-2.05122	1.95415e-07	3.68606e-06	Zfp707	69020
ENSMUSG00000039934	-1.64238	1.96881e-07	3.70875e-06	Gsap	212167
ENSMUSG00000038121	-1.52678	1.98146e-07	3.72762e-06	Fam210a	108654
ENSMUSG00000021687	-1.57928	2.1234e-07	3.97878e-06	Scamp1	107767
ENSMUSG00000000171	-1.37325	2.19103e-07	4.09465e-06	Sdhd	66925
ENSMUSG00000022032	-2.97113	2.24814e-07	4.18479e-06	Scara5	71145
ENSMUSG00000079012	-1.62265	2.2875e-07	4.24689e-06	Serpina3m	20717
ENSMUSG00000002346	-2.1426	2.40982e-07	4.45644e-06	Slc25a42	73095
ENSMUSG00000004798	-1.35086	2.54524e-07	4.67629e-06	Ulk2	29869
ENSMUSG00000026304	-2.83018	2.74919e-07	5.01843e-06	Rab17	19329
ENSMUSG00000068083	-1.78564	2.84944e-07	5.18803e-06	Cyp2d40	71754
ENSMUSG00000022040	-1.33167	3.02635e-07	5.48895e-06	Ephx2	13850
ENSMUSG00000028980	-1.31436	3.14254e-07	5.6706e-06	H6pd	100198
ENSMUSG00000034926	-2.10903	3.1641e-07	5.70224e-06	Dhcr24	74754
ENSMUSG00000024892	-1.25312	3.22115e-07	5.79766e-06	Pcx	18563
ENSMUSG00000035349	-1.58052	3.32711e-07	5.97318e-06	NA	NA
ENSMUSG00000032788	-1.84061	3.34422e-07	5.99628e-06	Pdxk	216134
ENSMUSG00000026986	-1.97305	3.47749e-07	6.21947e-06	Hnmt	140483
ENSMUSG00000016534	-1.31973	3.48796e-07	6.23032e-06	Lamp2	16784
ENSMUSG00000059810	-1.83652	3.57799e-07	6.37505e-06	Rgs3	50780
ENSMUSG00000005268	-1.95546	3.70323e-07	6.57334e-06	Prlr	19116
ENSMUSG00000003464	-1.25861	3.85144e-07	6.81078e-06	Pex19	19298
ENSMUSG00000020709	-1.58047	3.95513e-07	6.97671e-06	Adap2	216991
ENSMUSG00000025885	-1.43855	4.23389e-07	7.44985e-06	Myo5b	17919
ENSMUSG00000046949	-1.5131	4.42528e-07	7.75767e-06	Nqo2	18105
ENSMUSG00000042289	-1.39079	4.55528e-07	7.96583e-06	Hsd3b7	101502
ENSMUSG00000030737	-1.43578	4.59487e-07	8.02514e-06	Slco2b1	101488
ENSMUSG00000031790	-1.81018	4.82518e-07	8.39629e-06	Mmp15	17388
ENSMUSG00000085214	-1.40164	5.05397e-07	8.77283e-06	NA	NA
ENSMUSG00000026365	-1.50374	5.06333e-07	8.77771e-06	Cfh	12628
ENSMUSG00000034584	-2.05927	5.07743e-07	8.78122e-06	Exph5	320051
ENSMUSG00000021210	-1.60528	5.29358e-07	9.13272e-06	Akr1c6	83702
ENSMUSG00000029499	-1.6137	5.30305e-07	9.1379e-06	Pxmp2	19301
ENSMUSG00000071204	-1.58372	5.34972e-07	9.20711e-06	Gm10319	381806
ENSMUSG00000069922	-1.23275	5.4887e-07	9.40238e-06	Ces3a	382053
ENSMUSG00000022149	-1.32435	5.49407e-07	9.40238e-06	C9	12279
ENSMUSG00000039519	-2.07141	5.52012e-07	9.43154e-06	Cyp7b1	13123
ENSMUSG00000040234	-1.35236	5.53506e-07	9.44566e-06	Tm7sf3	67623
ENSMUSG00000021215	-1.97295	5.72625e-07	9.76015e-06	Net1	56349
ENSMUSG00000039270	-1.65151	5.82063e-07	9.89718e-06	Megf9	230316
ENSMUSG00000030522	-1.47076	5.911e-07	1.00147e-05	Mtmr10	233315
ENSMUSG00000034456	-1.34009	6.14215e-07	1.03939e-05	Uroc1	243537
ENSMUSG00000041660	-1.80493	6.44073e-07	1.08602e-05	Bbox1	170442
ENSMUSG00000026189	-1.27177	6.46119e-07	1.08688e-05	Pecr	111175
ENSMUSG00000002325	-1.92842	6.78156e-07	1.13672e-05	Irf9	16391
ENSMUSG00000033446	-2.2291	7.26654e-07	1.21083e-05	Lpar6	67168
ENSMUSG00000030465	-1.54422	7.30383e-07	1.21562e-05	Psd3	234353
ENSMUSG00000000326	-1.56261	7.42489e-07	1.23431e-05	Comt	12846
ENSMUSG00000049555	-2.54096	7.61274e-07	1.26405e-05	Tmie	20776
ENSMUSG00000094222	-2.63112	7.70035e-07	1.27561e-05	NA	NA
ENSMUSG00000084839	-3.58304	7.86973e-07	1.2991e-05	NA	NA
ENSMUSG00000018846	-1.53702	8.01419e-07	1.31987e-05	Pank3	211347
ENSMUSG00000041471	-1.6183	8.40045e-07	1.38027e-05	Shld2	75698
ENSMUSG00000032312	-1.559	8.708e-07	1.42583e-05	Csk	12988
ENSMUSG00000021710	-1.40906	8.79256e-07	1.43802e-05	Nln	75805
ENSMUSG00000005089	-2.02286	8.89337e-07	1.45282e-05	Slc1a2	20511
ENSMUSG00000022912	-1.28789	9.20133e-07	1.5014e-05	Pros1	19128
ENSMUSG00000052595	-1.54622	9.30247e-07	1.51615e-05	A1cf	69865
ENSMUSG00000018796	-1.99756	9.38318e-07	1.52755e-05	Acsl1	14081
ENSMUSG00000033533	-1.27812	9.91771e-07	1.61086e-05	Acsm1	117147
ENSMUSG00000022656	-1.3833	9.98937e-07	1.62064e-05	Nectin3	58998
ENSMUSG00000029273	-1.96375	1.00601e-06	1.62838e-05	Sult1d1	53315
ENSMUSG00000054422	-2.10121	1.04371e-06	1.68362e-05	Fabp1	14080
ENSMUSG00000045636	-1.12288	1.05705e-06	1.7032e-05	Mtus1	102103
ENSMUSG00000038415	-3.33209	1.08432e-06	1.74317e-05	Foxq1	15220
ENSMUSG00000020131	-2.45378	1.08659e-06	1.74483e-05	Pcsk4	18551
ENSMUSG00000057400	-1.35697	1.08968e-06	1.74781e-05	Ces1c	13884
ENSMUSG00000020220	-1.37252	1.1178e-06	1.78482e-05	Vps13d	230895
ENSMUSG00000038521	-1.31487	1.1229e-06	1.78893e-05	C1s1	50908
ENSMUSG00000027820	-2.07954	1.12938e-06	1.79722e-05	Mme	17380
ENSMUSG00000073565	-1.6725	1.15982e-06	1.84152e-05	Prr16	71373
ENSMUSG00000060012	-1.33111	1.16229e-06	1.84338e-05	Kif13b	16554
ENSMUSG00000038422	-2.51418	1.17409e-06	1.86e-05	Hdhd3	72748
ENSMUSG00000032311	-1.96654	1.19182e-06	1.88388e-05	Nrg4	83961
ENSMUSG00000026104	-1.54554	1.2994e-06	2.04706e-05	Stat1	20846
ENSMUSG00000017756	-1.38014	1.32481e-06	2.08246e-05	Slc12a7	20499
ENSMUSG00000044026	-1.58416	1.36086e-06	2.13674e-05	Slc35g1	240660
ENSMUSG00000089827	-3.18956	1.43675e-06	2.25091e-05	NA	NA
ENSMUSG00000016194	-1.32011	1.51731e-06	2.36924e-05	Hsd11b1	15483
ENSMUSG00000027495	-1.32771	1.54222e-06	2.40283e-05	Fam210b	67017
ENSMUSG00000045441	-2.07563	1.55714e-06	2.42342e-05	Gprin3	243385
ENSMUSG00000060657	-1.20952	1.56315e-06	2.42816e-05	Marf1	223989
ENSMUSG00000020865	-1.6211	1.56362e-06	2.42816e-05	Abcc3	76408
ENSMUSG00000028792	-1.29935	1.58885e-06	2.46463e-05	Ak2	11637
ENSMUSG00000041293	-2.6806	1.59898e-06	2.47763e-05	Adgrf1	77596
ENSMUSG00000033308	-1.15836	1.6597e-06	2.56329e-05	Dpyd	99586
ENSMUSG00000032536	-1.49831	1.67812e-06	2.58609e-05	Trak1	67095
ENSMUSG00000058793	-1.31706	1.6967e-06	2.61188e-05	Cds2	110911
ENSMUSG00000020572	-1.33962	1.71183e-06	2.6323e-05	Nampt	59027
ENSMUSG00000057982	-1.69197	1.7265e-06	2.65199e-05	Zfp809	235047
ENSMUSG00000020261	-1.778	1.73777e-06	2.66351e-05	Slc36a1	215335
ENSMUSG00000052302	-2.3236	1.79169e-06	2.74022e-05	Tbc1d30	74694
ENSMUSG00000068299	-1.91727	1.80634e-06	2.75666e-05	Nat8f4	75541
ENSMUSG00000021213	-1.35299	1.84021e-06	2.80533e-05	Akr1c13	27384
ENSMUSG00000034459	-2.60067	1.93958e-06	2.94729e-05	Ifit1	15957
ENSMUSG00000008153	-2.90452	1.97022e-06	2.98103e-05	Clstn3	232370
ENSMUSG00000054008	-1.37573	2.04222e-06	3.08667e-05	Ndst1	15531
ENSMUSG00000025197	-1.44781	2.06572e-06	3.11887e-05	Cyp2c23	226143
ENSMUSG00000028412	-1.29575	2.08214e-06	3.1403e-05	Slc44a1	100434
ENSMUSG00000026295	-1.19515	2.25328e-06	3.39118e-05	Spp2	75396
ENSMUSG00000052435	-3.07498	2.33623e-06	3.51229e-05	Cebpe	110794
ENSMUSG00000046840	-2.58124	2.34531e-06	3.5222e-05	Hnf4aos	68314
ENSMUSG00000030378	-2.52275	2.41054e-06	3.61632e-05	Sult2a8	76971
ENSMUSG00000021591	-2.75937	2.41899e-06	3.62515e-05	Glrx	93692
ENSMUSG00000026473	-2.32125	2.42601e-06	3.63182e-05	Glul	14645
ENSMUSG00000038122	-2.05951	2.45524e-06	3.66577e-05	Tbc1d32	544696
ENSMUSG00000027883	-2.21927	2.4688e-06	3.68031e-05	Gpsm2	76123
ENSMUSG00000021211	-1.52059	2.4729e-06	3.68255e-05	Akr1c12	622402
ENSMUSG00000026781	-1.57112	2.54447e-06	3.7825e-05	Acbd5	74159
ENSMUSG00000021892	-1.62481	2.54537e-06	3.7825e-05	Sh3bp5	24056
ENSMUSG00000060733	-1.38997	2.54961e-06	3.78482e-05	Ipmk	69718
ENSMUSG00000031666	-1.29416	2.6419e-06	3.90952e-05	Rbl2	19651
ENSMUSG00000041333	-2.75452	2.71111e-06	4.00774e-05	Mup4	17843
ENSMUSG00000068877	-1.73436	2.78354e-06	4.10623e-05	Selenbp2	20342
ENSMUSG00000052609	-1.75951	2.80009e-06	4.12634e-05	Plekhg3	263406
ENSMUSG00000021990	-1.67779	2.86492e-06	4.21748e-05	Spata13	219140
ENSMUSG00000075705	-1.28408	2.97142e-06	4.36518e-05	Msrb1	27361
ENSMUSG00000027698	-1.85347	3.00585e-06	4.40661e-05	Nceh1	320024
ENSMUSG00000021577	-1.13181	3.02545e-06	4.42617e-05	Sdha	66945
ENSMUSG00000023070	-1.83449	3.31812e-06	4.82937e-05	Rgn	19733
ENSMUSG00000030096	-1.3654	3.34253e-06	4.85989e-05	Slc6a6	21366
ENSMUSG00000050541	-1.71682	3.38721e-06	4.91364e-05	Adra1b	11548
ENSMUSG00000028194	-1.37054	3.38991e-06	4.91364e-05	Ddah1	69219
ENSMUSG00000038167	-1.71598	3.45446e-06	4.99696e-05	Plekhg6	213522
ENSMUSG00000020000	-3.82805	3.50097e-06	5.05906e-05	Moxd1	59012
ENSMUSG00000061838	-1.14127	3.50502e-06	5.05975e-05	Suclg2	20917
ENSMUSG00000021900	-1.33827	3.55182e-06	5.11686e-05	Btd	26363
ENSMUSG00000025813	-2.35508	3.65912e-06	5.26608e-05	Homer2	26557
ENSMUSG00000057530	-1.33666	3.68089e-06	5.28665e-05	Ece1	230857
ENSMUSG00000089991	-1.36601	3.68635e-06	5.28913e-05	NA	NA
ENSMUSG00000029716	-0.984679	3.924e-06	5.61855e-05	Tfr2	50765
ENSMUSG00000021376	-1.70989	3.92786e-06	5.61855e-05	Tpmt	22017
ENSMUSG00000031138	-1.33536	3.96848e-06	5.6652e-05	F9	14071
ENSMUSG00000058624	-2.12142	3.98709e-06	5.68603e-05	Gda	14544
ENSMUSG00000030357	-1.5775	4.08793e-06	5.82396e-05	Fkbp4	14228
ENSMUSG00000032014	-1.8453	4.12601e-06	5.87229e-05	Oaf	102644
ENSMUSG00000044469	-1.9938	4.20711e-06	5.9757e-05	Tnfaip8l1	66443
ENSMUSG00000031295	-1.63713	4.21861e-06	5.98602e-05	Phka2	110094
ENSMUSG00000041261	-1.3193	4.39022e-06	6.21705e-05	Car8	12319
ENSMUSG00000061808	-1.34254	4.40882e-06	6.23715e-05	Ttr	22139
ENSMUSG00000024899	-1.33885	4.44057e-06	6.2758e-05	Papss2	23972
ENSMUSG00000062624	-1.57671	4.5963e-06	6.48293e-05	Cyp2c67	545288
ENSMUSG00000022445	-1.03123	4.61252e-06	6.49934e-05	Cyp2d26	76279
ENSMUSG00000065954	-1.28264	4.64081e-06	6.53269e-05	Tacc1	320165
ENSMUSG00000066440	-1.4935	4.79483e-06	6.73609e-05	Zfyve26	211978
ENSMUSG00000041828	-1.67511	4.97396e-06	6.96699e-05	Abca8a	217258
ENSMUSG00000032310	-1.60547	5.04727e-06	7.05756e-05	Cyp1a2	13077
ENSMUSG00000075391	-1.31826	5.05359e-06	7.05756e-05	NA	NA
ENSMUSG00000025175	-2.41062	5.11335e-06	7.12695e-05	Fn3k	63828
ENSMUSG00000034450	-1.17484	5.13163e-06	7.14538e-05	Gulo	268756
ENSMUSG00000002227	-2.20105	5.14144e-06	7.15201e-05	Mov10	17454
ENSMUSG00000022307	-1.35257	5.18264e-06	7.20223e-05	Oxr1	170719
ENSMUSG00000047109	-2.81067	5.21231e-06	7.23636e-05	Cldn14	56173
ENSMUSG00000078234	-1.9052	5.21953e-06	7.23929e-05	Klhdc7a	242721
ENSMUSG00000062762	-1.27145	5.39269e-06	7.45023e-05	Ei24	13663
ENSMUSG00000034403	-1.57378	5.48741e-06	7.5737e-05	Pja1	18744
ENSMUSG00000085438	-1.29195	5.49842e-06	7.57976e-05	1700020I14Rik	66602
ENSMUSG00000003809	-1.19979	5.50252e-06	7.57976e-05	Gcdh	270076
ENSMUSG00000028184	-1.49375	5.52034e-06	7.59691e-05	Adgrl2	99633
ENSMUSG00000029311	-1.72206	5.54887e-06	7.62135e-05	Hsd17b11	114664
ENSMUSG00000006818	-1.06133	5.96511e-06	8.16925e-05	Sod2	20656
ENSMUSG00000026811	-1.53831	5.98493e-06	8.18848e-05	St6galnac6	50935
ENSMUSG00000022994	-1.50538	6.06952e-06	8.29618e-05	Adcy6	11512
ENSMUSG00000021236	-1.00036	6.23008e-06	8.49104e-05	Entpd5	12499
ENSMUSG00000027366	-1.11322	6.33613e-06	8.62726e-05	Sppl2a	66552
ENSMUSG00000021779	-1.71546	6.42337e-06	8.72924e-05	Thrb	21834
ENSMUSG00000025815	-1.7243	6.45876e-06	8.76891e-05	Dhtkd1	209692
ENSMUSG00000025176	-1.1431	6.62173e-06	8.98156e-05	Hoga1	67432
ENSMUSG00000052974	-1.08951	6.65872e-06	9.01444e-05	Cyp2f2	13107
ENSMUSG00000025396	-1.77842	6.70913e-06	9.05441e-05	Hsd17b6	27400
ENSMUSG00000071226	-1.9572	6.71384e-06	9.05441e-05	Cecr2	330409
ENSMUSG00000046447	-1.69188	6.72416e-06	9.05968e-05	Camk2n1	66259
ENSMUSG00000046861	-1.16214	6.76383e-06	9.10446e-05	Hectd3	76608
ENSMUSG00000091553	-1.76422	6.84784e-06	9.1739e-05	NA	NA
ENSMUSG00000084038	-2.12437	6.9485e-06	9.29116e-05	NA	NA
ENSMUSG00000070644	-1.3569	7.03234e-06	9.39439e-05	Etnk2	214253
ENSMUSG00000042770	-1.4102	7.09027e-06	9.46283e-05	Hebp1	15199
ENSMUSG00000035936	-1.45236	7.1301e-06	9.50702e-05	Aldh5a1	214579
ENSMUSG00000023960	-1.65725	7.1485e-06	9.51434e-05	Enpp5	83965
ENSMUSG00000041598	-1.2898	7.14904e-06	9.51434e-05	Cdc42ep4	56699
ENSMUSG00000024799	-1.04219	7.23647e-06	9.62165e-05	Tm7sf2	73166
ENSMUSG00000042213	-1.60099	7.2538e-06	9.63563e-05	Zfand4	67492
ENSMUSG00000032194	-1.79436	7.27144e-06	9.65001e-05	Kank2	235041
ENSMUSG00000033427	-1.10975	7.33221e-06	9.72154e-05	Upb1	103149
ENSMUSG00000041268	-1.41091	7.52821e-06	9.94413e-05	Dmxl2	235380
ENSMUSG00000054843	-1.28219	7.75068e-06	0.000102189	Atrnl1	226255
ENSMUSG00000028080	-1.18164	7.78013e-06	0.000102482	Lrba	80877
ENSMUSG00000060703	-1.45115	7.88598e-06	0.000103779	Cd302	66205
ENSMUSG00000019768	-1.32404	8.12389e-06	0.000106712	Esr1	13982
ENSMUSG00000039062	-1.74264	8.37516e-06	0.000109707	Anpep	16790
ENSMUSG00000038403	-1.42847	8.39479e-06	0.000109862	Hjv	69585
ENSMUSG00000018899	-1.66205	8.49663e-06	0.000111092	Irf1	16362
ENSMUSG00000083243	-1.96842	8.55346e-06	0.000111629	NA	NA
ENSMUSG00000028127	-1.6444	8.60334e-06	0.000112176	Abcd3	19299
ENSMUSG00000072664	-1.70281	8.75371e-06	0.000114032	Ugt3a1	105887
ENSMUSG00000057228	-1.72015	8.79707e-06	0.000114491	Aadat	23923
ENSMUSG00000026858	-1.31851	8.8692e-06	0.000115218	Miga2	108958
ENSMUSG00000027775	-1.17847	9.03029e-06	0.000117203	Mfsd1	66868
ENSMUSG00000009905	-1.49385	9.05414e-06	0.000117405	Kdsr	70750
ENSMUSG00000046985	-1.24509	9.20365e-06	0.000119234	Tapt1	231225
ENSMUSG00000022853	-1.12124	9.43225e-06	0.000121888	Ehhadh	74147
ENSMUSG00000058523	-2.26792	9.58715e-06	0.000123637	Mup5	17844
ENSMUSG00000015083	-1.27855	9.7884e-06	0.000126002	C8g	69379
ENSMUSG00000056148	-1.56957	9.86283e-06	0.000126845	Rdh9	103142
ENSMUSG00000021638	-1.4249	9.89876e-06	0.000127191	Ocln	18260
ENSMUSG00000085826	-2.16767	1.02387e-05	0.000131321	Gm15638	100503378
ENSMUSG00000058492	-1.2853	1.04233e-05	0.000133206	NA	NA
ENSMUSG00000083250	-2.47128	1.06047e-05	0.000135402	NA	NA
ENSMUSG00000039063	-1.29817	1.08982e-05	0.000138524	Echdc3	67856
ENSMUSG00000035686	-2.12183	1.11642e-05	0.00014127	Thrsp	21835
ENSMUSG00000032350	-1.05543	1.14725e-05	0.000144912	Gclc	14629
ENSMUSG00000070594	-1.25266	1.16066e-05	0.000146475	Gm4788	214403
ENSMUSG00000062960	-1.0824	1.18128e-05	0.000148944	Kdr	16542
ENSMUSG00000024079	-1.74501	1.18374e-05	0.000149121	Eif2ak2	19106
ENSMUSG00000056698	-1.89805	1.21792e-05	0.000153155	Elmod3	232089
ENSMUSG00000025757	-1.54214	1.22022e-05	0.000153307	Hspa4l	18415
ENSMUSG00000036995	-2.17233	1.23475e-05	0.000154996	Asap3	230837
ENSMUSG00000074093	-2.02096	1.24959e-05	0.00015658	Svip	75744
ENSMUSG00000035954	-1.77539	1.25578e-05	0.000157132	Dock4	238130
ENSMUSG00000019989	-1.39943	1.25732e-05	0.000157132	Enpp3	209558
ENSMUSG00000032386	-1.15332	1.26285e-05	0.000157683	Trip4	56404
ENSMUSG00000028649	-1.01753	1.26578e-05	0.00015791	Macf1	11426
ENSMUSG00000083304	-1.97071	1.28878e-05	0.000160496	NA	NA
ENSMUSG00000065979	-1.18858	1.31559e-05	0.000163547	Cpped1	223978
ENSMUSG00000042743	-2.28726	1.358e-05	0.000168375	Sgtb	218544
ENSMUSG00000040612	-1.64775	1.37348e-05	0.000169997	Ildr2	100039795
ENSMUSG00000025314	-1.2691	1.41151e-05	0.000174246	Ptprj	19271
ENSMUSG00000029822	-1.91863	1.42349e-05	0.00017542	Osbpl3	71720
ENSMUSG00000024921	-1.19095	1.42621e-05	0.000175601	Smarca2	67155
ENSMUSG00000019762	-1.3456	1.43951e-05	0.000177085	Iyd	70337
ENSMUSG00000082100	-2.22854	1.46839e-05	0.000180324	NA	NA
ENSMUSG00000032038	-1.30175	1.54099e-05	0.000188748	St3gal4	20443
ENSMUSG00000059481	-0.907072	1.54877e-05	0.000189536	Plg	18815
ENSMUSG00000021069	-1.29521	1.55726e-05	0.000190411	Pygl	110095
ENSMUSG00000039428	-1.29449	1.5738e-05	0.000192267	Tmem135	72759
ENSMUSG00000028001	-1.57256	1.58226e-05	0.000193133	Fga	14161
ENSMUSG00000038009	-1.30234	1.58888e-05	0.000193775	Dnajc22	72778
ENSMUSG00000046668	-1.39316	1.59945e-05	0.000194728	Cxxc5	67393
ENSMUSG00000028124	-1.23752	1.61656e-05	0.000196642	Gclm	14630
ENSMUSG00000044783	-1.08947	1.70072e-05	0.000206348	A730008H23Rik	212427
ENSMUSG00000030237	-1.89282	1.72191e-05	0.000208381	Slco1a4	28250
ENSMUSG00000078920	-2.00744	1.72603e-05	0.000208702	Ifi47	15953
ENSMUSG00000028979	-1.03323	1.76033e-05	0.000212306	Masp2	17175
ENSMUSG00000028413	-1.33432	1.76934e-05	0.00021321	B4galt1	14595
ENSMUSG00000041779	-2.52974	1.80816e-05	0.000217332	Tram2	170829
ENSMUSG00000041625	-1.41612	1.8194e-05	0.000218498	Ggact	223267
ENSMUSG00000071253	-1.19369	1.82189e-05	0.000218611	Slc25a16	73132
ENSMUSG00000034160	-1.24514	1.82356e-05	0.000218626	Ogt	108155
ENSMUSG00000026692	-2.38752	1.88858e-05	0.000225804	Fmo4	226564
ENSMUSG00000029512	-1.7958	1.89058e-05	0.000225804	Ulk1	22241
ENSMUSG00000037686	-1.31129	1.89141e-05	0.000225804	Aspg	104816
ENSMUSG00000008540	-1.44004	1.89656e-05	0.000226228	Mgst1	56615
ENSMUSG00000068085	-1.19267	1.93066e-05	0.000230101	Cyp2d11	545123
ENSMUSG00000034522	-2.89089	1.96708e-05	0.000234245	Zfp395	380912
ENSMUSG00000040471	-2.07888	1.97698e-05	0.000235092	Ggt6	71522
ENSMUSG00000094806	-0.998245	1.98932e-05	0.000236297	Cyp2d10	13101
ENSMUSG00000069324	-1.77769	2.00405e-05	0.000237448	NA	NA
ENSMUSG00000037095	-2.00274	2.00949e-05	0.000237893	Lrg1	76905
ENSMUSG00000025241	-1.4813	2.01494e-05	0.000238339	Fyco1	17281
ENSMUSG00000031640	-2.01026	2.02534e-05	0.00023937	NA	NA
ENSMUSG00000013846	-1.42682	2.03936e-05	0.000240825	St3gal1	20442
ENSMUSG00000030551	-1.89902	2.15448e-05	0.000253003	Nr2f2	11819
ENSMUSG00000024544	-2.32848	2.15501e-05	0.000253003	Ldlrad4	52662
ENSMUSG00000002475	-1.30559	2.16569e-05	0.000254046	Abhd3	106861
ENSMUSG00000039809	-1.57162	2.17842e-05	0.000255328	Gabbr2	242425
ENSMUSG00000057110	-1.48119	2.18246e-05	0.000255589	Cntrl	26920
ENSMUSG00000001665	-2.16198	2.20646e-05	0.000257973	Gstt3	103140
ENSMUSG00000030770	-1.26216	2.25941e-05	0.000263511	Parva	57342
ENSMUSG00000025277	-1.4718	2.26905e-05	0.000264417	Abhd6	66082
ENSMUSG00000055172	-1.02492	2.30399e-05	0.000267827	C1ra	50909
ENSMUSG00000029456	-1.27157	2.32093e-05	0.000269575	Acad10	71985
ENSMUSG00000029802	-1.40035	2.32873e-05	0.000270259	Abcg2	26357
ENSMUSG00000074768	-1.8337	2.36178e-05	0.00027387	Bhmt	12116
ENSMUSG00000017718	-1.52642	2.41734e-05	0.000279984	Afmid	71562
ENSMUSG00000027367	-1.13919	2.41847e-05	0.000279984	Stard7	99138
ENSMUSG00000004040	-1.24412	2.46411e-05	0.000284802	Stat3	20848
ENSMUSG00000038080	-1.29777	2.498e-05	0.000287986	Kdm1b	218214
ENSMUSG00000020010	-1.64715	2.4998e-05	0.000287986	Vnn3	26464
ENSMUSG00000029669	-1.35852	2.51809e-05	0.000289857	Tspan12	269831
ENSMUSG00000033318	-1.21138	2.56305e-05	0.000294793	Gstt2	14872
ENSMUSG00000023800	-1.47209	2.58833e-05	0.000297217	Tiam2	24001
ENSMUSG00000028251	-2.13521	2.62927e-05	0.000300585	Tstd3	77032
ENSMUSG00000017057	-1.28158	2.63041e-05	0.000300585	Il13ra1	16164
ENSMUSG00000082363	-2.47902	2.63432e-05	0.000300788	NA	NA
ENSMUSG00000078689	-2.43296	2.6483e-05	0.000302141	Mup6	620807
ENSMUSG00000054920	-1.34231	2.66376e-05	0.000303578	Klhl5	71778
ENSMUSG00000000340	-1.16722	2.66519e-05	0.000303578	Dbt	13171
ENSMUSG00000031605	-1.64009	2.84097e-05	0.00032334	Klhl2	77113
ENSMUSG00000025950	-1.46446	2.94994e-05	0.000334665	Idh1	15926
ENSMUSG00000086265	-3.23606	3.00291e-05	0.000340129	NA	NA
ENSMUSG00000022821	-1.2063	3.06071e-05	0.000345843	Hgd	15233
ENSMUSG00000000275	-1.33323	3.08852e-05	0.000348431	Trim25	217069
ENSMUSG00000029102	-0.929682	3.12759e-05	0.000352302	Hgfac	54426
ENSMUSG00000013663	-1.03082	3.16083e-05	0.000355738	Pten	19211
ENSMUSG00000081207	-2.34211	3.19476e-05	0.000359271	Mup-ps16	667278
ENSMUSG00000005534	-1.18468	3.20617e-05	0.000360267	Insr	16337
ENSMUSG00000032602	-1.25528	3.25931e-05	0.000365658	Slc25a20	57279
ENSMUSG00000050777	-1.32142	3.32387e-05	0.000372016	Tmem37	170706
ENSMUSG00000038526	-1.688	3.34655e-05	0.000374258	Car14	23831
ENSMUSG00000022843	-1.19096	3.38217e-05	0.000377644	Clcn2	12724
ENSMUSG00000026170	-1.05329	3.42801e-05	0.000381859	Cyp27a1	104086
ENSMUSG00000067369	-1.28811	3.53807e-05	0.000393499	Trmt2b	215201
ENSMUSG00000030834	-1.22707	3.59135e-05	0.000398797	Abcc6	27421
ENSMUSG00000051748	-1.43266	3.5955e-05	0.000398946	Wfdc21	66107
ENSMUSG00000095532	-2.6518	3.59856e-05	0.000398972	NA	NA
ENSMUSG00000066366	-0.925357	3.61347e-05	0.000400311	Serpina1a	20700
ENSMUSG00000056938	-1.39841	3.70948e-05	0.000410626	Acbd4	67131
ENSMUSG00000032193	-1.44684	3.72951e-05	0.00041252	Ldlr	16835
ENSMUSG00000049624	-1.38038	3.77817e-05	0.000416925	Slc17a5	235504
ENSMUSG00000045672	-2.39372	3.80705e-05	0.000419785	Col27a1	373864
ENSMUSG00000034908	-1.00669	3.82471e-05	0.000421298	Sidt2	214597
ENSMUSG00000029575	-1.5132	3.83285e-05	0.000421644	Mmab	77697
ENSMUSG00000031645	-1.19607	3.88012e-05	0.00042618	F11	109821
ENSMUSG00000037921	-2.05671	3.92161e-05	0.000430404	Ddx60	234311
ENSMUSG00000046876	-1.38527	3.94271e-05	0.000432384	Atxn1	20238
ENSMUSG00000048706	-1.59346	3.95017e-05	0.000432866	Lurap1l	52829
ENSMUSG00000033634	-1.49819	3.96806e-05	0.00043449	Nat8f2	93673
ENSMUSG00000035248	-1.06795	4.01472e-05	0.00043926	Tut7	214290
ENSMUSG00000039349	-1.24655	4.04059e-05	0.000441407	C130074G19Rik	226777
ENSMUSG00000030701	-1.76773	4.07108e-05	0.000444053	Plekhb1	27276
ENSMUSG00000036880	-1.07011	4.09753e-05	0.000446577	Acaa2	52538
ENSMUSG00000033781	-1.59413	4.10304e-05	0.000446577	Asb13	142688
ENSMUSG00000022514	-1.13435	4.11928e-05	0.000447928	Il1rap	16180
ENSMUSG00000050565	-0.977827	4.15222e-05	0.000451163	Tor1aip2	240832
ENSMUSG00000029368	-0.81672	4.17892e-05	0.000453716	Alb	11657
ENSMUSG00000021417	-1.30135	4.18242e-05	0.000453748	Eci2	23986
ENSMUSG00000021922	-1.31116	4.34266e-05	0.00047041	Itih4	16427
ENSMUSG00000022177	-1.64701	4.38737e-05	0.000474527	Haus4	219072
ENSMUSG00000000673	-1.23173	4.4493e-05	0.000480858	Haao	107766
ENSMUSG00000033114	-1.22525	4.50356e-05	0.00048529	Slc35d2	70484
ENSMUSG00000024014	-1.37394	4.58471e-05	0.000493444	Pim1	18712
ENSMUSG00000058446	-1.07192	4.58669e-05	0.000493444	Znrf2	387524
ENSMUSG00000024986	-1.2989	4.60908e-05	0.0004951	Hhex	15242
ENSMUSG00000064373	-0.882676	4.65655e-05	0.000499063	Selenop	20363
ENSMUSG00000005373	-1.38344	4.69629e-05	0.000502941	Mlxipl	58805
ENSMUSG00000052085	-1.58443	4.78487e-05	0.000510494	Dock8	76088
ENSMUSG00000048772	-1.65564	4.80332e-05	0.000512076	Tmem53	68777
ENSMUSG00000048916	-1.48874	4.948e-05	0.000526311	NA	NA
ENSMUSG00000031924	-0.913121	4.95723e-05	0.000526897	Cyb5b	66427
ENSMUSG00000034837	-1.52014	4.9675e-05	0.000527592	Gnat1	14685
ENSMUSG00000029369	-1.17391	5.0002e-05	0.000530666	Afm	280662
ENSMUSG00000028088	-1.14796	5.07195e-05	0.000537475	Fmo5	14263
ENSMUSG00000030691	-1.66628	5.07946e-05	0.000537867	Fchsd2	207278
ENSMUSG00000026687	-0.891076	5.10697e-05	0.000540376	Aldh9a1	56752
ENSMUSG00000079015	-0.949348	5.13758e-05	0.000543209	Serpina1c	20702
ENSMUSG00000020309	-1.59476	5.1783e-05	0.000546223	Chac2	68044
ENSMUSG00000073609	-1.29995	5.20993e-05	0.0005484	D2hgdh	98314
ENSMUSG00000017929	-1.71479	5.23797e-05	0.000550531	B4galt5	56336
ENSMUSG00000070780	-1.6427	5.2907e-05	0.000554837	Rbm47	245945
ENSMUSG00000031833	-2.04547	5.3309e-05	0.000558639	Mast3	546071
ENSMUSG00000010064	-0.859733	5.48774e-05	0.000574649	Slc38a3	76257
ENSMUSG00000022788	-1.29786	5.5145e-05	0.000576598	Fgd4	224014
ENSMUSG00000017418	-1.31219	5.55136e-05	0.000580023	Arl5b	75869
ENSMUSG00000036687	-1.6678	5.58454e-05	0.000583059	Tmem184a	231832
ENSMUSG00000023961	-1.37893	5.59944e-05	0.000583753	Enpp4	224794
ENSMUSG00000070315	-1.63053	5.64146e-05	0.000587523	4930581F22Rik	78934
ENSMUSG00000028199	-1.06177	5.64391e-05	0.000587523	Cryz	12972
ENSMUSG00000063388	-3.82069	5.82624e-05	0.000605612	NA	NA
ENSMUSG00000032554	-0.930749	5.89728e-05	0.000610254	Trf	22041
ENSMUSG00000030946	-1.7038	5.90109e-05	0.000610254	Lhpp	76429
ENSMUSG00000021794	-0.942832	5.92223e-05	0.000611546	Glud1	14661
ENSMUSG00000035372	-1.43588	6.02803e-05	0.000622017	1810055G02Rik	72056
ENSMUSG00000009894	-1.00843	6.04469e-05	0.000623281	Snap47	67826
ENSMUSG00000041852	-1.03961	6.07482e-05	0.000625932	Tcf20	21411
ENSMUSG00000027340	-1.47062	6.12808e-05	0.00063096	Slc23a2	54338
ENSMUSG00000087370	-1.54582	6.13759e-05	0.00063148	Tmem170b	621976
ENSMUSG00000038298	-1.71343	6.16591e-05	0.000633933	Pdzk1	59020
ENSMUSG00000049858	-1.2573	6.19278e-05	0.000635771	Suox	211389
ENSMUSG00000020883	-1.51033	6.34733e-05	0.000650693	Fbxl20	72194
ENSMUSG00000004748	-1.47952	6.36094e-05	0.000651521	Mtfp1	67900
ENSMUSG00000041530	-1.59999	6.36462e-05	0.000651521	Ago1	236511
ENSMUSG00000061740	-1.20103	6.47019e-05	0.000661371	Cyp2d22	56448
ENSMUSG00000039501	-1.05722	6.68033e-05	0.000679903	Znfx1	98999
ENSMUSG00000028399	-1.69001	6.68997e-05	0.000679948	Ptprd	19266
ENSMUSG00000025375	-1.97665	6.69038e-05	0.000679948	Aatk	11302
ENSMUSG00000024588	-0.980724	6.87574e-05	0.000696785	Fech	14151
ENSMUSG00000071177	-0.889081	6.90917e-05	0.000699671	Serpina1d	20703
ENSMUSG00000021185	-1.68872	7.18642e-05	0.000725152	Dglucy	217830
ENSMUSG00000020672	-2.8635	7.20097e-05	0.00072593	Sntg2	268534
ENSMUSG00000026922	-1.58112	7.2104e-05	0.000726018	Agpat2	67512
ENSMUSG00000029864	-1.22317	7.22009e-05	0.000726476	Gstk1	76263
ENSMUSG00000049109	-3.27514	7.25519e-05	0.00072949	Themis	210757
ENSMUSG00000032041	-1.27298	7.26418e-05	0.000729874	Tirap	117149
ENSMUSG00000021981	-1.05109	7.44746e-05	0.000747229	Cab39l	69008
ENSMUSG00000036561	-1.21133	7.49813e-05	0.000751779	Ppp6r2	71474
ENSMUSG00000030287	-1.14864	7.53459e-05	0.0007549	Itpr2	16439
ENSMUSG00000024507	-1.04336	7.63547e-05	0.000763385	Hsd17b4	15488
ENSMUSG00000016344	-1.34523	7.66304e-05	0.0007656	Ppdpf	66496
ENSMUSG00000030236	-1.89934	7.70102e-05	0.000768852	Slco1b2	28253
ENSMUSG00000001768	-1.52057	7.81024e-05	0.000778657	Rin2	74030
ENSMUSG00000049115	-1.4425	7.82859e-05	0.000779937	Agtr1a	11607
ENSMUSG00000085711	-1.07127	7.83675e-05	0.0007802	NA	NA
ENSMUSG00000027761	-1.16388	7.90792e-05	0.000785627	Aadac	67758
ENSMUSG00000033684	-1.03538	7.9221e-05	0.000786484	Qsox1	104009
ENSMUSG00000019718	-1.5426	8.03322e-05	0.000796951	L3hypdh	67217
ENSMUSG00000033478	-0.985644	8.03997e-05	0.000796951	Fam160b1	226252
ENSMUSG00000028273	-1.33182	8.08547e-05	0.000800456	Pdlim5	56376
ENSMUSG00000006494	-1.58519	8.18806e-05	0.00080948	Pdk1	228026
ENSMUSG00000007338	-1.57154	8.2308e-05	0.000812002	Mrpl49	18120
ENSMUSG00000035459	-0.995224	8.25993e-05	0.000814309	Stab2	192188
ENSMUSG00000068246	-1.84732	8.27355e-05	0.000815083	Apol9b	71898
ENSMUSG00000054452	-1.13985	8.36693e-05	0.000823709	Tle5	14797
ENSMUSG00000067825	-1.20702	8.54723e-05	0.000840874	Pex26	74043
ENSMUSG00000058022	-1.52048	8.58943e-05	0.000843852	Adtrp	109254
ENSMUSG00000027531	-1.08295	8.64493e-05	0.000847539	Impa1	55980
ENSMUSG00000055991	-1.41412	8.71458e-05	0.000853118	Zkscan5	22757
ENSMUSG00000090394	-2.02511	8.71993e-05	0.000853118	4930523C07Rik	67647
ENSMUSG00000026866	-1.14991	8.80846e-05	0.000860589	Kynu	70789
ENSMUSG00000022025	-2.97829	8.84628e-05	0.000863688	Cnmd	16840
ENSMUSG00000066252	-1.82108	8.91217e-05	0.00086952	NA	NA
ENSMUSG00000022215	-2.1061	9.04142e-05	0.000881522	Fitm1	68680
ENSMUSG00000036813	-1.11704	9.11844e-05	0.000887198	Entpd8	72090
ENSMUSG00000024331	-1.38604	9.17259e-05	0.00089183	Dsc2	13506
ENSMUSG00000024391	-1.05324	9.32747e-05	0.00090382	Apom	55938
ENSMUSG00000021998	-1.05826	9.32761e-05	0.00090382	Lcp1	18826
ENSMUSG00000018042	-1.42674	9.4083e-05	0.000911015	Cyb5r3	109754
ENSMUSG00000048307	-1.27031	9.52707e-05	0.000921884	Ankrd46	68839
ENSMUSG00000000149	-0.942596	9.54419e-05	0.00092235	Gna12	14673
ENSMUSG00000021870	-1.04136	9.54492e-05	0.00092235	Slmap	83997
ENSMUSG00000036026	-1.45546	9.57979e-05	0.000925087	Tmem63b	224807
ENSMUSG00000035000	-1.25153	9.63093e-05	0.000928125	Dpp4	13482
ENSMUSG00000082065	-2.98201	9.66328e-05	0.000929975	NA	NA
ENSMUSG00000084361	-3.28286	9.71205e-05	0.000934034	NA	NA
ENSMUSG00000023262	-1.25797	9.72595e-05	0.000934735	Acy1	109652
ENSMUSG00000059456	-1.21732	9.75017e-05	0.000936427	Ptk2b	19229
ENSMUSG00000022272	-1.11566	9.82104e-05	0.000941954	Myo10	17909
ENSMUSG00000078672	-1.21943	9.84702e-05	0.000943806	Mup20	381530
ENSMUSG00000020091	-1.69358	0.000100259	0.00096002	Eif4ebp2	13688
ENSMUSG00000024421	-2.54038	0.000102288	0.000975771	Lama3	16774
ENSMUSG00000001663	-1.17543	0.000102969	0.000981601	Gstt1	14871
ENSMUSG00000031246	-1.17787	0.000104229	0.000991615	Sh3bgrl	56726
ENSMUSG00000035129	-1.1018	0.000104366	0.000992253	NA	NA
ENSMUSG00000083524	-1.41997	0.000104633	0.000994123	NA	NA
ENSMUSG00000085834	-3.93454	0.00010506	0.000996835	NA	NA
ENSMUSG00000031906	-2.16247	0.000105977	0.00100403	Smpd3	58994
ENSMUSG00000003585	-0.990904	0.000108909	0.00102921	Sec14l2	67815
ENSMUSG00000028240	-3.63809	0.000109324	0.00103245	Cyp7a1	13122
ENSMUSG00000071178	-0.912	0.000109552	0.00103322	Serpina1b	20701
ENSMUSG00000005803	-0.9484	0.000109773	0.00103462	Sqor	59010
ENSMUSG00000047492	-1.20635	0.000113153	0.0010626	Inhbe	16326
ENSMUSG00000024354	-1.18671	0.000113268	0.0010626	Slc23a1	20522
ENSMUSG00000043418	-3.37438	0.000114407	0.00107257	Lrit2	239038
ENSMUSG00000086054	-1.95003	0.000115909	0.00108593	NA	NA
ENSMUSG00000001630	-1.3504	0.00011712	0.00109655	Stk38l	232533
ENSMUSG00000025004	-1.40527	0.000117347	0.00109795	Cyp2c40	13099
ENSMUSG00000063590	-1.77233	0.000120141	0.00112261	Slc22a28	434674
ENSMUSG00000021669	-1.11445	0.000120319	0.00112354	Col4a3bp	68018
ENSMUSG00000081772	-1.80514	0.000123306	0.0011484	NA	NA
ENSMUSG00000021573	-2.1355	0.000123996	0.00115406	Tppp	72948
ENSMUSG00000024130	-1.32309	0.000125618	0.00116762	Abca3	27410
ENSMUSG00000053644	-0.944948	0.00012578	0.00116836	Aldh7a1	110695
ENSMUSG00000020841	-0.927899	0.000126339	0.00117201	Cpd	12874
ENSMUSG00000038233	-2.36959	0.00012749	0.00118192	Gask1a	245050
ENSMUSG00000046230	-1.38939	0.000128095	0.00118674	Vps13a	271564
ENSMUSG00000028051	-2.89236	0.000128753	0.00119206	Hcn3	15168
ENSMUSG00000032601	-1.16771	0.000130858	0.00120997	Prkar2a	19087
ENSMUSG00000018417	-1.24076	0.000131706	0.00121543	Myo1b	17912
ENSMUSG00000073481	-0.972227	0.000134795	0.00124231	43526	67247
ENSMUSG00000037410	-1.1193	0.000135168	0.00124412	Tbc1d2b	67016
ENSMUSG00000039114	-0.940492	0.000135417	0.00124561	Nrn1	68404
ENSMUSG00000032066	-2.23822	0.00013621	0.00125209	Bco2	170752
ENSMUSG00000040447	-1.3826	0.000136889	0.00125751	Spns2	216892
ENSMUSG00000042453	-0.914417	0.000138184	0.00126859	Reln	19699
ENSMUSG00000066150	-0.968945	0.000139852	0.00128306	Slc31a1	20529
ENSMUSG00000023019	-1.42584	0.000141263	0.00129433	Gpd1	14555
ENSMUSG00000090555	-0.877088	0.000141923	0.00129952	NA	NA
ENSMUSG00000042444	-1.19646	0.000142013	0.00129952	Mindy2	235461
ENSMUSG00000031886	-1.05226	0.00014258	0.00130386	Ces2e	234673
ENSMUSG00000003420	-0.892595	0.000143633	0.00131095	Fcgrt	14132
ENSMUSG00000030201	-1.16494	0.00014452	0.00131735	Lrp6	16974
ENSMUSG00000052914	-1.23205	0.000144975	0.00132065	Cyp2j6	13110
ENSMUSG00000070960	-1.37012	0.000149277	0.00135783	NA	NA
ENSMUSG00000005514	-1.00065	0.00014968	0.00136	Por	18984
ENSMUSG00000038267	-1.20092	0.000152118	0.00138038	Slc22a23	73102
ENSMUSG00000019987	-1.26799	0.000153478	0.00139094	Arg1	11846
ENSMUSG00000030259	-1.10224	0.000153647	0.00139158	Rassf8	71323
ENSMUSG00000021928	-1.42631	0.000155397	0.00140653	Ebpl	68177
ENSMUSG00000024386	-1.01532	0.000156739	0.00141686	Proc	19123
ENSMUSG00000028573	-1.03389	0.000158334	0.00143037	Fggy	75578
ENSMUSG00000029380	-2.74707	0.000158805	0.0014337	Cxcl1	14825
ENSMUSG00000032083	-1.05457	0.000161423	0.00145548	Apoa1	11806
ENSMUSG00000003526	-0.878812	0.000161973	0.00145952	Prodh	19125
ENSMUSG00000090145	-1.25423	0.000162237	0.00146066	Ugt1a6b	394435
ENSMUSG00000024292	-1.07133	0.000167244	0.00150318	Cyp4f14	64385
ENSMUSG00000020098	-1.16887	0.000170905	0.00153122	Pcbd1	13180
ENSMUSG00000038366	-1.12935	0.000172782	0.0015451	Lasp1	16796
ENSMUSG00000032560	-0.950689	0.000172975	0.00154574	Dnajc13	235567
ENSMUSG00000074521	-2.59413	0.000173486	0.00154845	NA	NA
ENSMUSG00000027792	-1.26728	0.000175491	0.00156154	Bche	12038
ENSMUSG00000085867	-1.72164	0.000175504	0.00156154	NA	NA
ENSMUSG00000032000	-1.36306	0.000175691	0.00156222	Birc3	11796
ENSMUSG00000030225	-1.3363	0.000176956	0.00157248	Dera	232449
ENSMUSG00000008348	-0.936625	0.000180659	0.00160438	Ubc	22190
ENSMUSG00000086010	-2.93852	0.000181305	0.00160911	LOC102631757	102631757
ENSMUSG00000001604	-1.27562	0.000182982	0.00162196	Tcea3	21401
ENSMUSG00000000594	-1.19741	0.000183646	0.00162683	Gm2a	14667
ENSMUSG00000036764	-2.15678	0.000186324	0.00164848	Dnajc12	30045
ENSMUSG00000042305	-0.966532	0.000187016	0.00165357	Tmem183a	57439
ENSMUSG00000021025	-1.30536	0.000187846	0.00165987	Nfkbia	18035
ENSMUSG00000067279	-1.62473	0.000189226	0.00166894	Ppp1r3c	53412
ENSMUSG00000026667	-1.05396	0.00018946	0.00166996	Uhmk1	16589
ENSMUSG00000092008	-1.44745	0.000189891	0.00167168	Cyp2c69	100043108
ENSMUSG00000030674	-1.17619	0.000192222	0.0016901	Qprt	67375
ENSMUSG00000025194	-1.21908	0.000197604	0.00173526	Abcc2	12780
ENSMUSG00000022425	-1.33339	0.000197873	0.00173613	Enpp2	18606
ENSMUSG00000024371	-1.34864	0.000202205	0.00177017	C2	12263
ENSMUSG00000031775	-1.92817	0.000204279	0.00178722	Pllp	67801
ENSMUSG00000037709	-1.87902	0.00020515	0.00179373	Fam13a	58909
ENSMUSG00000018474	-1.26041	0.000205496	0.00179449	Chd3	216848
ENSMUSG00000047454	-0.935904	0.00020618	0.0017967	Gphn	268566
ENSMUSG00000053646	-1.2971	0.000206251	0.0017967	Plxnb1	235611
ENSMUSG00000026621	-0.986089	0.000206274	0.0017967	43525	66112
ENSMUSG00000025405	-1.40404	0.000206379	0.0017967	Inhbc	16325
ENSMUSG00000082644	-1.19074	0.000207403	0.00180451	NA	NA
ENSMUSG00000031438	-0.939098	0.000210958	0.00183431	Rnf128	66889
ENSMUSG00000082873	-1.92691	0.000214655	0.00186303	NA	NA
ENSMUSG00000055730	-1.17681	0.00021494	0.00186435	Ces2a	102022
ENSMUSG00000031969	-1.05364	0.000216402	0.00187588	Acad8	66948
ENSMUSG00000022708	-1.39534	0.000216641	0.00187668	Zbtb20	56490
ENSMUSG00000025911	-0.957251	0.000216759	0.00187668	Adhfe1	76187
ENSMUSG00000041540	-1.64758	0.000220574	0.00190621	Sox5	20678
ENSMUSG00000059325	-1.83177	0.000220966	0.00190843	Hopx	74318
ENSMUSG00000025137	-1.21439	0.000221824	0.00191467	Pcyt2	68671
ENSMUSG00000037440	-2.04141	0.000223579	0.00192629	Vnn1	22361
ENSMUSG00000033306	-1.20937	0.000223888	0.00192763	Lpp	210126
ENSMUSG00000024120	-1.00045	0.000224007	0.00192763	Lrpprc	72416
ENSMUSG00000025745	-0.959603	0.000225801	0.00194071	Hadha	97212
ENSMUSG00000020027	-1.71883	0.000227042	0.00195019	Socs2	216233
ENSMUSG00000007617	-1.40809	0.000231061	0.0019835	Homer1	26556
ENSMUSG00000026003	-0.832351	0.000231783	0.00198729	Acadl	11363
ENSMUSG00000031596	-1.20281	0.000233024	0.00199672	Slc7a2	11988
ENSMUSG00000021518	-0.971633	0.000234389	0.0020058	Ptdss1	19210
ENSMUSG00000022875	-0.895461	0.000234509	0.0020058	Kng1	16644
ENSMUSG00000090090	-4.05569	0.000234988	0.00200868	NA	NA
ENSMUSG00000028476	-1.8181	0.000236131	0.00201697	Reck	53614
ENSMUSG00000059447	-1.1208	0.000237107	0.00202314	Hadhb	231086
ENSMUSG00000030934	-1.60858	0.000237344	0.00202393	Oat	18242
ENSMUSG00000051285	-1.35692	0.000238758	0.00203354	Pcmtd1	319263
ENSMUSG00000025871	-1.09665	0.000239108	0.00203529	4833439L19Rik	97820
ENSMUSG00000032712	-1.21134	0.000240398	0.00204505	Resf1	67246
ENSMUSG00000093930	-0.865261	0.000241797	0.00205447	Hmgcs1	208715
ENSMUSG00000039704	-1.22211	0.000241965	0.00205467	Lmbrd2	320506
ENSMUSG00000054793	-2.43883	0.000242133	0.00205486	Cadm4	260299
ENSMUSG00000021360	-1.52949	0.000243299	0.00206105	Gcnt2	14538
ENSMUSG00000030643	-1.94566	0.000243545	0.0020619	Rab30	75985
ENSMUSG00000042605	-1.35331	0.000250069	0.00211208	Atxn2	20239
ENSMUSG00000032633	-1.13184	0.000255225	0.00215177	Flcn	216805
ENSMUSG00000034645	-1.84756	0.000256889	0.00216322	Zyg11a	230590
ENSMUSG00000046603	-1.19006	0.000258815	0.00217684	Tcaim	382117
ENSMUSG00000063684	-1.06322	0.000259655	0.00218131	NA	NA
ENSMUSG00000040430	-1.30774	0.000263435	0.00220746	Pitpnc1	71795
ENSMUSG00000059908	-1.29792	0.000263859	0.00220746	Mug1	17836
ENSMUSG00000046798	-0.89267	0.000264091	0.0022081	Cldn12	64945
ENSMUSG00000023224	-0.802413	0.000264728	0.00221211	Serping1	12258
ENSMUSG00000032393	-1.03425	0.000266112	0.00222236	Dpp8	74388
ENSMUSG00000036885	-1.29622	0.000277488	0.00231036	Arhgef26	622434
ENSMUSG00000030861	-0.99355	0.000277629	0.00231036	Acadsb	66885
ENSMUSG00000029247	-1.00791	0.000279507	0.00232462	Paics	67054
ENSMUSG00000031980	-1.04939	0.000280414	0.00233049	Agt	11606
ENSMUSG00000023186	-1.01546	0.000280542	0.00233049	Vwa5a	67776
ENSMUSG00000031355	-2.17355	0.000281595	0.00233787	Arhgap6	11856
ENSMUSG00000000420	-1.04209	0.000284824	0.0023619	Galnt1	14423
ENSMUSG00000090231	-1.4729	0.000285785	0.00236848	Cfb	14962
ENSMUSG00000025402	-1.97266	0.000286405	0.00237153	Nab2	17937
ENSMUSG00000020884	-0.984101	0.000286488	0.00237153	Asgr1	11889
ENSMUSG00000085404	-2.75932	0.000287993	0.00238259	Gm12909	105243851
ENSMUSG00000030654	-1.00744	0.000293187	0.00242414	Arl6ip1	54208
ENSMUSG00000047036	-1.02352	0.000293383	0.00242435	Zfp445	235682
ENSMUSG00000052459	-0.999706	0.000297824	0.00245531	Atp6v1a	11964
ENSMUSG00000075703	-1.06646	0.000301382	0.00248175	Selenoi	28042
ENSMUSG00000020315	-0.822754	0.000305712	0.00251595	Sptbn1	20742
ENSMUSG00000023456	-1.26831	0.000307954	0.00253292	Tpi1	21991
ENSMUSG00000020458	-1.05528	0.000312588	0.00256805	Rtn4	68585
ENSMUSG00000028138	-0.937116	0.00031603	0.00259182	Adh5	11532
ENSMUSG00000043991	-1.05744	0.000316869	0.00259719	Pura	19290
ENSMUSG00000019763	-1.33085	0.000321906	0.0026339	Rmnd1	66084
ENSMUSG00000040455	-1.34539	0.00032783	0.00267502	Usp45	77593
ENSMUSG00000043192	-0.93239	0.000333355	0.00271658	NA	NA
ENSMUSG00000029098	-1.12952	0.000338181	0.00274957	Acox3	80911
ENSMUSG00000028603	-1.15526	0.000340921	0.00276707	Scp2	20280
ENSMUSG00000021786	-1.14045	0.000341178	0.00276753	Oxsm	71147
ENSMUSG00000066154	-1.61193	0.000341368	0.00276753	Mup3	17842
ENSMUSG00000030315	-1.12912	0.000343512	0.00278312	Vgll4	232334
ENSMUSG00000025742	-1.46188	0.000344729	0.00278998	Prps2	110639
ENSMUSG00000052117	-2.97976	0.000347342	0.00280792	D630039A03Rik	242484
ENSMUSG00000004789	-0.893377	0.000347691	0.00280913	Dlst	78920
ENSMUSG00000029426	-0.780923	0.000348113	0.00281093	Scarb2	12492
ENSMUSG00000074151	-1.11089	0.000348754	0.0028145	Nlrc5	434341
ENSMUSG00000096603	-2.22328	0.000351767	0.00283558	NA	NA
ENSMUSG00000036099	-1.17494	0.000355557	0.00286287	Vezt	215008
ENSMUSG00000027332	-0.805044	0.000362772	0.0029193	Ivd	56357
ENSMUSG00000014850	-1.36745	0.000369006	0.0029661	Msh3	17686
ENSMUSG00000026721	-1.0027	0.000370135	0.00297238	Rabgap1l	29809
ENSMUSG00000029269	-1.64973	0.000370208	0.00297238	Sult1b1	56362
ENSMUSG00000040918	-0.984609	0.000371339	0.00297808	Slc19a2	116914
ENSMUSG00000027309	-1.01245	0.000372309	0.00298416	4930402H24Rik	228602
ENSMUSG00000017390	-1.30417	0.000374208	0.00299769	Aldoc	11676
ENSMUSG00000025464	-1.62485	0.000376993	0.00301488	Paox	212503
ENSMUSG00000076435	-1.369	0.00037957	0.00303245	Acsf2	264895
ENSMUSG00000049152	-1.25177	0.00038231	0.00305222	Ugt3a2	223337
ENSMUSG00000010651	-1.15327	0.00038464	0.00306563	Acaa1b	235674
ENSMUSG00000058239	-1.11853	0.000386488	0.0030769	Usf2	22282
ENSMUSG00000026158	-1.29861	0.000389185	0.00309488	Ogfrl1	70155
ENSMUSG00000025207	-1.54542	0.000390734	0.00310546	Sema4g	26456
ENSMUSG00000020532	-0.99556	0.000390975	0.00310563	Acaca	107476
ENSMUSG00000060068	-1.22263	0.000392822	0.0031168	NA	NA
ENSMUSG00000014606	-1.02577	0.00039899	0.00316397	Slc25a11	67863
ENSMUSG00000031378	-1.40804	0.000400184	0.00317165	Abcd1	11666
ENSMUSG00000027365	-1.08948	0.000404008	0.00319838	Trpm7	58800
ENSMUSG00000046811	-1.21896	0.00040646	0.00321599	Gltpd2	216871
ENSMUSG00000041827	-2.16077	0.00040775	0.00322439	Oasl1	231655
ENSMUSG00000040029	-1.04954	0.000410751	0.0032445	Ipo8	320727
ENSMUSG00000072594	-1.35956	0.000412446	0.00325425	NA	NA
ENSMUSG00000030800	-1.70783	0.000414556	0.00326908	Prss8	76560
ENSMUSG00000037926	-1.04687	0.000417344	0.00328647	Ssh2	237860
ENSMUSG00000025260	-1.14419	0.00041913	0.00329779	Hsd17b10	15108
ENSMUSG00000063488	-1.42538	0.0004197	0.00330044	Zkscan7	382118
ENSMUSG00000001552	-1.19037	0.000421135	0.00330989	Jup	16480
ENSMUSG00000029727	-1.01524	0.000421978	0.00331467	Cyp3a13	13113
ENSMUSG00000029020	-0.867843	0.000423301	0.00332322	Mfn2	170731
ENSMUSG00000021466	-1.68332	0.000428674	0.00336354	Ptch1	19206
ENSMUSG00000029104	-1.0335	0.000430453	0.00337188	Htt	15194
ENSMUSG00000018428	-0.844577	0.000434419	0.00339919	Akap1	11640
ENSMUSG00000028136	-1.11044	0.000443476	0.00346239	Snx27	76742
ENSMUSG00000047412	-1.06909	0.000444724	0.00347022	Zbtb44	235132
ENSMUSG00000068086	-1.51355	0.000445285	0.00347187	Cyp2d9	13105
ENSMUSG00000036427	-1.01826	0.000445426	0.00347187	Gpi1	14751
ENSMUSG00000056313	-1.56614	0.000446856	0.0034811	Tcim	69068
ENSMUSG00000028076	-0.966035	0.000448193	0.00348959	Cd1d1	12479
ENSMUSG00000022323	-1.18318	0.000456848	0.00354917	Rida	15473
ENSMUSG00000005069	-0.83056	0.00047079	0.00365146	Pex5	19305
ENSMUSG00000040102	-1.0824	0.000472357	0.00366161	Klhl42	232539
ENSMUSG00000026098	-1.62153	0.000477082	0.00369419	Pms1	227099
ENSMUSG00000068551	-1.7147	0.00047811	0.00369909	Zfp467	68910
ENSMUSG00000092545	-1.73342	0.000478238	0.00369909	Gm20319	100504628
ENSMUSG00000030849	-1.11219	0.000481468	0.00372001	Fgfr2	14183
ENSMUSG00000058613	-1.57516	0.000498679	0.00384878	NA	NA
ENSMUSG00000029445	-0.997999	0.000500158	0.00385599	Hpd	15445
ENSMUSG00000049091	-0.782047	0.000506599	0.00390352	Sephs2	20768
ENSMUSG00000031444	-1.07146	0.000511681	0.00393832	F10	14058
ENSMUSG00000031594	-1.54712	0.000511951	0.00393832	Fgl1	234199
ENSMUSG00000096852	-1.41227	0.000515853	0.00396618	Cyp2d12	380997
ENSMUSG00000031119	-1.46275	0.000518461	0.00398407	Gpc4	14735
ENSMUSG00000023845	-0.912366	0.000521212	0.00400303	Lnpep	240028
ENSMUSG00000020102	-1.42093	0.000522428	0.00401019	Slc16a7	20503
ENSMUSG00000032380	-1.65891	0.00052994	0.00406345	Dapk2	13143
ENSMUSG00000020051	-1.00969	0.00053603	0.00410792	Pah	18478
ENSMUSG00000095388	-3.61931	0.000545356	0.00417261	Gm10681	100043456
ENSMUSG00000025903	-1.04481	0.000546422	0.00417625	Lypla1	18777
ENSMUSG00000038195	-1.40198	0.000548662	0.00418859	Rilp	280408
ENSMUSG00000022098	-0.891222	0.000548925	0.00418859	Bmp1	12153
ENSMUSG00000031523	-1.01435	0.000553315	0.00421947	Dlc1	50768
ENSMUSG00000045639	-1.1685	0.000567647	0.00431983	Zfp629	320683
ENSMUSG00000014496	-0.945963	0.000567956	0.00431983	Ankrd28	105522
ENSMUSG00000035642	-1.51113	0.000575924	0.00437337	Aamdc	66273
ENSMUSG00000006373	-0.911801	0.000579321	0.00439681	Pgrmc1	53328
ENSMUSG00000090150	-0.984822	0.000580288	0.00440179	Acad11	102632
ENSMUSG00000048376	-1.0796	0.000588258	0.00445269	F2r	14062
ENSMUSG00000040134	-0.870951	0.000598367	0.00451472	Rdh7	54150
ENSMUSG00000026932	-1.16943	0.000602815	0.00454101	Nacc2	67991
ENSMUSG00000066357	-1.29133	0.000612993	0.00461278	Wdr6	83669
ENSMUSG00000043279	-1.0689	0.00061642	0.00463415	Trim56	384309
ENSMUSG00000055240	-1.96851	0.000616489	0.00463415	Zfp101	22643
ENSMUSG00000024164	-0.839479	0.000618442	0.00464636	C3	12266
ENSMUSG00000066477	-2.41501	0.0006193	0.00464828	Gm16551	100503019
ENSMUSG00000031996	-0.815263	0.000620442	0.00465397	Aplp2	11804
ENSMUSG00000024073	-0.758756	0.000621139	0.00465673	Birc6	12211
ENSMUSG00000028228	-0.860531	0.000629879	0.00471476	Cpne3	70568
ENSMUSG00000031958	-0.797753	0.000633694	0.00474081	Ldhd	52815
ENSMUSG00000039763	-1.51288	0.00063936	0.00477814	Dnajc28	246738
ENSMUSG00000040253	-1.45205	0.000647678	0.00483265	Gbp7	229900
ENSMUSG00000025036	-0.944685	0.000649208	0.00484151	Sfxn2	94279
ENSMUSG00000074909	-1.17433	0.000651941	0.00485677	Ranbp6	240614
ENSMUSG00000046160	-2.41855	0.00065797	0.00489735	Olig1	50914
ENSMUSG00000009772	-1.5512	0.000658218	0.00489735	Nuak2	74137
ENSMUSG00000014077	-1.16061	0.000664912	0.00494299	Chp1	56398
ENSMUSG00000039304	-1.43419	0.000675763	0.00501312	Tnfsf10	22035
ENSMUSG00000038286	-0.967753	0.000677594	0.00502407	Bphl	68021
ENSMUSG00000021583	-1.09262	0.000682008	0.0050515	Erap1	80898
ENSMUSG00000021340	-0.911667	0.000685394	0.00507012	Gpld1	14756
ENSMUSG00000036402	-0.956077	0.000685597	0.00507012	Gng12	14701
ENSMUSG00000038764	-1.06342	0.000694838	0.00512506	Ptpn3	545622
ENSMUSG00000021273	-1.01708	0.00069574	0.0051285	Fdft1	14137
ENSMUSG00000034723	-1.09569	0.000696029	0.0051285	Tmx4	52837
ENSMUSG00000031751	-0.837724	0.000703906	0.00518115	Amfr	23802
ENSMUSG00000032860	-1.34652	0.000707395	0.00520412	P2ry2	18442
ENSMUSG00000080888	-3.11102	0.000709738	0.00521593	NA	NA
ENSMUSG00000028015	-0.986664	0.000713631	0.00524181	Ctso	229445
ENSMUSG00000007655	-1.75237	0.000715412	0.00525217	Cav1	12389
ENSMUSG00000063929	-1.3526	0.000717179	0.00526241	Cyp4a32	100040843
ENSMUSG00000028223	-1.08358	0.000719385	0.00527586	Decr1	67460
ENSMUSG00000041966	-1.19385	0.00071995	0.00527727	Dcaf17	75763
ENSMUSG00000066153	-1.68388	0.000722114	0.00529039	Mup21	381531
ENSMUSG00000044167	-1.86734	0.000734725	0.00537605	Foxo1	56458
ENSMUSG00000021559	-0.95093	0.000738832	0.00540168	Dapk1	69635
ENSMUSG00000039616	-1.13985	0.000751158	0.00548047	Mocos	68591
ENSMUSG00000051671	-1.57098	0.000752596	0.00548813	Coa6	67892
ENSMUSG00000096891	-3.19291	0.000758202	0.00552048	NA	NA
ENSMUSG00000074828	-1.53016	0.000778271	0.00565786	NA	NA
ENSMUSG00000022672	-1.07712	0.000791598	0.00574884	Prkdc	19090
ENSMUSG00000019873	-0.82602	0.000792285	0.00575088	Reep3	28193
ENSMUSG00000036904	-1.44722	0.000796905	0.00578144	Fzd8	14370
ENSMUSG00000010609	-1.00481	0.000798066	0.0057869	Psen2	19165
ENSMUSG00000045392	-1.59448	0.000812637	0.00588652	Olfr1033	258571
ENSMUSG00000050931	-0.868203	0.000813683	0.00589108	Sgms2	74442
ENSMUSG00000026389	-1.78843	0.00081808	0.00591686	Steap3	68428
ENSMUSG00000038084	-0.875638	0.000819199	0.00592193	Opa1	74143
ENSMUSG00000039956	-1.47336	0.000819756	0.00592293	Mrap	77037
ENSMUSG00000031877	-1.08662	0.000822425	0.00593917	Ces2g	72361
ENSMUSG00000059040	-0.904887	0.000823374	0.00593997	Eno1b	433182
ENSMUSG00000032265	-1.36856	0.000827233	0.00596476	Tent5a	212943
ENSMUSG00000031504	-1.62039	0.000834381	0.00601324	Rab20	19332
ENSMUSG00000040407	-0.836193	0.000837451	0.00603229	Akap9	100986
ENSMUSG00000003746	-0.817112	0.000838299	0.00603533	Man1a	17155
ENSMUSG00000079343	-1.11181	0.000844921	0.00607991	C1s2	317677
ENSMUSG00000005615	-0.880955	0.000851686	0.00611925	Pcyt1a	13026
ENSMUSG00000037706	-0.789292	0.000857258	0.00615303	Cd81	12520
ENSMUSG00000022707	-0.993536	0.000859191	0.00616378	Gbe1	74185
ENSMUSG00000022533	-0.829362	0.000862681	0.00618561	Atp13a3	224088
ENSMUSG00000003617	-0.786628	0.000863108	0.00618561	Cp	12870
ENSMUSG00000050332	-1.95185	0.000865135	0.006197	Amer1	72345
ENSMUSG00000032064	-1.89865	0.000872662	0.00623704	Dixdc1	330938
ENSMUSG00000041483	-0.978221	0.000872929	0.00623704	Zfp281	226442
ENSMUSG00000009035	-1.40301	0.000874102	0.00624226	Tmem184b	223693
ENSMUSG00000042988	-1.42341	0.000874704	0.00624341	Notum	77583
ENSMUSG00000030630	-0.889201	0.000881417	0.00628815	Fah	14085
ENSMUSG00000021033	-0.899783	0.00088685	0.00631417	Gstz1	14874
ENSMUSG00000075273	-1.65799	0.000888937	0.00632585	Ttc30b	72421
ENSMUSG00000038507	-1.12361	0.000895016	0.00636016	Parp12	243771
ENSMUSG00000078566	-1.33964	0.000895107	0.00636016	Bnip3	12176
ENSMUSG00000032328	-1.01602	0.000910414	0.00646568	Tmem30a	69981
ENSMUSG00000080869	-1.79172	0.000912297	0.0064758	NA	NA
ENSMUSG00000033618	-1.6459	0.000917758	0.0065113	Map3k13	71751
ENSMUSG00000040855	-1.09366	0.000923476	0.00653874	Reps2	194590
ENSMUSG00000030966	-1.62681	0.000928198	0.00656756	Trim21	20821
ENSMUSG00000053886	-2.09261	0.000928977	0.00656783	Sh2d4a	72281
ENSMUSG00000029695	-1.06066	0.000929756	0.00657006	Aass	30956
ENSMUSG00000041324	-3.22858	0.000935998	0.00660427	Inhba	16323
ENSMUSG00000032808	-1.11907	0.00093872	0.00661687	Cyp2c38	13097
ENSMUSG00000074882	-1.06464	0.000940111	0.00662338	Cyp2c68	433247
ENSMUSG00000036985	-1.38566	0.000941633	0.0066308	Zdhhc9	208884
ENSMUSG00000085208	-1.10318	0.000952322	0.00668942	Brip1os	74038
ENSMUSG00000073424	-0.809105	0.000954088	0.0066985	Cyp4f15	106648
ENSMUSG00000089678	-0.902213	0.000965718	0.00677679	Agxt2	268782
ENSMUSG00000084788	-3.83965	0.000968587	0.00679105	NA	NA
ENSMUSG00000026614	-1.37452	0.00096871	0.00679105	Slc30a10	226781
ENSMUSG00000003053	-1.62269	0.000970155	0.00679445	Cyp2c29	13095
ENSMUSG00000025574	-1.65318	0.000974994	0.0068198	Tk1	21877
ENSMUSG00000041650	-0.952202	0.000975222	0.0068198	Pcca	110821
ENSMUSG00000031231	-1.10682	0.00099595	0.00695101	Cox7b	66142
ENSMUSG00000040820	-1.28083	0.00101626	0.0070753	Hlcs	110948
ENSMUSG00000068747	-1.4828	0.00101702	0.0070771	Sort1	20661
ENSMUSG00000021140	-1.09666	0.00103005	0.00715374	Pcnx	54604
ENSMUSG00000029471	-1.39267	0.00103399	0.00717403	Camkk2	207565
ENSMUSG00000027900	-1.12163	0.00103902	0.00720189	Dram2	67171
ENSMUSG00000052392	-1.02873	0.00105355	0.00728828	Acot4	171282
ENSMUSG00000032076	-1.00034	0.00105468	0.00729257	Cadm1	54725
ENSMUSG00000025323	-1.51322	0.00105884	0.00731775	Sp4	20688
ENSMUSG00000026655	-1.35043	0.00106135	0.00733148	Fam107b	66540
ENSMUSG00000061981	-1.25221	0.00106328	0.00734124	Flot2	14252
ENSMUSG00000028601	-1.041	0.00107054	0.00738417	Echdc2	52430
ENSMUSG00000038172	-0.998378	0.00109476	0.00754358	Ttc39b	69863
ENSMUSG00000090817	-3.10847	0.00109525	0.00754358	Gm4450	100043461
ENSMUSG00000022217	-1.45154	0.00110829	0.00761483	Emc9	85308
ENSMUSG00000039156	-0.974759	0.00110939	0.00761868	Stim2	116873
ENSMUSG00000032411	-1.067	0.00114998	0.00787565	Tfdp2	211586
ENSMUSG00000003813	-1.13823	0.00115027	0.00787565	Rad23a	19358
ENSMUSG00000026950	-1.14315	0.0011507	0.00787565	Neb	17996
ENSMUSG00000022219	-1.26109	0.00115657	0.00790431	Cideb	12684
ENSMUSG00000022210	-1.0533	0.00115809	0.00791093	Dhrs4	28200
ENSMUSG00000015305	-1.15937	0.00116564	0.00795482	Sash1	70097
ENSMUSG00000024887	-1.13953	0.0011725	0.00799004	Asah2	54447
ENSMUSG00000001995	-1.37932	0.00117678	0.00801148	Sipa1l2	244668
ENSMUSG00000033671	-0.8758	0.00118536	0.00806606	Cep350	74081
ENSMUSG00000000823	-1.05327	0.00119997	0.00815371	Zfp512b	269401
ENSMUSG00000018849	-1.01556	0.00120904	0.00820598	Wwc1	211652
ENSMUSG00000028108	-0.913924	0.00121147	0.00821603	Ecm1	13601
ENSMUSG00000041126	-1.12372	0.00122451	0.0082965	H2afv	77605
ENSMUSG00000086628	-1.55215	0.00122723	0.00830667	Gm16157	100504026
ENSMUSG00000020817	-0.945672	0.00122777	0.00830667	Rabep1	54189
ENSMUSG00000027282	-0.888479	0.00123043	0.0083207	Mtch2	56428
ENSMUSG00000055771	-1.38542	0.00123334	0.00833642	NA	NA
ENSMUSG00000001435	-0.810603	0.0012413	0.00838216	Col18a1	12822
ENSMUSG00000064181	-1.0299	0.00124921	0.00843155	Rab3ip	216363
ENSMUSG00000057037	-1.04836	0.0012515	0.008443	Cfhr1	50702
ENSMUSG00000039952	-1.16151	0.00125533	0.00846239	Dag1	13138
ENSMUSG00000038957	-1.38716	0.00126055	0.00849194	Edc3	353190
ENSMUSG00000025075	-0.881852	0.001262	0.00849459	Habp2	226243
ENSMUSG00000086231	-2.59222	0.00126224	0.00849459	NA	NA
ENSMUSG00000026664	-0.909497	0.00126287	0.00849459	Phyh	16922
ENSMUSG00000066072	-1.42717	0.00126335	0.00849459	Cyp4a10	13117
ENSMUSG00000039438	-1.08116	0.00126864	0.00852609	Ttc36	192653
ENSMUSG00000028393	-0.775869	0.0012789	0.00858547	Alad	17025
ENSMUSG00000036892	-0.851289	0.00128241	0.00860234	Prodh2	56189
ENSMUSG00000030314	-0.876264	0.00128481	0.00861434	Atg7	74244
ENSMUSG00000036932	-1.01565	0.0012919	0.00865778	Aifm1	26926
ENSMUSG00000050627	-0.879465	0.00130072	0.00869689	Gpd1l	333433
ENSMUSG00000045975	-0.898599	0.0013065	0.00872251	C2cd2	207781
ENSMUSG00000037270	-0.742201	0.00131303	0.00876203	4932438A13Rik	229227
ENSMUSG00000026179	-1.21616	0.00132036	0.00880676	Pnkd	56695
ENSMUSG00000035637	-0.919782	0.00132574	0.00883851	Grhpr	76238
ENSMUSG00000041717	-1.20478	0.00133502	0.0088878	NA	NA
ENSMUSG00000024580	-1.15766	0.00134738	0.00896165	Grpel2	17714
ENSMUSG00000047638	-0.800154	0.00135011	0.00897559	Nr1h4	20186
ENSMUSG00000042744	-1.2806	0.00135288	0.00898974	Hectd4	269700
ENSMUSG00000041237	-1.42077	0.00136569	0.00906211	Pklr	18770
ENSMUSG00000024286	-0.824344	0.00137078	0.00908734	Ccny	67974
ENSMUSG00000001700	-0.98158	0.00137744	0.00912296	Gramd3	107022
ENSMUSG00000022041	-2.1785	0.00138532	0.00917083	Chrna2	110902
ENSMUSG00000031431	-1.32668	0.00140512	0.00929327	Tsc22d3	14605
ENSMUSG00000000751	-1.00327	0.00140842	0.00930637	Rpa1	68275
ENSMUSG00000037669	-0.871477	0.00141392	0.00933836	Ldah	68832
ENSMUSG00000022517	-0.858396	0.00142154	0.00937988	Mgrn1	17237
ENSMUSG00000026198	-0.943152	0.00142974	0.00941644	Abcb6	74104
ENSMUSG00000032207	-0.920792	0.00143349	0.00943323	Lipc	15450
ENSMUSG00000027086	-0.975142	0.00144493	0.0095032	Fastkd1	320720
ENSMUSG00000036093	-0.892345	0.00144884	0.00951963	Arl5a	75423
ENSMUSG00000078517	-0.86807	0.00144944	0.00951963	Emc1	230866
ENSMUSG00000027195	-0.899586	0.00147494	0.00966017	Hsd17b12	56348
ENSMUSG00000028691	-0.817758	0.00147859	0.00967515	Prdx1	18477
ENSMUSG00000029999	-1.20477	0.0014837	0.00969509	Tgfa	21802
ENSMUSG00000048486	-0.924474	0.00148896	0.00972496	Fitm2	228859
ENSMUSG00000038481	-1.45393	0.00149181	0.00973459	Cdk19	78334
ENSMUSG00000033161	-0.679379	0.00150273	0.00980134	Atp1a1	11928
ENSMUSG00000022679	-1.31153	0.00150573	0.00981639	Mpv17l	93734
ENSMUSG00000036822	-0.989823	0.00151839	0.00989436	Topors	106021
ENSMUSG00000068036	-0.794123	0.00151966	0.00989808	Afdn	17356
ENSMUSG00000032204	-1.0085	0.00152163	0.00990178	Aqp9	64008
ENSMUSG00000085882	-1.98668	0.00152753	0.00992648	NA	NA
ENSMUSG00000090038	-1.88717	0.00153598	0.00996769	NA	NA
ENSMUSG00000040963	-0.891687	0.00155012	0.0100371	Asgr2	11890
ENSMUSG00000038914	-0.819314	0.00155064	0.0100371	Dido1	23856
ENSMUSG00000031310	-1.23977	0.00156731	0.0101338	Zmym3	56364
ENSMUSG00000020850	-0.801545	0.00157638	0.0101872	Prpf8	192159
ENSMUSG00000082393	-1.14013	0.00157744	0.0101872	NA	NA
ENSMUSG00000035093	-0.720701	0.00157773	0.0101872	Secisbp2l	70354
ENSMUSG00000087382	-1.56504	0.00158346	0.0102149	Ctcflos	74161
ENSMUSG00000075324	-2.07788	0.0015845	0.0102169	Fign	60344
ENSMUSG00000033530	-1.02395	0.00158669	0.0102264	Ttc7b	104718
ENSMUSG00000025795	-0.867408	0.00158806	0.0102306	Rassf3	192678
ENSMUSG00000025481	-0.980012	0.00159318	0.0102589	Urah	76974
ENSMUSG00000025369	-1.07527	0.00161295	0.0103705	Smarcc2	68094
ENSMUSG00000061288	-1.10855	0.00161332	0.0103705	Taok3	330177
ENSMUSG00000034850	-0.885134	0.00161345	0.0103705	Tmem127	69470
ENSMUSG00000037426	-1.1973	0.00161716	0.0103828	Depdc5	277854
ENSMUSG00000037580	-1.03746	0.00161756	0.0103828	Gch1	14528
ENSMUSG00000037287	-0.875669	0.00162989	0.0104482	Tbcel	272589
ENSMUSG00000029804	-1.36731	0.00162997	0.0104482	Herc3	73998
ENSMUSG00000078685	-3.55262	0.00164186	0.0105196	NA	NA
ENSMUSG00000027784	-1.34034	0.00166637	0.0106718	Ppm1l	242083
ENSMUSG00000027634	-1.24381	0.00167084	0.0106925	Ndrg3	29812
ENSMUSG00000054520	-1.20158	0.00167179	0.0106925	Sh3bp2	24055
ENSMUSG00000047797	-0.905196	0.00167185	0.0106925	Gjb1	14618
ENSMUSG00000039308	-1.15396	0.00167426	0.010703	Ndst2	17423
ENSMUSG00000009569	-1.27902	0.00167565	0.0107071	Mrtfb	239719
ENSMUSG00000027809	-1.01829	0.00168811	0.0107818	Etfdh	66841
ENSMUSG00000002748	-0.780551	0.00169135	0.0107976	Baz1b	22385
ENSMUSG00000037710	-0.794045	0.00169853	0.0108337	Cisd1	52637
ENSMUSG00000003824	-1.76356	0.00169958	0.0108355	Syce2	71846
ENSMUSG00000025479	-1.50125	0.00174735	0.0111166	Cyp2e1	13106
ENSMUSG00000014748	-0.839247	0.00176628	0.0112253	Tex261	21766
ENSMUSG00000021476	-1.01222	0.00177319	0.0112591	Habp4	56541
ENSMUSG00000027965	-2.01507	0.00179343	0.0113774	Olfm3	229759
ENSMUSG00000068686	-2.34849	0.00180198	0.0114266	Cd59b	333883
ENSMUSG00000026638	-0.828565	0.00180328	0.0114297	Irf6	54139
ENSMUSG00000052040	-1.35355	0.00182482	0.0115507	Klf13	50794
ENSMUSG00000073840	-2.07851	0.00182692	0.0115513	NA	NA
ENSMUSG00000025428	-0.752978	0.00182737	0.0115513	Atp5a1	11946
ENSMUSG00000040433	-1.10836	0.00183155	0.0115725	Zbtb38	245007
ENSMUSG00000026880	-0.832174	0.00186353	0.0117275	Stom	13830
ENSMUSG00000033065	-1.31912	0.0018652	0.0117328	Pfkm	18642
ENSMUSG00000063229	-1.16414	0.00188133	0.0118185	Ldha	16828
ENSMUSG00000024378	-0.980105	0.0019036	0.0119477	Stard4	170459
ENSMUSG00000034168	-1.32253	0.00191121	0.0119814	Irf2bpl	238330
ENSMUSG00000032349	-1.13379	0.00191506	0.0119984	Elovl5	68801
ENSMUSG00000040740	-1.89584	0.00191747	0.0120028	Slc25a34	384071
ENSMUSG00000020790	-0.784163	0.00191895	0.0120068	Ankfy1	11736
ENSMUSG00000021094	-1.05623	0.00193328	0.0120804	Dhrs7	66375
ENSMUSG00000028565	-1.44957	0.00193505	0.0120826	Nfia	18027
ENSMUSG00000073910	-1.40661	0.00195693	0.012198	Mob3b	214944
ENSMUSG00000026471	-1.81855	0.00195812	0.012198	Mr1	15064
ENSMUSG00000069456	-1.59501	0.00197955	0.012326	Rdh16	19683
ENSMUSG00000022751	-0.85676	0.00199715	0.0124247	Nit2	52633
ENSMUSG00000067430	-1.92559	0.00200345	0.0124474	Zfp763	73451
ENSMUSG00000054889	-1.13357	0.00200512	0.0124523	Dsp	109620
ENSMUSG00000034108	-0.962865	0.00201259	0.0124933	Ccs	12460
ENSMUSG00000030004	-1.19877	0.00202886	0.0125832	Nat8	68396
ENSMUSG00000036151	-1.03869	0.00203229	0.0125989	Tm6sf2	107770
ENSMUSG00000094559	-1.07065	0.00204359	0.0126579	Cyp2d34	223706
ENSMUSG00000047168	-1.31634	0.00205563	0.0127174	NA	NA
ENSMUSG00000025731	-0.872314	0.0020559	0.0127174	Mettl26	68347
ENSMUSG00000022574	-1.13386	0.00207793	0.0128369	Naprt	223646
ENSMUSG00000020128	-0.870463	0.00209112	0.0129015	Vps54	245944
ENSMUSG00000054814	-1.16685	0.00210394	0.0129693	Usp46	69727
ENSMUSG00000064120	-0.884312	0.00211065	0.013005	Mocs1	56738
ENSMUSG00000059588	-0.995197	0.00212366	0.0130737	Calcrl	54598
ENSMUSG00000023055	-1.18361	0.00213534	0.0131337	Calcoco1	67488
ENSMUSG00000020097	-0.758825	0.00215528	0.0132281	Sgpl1	20397
ENSMUSG00000026896	-0.777627	0.00216054	0.0132546	Ifih1	71586
ENSMUSG00000026385	-1.15201	0.00217981	0.0133633	Dbi	13167
ENSMUSG00000029201	-0.734488	0.00218245	0.0133717	Ugdh	22235
ENSMUSG00000071711	-1.09485	0.00219258	0.0134221	Mpst	246221
ENSMUSG00000030170	-1.79234	0.00221875	0.0135705	Wnt5b	22419
ENSMUSG00000027559	-1.44641	0.00222835	0.0136233	Car3	12350
ENSMUSG00000020154	-0.812861	0.00224426	0.0137064	Ptprb	19263
ENSMUSG00000058952	-0.824985	0.00224484	0.0137064	Cfi	12630
ENSMUSG00000066036	-0.876575	0.00224894	0.0137255	Ubr4	69116
ENSMUSG00000026842	-1.07175	0.00225312	0.013737	Abl1	11350
ENSMUSG00000054517	-1.60647	0.00226002	0.0137694	Trim65	338364
ENSMUSG00000017830	-1.58875	0.00226395	0.0137874	Dhx58	80861
ENSMUSG00000021488	-0.713503	0.00226616	0.0137949	Nsd1	18193
ENSMUSG00000035776	-0.966192	0.00226787	0.0137994	Cd99l2	171486
ENSMUSG00000074639	-0.938644	0.00226895	0.0138	Rdh16f2	216454
ENSMUSG00000052707	-0.950442	0.00227476	0.0138255	Tnrc6a	233833
ENSMUSG00000029428	-1.2747	0.0022766	0.0138287	Stx2	13852
ENSMUSG00000031628	-1.17638	0.0023043	0.0139909	Casp3	12367
ENSMUSG00000025854	-0.877931	0.00231909	0.0140747	Fam20c	80752
ENSMUSG00000032081	-1.02843	0.00232349	0.0140897	Apoc3	11814
ENSMUSG00000063015	-0.777289	0.00232389	0.0140897	Ccni	12453
ENSMUSG00000022403	-0.870707	0.00232454	0.0140897	St13	70356
ENSMUSG00000020774	-1.311	0.00235993	0.0142858	Aspa	11484
ENSMUSG00000018363	-0.78465	0.00236566	0.0143116	Smurf2	66313
ENSMUSG00000079260	-1.74436	0.00236622	0.0143116	Tmppe	100504715
ENSMUSG00000021458	-1.14052	0.00239137	0.0144452	Aopep	72061
ENSMUSG00000025203	-1.06949	0.00239885	0.0144842	Scd2	20250
ENSMUSG00000025533	-0.961387	0.00240379	0.0145078	Asl	109900
ENSMUSG00000045658	-0.950784	0.00241561	0.014573	Pid1	98496
ENSMUSG00000025612	-0.967492	0.00243534	0.0146629	Bach1	12013
ENSMUSG00000035504	-1.11328	0.00243746	0.0146673	Reep6	70335
ENSMUSG00000053329	-0.828423	0.00244899	0.0147241	Gatd3a	28295
ENSMUSG00000022723	-1.30367	0.00250807	0.0150562	Crybg3	224273
ENSMUSG00000085468	-3.49253	0.00250848	0.0150562	NA	NA
ENSMUSG00000036138	-0.847506	0.00252407	0.0151433	Acaa1a	113868
ENSMUSG00000039197	-0.780074	0.00253532	0.0152044	Adk	11534
ENSMUSG00000045410	-0.929252	0.00255482	0.0153019	Akr1e1	56043
ENSMUSG00000090035	-1.03594	0.00256148	0.0153353	Galnt4	14426
ENSMUSG00000070730	-0.957091	0.00257128	0.0153875	Rmdn3	67809
ENSMUSG00000078686	-2.64571	0.00257566	0.0154071	Mup9	100038948
ENSMUSG00000002409	-1.60637	0.00257679	0.0154074	Dyrk1b	13549
ENSMUSG00000040548	-0.744568	0.00257908	0.0154146	Tex2	21763
ENSMUSG00000033396	-0.98279	0.00259262	0.0154889	Spg11	214585
ENSMUSG00000054150	-1.34356	0.00259526	0.0154902	Syne3	212073
ENSMUSG00000037526	-1.17262	0.00260121	0.0155141	Atg14	100504663
ENSMUSG00000026112	-0.731015	0.00260876	0.0155462	Coa5	76178
ENSMUSG00000019883	-1.20857	0.0026088	0.0155462	Echdc1	52665
ENSMUSG00000032359	-0.858285	0.00261535	0.0155721	Ctsh	13036
ENSMUSG00000033898	-0.980659	0.00262289	0.0156039	Cfhr2	545366
ENSMUSG00000078674	-2.55505	0.00263631	0.015664	Mup18	100048884
ENSMUSG00000096652	-3.47132	0.00264765	0.015707	NA	NA
ENSMUSG00000028167	-1.26842	0.00264799	0.015707	Bdh2	69772
ENSMUSG00000096727	-1.5984	0.00266613	0.0158053	Psmb9	16912
ENSMUSG00000022235	-1.14106	0.00266709	0.0158053	Cmbl	69574
ENSMUSG00000053113	-1.55729	0.00267502	0.0158341	Socs3	12702
ENSMUSG00000024430	-2.27551	0.00268251	0.0158718	Cabyr	71132
ENSMUSG00000053436	-0.731143	0.00268377	0.0158726	Mapk14	26416
ENSMUSG00000020402	-0.75527	0.00269688	0.0159302	Vdac1	22333
ENSMUSG00000035451	-1.56071	0.00271111	0.0160075	Foxa1	15375
ENSMUSG00000025534	-0.923458	0.00273747	0.016143	Gusb	110006
ENSMUSG00000048164	-0.870814	0.0027471	0.016193	NA	NA
ENSMUSG00000026617	-0.865365	0.00275691	0.0162418	Bpnt1	23827
ENSMUSG00000073664	-0.710461	0.00275767	0.0162418	Nbeal1	269198
ENSMUSG00000022856	-1.64836	0.00276856	0.0162923	Tmem41a	66664
ENSMUSG00000078688	-2.5953	0.00277054	0.0162972	Mup2	17841
ENSMUSG00000042699	-0.986994	0.00279627	0.0164417	Dhx9	13211
ENSMUSG00000095041	-0.763441	0.00280434	0.0164824	NA	NA
ENSMUSG00000002588	-0.945162	0.00281049	0.0165048	Pon1	18979
ENSMUSG00000041750	-1.26644	0.00281259	0.0165103	Cd1d2	12480
ENSMUSG00000094530	-0.862829	0.00285813	0.0167428	NA	NA
ENSMUSG00000034177	-1.83535	0.0028746	0.0168254	Rnf43	207742
ENSMUSG00000019935	-1.87843	0.00289548	0.0169266	Slc17a8	216227
ENSMUSG00000073830	-2.68276	0.00290505	0.0169755	Mup14	100039116
ENSMUSG00000019906	-1.36919	0.00292279	0.017051	Lin7a	108030
ENSMUSG00000073834	-2.69541	0.00292568	0.0170608	Mup11	100039028
ENSMUSG00000028630	-1.16905	0.00293913	0.0171322	Dyrk2	69181
ENSMUSG00000019864	-1.09693	0.00294296	0.0171474	Rtn4ip1	170728
ENSMUSG00000061436	-1.54193	0.00299232	0.0173849	Hipk2	15258
ENSMUSG00000041688	-1.4997	0.00299419	0.0173887	Amot	27494
ENSMUSG00000024068	-0.853248	0.00299894	0.0174021	Spast	50850
ENSMUSG00000001467	-0.796295	0.00301036	0.0174539	Cyp51	13121
ENSMUSG00000021497	-0.861704	0.00302296	0.0175198	Txndc15	69672
ENSMUSG00000029063	-0.834897	0.00303801	0.0175854	Nadk	192185
ENSMUSG00000067336	-1.02312	0.00304534	0.0176134	Bmpr2	12168
ENSMUSG00000083544	-1.59118	0.00306073	0.0176952	NA	NA
ENSMUSG00000074896	-1.67139	0.00307216	0.0177522	Ifit3	15959
ENSMUSG00000078680	-2.44081	0.00308049	0.0177811	Mup10	100039008
ENSMUSG00000028185	-1.07704	0.00308773	0.0178149	Dnase2b	56629
ENSMUSG00000032267	-1.4191	0.00309127	0.0178281	Usp28	235323
ENSMUSG00000027035	-1.03945	0.00310253	0.0178784	Cers6	241447
ENSMUSG00000045087	-2.30104	0.00310387	0.0178789	S1pr5	94226
ENSMUSG00000020386	-1.00141	0.00310795	0.0178822	Sar1b	66397
ENSMUSG00000015143	-1.11573	0.00314811	0.0180895	Actn1	109711
ENSMUSG00000039967	-1.19994	0.00315529	0.0181191	Zfp292	30046
ENSMUSG00000041236	-0.912349	0.00316072	0.0181251	Vps41	218035
ENSMUSG00000044254	-0.956454	0.00321604	0.01842	Pcsk9	100102
ENSMUSG00000037071	-1.20194	0.00324493	0.0185704	Scd1	20249
ENSMUSG00000017493	-0.658436	0.00325437	0.0186169	Igfbp4	16010
ENSMUSG00000006476	-0.851408	0.00327308	0.0187164	Nsmf	56876
ENSMUSG00000045160	-1.04676	0.00330419	0.0188713	Bola3	78653
ENSMUSG00000036893	-0.941062	0.00333001	0.0190035	Ehmt1	77683
ENSMUSG00000005907	-0.941883	0.00335977	0.0191579	Pex1	71382
ENSMUSG00000030207	-1.16025	0.0033639	0.0191737	Fam234b	74525
ENSMUSG00000028469	-1.30763	0.0033753	0.0192309	Npr2	230103
ENSMUSG00000020085	-1.06753	0.00339546	0.0193329	Aifm2	71361
ENSMUSG00000053838	-0.914869	0.0033995	0.0193454	Nudcd3	209586
ENSMUSG00000057229	-0.82117	0.00340453	0.0193612	Dmac2	66349
ENSMUSG00000078675	-2.6208	0.00340501	0.0193612	Mup16	100039177
ENSMUSG00000052928	-1.07495	0.00341198	0.019393	Ctif	269037
ENSMUSG00000074024	-1.3294	0.00341491	0.0194019	4632427E13Rik	666737
ENSMUSG00000078687	-2.63796	0.0034395	0.0195103	Mup8	100041687
ENSMUSG00000028559	-0.74494	0.00344129	0.0195126	Osbpl9	100273
ENSMUSG00000029798	-1.10141	0.00345084	0.0195589	Herc6	67138
ENSMUSG00000033860	-1.09162	0.00345733	0.0195878	Fgg	99571
ENSMUSG00000068250	-1.36305	0.00346893	0.0196457	Amn1	232566
ENSMUSG00000005161	-0.890664	0.00349506	0.0197636	Prdx2	21672
ENSMUSG00000008730	-0.82134	0.00349534	0.0197636	Hipk1	15257
ENSMUSG00000027774	-0.822005	0.0035371	0.0199838	Gfm1	28030
ENSMUSG00000078683	-2.71441	0.00353997	0.019992	Mup1	17840
ENSMUSG00000058690	-0.759552	0.00355517	0.0200618	Ccser2	72972
ENSMUSG00000090112	-0.929559	0.00356923	0.0201251	Shprh	268281
ENSMUSG00000023959	-1.94602	0.00357214	0.0201335	Clic5	224796
ENSMUSG00000021999	-0.880532	0.003591	0.0202318	Cpb2	56373
ENSMUSG00000029090	-0.939568	0.00362119	0.0203681	Adgra3	70693
ENSMUSG00000034880	-1.39489	0.00370664	0.0207839	Mrpl34	94065
ENSMUSG00000089873	-2.60553	0.00371759	0.020837	Mup13	100039089
ENSMUSG00000037885	-1.31708	0.0037229	0.0208585	Stk35	67333
ENSMUSG00000027951	-1.09189	0.00375246	0.0209722	Adar	56417
ENSMUSG00000054477	-0.992029	0.00375493	0.0209722	Kcnn2	140492
ENSMUSG00000052712	-0.989381	0.00375505	0.0209722	BC004004	80748
ENSMUSG00000037646	-0.68916	0.00376523	0.0210125	Vps13b	666173
ENSMUSG00000030364	-1.76609	0.00379731	0.0211832	Clec2h	94071
ENSMUSG00000050052	-1.26348	0.00381209	0.0212572	Tdrp	72148
ENSMUSG00000025968	-0.876595	0.00383888	0.0213982	Ndufs1	227197
ENSMUSG00000078429	-0.98601	0.00385394	0.0214737	Ctdsp2	52468
ENSMUSG00000029405	-0.966181	0.00386464	0.0215163	G3bp2	23881
ENSMUSG00000041147	-1.37892	0.00390741	0.0217033	Brca2	12190
ENSMUSG00000029217	-1.10098	0.00391228	0.0217218	Tec	21682
ENSMUSG00000030530	-0.971717	0.00391556	0.0217315	Furin	18550
ENSMUSG00000086390	-1.23938	0.00391931	0.0217352	NA	NA
ENSMUSG00000028653	-1.02662	0.00392689	0.0217687	Trit1	66966
ENSMUSG00000010175	-0.987945	0.00394494	0.0218602	Prox1	19130
ENSMUSG00000006782	-1.31178	0.00397892	0.0220312	Cnp	12799
ENSMUSG00000022037	-0.857314	0.00398962	0.0220818	Clu	12759
ENSMUSG00000032652	-0.85961	0.00400026	0.022132	Crebl2	232430
ENSMUSG00000037266	-0.862863	0.00400298	0.0221385	Rsrp1	27981
ENSMUSG00000004565	-0.98528	0.00403853	0.0223176	Pnpla6	50767
ENSMUSG00000079164	-1.89764	0.00404551	0.0223474	Tlr5	53791
ENSMUSG00000022108	-0.756082	0.00405967	0.0223995	Itm2b	16432
ENSMUSG00000032018	-0.694125	0.00407293	0.0224567	Sc5d	235293
ENSMUSG00000020707	-1.45586	0.00407322	0.0224567	Rnf135	71956
ENSMUSG00000090935	-0.905176	0.00409392	0.0225532	Synj2bp	24071
ENSMUSG00000026489	-0.75043	0.00411733	0.0226645	Coq8a	67426
ENSMUSG00000078673	-2.60732	0.00414027	0.0227554	Gm2083	100048885
ENSMUSG00000062604	-1.07124	0.00418378	0.0229767	Srpk2	20817
ENSMUSG00000051124	-1.50388	0.00419319	0.0230194	Gimap9	317758
ENSMUSG00000025743	-0.899307	0.0042122	0.0231148	Sdc3	20970
ENSMUSG00000031714	-1.24345	0.00422168	0.0231578	Gab1	14388
ENSMUSG00000073988	-0.923601	0.00423007	0.0231949	Ttpa	50500
ENSMUSG00000034377	-0.99451	0.00423557	0.023216	Tulp4	68842
ENSMUSG00000000631	-0.947842	0.00426075	0.023336	Myo18a	360013
ENSMUSG00000046532	-1.56802	0.004274	0.0233904	Ar	11835
ENSMUSG00000062488	-1.62174	0.00430022	0.0235157	Ifit3b	667370
ENSMUSG00000020156	-1.16713	0.00430689	0.0235431	Pwwp3a	68114
ENSMUSG00000048310	-0.793089	0.00431439	0.0235666	Pskh1	244631
ENSMUSG00000021796	-0.842807	0.00431452	0.0235666	Bmpr1a	12166
ENSMUSG00000003546	-0.894035	0.00433493	0.0236689	Klc4	74764
ENSMUSG00000001313	-1.60224	0.00436476	0.0237859	Rnd2	11858
ENSMUSG00000021646	-0.727045	0.00442025	0.0240328	Mccc2	78038
ENSMUSG00000004099	-1.10346	0.00442693	0.0240457	Dnmt1	13433
ENSMUSG00000021416	-1.38915	0.00445608	0.0241626	Eci3	69123
ENSMUSG00000036278	-1.17386	0.00447665	0.0242648	Macrod1	107227
ENSMUSG00000055531	-0.83204	0.00450064	0.0243762	Cpsf6	432508
ENSMUSG00000064193	-0.812785	0.00453779	0.0245679	NA	NA
ENSMUSG00000029207	-1.24668	0.00457773	0.0247621	Apbb2	11787
ENSMUSG00000039253	-1.1809	0.0045789	0.0247621	Fn3krp	238024
ENSMUSG00000082173	-1.97257	0.00461228	0.0249134	NA	NA
ENSMUSG00000027690	-1.43654	0.00463132	0.0249787	Slc2a2	20526
ENSMUSG00000025584	-0.863557	0.00463805	0.0250055	Pde8a	18584
ENSMUSG00000044042	-1.08272	0.00464045	0.0250089	Fmn1	14260
ENSMUSG00000023243	-0.928526	0.00467305	0.0251655	Kcnk5	16529
ENSMUSG00000045932	-1.53919	0.0046914	0.0252451	Ifit2	15958
ENSMUSG00000029162	-0.795812	0.00470311	0.0252984	Khk	16548
ENSMUSG00000020829	-0.856338	0.00473096	0.0254386	Slc46a1	52466
ENSMUSG00000039031	-1.17894	0.0047582	0.0255753	Arhgap18	73910
ENSMUSG00000022765	-0.875495	0.00477717	0.0256676	Snap29	67474
ENSMUSG00000024913	-0.732799	0.00481283	0.025849	Lrp5	16973
ENSMUSG00000022216	-0.982994	0.00481519	0.025849	Psme1	19186
ENSMUSG00000027983	-0.796305	0.00483636	0.0259363	Cyp2u1	71519
ENSMUSG00000021377	-1.02876	0.00486383	0.0260639	Dek	110052
ENSMUSG00000026475	-4.13173	0.00489979	0.0262267	Rgs16	19734
ENSMUSG00000047735	-1.06164	0.00493377	0.0263787	Samd9l	209086
ENSMUSG00000000399	-0.887659	0.00494894	0.0264498	Ndufa9	66108
ENSMUSG00000030087	-0.762122	0.0049524	0.0264583	Klf15	66277
ENSMUSG00000042680	-1.18103	0.00496342	0.0265072	Garem1	381126
ENSMUSG00000024431	-0.697751	0.00498356	0.0265973	Nr3c1	14815
ENSMUSG00000037260	-0.747215	0.00498405	0.0265973	Hgsnat	52120
ENSMUSG00000015291	-0.88859	0.00498655	0.0266006	Gdi1	14567
ENSMUSG00000057133	-0.916379	0.0049927	0.0266234	Chd6	71389
ENSMUSG00000023341	-1.67909	0.0050046	0.0266767	Mx2	17858
ENSMUSG00000032314	-0.798518	0.00504292	0.0268335	Etfa	110842
ENSMUSG00000032086	-0.830783	0.00507835	0.0269885	Bace1	23821
ENSMUSG00000032253	-0.806393	0.00508747	0.0270268	Phip	83946
ENSMUSG00000070419	-1.97492	0.0051014	0.0270736	Cyp3a57	622127
ENSMUSG00000020623	-2.04632	0.00513039	0.027214	Map2k6	26399
ENSMUSG00000003123	-1.14378	0.005153	0.0273236	Lipe	16890
ENSMUSG00000043940	-0.960037	0.00515785	0.0273391	Wdfy3	72145
ENSMUSG00000006522	-0.886352	0.00517903	0.0274308	Itih3	16426
ENSMUSG00000030494	-0.915531	0.0052076	0.0275512	Rhpn2	52428
ENSMUSG00000072762	-2.14186	0.00525592	0.0277757	4930522L14Rik	100041734
ENSMUSG00000049672	-1.21285	0.00526694	0.0278131	Zbtb14	22666
ENSMUSG00000014361	-0.809495	0.00534064	0.0281288	Mertk	17289
ENSMUSG00000022010	-1.06607	0.00536866	0.0282659	Tsc22d1	21807
ENSMUSG00000055980	-1.21162	0.00537331	0.0282799	Irs1	16367
ENSMUSG00000024065	-0.745997	0.0054093	0.0284375	Ehd3	57440
ENSMUSG00000062300	-0.844916	0.00543291	0.0285405	Nectin2	19294
ENSMUSG00000095143	-2.89984	0.00545192	0.028619	Hsd3b4	15495
ENSMUSG00000031584	-0.732861	0.00548954	0.0287951	Gsr	14782
ENSMUSG00000025202	-1.18971	0.00550333	0.0288568	Scd3	30049
ENSMUSG00000026672	-0.787611	0.00551608	0.0289129	Optn	71648
ENSMUSG00000052056	-1.08734	0.00552551	0.0289409	Zfp217	228913
ENSMUSG00000029577	-0.793353	0.00556906	0.0291582	Ube3b	117146
ENSMUSG00000020515	-0.916278	0.0055979	0.0292984	Cnot8	69125
ENSMUSG00000043346	-1.39474	0.00564179	0.0294845	NA	NA
ENSMUSG00000092215	-2.06331	0.00565615	0.0295486	NA	NA
ENSMUSG00000082905	-1.16991	0.00568862	0.0297072	NA	NA
ENSMUSG00000087695	-3.40247	0.00569532	0.0297313	Gm16291	100503072
ENSMUSG00000031826	-0.803158	0.00570192	0.0297399	Usp10	22224
ENSMUSG00000000876	-1.01692	0.00570207	0.0297399	Pxmp4	59038
ENSMUSG00000091562	-1.2902	0.00570328	0.0297399	NA	NA
ENSMUSG00000028684	-0.810957	0.00573789	0.0299094	Urod	22275
ENSMUSG00000037720	-0.892502	0.00574838	0.029953	Tmem33	67878
ENSMUSG00000024697	-1.68102	0.00577596	0.0300856	Gna14	14675
ENSMUSG00000043671	-1.26602	0.00579091	0.0301413	Dpy19l3	233115
ENSMUSG00000086782	-2.3189	0.00581472	0.0302429	E130102H24Rik	77866
ENSMUSG00000017344	-0.732364	0.00584476	0.0303769	Vtn	22370
ENSMUSG00000049090	-1.0259	0.00584802	0.0303826	Zadh2	225791
ENSMUSG00000070327	-0.933857	0.00586095	0.0304275	Rnf213	672511
ENSMUSG00000047045	-1.24358	0.00586764	0.030451	Tmem164	209497
ENSMUSG00000022419	-1.16327	0.00587318	0.0304686	Deptor	97998
ENSMUSG00000025862	-0.78629	0.00588154	0.0305008	Stag2	20843
ENSMUSG00000028514	-0.685803	0.00588619	0.0305137	Usp24	329908
ENSMUSG00000028944	-0.926478	0.00589258	0.0305357	Prkag2	108099
ENSMUSG00000028128	-1.55705	0.00589615	0.0305429	F3	14066
ENSMUSG00000031708	-0.84175	0.00592934	0.0306812	Tecr	106529
ENSMUSG00000071266	-1.20734	0.00595741	0.0308039	Zfp946	74149
ENSMUSG00000033713	-0.925634	0.00596296	0.0308213	Foxn3	71375
ENSMUSG00000030562	-1.39358	0.00598314	0.0308805	Nox4	50490
ENSMUSG00000016239	-1.69508	0.00601994	0.0310139	Lonrf3	74365
ENSMUSG00000089791	-1.46342	0.00603921	0.0311018	NA	NA
ENSMUSG00000019066	-1.18933	0.0060435	0.0311126	Rab3d	19340
ENSMUSG00000027439	-0.770829	0.00608895	0.0313238	Gzf1	74533
ENSMUSG00000018427	-0.989563	0.00610473	0.0313821	Ypel2	77864
ENSMUSG00000030671	-0.743738	0.00611811	0.0314281	Pde3b	18576
ENSMUSG00000054588	-1.36655	0.00613312	0.0314823	NA	NA
ENSMUSG00000090523	-1.43759	0.00616136	0.0315929	Gypc	71683
ENSMUSG00000072946	-0.824776	0.00619184	0.0317262	Ptgr2	77219
ENSMUSG00000021704	-1.07905	0.00619666	0.0317394	Mtx3	382793
ENSMUSG00000070576	-1.20075	0.00621157	0.0317927	Mn1	433938
ENSMUSG00000036046	-0.753512	0.00622473	0.0318485	5031439G07Rik	223739
ENSMUSG00000071035	-1.05525	0.00622927	0.0318602	NA	NA
ENSMUSG00000042903	-1.10676	0.00625028	0.0319446	Foxo4	54601
ENSMUSG00000027947	-1.22224	0.00626544	0.0320105	Il6ra	16194
ENSMUSG00000036863	-1.43009	0.00633101	0.0322783	Syde2	214804
ENSMUSG00000025270	-0.717101	0.00634029	0.032307	Alas2	11656
ENSMUSG00000030122	-0.627088	0.00634174	0.032307	Ptms	69202
ENSMUSG00000074064	-0.843414	0.00639434	0.0325515	Mlycd	56690
ENSMUSG00000055866	-1.05775	0.00642553	0.0326482	Per2	18627
ENSMUSG00000072294	-1.81768	0.00642737	0.0326482	Klf12	16597
ENSMUSG00000032058	-0.924501	0.00642832	0.0326482	Ppp2r1b	73699
ENSMUSG00000050195	-1.32028	0.00643495	0.0326642	Scd4	329065
ENSMUSG00000021279	-0.727649	0.00643827	0.0326694	Cdc42bpb	217866
ENSMUSG00000054191	-1.8523	0.00646321	0.0327816	Klf1	16596
ENSMUSG00000025509	-0.99836	0.00647335	0.0328121	Pnpla2	66853
ENSMUSG00000028382	-0.677688	0.00650359	0.0329535	Ptbp3	230257
ENSMUSG00000022956	-0.812194	0.00651521	0.0330006	Atp5o	28080
ENSMUSG00000062822	-0.979705	0.00653048	0.0330495	4833420G17Rik	67392
ENSMUSG00000037905	-0.793661	0.00653188	0.0330495	Bri3bp	76809
ENSMUSG00000066324	-0.780874	0.00654207	0.0330893	Impad1	242291
ENSMUSG00000083111	-2.73558	0.00655784	0.0331572	NA	NA
ENSMUSG00000021895	-0.955563	0.00657427	0.0332283	Arhgef3	71704
ENSMUSG00000039047	-0.756248	0.00659648	0.0333287	Pigk	329777
ENSMUSG00000038768	-1.19224	0.00660948	0.0333706	9130409I23Rik	619326
ENSMUSG00000021091	-2.45946	0.00661387	0.0333808	Serpina3n	20716
ENSMUSG00000054733	-0.839729	0.00666966	0.0336264	Msra	110265
ENSMUSG00000054469	-0.79638	0.0066777	0.033655	Lclat1	225010
ENSMUSG00000050663	-2.36695	0.00670366	0.033751	Trhde	237553
ENSMUSG00000033355	-1.54303	0.00670393	0.033751	Rtp4	67775
ENSMUSG00000081700	-1.21594	0.00673203	0.0338805	NA	NA
ENSMUSG00000003528	-0.844243	0.0068313	0.034319	Slc25a1	13358
ENSMUSG00000032688	-1.29447	0.00683676	0.0343343	Malt1	240354
ENSMUSG00000031722	-1.28104	0.00684315	0.0343542	Hp	15439
ENSMUSG00000021866	-1.14299	0.00693237	0.0347174	Anxa11	11744
ENSMUSG00000018707	-0.696562	0.00693268	0.0347174	Dync1h1	13424
ENSMUSG00000031844	-0.96654	0.00694398	0.0347457	Hsd17b2	15486
ENSMUSG00000046138	-0.930005	0.00694498	0.0347457	9930021J03Rik	240613
ENSMUSG00000018574	-0.685593	0.00694571	0.0347457	Acadvl	11370
ENSMUSG00000025766	-1.3956	0.00694998	0.0347548	D3Ertd751e	73852
ENSMUSG00000034245	-0.78694	0.00697461	0.0348323	Hdac11	232232
ENSMUSG00000083270	-1.04148	0.00699879	0.0349209	Gm13498	227885
ENSMUSG00000001247	-0.798565	0.00700057	0.0349209	Lsr	54135
ENSMUSG00000029455	-0.60657	0.00700294	0.0349209	Aldh2	11669
ENSMUSG00000062646	-0.972887	0.00704392	0.0351099	Ganc	76051
ENSMUSG00000056342	-0.682189	0.00704581	0.0351099	Usp34	17847
ENSMUSG00000024241	-0.943981	0.00712307	0.0354699	Sos1	20662
ENSMUSG00000002781	-0.893159	0.00715454	0.0356108	Tmem143	70209
ENSMUSG00000068284	-0.974635	0.0071564	0.0356108	Usf3	207806
ENSMUSG00000020021	-0.828022	0.00719483	0.0357863	Fgd6	13998
ENSMUSG00000089694	-2.96985	0.00719671	0.0357863	Nat8f7	100043497
ENSMUSG00000025465	-0.73259	0.00728078	0.0361661	Echs1	93747
ENSMUSG00000091119	-1.67516	0.00728642	0.0361814	Ccdc152	100039139
ENSMUSG00000032249	-1.18821	0.0072962	0.0362173	Anp32a	11737
ENSMUSG00000009633	-1.37968	0.0073396	0.03642	G0s2	14373
ENSMUSG00000039450	-0.882346	0.00740401	0.0367046	Dcxr	67880
ENSMUSG00000027322	-1.07936	0.0074057	0.0367046	Siglec1	20612
ENSMUSG00000027618	-0.876226	0.00740733	0.0367046	Nfs1	18041
ENSMUSG00000052539	-0.753434	0.00742776	0.0367929	Magi3	99470
ENSMUSG00000020644	-0.764764	0.00745769	0.0369153	Id2	15902
ENSMUSG00000020641	-1.483	0.00750687	0.0371068	Rsad2	58185
ENSMUSG00000041594	-1.72107	0.00751542	0.0371361	Tmtc4	70551
ENSMUSG00000023951	-0.699419	0.00752906	0.0371905	Vegfa	22339
ENSMUSG00000053414	-1.70213	0.00754441	0.0372409	Hunk	26559
ENSMUSG00000046671	-0.722419	0.00754453	0.0372409	Mtfr1l	76824
ENSMUSG00000040661	-1.03745	0.0075512	0.0372573	Rad54l2	81000
ENSMUSG00000010914	-0.914145	0.00761129	0.0375181	Pdhx	27402
ENSMUSG00000031683	-1.31253	0.0076155	0.0375257	Lsm6	78651
ENSMUSG00000033417	-0.711293	0.00763322	0.0375869	Cacul1	78832
ENSMUSG00000030972	-0.741349	0.0076402	0.0376082	Acsm5	272428
ENSMUSG00000025403	-0.712313	0.00766154	0.0376477	Shmt2	108037
ENSMUSG00000021611	-1.45388	0.00768768	0.0377631	Tert	21752
ENSMUSG00000029167	-2.08727	0.0077337	0.0379364	Ppargc1a	19017
ENSMUSG00000075590	-1.05945	0.00779918	0.0382311	Nrbp2	223649
ENSMUSG00000024187	-0.745377	0.00785363	0.0384581	Fam234a	106581
ENSMUSG00000042548	-0.944667	0.00788733	0.0385751	Asxl1	228790
ENSMUSG00000040283	-1.10203	0.00788843	0.0385751	Btnl9	237754
ENSMUSG00000079563	-0.771625	0.00789705	0.0386039	Pglyrp2	57757
ENSMUSG00000045064	-1.5195	0.00791887	0.0386972	Zc2hc1c	72350
ENSMUSG00000039202	-0.807108	0.00792267	0.0387009	Abhd2	54608
ENSMUSG00000082791	-1.32461	0.00792883	0.0387009	NA	NA
ENSMUSG00000046062	-0.709539	0.00793125	0.0387009	Ppp1r15b	108954
ENSMUSG00000040857	-0.882284	0.00793333	0.0387009	Erf	13875
ENSMUSG00000034021	-0.831222	0.00801011	0.0390023	Pds5b	100710
ENSMUSG00000037936	-0.722728	0.00802261	0.0390306	Scarb1	20778
ENSMUSG00000001576	-0.682423	0.00802487	0.0390306	Ergic1	67458
ENSMUSG00000026576	-1.29291	0.00802572	0.0390306	Atp1b1	11931
ENSMUSG00000029270	-1.45252	0.00805095	0.0391129	Dipk1a	67266
ENSMUSG00000094793	-2.81343	0.00806168	0.0391516	Mup12	100039054
ENSMUSG00000041058	-0.831056	0.00807522	0.0391826	Wwp1	107568
ENSMUSG00000010721	-1.32064	0.00808646	0.0392118	Lmbr1	56873
ENSMUSG00000027546	-0.635989	0.00810177	0.0392538	Atp9a	11981
ENSMUSG00000081277	-0.73101	0.00814073	0.0394137	NA	NA
ENSMUSG00000053898	-0.787401	0.0081509	0.0394495	Ech1	51798
ENSMUSG00000036155	-1.36037	0.00816693	0.0395135	Mgat5	107895
ENSMUSG00000081413	-0.922805	0.00823116	0.0397971	NA	NA
ENSMUSG00000026029	-1.15622	0.00824057	0.0398107	Casp8	12370
ENSMUSG00000044308	-0.696924	0.00824241	0.0398107	Ubr3	68795
ENSMUSG00000035413	-1.26312	0.00824765	0.0398223	Tmem98	103743
ENSMUSG00000004815	-0.864793	0.00825978	0.0398673	Dgkq	110524
ENSMUSG00000025279	-0.918209	0.00826873	0.0398969	Dnase1l3	13421
ENSMUSG00000021666	-0.734331	0.00827468	0.039912	Gfm2	320806
ENSMUSG00000071042	-1.12161	0.00828217	0.0399345	Rasgrp3	240168
ENSMUSG00000042105	-0.843352	0.00834395	0.0401796	Inpp5f	101490
ENSMUSG00000036309	-0.799354	0.00834436	0.0401796	Skp1a	21402
ENSMUSG00000048826	-1.05297	0.00839634	0.0404161	Dact2	240025
ENSMUSG00000009291	-0.664407	0.008425	0.0405402	Pttg1ip	108705
ENSMUSG00000020140	-1.82915	0.00848168	0.0407714	Lgr5	14160
ENSMUSG00000083282	-0.843707	0.0084879	0.0407875	Ctsf	56464
ENSMUSG00000085499	-1.94464	0.00853795	0.0410001	Gm15713	626693
ENSMUSG00000022797	-0.93858	0.00857685	0.0411729	Tfrc	22042
ENSMUSG00000032370	-0.892056	0.00857976	0.0411729	Lactb	80907
ENSMUSG00000066258	-1.36487	0.00866702	0.0415494	Trim12a	76681
ENSMUSG00000041528	-0.947821	0.00867556	0.0415763	Rnf123	84585
ENSMUSG00000000711	-0.669085	0.00871328	0.0417005	Rab5b	19344
ENSMUSG00000024135	-0.910626	0.00872828	0.0417441	Srbd1	78586
ENSMUSG00000046982	-0.899133	0.00873543	0.0417642	Tshz1	110796
ENSMUSG00000000049	-0.653338	0.00875342	0.0418103	Apoh	11818
ENSMUSG00000031540	-0.967221	0.00881602	0.0420358	Kat6a	244349
ENSMUSG00000081053	-2.8937	0.00890947	0.0424268	NA	NA
ENSMUSG00000019851	-0.640155	0.00898517	0.0427271	Perp	64058
ENSMUSG00000014599	-1.10306	0.0090388	0.0429559	Csf1	12977
ENSMUSG00000055493	-1.2024	0.00907897	0.0431152	Epm2a	13853
ENSMUSG00000038393	-0.966174	0.00909849	0.0431934	Txnip	56338
ENSMUSG00000052407	-1.45889	0.00912405	0.0433002	Ccdc171	320226
ENSMUSG00000033623	-0.802561	0.00913394	0.0433114	Pcgf3	69587
ENSMUSG00000036875	-1.41425	0.00913866	0.0433114	Dna2	327762
ENSMUSG00000030688	-0.757561	0.00921249	0.0436175	Stard10	56018
ENSMUSG00000026202	-0.731423	0.00925059	0.0437833	Tuba4a	22145
ENSMUSG00000060807	-0.898276	0.00929622	0.0439845	Serpina6	12401
ENSMUSG00000086507	-2.74275	0.00931289	0.0440486	NA	NA
ENSMUSG00000061540	-1.25282	0.00936964	0.0442726	Orm2	18406
ENSMUSG00000029627	-1.39963	0.00940938	0.0444307	Zkscan14	67235
ENSMUSG00000064637	-2.37614	0.0094472	0.0445945	NA	NA
ENSMUSG00000046743	-1.03146	0.00945984	0.0446392	Fat4	329628
ENSMUSG00000036339	-0.766101	0.00951618	0.0448901	Tmem260	218989
ENSMUSG00000056091	-1.22407	0.00963932	0.0454204	St3gal5	20454
ENSMUSG00000027710	-0.864112	0.00965491	0.0454687	Acad9	229211
ENSMUSG00000050553	-2.28947	0.00969356	0.0456052	Gk2	14626
ENSMUSG00000083879	-1.26519	0.00971701	0.0456851	NA	NA
ENSMUSG00000026773	-1.37467	0.00975622	0.0458187	Pfkfb3	170768
ENSMUSG00000029776	-0.793266	0.00981565	0.0460418	Hibadh	58875
ENSMUSG00000057396	-1.29704	0.0098211	0.0460521	Zfp759	268670
ENSMUSG00000086253	-3.2891	0.00984404	0.0461028	NA	NA
ENSMUSG00000001911	-1.26041	0.00987254	0.0462167	Nfix	18032
ENSMUSG00000022353	-0.834039	0.0098817	0.0462443	Mtss1	211401
ENSMUSG00000078493	-2.7406	0.00992273	0.0464056	NA	NA
ENSMUSG00000035948	-1.54429	0.0099601	0.046565	Acss3	380660
ENSMUSG00000026096	-0.956069	0.00998637	0.0466569	Osgepl1	72085
ENSMUSG00000082724	-2.3052	0.0100303	0.0468467	NA	NA
ENSMUSG00000029291	-0.964124	0.0100486	0.046901	Rufy3	52822
ENSMUSG00000038188	-1.20948	0.0100988	0.0471045	Scarf1	380713
ENSMUSG00000034621	-1.05957	0.0101247	0.0472096	Gpatch8	237943
ENSMUSG00000020638	-1.71403	0.0101704	0.0473918	Cmpk2	22169
ENSMUSG00000030560	-0.696855	0.0102486	0.0476908	Ctsc	13032
ENSMUSG00000035171	-0.998394	0.0102496	0.0476908	1110059E24Rik	66206
ENSMUSG00000063524	-0.724152	0.0102515	0.0476908	Eno1	13806
ENSMUSG00000020253	-1.10545	0.0102904	0.047809	Ppm1m	67905
ENSMUSG00000028403	-0.939769	0.0103117	0.0478767	Zdhhc21	68268
ENSMUSG00000016942	-0.711941	0.0103369	0.0479775	Tmprss6	71753
ENSMUSG00000090369	-2.19865	0.0103667	0.0480532	4933411K16Rik	66765
ENSMUSG00000039981	-1.74915	0.0103757	0.0480789	Zc3h12d	237256
ENSMUSG00000030729	-1.32445	0.0103961	0.0481577	Pgm2l1	70974
ENSMUSG00000021620	-0.776794	0.0104586	0.0484155	Acot12	74156
ENSMUSG00000038751	-3.1865	0.0104659	0.0484333	Ptk6	20459
ENSMUSG00000081412	-1.81353	0.010474	0.0484391	NA	NA
ENSMUSG00000008763	-0.698536	0.0107578	0.0496059	Man1a2	17156
ENSMUSG00000042524	-0.691511	0.0108074	0.0497987	Sun2	223697
ENSMUSG00000026447	-1.27856	0.0108114	0.0497987	Pik3c2b	240752
ENSMUSG00000024472	-0.795109	0.0108129	0.0497987	Dcp2	70640
ENSMUSG00000060538	-1.1057	0.0108182	0.049803	Tmem219	68742

## Sheet: CAST Liver
SUPPLEMENTAL TABLE 2 - ER STRESS INDUCED DOWNREGULATED GENES
Ensembl ID	log2FoldChange	pvalue	padj	symbol	entrez
ENSMUSG00000000056	-1.439	0.000263999	0.00194195	Narf	67608
ENSMUSG00000000154	-0.765456	0.00149841	0.00854523	Slc22a18	18400
ENSMUSG00000000171	-1.09462	7.08232e-07	1.04058e-05	Sdhd	66925
ENSMUSG00000000303	-1.85059	2.83387e-12	1.10056e-10	Cdh1	12550
ENSMUSG00000000340	-0.982853	0.000805131	0.00505342	Dbt	13171
ENSMUSG00000000399	-0.729944	0.00156847	0.00888363	Ndufa9	66108
ENSMUSG00000000420	-0.723068	0.00398733	0.0194324	Galnt1	14423
ENSMUSG00000000594	-0.946207	0.000391119	0.00272686	Gm2a	14667
ENSMUSG00000000631	-0.736774	0.00168955	0.00946873	Myo18a	360013
ENSMUSG00000000673	-1.0052	0.000217318	0.00165033	Haao	107766
ENSMUSG00000000708	-1.15705	2.0047e-05	0.000205104	Kat2b	18519
ENSMUSG00000000751	-0.964724	0.00111621	0.00666108	Rpa1	68275
ENSMUSG00000000753	-0.587922	0.00540878	0.0249648	Serpinf1	20317
ENSMUSG00000000823	-1.00873	0.00507003	0.0237169	Zfp512b	269401
ENSMUSG00000000881	-1.72444	6.02357e-07	9.03718e-06	Dlg3	53310
ENSMUSG00000000976	-1.29576	6.82103e-05	0.000603691	Heatr6	217026
ENSMUSG00000001482	-1.10602	0.000342834	0.00242653	Def8	23854
ENSMUSG00000001604	-0.847529	0.00715567	0.031386	Tcea3	21401
ENSMUSG00000001942	-1.73057	2.22647e-09	5.53389e-08	Siae	22619
ENSMUSG00000001983	-0.963424	0.00162103	0.0091431	Taco1	70207
ENSMUSG00000001995	-1.66084	3.48947e-05	0.000334653	Sipa1l2	244668
ENSMUSG00000001999	-0.987234	0.00419527	0.0202735	Blvra	109778
ENSMUSG00000002015	-0.78165	0.00165496	0.00931336	Bcap31	27061
ENSMUSG00000002032	-4.09921	1.10827e-19	1.18904e-17	Tmem25	71687
ENSMUSG00000002103	-0.852095	0.000290813	0.00210836	Acp2	11432
ENSMUSG00000002227	-2.57816	5.90185e-05	0.00053213	Mov10	17454
ENSMUSG00000002250	-1.69707	0.00885815	0.0372013	Ppard	19015
ENSMUSG00000002332	-1.24163	1.74915e-08	3.68954e-07	Dhrs1	52585
ENSMUSG00000002346	-1.43816	0.000228549	0.00172226	Slc25a42	73095
ENSMUSG00000002475	-0.835836	0.0010769	0.0064575	Abhd3	106861
ENSMUSG00000002588	-0.845062	0.000466169	0.00315385	Pon1	18979
ENSMUSG00000002617	-1.72737	0.000964209	0.00587148	Zfp40	22700
ENSMUSG00000002731	-1.03693	0.00129221	0.00753349	Prkra	23992
ENSMUSG00000002847	-1.15685	0.000753462	0.00478551	Pla1a	85031
ENSMUSG00000002992	-1.10718	0.000955699	0.00583873	Apoc2	11813
ENSMUSG00000003123	-1.0175	0.00583351	0.0265229	Lipe	16890
ENSMUSG00000003559	-0.76904	0.012159	0.0482124	As3mt	57344
ENSMUSG00000003585	-2.10292	2.35629e-16	1.6733e-14	Sec14l2	67815
ENSMUSG00000003617	-1.0267	6.01277e-05	0.000540823	Cp	12870
ENSMUSG00000003746	-0.600125	0.00564443	0.0258207	Man1a	17155
ENSMUSG00000003809	-0.754164	0.000220231	0.00166801	Gcdh	270076
ENSMUSG00000003813	-1.56967	1.8165e-08	3.81006e-07	Rad23a	19358
ENSMUSG00000003849	-1.0771	0.000401732	0.00279302	Nqo1	18104
ENSMUSG00000003923	-0.717582	0.00837918	0.0355704	Tfam	21780
ENSMUSG00000003948	-0.989974	6.41177e-06	7.45274e-05	Mmd	67468
ENSMUSG00000003949	-3.07058	6.37064e-14	3.10475e-12	Hlf	217082
ENSMUSG00000004099	-1.19292	0.00203705	0.0110749	Dnmt1	13433
ENSMUSG00000004558	-0.900323	0.000160449	0.00126468	Ndrg2	29811
ENSMUSG00000004562	-1.29673	0.000153337	0.00121634	Arhgef40	268739
ENSMUSG00000004568	-1.06542	0.000258143	0.00190586	Arhgef18	102098
ENSMUSG00000004610	-0.685143	0.00541987	0.0250005	Etfb	110826
ENSMUSG00000004633	-1.55041	6.05855e-08	1.14514e-06	Chn2	69993
ENSMUSG00000004789	-0.980354	9.77761e-07	1.39135e-05	Dlst	78920
ENSMUSG00000004945	-0.780083	0.00317721	0.0161155	Tmem242	70544
ENSMUSG00000005089	-1.5815	1.75467e-10	5.24397e-09	Slc1a2	20511
ENSMUSG00000005107	-1.2403	1.23381e-07	2.16215e-06	Slc2a9	117591
ENSMUSG00000005161	-0.665663	0.00738937	0.0322083	Prdx2	21672
ENSMUSG00000005233	-3.41818	0.0107594	0.0436138	Spc25	66442
ENSMUSG00000005268	-2.43563	1.01597e-17	8.70759e-16	Prlr	19116
ENSMUSG00000005534	-1.21476	5.03679e-07	7.66465e-06	Insr	16337
ENSMUSG00000005677	-3.44749	3.41926e-19	3.56583e-17	Nr1i3	12355
ENSMUSG00000005681	-1.02654	0.000318492	0.00227911	Apoa2	11807
ENSMUSG00000005803	-0.939679	2.7675e-06	3.50652e-05	Sqor	59010
ENSMUSG00000005907	-0.841782	0.00156787	0.00888363	Pex1	71382
ENSMUSG00000005982	-1.05855	1.69742e-05	0.000176895	Naa60	74763
ENSMUSG00000006218	-1.79657	0.00227626	0.0121539	Fam131c	277743
ENSMUSG00000006373	-0.702798	0.00191287	0.0104839	Pgrmc1	53328
ENSMUSG00000006494	-1.6244	2.37723e-13	1.05826e-11	Pdk1	228026
ENSMUSG00000006522	-0.669985	0.00453171	0.021633	Itih3	16426
ENSMUSG00000006567	-2.12973	1.26357e-12	5.05193e-11	Atp7b	11979
ENSMUSG00000006800	-1.13706	0.000777542	0.00490656	Sulf2	72043
ENSMUSG00000006818	-0.929189	5.29592e-05	0.000485085	Sod2	20656
ENSMUSG00000006932	-0.651991	0.0018481	0.0102039	Ctnnb1	12387
ENSMUSG00000007338	-2.15243	2.05035e-14	1.07665e-12	Mrpl49	18120
ENSMUSG00000007617	-1.01758	0.00333877	0.0167934	Homer1	26556
ENSMUSG00000008540	-0.918656	3.23058e-05	0.000312031	Mgst1	56615
ENSMUSG00000008575	-2.14027	1.05184e-08	2.30677e-07	Nfib	18028
ENSMUSG00000008730	-1.18855	0.00019587	0.00150957	Hipk1	15257
ENSMUSG00000009090	-0.599155	0.00967852	0.0400154	Ap1b1	11764
ENSMUSG00000009115	-3.7231	0.00047902	0.00323178	Spatc1l	76573
ENSMUSG00000009281	-1.02234	2.23862e-05	0.000225724	Rarres2	71660
ENSMUSG00000009376	-1.05426	0.00019821	0.00152569	Met	17295
ENSMUSG00000009378	-2.14455	8.89474e-13	3.62085e-11	Slc16a12	240638
ENSMUSG00000009569	-0.993354	0.000459729	0.00312201	Mrtfb	239719
ENSMUSG00000009575	-1.14123	3.80489e-05	0.000360498	Cbx5	12419
ENSMUSG00000009772	-1.24651	0.00158366	0.00894928	Nuak2	74137
ENSMUSG00000009905	-2.10428	5.96651e-16	4.06295e-14	Kdsr	70750
ENSMUSG00000010025	-0.739844	0.00521082	0.0242537	Aldh3a2	11671
ENSMUSG00000010122	-1.50291	7.08375e-10	1.91377e-08	Slc47a1	67473
ENSMUSG00000010277	-1.15376	4.20168e-07	6.51347e-06	2610507B11Rik	72503
ENSMUSG00000010601	-3.31926	1.0056e-17	8.66849e-16	Apol7a	75761
ENSMUSG00000010651	-1.49779	2.05491e-06	2.68343e-05	Acaa1b	235674
ENSMUSG00000010663	-0.95721	4.7391e-05	0.000438426	Fads1	76267
ENSMUSG00000010914	-1.06165	0.000135112	0.0010868	Pdhx	27402
ENSMUSG00000011382	-1.65659	6.37979e-15	3.82081e-13	Dhdh	71755
ENSMUSG00000012428	-2.1752	3.12008e-07	4.98178e-06	Steap4	117167
ENSMUSG00000013593	-0.611689	0.00456338	0.0217285	Ndufs2	226646
ENSMUSG00000013663	-0.827543	0.00163259	0.00920469	Pten	19211
ENSMUSG00000013846	-0.950781	0.00694473	0.0306592	St3gal1	20442
ENSMUSG00000014329	-1.33823	0.000186978	0.00145078	Bicc1	83675
ENSMUSG00000014361	-0.925349	0.00024034	0.0017921	Mertk	17289
ENSMUSG00000014426	-1.19361	0.00234574	0.0124675	Map3k4	26407
ENSMUSG00000014606	-0.75688	0.000514772	0.00344405	Slc25a11	67863
ENSMUSG00000014748	-0.630158	0.00590328	0.0267585	Tex261	21766
ENSMUSG00000014850	-1.52434	2.31974e-05	0.000233136	Msh3	17686
ENSMUSG00000015083	-1.01879	6.57359e-05	0.000584567	C8g	69379
ENSMUSG00000015112	-1.35597	3.53595e-07	5.55655e-06	Slc25a13	50799
ENSMUSG00000015133	-1.39432	0.000465086	0.00315122	Lrrk1	233328
ENSMUSG00000015143	-1.55291	5.01167e-06	5.96481e-05	Actn1	109711
ENSMUSG00000015243	-0.98512	0.000866351	0.0053788	Abca1	11303
ENSMUSG00000015291	-0.720341	0.00857436	0.0361622	Gdi1	14567
ENSMUSG00000015305	-0.951743	0.00121678	0.00714358	Sash1	70097
ENSMUSG00000015451	-1.08309	6.70327e-09	1.53087e-07	C4a	625018
ENSMUSG00000015776	-0.688181	0.00708712	0.0311674	Med22	20933
ENSMUSG00000015843	-1.25756	0.00315736	0.0160408	Rxrg	20183
ENSMUSG00000015889	-0.82857	0.000846918	0.00527352	Lta4h	16993
ENSMUSG00000015970	-1.36347	5.00473e-09	1.15891e-07	Chdh	218865
ENSMUSG00000016194	-0.916708	4.96756e-05	0.00045701	Hsd11b1	15483
ENSMUSG00000016253	-1.10852	5.88765e-05	0.00053117	Nelfcd	57314
ENSMUSG00000016344	-1.18548	0.00122111	0.00716381	Ppdpf	66496
ENSMUSG00000016382	-2.00183	9.57518e-09	2.11548e-07	Pls3	102866
ENSMUSG00000016520	-1.63224	2.29496e-05	0.000231092	Lnx2	140887
ENSMUSG00000016534	-0.944728	1.2882e-05	0.000138208	Lamp2	16784
ENSMUSG00000016756	-1.84359	2.92827e-14	1.48535e-12	Cmah	12763
ENSMUSG00000016758	-1.28416	0.00893394	0.0374563	Bik	12124
ENSMUSG00000016933	-0.921949	0.00193771	0.0106161	Plcg1	18803
ENSMUSG00000016940	-1.28174	0.000366737	0.00258101	Kctd2	70382
ENSMUSG00000017009	-1.18728	0.000699567	0.0044781	Sdc4	20971
ENSMUSG00000017057	-1.02392	0.000200417	0.00153825	Il13ra1	16164
ENSMUSG00000017188	-0.755687	0.00356994	0.0177225	Coa3	52469
ENSMUSG00000017453	-1.1608	2.69169e-08	5.46139e-07	Pipox	19193
ENSMUSG00000017491	-1.98246	3.56247e-08	6.99963e-07	Rarb	218772
ENSMUSG00000017707	-0.703371	0.0125028	0.0493659	Serinc3	26943
ENSMUSG00000017718	-1.76698	0.00341604	0.0171065	Afmid	71562
ENSMUSG00000017802	-1.67964	7.53608e-12	2.76131e-10	Retreg3	67998
ENSMUSG00000017830	-1.62611	0.000693942	0.00444725	Dhx58	80861
ENSMUSG00000017929	-2.33878	1.63426e-14	8.70419e-13	B4galt5	56336
ENSMUSG00000018042	-0.798441	0.000350109	0.00247332	Cyb5r3	109754
ENSMUSG00000018166	-1.00254	0.0106609	0.0433913	Erbb3	13867
ENSMUSG00000018340	-0.784593	0.000566327	0.00374197	Anxa6	11749
ENSMUSG00000018363	-0.601365	0.00676	0.0300572	Smurf2	66313
ENSMUSG00000018417	-1.29253	4.27151e-06	5.19161e-05	Myo1b	17912
ENSMUSG00000018648	-1.64975	0.0121361	0.0481473	Dusp14	56405
ENSMUSG00000018727	-2.27061	8.38295e-07	1.21139e-05	Cpsf4l	52670
ENSMUSG00000018796	-1.38983	1.06058e-08	2.32254e-07	Acsl1	14081
ENSMUSG00000018809	-1.58974	0.0034901	0.0174073	Smyd4	319822
ENSMUSG00000018830	-1.39969	0.00589385	0.0267483	Myh11	17880
ENSMUSG00000018846	-0.748801	0.0117673	0.0469619	Pank3	211347
ENSMUSG00000018849	-0.82009	0.000842442	0.00525004	Wwc1	211652
ENSMUSG00000018899	-1.42226	7.54269e-06	8.62608e-05	Irf1	16362
ENSMUSG00000018900	-1.62891	1.77123e-07	3.00164e-06	Slc22a5	20520
ENSMUSG00000019232	-2.66879	1.40643e-20	1.77746e-18	Etnppl	71760
ENSMUSG00000019256	-2.02649	2.06359e-08	4.28612e-07	Ahr	11622
ENSMUSG00000019312	-1.58488	0.00142235	0.00817931	Grb7	14786
ENSMUSG00000019368	-0.789108	0.000450744	0.00307359	Sec14l4	103655
ENSMUSG00000019478	-1.08492	7.91258e-05	0.000685251	Rab4a	19341
ENSMUSG00000019718	-2.21391	1.11776e-09	2.90403e-08	L3hypdh	67217
ENSMUSG00000019762	-1.06329	1.0661e-05	0.000117075	Iyd	70337
ENSMUSG00000019763	-1.27094	7.63062e-05	0.000664305	Rmnd1	66084
ENSMUSG00000019768	-1.84572	4.19224e-07	6.5056e-06	Esr1	13982
ENSMUSG00000019769	-1.5429	0.000419866	0.0029021	NA	NA
ENSMUSG00000019785	-3.74807	0.000293848	0.0021252	Clvs2	215890
ENSMUSG00000019822	-0.721699	0.00502957	0.023572	Smpd2	20598
ENSMUSG00000019851	-1.06786	1.95937e-06	2.58585e-05	Perp	64058
ENSMUSG00000019864	-1.6756	5.05314e-08	9.64885e-07	Rtn4ip1	170728
ENSMUSG00000019866	-0.705412	0.00930927	0.0387466	Crybg1	11630
ENSMUSG00000019883	-1.39881	0.000231114	0.00173808	Echdc1	52665
ENSMUSG00000019935	-1.78036	1.35673e-05	0.000144727	Slc17a8	216227
ENSMUSG00000019947	-0.870614	0.00737521	0.0321786	Arid5b	71371
ENSMUSG00000019987	-2.12201	9.71903e-11	3.00705e-09	Arg1	11846
ENSMUSG00000020010	-1.70109	2.92676e-06	3.6895e-05	Vnn3	26464
ENSMUSG00000020014	-2.94778	0.000900252	0.00554096	Cfap54	380654
ENSMUSG00000020017	-2.75282	1.13405e-37	6.50466e-35	Hal	15109
ENSMUSG00000020037	-2.51493	0.00183661	0.0101668	Rfx4	71137
ENSMUSG00000020053	-1.13704	5.14213e-09	1.18707e-07	Igf1	16000
ENSMUSG00000020068	-2.15703	3.15521e-18	2.95935e-16	NA	NA
ENSMUSG00000020072	-2.00835	9.01033e-15	5.14831e-13	Pbld2	67307
ENSMUSG00000020085	-1.47123	1.03467e-05	0.000114467	Aifm2	71361
ENSMUSG00000020091	-2.00236	1.11031e-07	1.96652e-06	Eif4ebp2	13688
ENSMUSG00000020097	-1.39775	5.02971e-08	9.61642e-07	Sgpl1	20397
ENSMUSG00000020098	-1.15676	2.72952e-06	3.46723e-05	Pcbd1	13180
ENSMUSG00000020102	-1.94901	1.29127e-11	4.59587e-10	Slc16a7	20503
ENSMUSG00000020105	-1.03894	0.00168872	0.00946765	Lrig3	320398
ENSMUSG00000020122	-1.23141	0.00135595	0.00785293	Egfr	13649
ENSMUSG00000020128	-0.98262	0.00261671	0.0136779	Vps54	245944
ENSMUSG00000020131	-1.87811	0.00820232	0.0349889	Pcsk4	18551
ENSMUSG00000020150	-1.13523	5.39863e-05	0.000492716	Gamt	14431
ENSMUSG00000020156	-0.940089	0.0124077	0.0490421	Pwwp3a	68114
ENSMUSG00000020175	-1.9517	4.29515e-05	0.000402346	Rab36	76877
ENSMUSG00000020205	-2.67477	3.04656e-05	0.000296176	Phlda1	21664
ENSMUSG00000020220	-1.06162	0.000451264	0.00307517	Vps13d	230895
ENSMUSG00000020258	-1.69784	2.52432e-07	4.10974e-06	Glyctk	235582
ENSMUSG00000020261	-1.3667	8.32187e-06	9.41609e-05	Slc36a1	215335
ENSMUSG00000020265	-0.879	0.000825743	0.00516341	Sumo3	20610
ENSMUSG00000020309	-0.991968	0.000573185	0.00378053	Chac2	68044
ENSMUSG00000020334	-1.73876	0.0027695	0.0143308	Slc22a4	30805
ENSMUSG00000020381	-2.3297	0.0088395	0.0371334	Mrnip	68067
ENSMUSG00000020402	-0.673327	0.00119707	0.00704901	Vdac1	22333
ENSMUSG00000020422	-0.767411	0.0107719	0.0436406	Tns3	319939
ENSMUSG00000020432	-0.76733	0.00536111	0.0247831	Tcn2	21452
ENSMUSG00000020455	-0.815191	0.00184397	0.0101924	Trim11	94091
ENSMUSG00000020458	-1.21729	1.10531e-06	1.55722e-05	Rtn4	68585
ENSMUSG00000020515	-0.903199	0.00140466	0.00809728	Cnot8	69125
ENSMUSG00000020534	-1.3829	2.96526e-07	4.74982e-06	Shmt1	20425
ENSMUSG00000020538	-2.30929	4.43259e-13	1.87793e-11	Srebf1	20787
ENSMUSG00000020592	-0.950661	0.00408613	0.0198103	Sdc1	20969
ENSMUSG00000020605	-1.2122	0.000761843	0.00482436	Hs1bp3	58240
ENSMUSG00000020609	-0.960551	0.000248058	0.00184411	Apob	238055
ENSMUSG00000020614	-1.72982	1.46906e-06	2.01732e-05	Fam20a	208659
ENSMUSG00000020623	-2.88492	2.07703e-05	0.000211431	Map2k6	26399
ENSMUSG00000020629	-0.788024	0.00176724	0.00984125	Adi1	104923
ENSMUSG00000020672	-2.37602	0.000837615	0.00522214	Sntg2	268534
ENSMUSG00000020707	-1.41243	0.00012361	0.00100622	Rnf135	71956
ENSMUSG00000020733	-0.774615	0.00050476	0.00338162	Slc9a3r1	26941
ENSMUSG00000020774	-0.996922	5.51133e-05	0.000501773	Aspa	11484
ENSMUSG00000020777	-0.899589	9.59623e-05	0.000810813	Acox1	11430
ENSMUSG00000020821	-0.658591	0.00417982	0.0202185	Kif1c	16562
ENSMUSG00000020830	-2.21984	0.00599692	0.0271335	Vmo1	327956
ENSMUSG00000020838	-3.70956	0.000461431	0.0031293	Slc6a4	15567
ENSMUSG00000020841	-0.921122	0.00143906	0.00825586	Cpd	12874
ENSMUSG00000020850	-1.34062	2.53107e-06	3.24277e-05	Prpf8	192159
ENSMUSG00000020865	-1.10404	3.05751e-07	4.8871e-06	Abcc3	76408
ENSMUSG00000020877	-0.881617	0.000896001	0.00552608	Scrn2	217140
ENSMUSG00000020899	-0.902565	0.00627247	0.0281921	Pfas	237823
ENSMUSG00000020919	-0.683075	0.00416114	0.0201477	Stat5b	20851
ENSMUSG00000020961	-1.37074	0.0107625	0.0436146	Ston2	108800
ENSMUSG00000021025	-1.52811	4.54677e-08	8.73789e-07	Nfkbia	18035
ENSMUSG00000021033	-0.596861	0.00570678	0.0260499	Gstz1	14874
ENSMUSG00000021048	-1.2759	7.40087e-08	1.36765e-06	Mthfd1	108156
ENSMUSG00000021051	-0.667621	0.0117302	0.0468486	Ppp2r5e	26932
ENSMUSG00000021069	-1.38639	5.7042e-10	1.56373e-08	Pygl	110095
ENSMUSG00000021091	-1.59054	7.93485e-11	2.4816e-09	Serpina3n	20716
ENSMUSG00000021097	-1.91472	3.93029e-06	4.83202e-05	Clmn	94040
ENSMUSG00000021135	-2.08518	1.05196e-24	2.0642e-22	Slc10a1	20493
ENSMUSG00000021140	-0.991641	0.00243886	0.0128837	Pcnx	54604
ENSMUSG00000021185	-1.28782	7.08219e-05	0.000622065	Dglucy	217830
ENSMUSG00000021209	-1.16169	0.00170766	0.00954979	Ppp4r4	74521
ENSMUSG00000021210	-0.873062	0.00254754	0.0133444	Akr1c6	83702
ENSMUSG00000021213	-0.926666	0.00281516	0.0145218	Akr1c13	27384
ENSMUSG00000021214	-1.47365	1.22192e-08	2.64863e-07	Akr1c18	105349
ENSMUSG00000021215	-2.44186	3.10607e-12	1.19792e-10	Net1	56349
ENSMUSG00000021222	-2.3759	6.8007e-11	2.15785e-09	Dcaf4	73828
ENSMUSG00000021224	-0.728033	0.0013548	0.0078493	Numb	18222
ENSMUSG00000021238	-0.592297	0.0115421	0.0462333	Aldh6a1	104776
ENSMUSG00000021240	-1.12586	0.00287108	0.0147694	Abcd4	19300
ENSMUSG00000021244	-1.13632	0.00423618	0.0204381	Ylpm1	56531
ENSMUSG00000021268	-1.38117	2.66069e-05	0.000261906	Meg3	17263
ENSMUSG00000021281	-1.44727	8.32805e-05	0.000716716	Tnfaip2	21928
ENSMUSG00000021327	-1.01744	0.000833592	0.00520315	Zkscan3	72739
ENSMUSG00000021360	-1.30154	0.00247694	0.0130433	Gcnt2	14538
ENSMUSG00000021364	-1.30475	0.00041218	0.00285634	Elovl2	54326
ENSMUSG00000021376	-1.33292	1.02323e-05	0.000113285	Tpmt	22017
ENSMUSG00000021395	-0.654514	0.0101223	0.0415508	Spin1	20729
ENSMUSG00000021416	-1.54174	3.07741e-06	3.8696e-05	Eci3	69123
ENSMUSG00000021417	-0.891251	0.00146028	0.00836294	Eci2	23986
ENSMUSG00000021466	-1.24255	0.000721759	0.0046077	Ptch1	19206
ENSMUSG00000021474	-0.751705	0.00722581	0.0316193	Sfxn1	14057
ENSMUSG00000021476	-0.970895	0.000186057	0.00144438	Habp4	56541
ENSMUSG00000021488	-0.715745	0.00739894	0.032235	Nsd1	18193
ENSMUSG00000021509	-0.895422	0.00740561	0.0322546	Slc25a48	328258
ENSMUSG00000021518	-0.725577	0.00684685	0.0303348	Ptdss1	19210
ENSMUSG00000021539	-1.50343	1.13369e-06	1.59198e-05	Lect2	16841
ENSMUSG00000021573	-2.02484	1.86306e-10	5.53463e-09	Tppp	72948
ENSMUSG00000021577	-0.791374	9.83178e-05	0.000826501	Sdha	66945
ENSMUSG00000021583	-0.68449	0.00526098	0.0244262	Erap1	80898
ENSMUSG00000021591	-2.91111	2.56159e-14	1.31275e-12	Glrx	93692
ENSMUSG00000021592	-1.32311	0.00204236	0.0110957	Arsk	77041
ENSMUSG00000021594	-2.28277	9.0909e-21	1.17889e-18	Srd5a1	78925
ENSMUSG00000021611	-2.84521	6.245e-10	1.70259e-08	Tert	21752
ENSMUSG00000021636	-0.998615	0.011768	0.0469619	Marveld2	218518
ENSMUSG00000021638	-1.64821	4.29204e-06	5.20052e-05	Ocln	18260
ENSMUSG00000021665	-0.959392	0.000378155	0.00265385	Hexb	15212
ENSMUSG00000021666	-1.02456	0.00016589	0.00130206	Gfm2	320806
ENSMUSG00000021669	-1.05936	0.000332508	0.00236466	Col4a3bp	68018
ENSMUSG00000021707	-1.84935	1.89497e-07	3.18599e-06	Dhfr	13361
ENSMUSG00000021710	-1.63981	1.21138e-06	1.69151e-05	Nln	75805
ENSMUSG00000021754	-1.05883	0.000579557	0.00381587	Map3k1	26401
ENSMUSG00000021779	-1.52622	1.18617e-09	3.06573e-08	Thrb	21834
ENSMUSG00000021792	-1.00019	6.0736e-05	0.000544979	Prxl2a	70564
ENSMUSG00000021794	-0.665831	0.00493077	0.023211	Glud1	14661
ENSMUSG00000021796	-0.810571	0.00250635	0.0131564	Bmpr1a	12166
ENSMUSG00000021823	-1.00849	0.000439228	0.00301021	Vcl	22330
ENSMUSG00000021868	-1.00797	0.000262705	0.00193563	Ppif	105675
ENSMUSG00000021870	-0.999806	1.05181e-05	0.000115762	Slmap	83997
ENSMUSG00000021876	-1.77942	2.84472e-13	1.25142e-11	Rnase4	58809
ENSMUSG00000021884	-3.26222	1.9355e-13	8.73228e-12	Hacl1	56794
ENSMUSG00000021892	-2.119	1.39185e-11	4.91864e-10	Sh3bp5	24056
ENSMUSG00000021900	-1.11526	0.000152187	0.0012085	Btd	26363
ENSMUSG00000021922	-0.724869	0.0018863	0.0103649	Itih4	16427
ENSMUSG00000021928	-1.17931	8.44284e-05	0.000724442	Ebpl	68177
ENSMUSG00000021930	-0.80488	0.00745406	0.0323994	Spryd7	66674
ENSMUSG00000021947	-0.998402	0.00143468	0.00823851	Cryl1	68631
ENSMUSG00000021973	-1.01917	1.63645e-05	0.000171741	Micu2	68514
ENSMUSG00000021981	-0.877776	0.00025352	0.00187909	Cab39l	69008
ENSMUSG00000021990	-1.14143	0.00125377	0.00733751	Spata13	219140
ENSMUSG00000021993	-0.610168	0.0100344	0.041258	Mipep	70478
ENSMUSG00000021998	-0.959062	0.00217284	0.011677	Lcp1	18826
ENSMUSG00000022010	-2.7026	1.29501e-24	2.50811e-22	Tsc22d1	21807
ENSMUSG00000022037	-0.670091	0.000761622	0.00482436	Clu	12759
ENSMUSG00000022040	-1.5227	1.80031e-13	8.18538e-12	Ephx2	13850
ENSMUSG00000022041	-3.11623	7.93752e-11	2.4816e-09	Chrna2	110902
ENSMUSG00000022098	-0.640576	0.0088178	0.0370527	Bmp1	12153
ENSMUSG00000022108	-0.593112	0.00524055	0.0243693	Itm2b	16432
ENSMUSG00000022142	-0.754263	0.00924822	0.0385355	Nup155	170762
ENSMUSG00000022149	-0.714964	0.00747715	0.0324903	C9	12279
ENSMUSG00000022210	-0.677391	0.00349003	0.0174073	Dhrs4	28200
ENSMUSG00000022217	-1.15855	0.00789197	0.0339662	Emc9	85308
ENSMUSG00000022218	-2.70777	1.01064e-08	2.2197e-07	Tgm1	21816
ENSMUSG00000022219	-1.00255	0.0033001	0.0166321	Cideb	12684
ENSMUSG00000022235	-0.679962	0.00773212	0.0333842	Cmbl	69574
ENSMUSG00000022244	-0.884508	8.71738e-06	9.8189e-05	Amacr	17117
ENSMUSG00000022262	-1.83142	1.75453e-06	2.35088e-05	Dnah5	110082
ENSMUSG00000022272	-0.893616	0.00168844	0.00946765	Myo10	17909
ENSMUSG00000022304	-1.61528	1.39983e-08	2.98224e-07	Dpys	64705
ENSMUSG00000022307	-1.31453	8.99471e-07	1.28731e-05	Oxr1	170719
ENSMUSG00000022323	-1.10787	1.37827e-06	1.90316e-05	Rida	15473
ENSMUSG00000022353	-1.56025	1.95351e-07	3.28071e-06	Mtss1	211401
ENSMUSG00000022361	-0.807066	0.00184767	0.0102039	Zhx1	22770
ENSMUSG00000022383	-1.69114	0.000217462	0.00165039	Ppara	19013
ENSMUSG00000022403	-0.628888	0.0119069	0.0474271	St13	70356
ENSMUSG00000022450	-0.672821	0.00604352	0.0273301	Ndufa6	67130
ENSMUSG00000022463	-0.912944	0.0077046	0.0332943	Srebf2	20788
ENSMUSG00000022508	-1.39523	0.000625966	0.00408178	Bcl6	12053
ENSMUSG00000022512	-2.91336	1.45975e-14	7.94501e-13	Cldn1	12737
ENSMUSG00000022514	-0.680411	0.00168006	0.00943682	Il1rap	16180
ENSMUSG00000022533	-0.971674	0.000481261	0.0032446	Atp13a3	224088
ENSMUSG00000022562	-0.67005	0.000782611	0.00493075	Oplah	75475
ENSMUSG00000022574	-1.27907	2.66253e-06	3.38791e-05	Naprt	223646
ENSMUSG00000022615	-1.58099	9.84298e-12	3.57149e-10	Tymp	72962
ENSMUSG00000022656	-0.918902	0.000335631	0.00238233	Nectin3	58998
ENSMUSG00000022672	-1.48113	9.59004e-06	0.000106808	Prkdc	19090
ENSMUSG00000022707	-0.605496	0.00971785	0.0401225	Gbe1	74185
ENSMUSG00000022708	-1.50203	5.78046e-05	0.000522766	Zbtb20	56490
ENSMUSG00000022751	-1.11632	0.000263668	0.00194177	Nit2	52633
ENSMUSG00000022755	-4.28287	0.00488391	0.0230341	Adgrg7	239853
ENSMUSG00000022766	-1.6244	5.83892e-13	2.4391e-11	Serpind1	15160
ENSMUSG00000022797	-2.20709	0.0107299	0.0435546	Tfrc	22042
ENSMUSG00000022814	-0.691355	0.0121769	0.0482707	Umps	22247
ENSMUSG00000022821	-1.42265	1.65106e-10	4.95418e-09	Hgd	15233
ENSMUSG00000022836	-1.99444	1.16781e-14	6.49834e-13	Mylk	107589
ENSMUSG00000022853	-1.61711	4.70124e-12	1.77219e-10	Ehhadh	74147
ENSMUSG00000022856	-2.28916	3.5311e-07	5.55479e-06	Tmem41a	66664
ENSMUSG00000022875	-0.614835	0.00550564	0.0253022	Kng1	16644
ENSMUSG00000022877	-1.02658	1.03511e-07	1.84428e-06	Hrg	94175
ENSMUSG00000022885	-1.21456	1.13454e-05	0.000123861	St6gal1	20440
ENSMUSG00000022894	-2.40593	0.000148085	0.00117843	Adamts5	23794
ENSMUSG00000022906	-1.94678	1.91288e-14	1.00801e-12	Parp9	80285
ENSMUSG00000022912	-0.874897	0.000272592	0.00199566	Pros1	19128
ENSMUSG00000022945	-2.06853	0.000153577	0.0012176	Chaf1b	110749
ENSMUSG00000023019	-0.636802	0.00248218	0.0130663	Gpd1	14555
ENSMUSG00000023022	-1.13725	0.00275993	0.0142913	Lima1	65970
ENSMUSG00000023031	-1.98373	0.00398958	0.019437	Cela1	109901
ENSMUSG00000023057	-1.31306	6.54885e-05	0.000582714	Fabp2	14079
ENSMUSG00000023070	-1.55341	1.29251e-08	2.78142e-07	Rgn	19733
ENSMUSG00000023087	-0.973892	0.00839096	0.0356001	Noct	12457
ENSMUSG00000023176	-1.46571	3.46275e-14	1.73288e-12	Cpn2	71756
ENSMUSG00000023186	-0.842286	0.00823069	0.0350698	Vwa5a	67776
ENSMUSG00000023206	-2.17942	0.0125742	0.0495818	Il15ra	16169
ENSMUSG00000023262	-0.987771	0.00413545	0.0200299	Acy1	109652
ENSMUSG00000023367	-0.93003	0.000440857	0.00301998	Tmem176a	66058
ENSMUSG00000023456	-1.23944	1.15159e-07	2.03239e-06	Tpi1	21991
ENSMUSG00000023460	-0.874897	0.00133825	0.00776246	Rab12	19328
ENSMUSG00000023795	-1.0545	0.00713152	0.0313134	NA	NA
ENSMUSG00000023830	-1.33075	9.88817e-08	1.77238e-06	Igf2r	16004
ENSMUSG00000023832	-1.84315	6.40207e-08	1.20548e-06	Acat2	110460
ENSMUSG00000023845	-0.735811	0.00870532	0.0366558	Lnpep	240028
ENSMUSG00000023886	-1.08143	0.00304186	0.0155194	Smoc2	64074
ENSMUSG00000023942	-1.77573	2.78777e-08	5.62571e-07	Slc29a1	63959
ENSMUSG00000023944	-1.21546	2.40746e-06	3.10038e-05	Hsp90ab1	15516
ENSMUSG00000023951	-0.68454	0.00249835	0.0131329	Vegfa	22339
ENSMUSG00000023960	-1.21698	0.000114523	0.000944103	Enpp5	83965
ENSMUSG00000023963	-0.719766	0.002466	0.0129995	Cyp39a1	56050
ENSMUSG00000023972	-2.69201	0.00313753	0.015953	Ptk7	71461
ENSMUSG00000024026	-1.27537	2.8176e-07	4.53279e-06	Glo1	109801
ENSMUSG00000024065	-0.801938	0.00388685	0.0190297	Ehd3	57440
ENSMUSG00000024070	-1.19872	0.00152723	0.00868301	Prkd3	75292
ENSMUSG00000024085	-1.02692	8.34838e-06	9.43531e-05	Man2a1	17158
ENSMUSG00000024099	-0.772986	0.000793903	0.00498924	Ndufv2	72900
ENSMUSG00000024118	-1.11012	0.00535792	0.024776	Tedc2	72016
ENSMUSG00000024130	-1.00016	9.39388e-05	0.000797295	Abca3	27410
ENSMUSG00000024140	-1.74714	6.57295e-12	2.43837e-10	Epas1	13819
ENSMUSG00000024151	-1.43991	0.000458343	0.00311402	Msh2	17685
ENSMUSG00000024164	-0.641372	0.00155832	0.00884034	C3	12266
ENSMUSG00000024190	-1.42419	0.000329731	0.00234827	Dusp1	19252
ENSMUSG00000024236	-1.34118	3.304e-07	5.22509e-06	Svil	225115
ENSMUSG00000024241	-1.34896	5.55346e-05	0.000504993	Sos1	20662
ENSMUSG00000024254	-2.48983	5.18424e-08	9.87389e-07	Abcg8	67470
ENSMUSG00000024269	-1.13966	0.00821792	0.0350454	Tpgs2	66648
ENSMUSG00000024292	-1.10632	2.58825e-06	3.30185e-05	Cyp4f14	64385
ENSMUSG00000024298	-1.24789	0.000966791	0.0058848	Zfp871	208292
ENSMUSG00000024304	-0.920308	1.05521e-05	0.00011605	Cdh2	12558
ENSMUSG00000024391	-0.876184	0.000168953	0.00132262	Apom	55938
ENSMUSG00000024395	-1.81817	4.1173e-09	9.71539e-08	Lims2	225341
ENSMUSG00000024421	-1.45436	0.00208286	0.0112828	Lama3	16774
ENSMUSG00000024424	-1.39213	4.01219e-07	6.2457e-06	Ttc39c	72747
ENSMUSG00000024426	-1.46297	0.00731239	0.0319419	Atat1	73242
ENSMUSG00000024427	-1.87591	0.0025233	0.013236	Spry4	24066
ENSMUSG00000024431	-0.741567	0.00632993	0.0284247	Nr3c1	14815
ENSMUSG00000024437	-1.61526	0.0024263	0.0128325	NA	NA
ENSMUSG00000024454	-0.741204	0.00447446	0.0214077	Hdac3	15183
ENSMUSG00000024456	-0.652873	0.0109741	0.0442914	Diaph1	13367
ENSMUSG00000024507	-0.780855	5.74891e-05	0.000520543	Hsd17b4	15488
ENSMUSG00000024570	-0.828991	0.00218679	0.0117392	Rbfa	68731
ENSMUSG00000024601	-1.48508	1.92534e-09	4.84191e-08	Isoc1	66307
ENSMUSG00000024639	-0.918589	0.000970569	0.00589817	Gnaq	14682
ENSMUSG00000024665	-1.2989	5.97525e-06	7.00541e-05	Fads2	56473
ENSMUSG00000024694	-4.57668	1.17359e-63	3.50036e-60	Keg1	64697
ENSMUSG00000024697	-2.51971	1.77935e-08	3.74266e-07	Gna14	14675
ENSMUSG00000024713	-1.14311	0.000129102	0.00104465	Pcsk5	18552
ENSMUSG00000024747	-1.03052	0.00516902	0.0240893	Aldh1a7	26358
ENSMUSG00000024759	-1.42194	4.78758e-10	1.33204e-08	Atl3	109168
ENSMUSG00000024778	-1.53189	4.54629e-05	0.000422422	Fas	14102
ENSMUSG00000024782	-0.960592	4.32439e-06	5.23454e-05	Ak3	56248
ENSMUSG00000024818	-1.52826	1.61976e-05	0.000170229	Slc25a45	107375
ENSMUSG00000024827	-2.70789	0.00763553	0.0330533	Gldc	104174
ENSMUSG00000024866	-1.82508	1.77815e-09	4.49781e-08	Acy3	71670
ENSMUSG00000024887	-1.0448	0.00759124	0.0328902	Asah2	54447
ENSMUSG00000024892	-0.831183	5.78878e-05	0.0005232	Pcx	18563
ENSMUSG00000024899	-0.746928	0.00229695	0.0122468	Papss2	23972
ENSMUSG00000024921	-1.13768	0.00112659	0.00671229	Smarca2	67155
ENSMUSG00000024953	-0.670089	0.0109851	0.044314	Prdx5	54683
ENSMUSG00000024978	-2.11422	1.68736e-11	5.87513e-10	Gpam	14732
ENSMUSG00000024985	-1.62575	0.000420485	0.00290444	Tcf7l2	21416
ENSMUSG00000025003	-1.2655	0.000957061	0.00584466	Cyp2c39	13098
ENSMUSG00000025004	-1.60005	5.71096e-11	1.81982e-09	Cyp2c40	13099
ENSMUSG00000025036	-0.776	0.0104786	0.0427894	Sfxn2	94279
ENSMUSG00000025059	-1.78443	2.97e-14	1.49634e-12	Gk	14933
ENSMUSG00000025075	-0.667194	0.00138327	0.00799252	Habp2	226243
ENSMUSG00000025076	-1.63662	2.37727e-06	3.0668e-05	Casp7	12369
ENSMUSG00000025085	-1.30307	1.74661e-05	0.000181261	Ablim1	226251
ENSMUSG00000025137	-0.686822	0.000295132	0.00213312	Pcyt2	68671
ENSMUSG00000025138	-0.640201	0.0126912	0.0499904	Sirt7	209011
ENSMUSG00000025153	-1.42718	8.10845e-06	9.20254e-05	Fasn	14104
ENSMUSG00000025175	-2.76684	1.76918e-07	3.00156e-06	Fn3k	63828
ENSMUSG00000025176	-0.874616	0.00278225	0.0143869	Hoga1	67432
ENSMUSG00000025197	-0.92795	1.74034e-06	2.33396e-05	Cyp2c23	226143
ENSMUSG00000025204	-0.873501	0.0106399	0.0433207	Ndufb8	67264
ENSMUSG00000025207	-1.36741	1.7738e-05	0.000183827	Sema4g	26456
ENSMUSG00000025217	-0.966026	0.00404304	0.0196461	Btrc	12234
ENSMUSG00000025241	-1.05948	1.46032e-05	0.000154671	Fyco1	17281
ENSMUSG00000025255	-0.902591	0.00514032	0.0239736	Zfhx4	80892
ENSMUSG00000025260	-0.955252	7.38373e-05	0.000645827	Hsd17b10	15108
ENSMUSG00000025277	-1.14089	0.00160137	0.00904594	Abhd6	66082
ENSMUSG00000025314	-1.28314	2.11216e-08	4.38089e-07	Ptprj	19271
ENSMUSG00000025317	-1.54461	8.2032e-09	1.85075e-07	Car5a	12352
ENSMUSG00000025355	-1.14968	0.00158097	0.00894084	Mmp19	58223
ENSMUSG00000025369	-0.809422	0.00376052	0.0185085	Smarcc2	68094
ENSMUSG00000025396	-1.24896	0.000135505	0.00108937	Hsd17b6	27400
ENSMUSG00000025402	-1.85719	0.00265297	0.0138363	Nab2	17937
ENSMUSG00000025428	-0.604924	0.00321938	0.0162913	Atp5a1	11946
ENSMUSG00000025453	-0.595343	0.00326684	0.0164979	Nnt	18115
ENSMUSG00000025465	-0.861135	0.000258153	0.00190586	Echs1	93747
ENSMUSG00000025466	-0.923967	0.00292523	0.0150169	Fuom	69064
ENSMUSG00000025481	-0.629925	0.00490176	0.0230963	Urah	76974
ENSMUSG00000025497	-0.829571	0.00077756	0.00490656	Cdhr5	72040
ENSMUSG00000025525	-0.809832	0.00340258	0.0170669	Apool	68117
ENSMUSG00000025533	-0.6992	0.0121583	0.0482124	Asl	109900
ENSMUSG00000025534	-0.934034	0.000339036	0.00240192	Gusb	110006
ENSMUSG00000025545	-0.847788	0.00292053	0.0149979	Clybl	69634
ENSMUSG00000025555	-1.3212	0.00187982	0.010337	Farp1	223254
ENSMUSG00000025574	-1.48222	0.00754798	0.0327262	Tk1	21877
ENSMUSG00000025578	-1.19887	0.00222581	0.0119229	Cbx8	30951
ENSMUSG00000025607	-0.691	0.00514098	0.0239736	Copg2	54160
ENSMUSG00000025728	-0.657367	0.0105842	0.04315	Pigq	14755
ENSMUSG00000025742	-1.2497	0.000688339	0.00442275	Prps2	110639
ENSMUSG00000025757	-1.55556	0.000121796	0.000995806	Hspa4l	18415
ENSMUSG00000025810	-1.37068	3.21497e-07	5.10819e-06	Nrp1	18186
ENSMUSG00000025813	-1.59072	3.21638e-07	5.10819e-06	Homer2	26557
ENSMUSG00000025815	-1.33311	1.44734e-07	2.50397e-06	Dhtkd1	209692
ENSMUSG00000025871	-0.663759	0.00946922	0.0392917	4833439L19Rik	97820
ENSMUSG00000025885	-1.5612	1.42145e-09	3.63603e-08	Myo5b	17919
ENSMUSG00000025903	-0.823548	0.00993065	0.0408878	Lypla1	18777
ENSMUSG00000025911	-0.833375	0.000566699	0.00374277	Adhfe1	76187
ENSMUSG00000025950	-1.78025	1.64422e-09	4.1915e-08	Idh1	15926
ENSMUSG00000025968	-0.789664	0.000416016	0.00287891	Ndufs1	227197
ENSMUSG00000025986	-1.53464	0.00966028	0.0399733	Slc39a10	227059
ENSMUSG00000025993	-0.88801	3.38897e-05	0.000326274	Slc40a1	53945
ENSMUSG00000026003	-0.713518	0.000758878	0.00481376	Acadl	11363
ENSMUSG00000026024	-1.67391	2.10364e-14	1.09528e-12	Als2	74018
ENSMUSG00000026029	-1.03728	0.00332319	0.0167259	Casp8	12370
ENSMUSG00000026043	-1.17587	0.00710283	0.0312185	Col3a1	12825
ENSMUSG00000026072	-1.59719	6.44404e-05	0.000574074	Il1r1	16177
ENSMUSG00000026102	-1.58633	0.00743016	0.0323332	Inpp1	16329
ENSMUSG00000026104	-1.03984	1.20964e-05	0.000130948	Stat1	20846
ENSMUSG00000026112	-0.651155	0.00320632	0.0162363	Coa5	76178
ENSMUSG00000026116	-0.716466	0.0113528	0.0455607	Tmem131	56030
ENSMUSG00000026117	-1.25091	0.00473986	0.0224684	Zap70	22637
ENSMUSG00000026154	-1.23353	0.000168846	0.00132248	Sdhaf4	68002
ENSMUSG00000026179	-2.1668	7.11962e-13	2.934e-11	Pnkd	56695
ENSMUSG00000026181	-1.25325	4.65707e-06	5.58736e-05	Ppm1f	68606
ENSMUSG00000026185	-1.61419	0.000155547	0.00123125	Igfbp5	16011
ENSMUSG00000026189	-1.54748	6.16229e-10	1.68312e-08	Pecr	111175
ENSMUSG00000026193	-1.46328	2.74639e-09	6.65965e-08	Fn1	14268
ENSMUSG00000026227	-1.0777	0.000190415	0.00147209	2810459M11Rik	72792
ENSMUSG00000026229	-0.771642	0.00384748	0.018868	Psmd1	70247
ENSMUSG00000026259	-1.8145	1.6807e-10	5.033e-09	Ngef	53972
ENSMUSG00000026304	-3.2868	3.81988e-11	1.252e-09	Rab17	19329
ENSMUSG00000026348	-1.5408	1.8701e-05	0.000192735	Acmsd	266645
ENSMUSG00000026365	-1.00121	1.10581e-06	1.55722e-05	Cfh	12628
ENSMUSG00000026368	-1.11198	1.56891e-05	0.000165351	F13b	14060
ENSMUSG00000026411	-1.51631	0.00752181	0.0326451	Tmem9	66241
ENSMUSG00000026417	-1.09211	2.23037e-08	4.60686e-07	Pigr	18703
ENSMUSG00000026430	-0.822426	0.0107432	0.0435781	Rassf5	54354
ENSMUSG00000026447	-1.38889	0.000868888	0.00539007	Pik3c2b	240752
ENSMUSG00000026471	-1.25356	0.0103425	0.0423266	Mr1	15064
ENSMUSG00000026473	-1.37099	1.84983e-06	2.46309e-05	Glul	14645
ENSMUSG00000026489	-1.39709	1.38028e-08	2.95325e-07	Coq8a	67426
ENSMUSG00000026526	-0.917984	8.35809e-05	0.000718825	Fh1	14194
ENSMUSG00000026576	-2.05027	2.98901e-13	1.30719e-11	Atp1b1	11931
ENSMUSG00000026579	-0.666791	0.00561754	0.0257134	F5	14067
ENSMUSG00000026589	-1.29338	4.71027e-10	1.31298e-08	Sec16b	89867
ENSMUSG00000026594	-1.35849	2.78315e-06	3.52336e-05	Ralgps2	78255
ENSMUSG00000026614	-1.89378	9.29342e-05	0.000790153	Slc30a10	226781
ENSMUSG00000026617	-0.748309	0.00752371	0.0326451	Bpnt1	23827
ENSMUSG00000026621	-0.789472	0.000453316	0.00308408	43525	66112
ENSMUSG00000026623	-1.68682	2.23709e-11	7.61682e-10	Lpgat1	226856
ENSMUSG00000026637	-2.27184	0.000297896	0.00214511	Traf5	22033
ENSMUSG00000026655	-1.14499	4.37853e-06	5.2872e-05	Fam107b	66540
ENSMUSG00000026664	-0.773598	2.38179e-05	0.000238387	Phyh	16922
ENSMUSG00000026667	-0.805224	0.00531795	0.0246523	Uhmk1	16589
ENSMUSG00000026688	-0.788582	0.0084219	0.0356907	Mgst3	66447
ENSMUSG00000026691	-5.33481	5.62267e-05	0.000510663	Fmo3	14262
ENSMUSG00000026692	-2.99598	9.77476e-13	3.95043e-11	Fmo4	226564
ENSMUSG00000026701	-1.0309	5.98377e-06	7.00989e-05	Prdx6	11758
ENSMUSG00000026709	-1.19916	0.000170583	0.00133328	Dars2	226539
ENSMUSG00000026781	-1.00618	0.00118353	0.00699006	Acbd5	74159
ENSMUSG00000026796	-3.48606	1.20742e-33	5.28217e-31	Fam129b	227737
ENSMUSG00000026811	-1.06712	0.000267885	0.00196603	St6galnac6	50935
ENSMUSG00000026819	-2.61804	1.53038e-22	2.50798e-20	Slc25a25	227731
ENSMUSG00000026833	-0.99107	0.000264213	0.00194195	Olfm1	56177
ENSMUSG00000026842	-0.806383	0.00845164	0.035766	Abl1	11350
ENSMUSG00000026853	-1.44726	4.70598e-06	5.6415e-05	Crat	12908
ENSMUSG00000026866	-1.35057	8.87414e-08	1.61157e-06	Kynu	70789
ENSMUSG00000026874	-1.39502	5.27723e-08	1.00382e-06	Hc	15139
ENSMUSG00000026879	-1.01168	0.0022162	0.01188	Gsn	227753
ENSMUSG00000026880	-1.01678	0.000136221	0.00109395	Stom	13830
ENSMUSG00000026888	-0.878065	0.000690539	0.00442925	Grb14	50915
ENSMUSG00000026918	-0.99278	0.00940334	0.0390945	Brd3	67382
ENSMUSG00000026922	-1.52225	6.86627e-07	1.01438e-05	Agpat2	67512
ENSMUSG00000026944	-2.5964	1.64978e-18	1.5873e-16	Abca2	11305
ENSMUSG00000026958	-1.12671	0.00217404	0.0116792	Dpp7	83768
ENSMUSG00000026986	-1.92876	1.84028e-09	4.64367e-08	Hnmt	140483
ENSMUSG00000027001	-1.35167	0.0102958	0.04217	Dusp19	68082
ENSMUSG00000027035	-1.20371	0.00132407	0.00768919	Cers6	241447
ENSMUSG00000027173	-1.8463	1.99072e-11	6.85625e-10	Depdc7	211896
ENSMUSG00000027175	-1.88979	0.00614385	0.0277087	Tcp11l1	320554
ENSMUSG00000027180	-1.68333	4.41536e-10	1.23539e-08	Fbxo3	57443
ENSMUSG00000027187	-1.10749	3.98169e-09	9.4103e-08	Cat	12359
ENSMUSG00000027203	-1.51773	0.00049948	0.00335227	Dut	110074
ENSMUSG00000027227	-1.32993	9.31807e-08	1.67827e-06	Sord	20322
ENSMUSG00000027233	-2.09741	0.000382548	0.00268215	Patl2	67578
ENSMUSG00000027247	-0.855547	0.00963532	0.0398811	Arhgap1	228359
ENSMUSG00000027253	-2.06671	2.59976e-07	4.20501e-06	Lrp4	228357
ENSMUSG00000027261	-2.01291	4.3905e-12	1.66181e-10	Hao1	15112
ENSMUSG00000027282	-0.829702	0.00118538	0.00699322	Mtch2	56428
ENSMUSG00000027296	-1.48731	0.00989228	0.0407636	Itpka	228550
ENSMUSG00000027332	-0.635811	0.00330894	0.016671	Ivd	56357
ENSMUSG00000027335	-2.32652	0.00465236	0.0220817	Adra1d	11550
ENSMUSG00000027351	-0.882445	0.00106555	0.0064075	Spred1	114715
ENSMUSG00000027359	-1.08191	1.00989e-06	1.43433e-05	Slc27a2	26458
ENSMUSG00000027366	-0.799411	0.000824143	0.00515971	Sppl2a	66552
ENSMUSG00000027367	-1.02106	2.96018e-06	3.72533e-05	Stard7	99138
ENSMUSG00000027371	-0.768289	0.00870615	0.0366558	Fahd2a	68126
ENSMUSG00000027428	-0.755582	0.00576147	0.0262274	Rbbp9	26450
ENSMUSG00000027495	-1.17357	1.63765e-06	2.21017e-05	Fam210b	67017
ENSMUSG00000027513	-2.31889	0.000979959	0.00594554	Pck1	18534
ENSMUSG00000027562	-0.839726	0.00676449	0.0300682	Car2	12349
ENSMUSG00000027580	-0.854664	0.000539664	0.00359286	Helz2	229003
ENSMUSG00000027605	-0.902796	0.000232562	0.00174633	Acss2	60525
ENSMUSG00000027618	-0.877279	0.000436972	0.0029975	Nfs1	18041
ENSMUSG00000027630	-1.10025	9.98922e-05	0.000837847	Tbl1xr1	81004
ENSMUSG00000027634	-1.42715	2.22238e-06	2.88194e-05	Ndrg3	29812
ENSMUSG00000027692	-1.83932	7.51131e-05	0.000655448	Tnik	665113
ENSMUSG00000027710	-1.21535	6.05242e-07	9.07134e-06	Acad9	229211
ENSMUSG00000027761	-0.838407	4.56878e-05	0.000424248	Aadac	67758
ENSMUSG00000027765	-1.78758	1.00082e-07	1.79174e-06	P2ry1	18441
ENSMUSG00000027774	-0.963483	0.000147781	0.00117741	Gfm1	28030
ENSMUSG00000027775	-1.09581	1.40191e-06	1.93223e-05	Mfsd1	66868
ENSMUSG00000027809	-0.641788	0.00310096	0.0157832	Etfdh	66841
ENSMUSG00000027820	-1.70917	9.51567e-06	0.000106059	Mme	17380
ENSMUSG00000027875	-1.23812	2.08023e-10	6.11884e-09	Hmgcs2	15360
ENSMUSG00000027883	-3.57924	2.13877e-11	7.31547e-10	Gpsm2	76123
ENSMUSG00000027884	-0.679425	0.00547303	0.0251989	Clcc1	229725
ENSMUSG00000027900	-1.22602	9.78754e-06	0.000108823	Dram2	67171
ENSMUSG00000027947	-1.35484	1.54989e-05	0.000163462	Il6ra	16194
ENSMUSG00000027962	-1.29232	3.51746e-05	0.000336947	Vcam1	22329
ENSMUSG00000027984	-1.69758	1.40611e-13	6.47202e-12	Hadh	15107
ENSMUSG00000027993	-1.61165	2.11308e-05	0.000214808	Trim2	80890
ENSMUSG00000028001	-0.859548	0.00545225	0.0251187	Fga	14161
ENSMUSG00000028003	-0.900698	0.00400803	0.0195077	Lrat	79235
ENSMUSG00000028015	-0.855952	0.000117061	0.000961838	Ctso	229445
ENSMUSG00000028051	-1.92532	0.00266341	0.0138782	Hcn3	15168
ENSMUSG00000028076	-0.987826	0.000136523	0.00109579	Cd1d1	12479
ENSMUSG00000028080	-1.09214	0.000210096	0.00160346	Lrba	80877
ENSMUSG00000028085	-0.642802	0.00563529	0.0257868	Gatb	229487
ENSMUSG00000028088	-1.95394	5.86912e-19	5.79644e-17	Fmo5	14263
ENSMUSG00000028093	-0.614998	0.00700867	0.0309049	Acp6	66659
ENSMUSG00000028127	-0.812913	0.00142327	0.00817931	Abcd3	19299
ENSMUSG00000028128	-1.72322	0.00405059	0.0196699	F3	14066
ENSMUSG00000028133	-1.26886	0.000283119	0.00206059	Rwdd3	66568
ENSMUSG00000028138	-0.645077	0.00197023	0.0107627	Adh5	11532
ENSMUSG00000028158	-0.979776	2.51255e-06	3.22458e-05	Mttp	17777
ENSMUSG00000028164	-1.43302	1.52509e-05	0.000161074	Manba	110173
ENSMUSG00000028167	-0.897319	0.00141558	0.00814572	Bdh2	69772
ENSMUSG00000028184	-1.16434	1.48471e-06	2.02947e-05	Adgrl2	99633
ENSMUSG00000028185	-0.95909	0.00345676	0.0172641	Dnase2b	56629
ENSMUSG00000028194	-1.13449	1.4919e-06	2.03556e-05	Ddah1	69219
ENSMUSG00000028199	-0.665918	0.00806132	0.0345059	Cryz	12972
ENSMUSG00000028228	-1.29837	8.84949e-05	0.000755423	Cpne3	70568
ENSMUSG00000028240	-2.28488	0.00529702	0.0245706	Cyp7a1	13122
ENSMUSG00000028251	-2.7419	1.0894e-06	1.53847e-05	Tstd3	77032
ENSMUSG00000028273	-0.766137	0.00499643	0.0234535	Pdlim5	56376
ENSMUSG00000028378	-1.38157	1.99348e-06	2.62159e-05	Ptgr1	67103
ENSMUSG00000028382	-0.91834	0.00175288	0.0097686	Ptbp3	230257
ENSMUSG00000028383	-0.944003	0.00614617	0.0277087	Hsdl2	72479
ENSMUSG00000028402	-2.95362	2.38714e-15	1.52134e-13	Mpdz	17475
ENSMUSG00000028403	-0.766742	0.00890381	0.0373509	Zdhhc21	68268
ENSMUSG00000028405	-1.33869	3.0219e-08	6.04907e-07	Aco1	11428
ENSMUSG00000028410	-1.16587	0.000669839	0.0043225	Dnaja1	15502
ENSMUSG00000028412	-1.53927	2.16878e-07	3.59766e-06	Slc44a1	100434
ENSMUSG00000028413	-0.716146	0.00359847	0.0178115	B4galt1	14595
ENSMUSG00000028434	-1.20882	5.85691e-06	6.89377e-05	Epb41l4b	54357
ENSMUSG00000028517	-2.20007	1.32177e-14	7.24688e-13	Plpp3	67916
ENSMUSG00000028518	-1.17983	0.00122364	0.00717303	Prkaa2	108079
ENSMUSG00000028521	-0.963491	0.00427485	0.0205781	Slc35d1	242585
ENSMUSG00000028527	-2.61503	2.88732e-14	1.46958e-12	Ak4	11639
ENSMUSG00000028536	-2.67106	2.32832e-10	6.76848e-09	2610528J11Rik	66451
ENSMUSG00000028538	-0.990682	2.4229e-05	0.000241884	St3gal3	20441
ENSMUSG00000028553	-1.04648	4.04911e-05	0.000380734	Angptl3	30924
ENSMUSG00000028565	-1.85208	8.30814e-10	2.22042e-08	Nfia	18027
ENSMUSG00000028573	-0.67141	0.000523309	0.00349267	Fggy	75578
ENSMUSG00000028601	-0.911173	9.12074e-05	0.000776357	Echdc2	52430
ENSMUSG00000028603	-0.685437	0.00663096	0.0295539	Scp2	20280
ENSMUSG00000028607	-1.32698	2.72355e-07	4.40046e-06	Cpt2	12896
ENSMUSG00000028614	-1.14182	0.000479144	0.00323178	Ndc1	72787
ENSMUSG00000028630	-1.04581	0.00441295	0.0211609	Dyrk2	69181
ENSMUSG00000028657	-0.768285	0.00662537	0.0295378	Ppt1	19063
ENSMUSG00000028691	-0.809434	4.82947e-05	0.000445405	Prdx1	18477
ENSMUSG00000028712	-1.21797	0.00621623	0.0279646	Cyp4a31	666168
ENSMUSG00000028715	-2.6407	0.00739065	0.0322083	Cyp4a14	13119
ENSMUSG00000028737	-1.25519	2.53395e-07	4.12092e-06	Aldh4a1	212647
ENSMUSG00000028743	-0.933119	0.00139484	0.00804379	Akr7a5	110198
ENSMUSG00000028795	-2.18253	8.28179e-05	0.000714322	Ccdc28b	66264
ENSMUSG00000028914	-1.01883	0.0055985	0.0256499	Casp9	12371
ENSMUSG00000028967	-0.894457	0.002697	0.0140269	Errfi1	74155
ENSMUSG00000028970	-1.33057	8.04731e-07	1.17082e-05	Abcb1b	18669
ENSMUSG00000028974	-1.50286	0.000235087	0.00176186	Dffa	13347
ENSMUSG00000028979	-0.816919	0.000278277	0.0020303	Masp2	17175
ENSMUSG00000028980	-0.832629	0.000569951	0.00376092	H6pd	100198
ENSMUSG00000028992	-0.866913	0.00355168	0.0176554	Nmnat1	66454
ENSMUSG00000029063	-0.977973	1.28967e-06	1.7941e-05	Nadk	192185
ENSMUSG00000029103	-0.725933	0.00202694	0.011032	Lrpap1	16976
ENSMUSG00000029104	-1.27375	2.62707e-05	0.000259104	Htt	15194
ENSMUSG00000029153	-1.84098	2.41001e-09	5.94059e-08	Ociad2	433904
ENSMUSG00000029167	-4.19666	1.41552e-07	2.45461e-06	Ppargc1a	19017
ENSMUSG00000029188	-4.73683	0.000357472	0.00252294	Slc34a2	20531
ENSMUSG00000029190	-1.12546	1.3685e-05	0.000145775	D5Ertd579e	320661
ENSMUSG00000029207	-0.956697	0.00942314	0.039155	Apbb2	11787
ENSMUSG00000029217	-1.89189	0.000205174	0.00157146	Tec	21682
ENSMUSG00000029269	-2.02597	0.000198958	0.00152942	Sult1b1	56362
ENSMUSG00000029270	-1.54243	0.00804867	0.0344715	Dipk1a	67266
ENSMUSG00000029273	-1.55662	7.58876e-06	8.66775e-05	Sult1d1	53315
ENSMUSG00000029291	-0.754468	0.010146	0.0416366	Rufy3	52822
ENSMUSG00000029311	-0.847446	0.000295229	0.00213312	Hsd17b11	114664
ENSMUSG00000029333	-1.18461	0.000832153	0.00519678	NA	NA
ENSMUSG00000029368	-0.82345	0.00229225	0.0122305	Alb	11657
ENSMUSG00000029369	-0.816331	0.000282054	0.00205384	Afm	280662
ENSMUSG00000029381	-1.07041	0.00774023	0.0334096	Shroom3	27428
ENSMUSG00000029405	-0.722917	0.00281892	0.0145261	G3bp2	23881
ENSMUSG00000029434	-0.72359	0.00096326	0.00587049	Vps33a	77573
ENSMUSG00000029456	-0.851575	0.000250784	0.00186249	Acad10	71985
ENSMUSG00000029458	-1.04768	0.00481873	0.0227988	Brap	72399
ENSMUSG00000029461	-1.07264	0.00203063	0.0110481	Fam168a	319604
ENSMUSG00000029499	-1.20613	6.16084e-06	7.19472e-05	Pxmp2	19301
ENSMUSG00000029512	-1.27194	0.00453756	0.021647	Ulk1	22241
ENSMUSG00000029557	-1.46432	0.00357672	0.0177444	Mrm2	68017
ENSMUSG00000029597	-1.41395	6.08701e-06	7.11966e-05	Sds	231691
ENSMUSG00000029630	-0.734893	0.000150083	0.00119306	Cyp3a25	56388
ENSMUSG00000029650	-1.02078	7.59075e-06	8.66775e-05	Slc46a3	71706
ENSMUSG00000029656	-0.676144	0.00405004	0.0196699	C8b	110382
ENSMUSG00000029695	-1.04277	0.000423	0.00291911	Aass	30956
ENSMUSG00000029705	-0.959791	0.000249666	0.00185514	Cux1	13047
ENSMUSG00000029710	-0.919251	0.000908508	0.00558935	Ephb4	13846
ENSMUSG00000029722	-1.47625	9.265e-06	0.000103653	Agfg2	231801
ENSMUSG00000029759	-1.09713	2.34852e-07	3.86572e-06	Pon3	269823
ENSMUSG00000029776	-0.821659	0.000126259	0.00102554	Hibadh	58875
ENSMUSG00000029802	-0.677241	0.0017271	0.00963569	Abcg2	26357
ENSMUSG00000029804	-1.29521	0.0117762	0.0469819	Herc3	73998
ENSMUSG00000029859	-1.66196	9.76194e-05	0.00082202	Epha1	13835
ENSMUSG00000029864	-1.23738	9.37986e-06	0.000104624	Gstk1	76263
ENSMUSG00000029998	-1.31986	2.48353e-10	7.20563e-09	Pcyox1	66881
ENSMUSG00000030087	-1.16192	0.00253966	0.0133078	Klf15	66277
ENSMUSG00000030088	-1.31532	6.97411e-06	8.01888e-05	Aldh1l1	107747
ENSMUSG00000030096	-0.952033	0.000208841	0.00159797	Slc6a6	21366
ENSMUSG00000030131	-1.00539	5.92236e-07	8.89427e-06	Mug2	17837
ENSMUSG00000030168	-1.49863	9.537e-09	2.11548e-07	Adipor2	68465
ENSMUSG00000030170	-3.044	2.008e-05	0.000205104	Wnt5b	22419
ENSMUSG00000030199	-1.44709	7.27122e-05	0.000637108	Etv6	14011
ENSMUSG00000030201	-0.982587	0.000659206	0.00426681	Lrp6	16974
ENSMUSG00000030207	-1.7993	2.39795e-08	4.9226e-07	Fam234b	74525
ENSMUSG00000030225	-1.23008	1.76988e-05	0.000183549	Dera	232449
ENSMUSG00000030228	-1.0078	0.0118364	0.0471843	Pik3c2g	18705
ENSMUSG00000030236	-1.31343	3.94199e-08	7.67452e-07	Slco1b2	28253
ENSMUSG00000030237	-1.2123	0.00118594	0.00699322	Slco1a4	28250
ENSMUSG00000030259	-1.20309	9.21958e-06	0.000103222	Rassf8	71323
ENSMUSG00000030357	-1.83466	3.37686e-08	6.6765e-07	Fkbp4	14228
ENSMUSG00000030359	-0.909723	1.54248e-06	2.09882e-05	Pzp	11287
ENSMUSG00000030364	-3.1872	2.47754e-09	6.09696e-08	Clec2h	94071
ENSMUSG00000030378	-1.47765	4.71683e-06	5.64997e-05	Sult2a8	76971
ENSMUSG00000030382	-0.632035	0.00781272	0.0336543	Slc27a5	26459
ENSMUSG00000030447	-0.613597	0.00933831	0.0388377	Cyfip1	20430
ENSMUSG00000030465	-1.90307	1.42588e-07	2.46971e-06	Psd3	234353
ENSMUSG00000030470	-1.38026	8.41417e-05	0.000722814	Csrp3	13009
ENSMUSG00000030494	-0.895782	0.00188252	0.0103479	Rhpn2	52428
ENSMUSG00000030498	-1.6668	3.64389e-10	1.02919e-08	Gas2	14453
ENSMUSG00000030522	-0.970258	0.00112087	0.00668534	Mtmr10	233315
ENSMUSG00000030551	-1.41124	0.000582193	0.00382984	Nr2f2	11819
ENSMUSG00000030614	-0.9564	0.00101175	0.00611013	Tmem126b	68472
ENSMUSG00000030630	-0.736898	0.000673848	0.00434274	Fah	14085
ENSMUSG00000030670	-0.999394	0.00736196	0.0321302	Cyp2r1	244209
ENSMUSG00000030674	-1.20155	1.08056e-07	1.92067e-06	Qprt	67375
ENSMUSG00000030691	-1.9463	0.000116495	0.000958576	Fchsd2	207278
ENSMUSG00000030737	-1.04797	3.99063e-06	4.89232e-05	Slco2b1	101488
ENSMUSG00000030763	-1.07261	0.00631925	0.0283852	Lcmt1	30949
ENSMUSG00000030770	-1.42707	8.32501e-07	1.20535e-05	Parva	57342
ENSMUSG00000030788	-0.879274	0.000699657	0.0044781	Rnf141	67150
ENSMUSG00000030849	-1.78234	1.76446e-07	2.99697e-06	Fgfr2	14183
ENSMUSG00000030861	-0.768323	0.00689	0.0304807	Acadsb	66885
ENSMUSG00000030869	-0.669219	0.00798755	0.0342774	Ndufab1	70316
ENSMUSG00000030884	-0.714003	0.000254108	0.00188166	Uqcrc2	67003
ENSMUSG00000030934	-0.995967	0.0030664	0.0156393	Oat	18242
ENSMUSG00000030935	-2.31593	3.25117e-17	2.73925e-15	Acsm3	20216
ENSMUSG00000030946	-1.3198	0.000948361	0.00580103	Lhpp	76429
ENSMUSG00000030954	-5.41957	0.00215741	0.011606	Gp2	67133
ENSMUSG00000030956	-0.902901	0.00656605	0.0293172	Fam53b	77938
ENSMUSG00000030966	-1.62813	0.000297464	0.00214407	Trim21	20821
ENSMUSG00000030972	-0.837633	0.00168375	0.00945044	Acsm5	272428
ENSMUSG00000030990	-0.808269	0.00148519	0.00848466	Pgap2	233575
ENSMUSG00000030994	-1.70458	0.00026929	0.00197439	D7Ertd443e	71007
ENSMUSG00000031090	-1.03282	0.000107475	0.000894406	Nadsyn1	78914
ENSMUSG00000031119	-1.49981	1.77913e-07	3.01159e-06	Gpc4	14735
ENSMUSG00000031138	-1.2201	1.28401e-06	1.7879e-05	F9	14071
ENSMUSG00000031173	-1.81701	1.08675e-12	4.36838e-11	Otc	18416
ENSMUSG00000031231	-0.74602	0.00318728	0.0161563	Cox7b	66142
ENSMUSG00000031246	-1.14711	3.0729e-05	0.000298542	Sh3bgrl	56726
ENSMUSG00000031295	-2.15399	9.41795e-05	0.000798465	Phka2	110094
ENSMUSG00000031310	-1.66423	6.29347e-05	0.000563014	Zmym3	56364
ENSMUSG00000031327	-2.10393	3.29447e-06	4.11478e-05	Chic1	12212
ENSMUSG00000031347	-1.25689	0.00354934	0.0176497	Cetn2	26370
ENSMUSG00000031349	-1.09129	0.0116333	0.0465489	Nsdhl	18194
ENSMUSG00000031360	-1.61347	1.16074e-06	1.62536e-05	Ctps2	55936
ENSMUSG00000031378	-1.05789	0.0010603	0.00637846	Abcd1	11666
ENSMUSG00000031379	-1.51975	0.00527664	0.0244837	Pir	69656
ENSMUSG00000031402	-1.25841	6.38306e-05	0.000570345	Mpp1	17524
ENSMUSG00000031431	-2.58532	0.0035685	0.0177213	Tsc22d3	14605
ENSMUSG00000031438	-0.839273	0.00196461	0.0107408	Rnf128	66889
ENSMUSG00000031441	-0.99745	0.000768461	0.00486007	Atp11a	50770
ENSMUSG00000031443	-1.31013	3.04692e-08	6.08178e-07	F7	14068
ENSMUSG00000031444	-0.907933	0.000119549	0.000979582	F10	14058
ENSMUSG00000031445	-1.76961	1.19497e-16	9.04601e-15	Proz	66901
ENSMUSG00000031447	-0.750848	0.000330373	0.00235172	Lamp1	16783
ENSMUSG00000031451	-1.03799	0.000488485	0.00328884	Gas6	14456
ENSMUSG00000031482	-1.62203	8.02525e-09	1.81334e-07	Slc25a15	18408
ENSMUSG00000031502	-0.801471	0.00430583	0.0207138	Col4a1	12826
ENSMUSG00000031504	-1.34723	0.0003638	0.00256275	Rab20	19332
ENSMUSG00000031511	-0.82934	0.00138606	0.00800556	Arhgef7	54126
ENSMUSG00000031549	-2.19346	4.9075e-14	2.42336e-12	Ido2	209176
ENSMUSG00000031584	-1.10916	2.80166e-06	3.54378e-05	Gsr	14782
ENSMUSG00000031594	-1.01137	0.00594818	0.0269293	Fgl1	234199
ENSMUSG00000031596	-1.04513	0.000324784	0.00231747	Slc7a2	11988
ENSMUSG00000031605	-0.855269	0.00291358	0.0149674	Klhl2	77113
ENSMUSG00000031613	-2.11998	4.12785e-20	5.00477e-18	Hpgd	15446
ENSMUSG00000031618	-1.59223	0.000444731	0.00304233	Nr3c2	110784
ENSMUSG00000031628	-1.07496	0.00178425	0.00992114	Casp3	12367
ENSMUSG00000031640	-1.24982	0.00194916	0.0106689	NA	NA
ENSMUSG00000031647	-1.69773	0.000198286	0.00152569	Mfap3l	71306
ENSMUSG00000031666	-1.27103	0.000198371	0.00152569	Rbl2	19651
ENSMUSG00000031672	-0.654906	0.00375243	0.0185023	Got2	14719
ENSMUSG00000031708	-0.735445	0.0113363	0.045519	Tecr	106529
ENSMUSG00000031714	-1.19764	0.0097152	0.0401225	Gab1	14388
ENSMUSG00000031725	-3.21421	2.17349e-48	2.49333e-45	Ces1f	234564
ENSMUSG00000031751	-0.694884	0.00181387	0.0100698	Amfr	23802
ENSMUSG00000031753	-0.625381	0.00387831	0.0189942	Cog4	102339
ENSMUSG00000031775	-1.81591	0.000465305	0.00315127	Pllp	67801
ENSMUSG00000031790	-1.12564	6.86154e-05	0.000606416	Mmp15	17388
ENSMUSG00000031833	-2.02968	1.12832e-06	1.58593e-05	Mast3	546071
ENSMUSG00000031844	-0.806563	0.000782274	0.00493071	Hsd17b2	15486
ENSMUSG00000031851	-1.35173	0.00716059	0.0313983	Ntpcr	66566
ENSMUSG00000031864	-1.52674	0.000274263	0.0020062	Ints10	70885
ENSMUSG00000031877	-0.848472	0.00040665	0.00282458	Ces2g	72361
ENSMUSG00000031889	-0.748105	0.00315968	0.0160437	D230025D16Rik	234678
ENSMUSG00000031903	-1.34086	1.56002e-06	2.11881e-05	Pla2g15	192654
ENSMUSG00000031906	-1.4843	0.00121427	0.00713213	Smpd3	58994
ENSMUSG00000031924	-0.89343	0.0019648	0.0107408	Cyb5b	66427
ENSMUSG00000031938	-1.08506	4.99264e-06	5.9469e-05	4931406C07Rik	70984
ENSMUSG00000031955	-0.993263	0.00375994	0.0185085	Bcar1	12927
ENSMUSG00000031969	-0.662237	0.00280515	0.0144802	Acad8	66948
ENSMUSG00000031974	-2.08073	1.47532e-14	8.00053e-13	Abcb10	56199
ENSMUSG00000031996	-0.820993	2.60927e-05	0.000257525	Aplp2	11804
ENSMUSG00000032000	-1.31984	0.00150124	0.00855485	Birc3	11796
ENSMUSG00000032009	-1.4422	0.000331753	0.00236041	Sesn3	75747
ENSMUSG00000032010	-2.53281	6.15863e-09	1.41516e-07	Usp2	53376
ENSMUSG00000032012	-1.72679	1.36627e-06	1.89185e-05	Nectin1	58235
ENSMUSG00000032014	-1.25613	0.000181234	0.00140915	Oaf	102644
ENSMUSG00000032028	-4.16927	3.72958e-33	1.46366e-30	Nxpe2	78252
ENSMUSG00000032038	-1.04958	0.00099726	0.00603577	St3gal4	20443
ENSMUSG00000032047	-1.26276	4.7894e-09	1.116e-07	Acat1	110446
ENSMUSG00000032058	-1.37454	1.68901e-06	2.27742e-05	Ppp2r1b	73699
ENSMUSG00000032064	-1.91565	0.00406554	0.0197233	Dixdc1	330938
ENSMUSG00000032066	-2.50497	1.95025e-15	1.25905e-13	Bco2	170752
ENSMUSG00000032076	-1.07362	5.34023e-05	0.000488283	Cadm1	54725
ENSMUSG00000032086	-0.841803	0.000477842	0.00322592	Bace1	23821
ENSMUSG00000032092	-0.920782	0.00768079	0.0332203	Mpzl2	14012
ENSMUSG00000032114	-0.80126	1.78861e-05	0.000185233	Slc37a4	14385
ENSMUSG00000032193	-1.8537	2.77781e-10	7.97821e-09	Ldlr	16835
ENSMUSG00000032194	-1.86205	4.299e-07	6.65052e-06	Kank2	235041
ENSMUSG00000032220	-0.963467	0.000541302	0.00359734	Myo1e	71602
ENSMUSG00000032224	-2.10465	3.6707e-06	4.53102e-05	Fam81a	76886
ENSMUSG00000032232	-1.38485	9.17181e-06	0.000102842	Cgnl1	68178
ENSMUSG00000032249	-0.888791	0.0030159	0.0154292	Anp32a	11737
ENSMUSG00000032265	-1.98833	3.17418e-07	5.05732e-06	Tent5a	212943
ENSMUSG00000032267	-1.63632	0.000465049	0.00315122	Usp28	235323
ENSMUSG00000032271	-1.38401	0.0014085	0.00811352	Nnmt	18113
ENSMUSG00000032310	-2.51541	5.3621e-20	6.29645e-18	Cyp1a2	13077
ENSMUSG00000032311	-1.83059	0.000223018	0.00168569	Nrg4	83961
ENSMUSG00000032312	-1.43304	1.08415e-07	1.92475e-06	Csk	12988
ENSMUSG00000032315	-1.94677	4.56431e-06	5.49819e-05	Cyp1a1	13076
ENSMUSG00000032348	-1.06581	0.00184756	0.0102039	Gsta4	14860
ENSMUSG00000032349	-1.18722	8.58556e-09	1.93409e-07	Elovl5	68801
ENSMUSG00000032350	-1.23024	1.72164e-06	2.31304e-05	Gclc	14629
ENSMUSG00000032359	-0.615974	0.00465977	0.0221098	Ctsh	13036
ENSMUSG00000032363	-2.55689	4.87182e-09	1.13344e-07	Adamts7	108153
ENSMUSG00000032370	-0.711627	0.0056007	0.0256521	Lactb	80907
ENSMUSG00000032372	-1.16849	6.28297e-05	0.000562412	Plscr2	18828
ENSMUSG00000032380	-2.63695	9.71501e-11	3.00705e-09	Dapk2	13143
ENSMUSG00000032386	-0.749484	0.00505422	0.0236578	Trip4	56404
ENSMUSG00000032393	-0.793512	0.00101188	0.00611013	Dpp8	74388
ENSMUSG00000032434	-1.22522	1.7028e-06	2.29272e-05	Cmtm6	67213
ENSMUSG00000032528	-0.663527	0.00399184	0.0194416	Vipr1	22354
ENSMUSG00000032536	-1.26999	0.000300696	0.00216423	Trak1	67095
ENSMUSG00000032554	-0.833718	0.00278204	0.0143869	Trf	22041
ENSMUSG00000032560	-0.812034	0.0020442	0.0111017	Dnajc13	235567
ENSMUSG00000032578	-2.65843	0.000931694	0.00572255	Cish	12700
ENSMUSG00000032590	-0.692701	0.00335094	0.0168485	Apeh	235606
ENSMUSG00000032601	-1.40657	1.47758e-06	2.02264e-05	Prkar2a	19087
ENSMUSG00000032602	-0.67515	0.00583889	0.0265393	Slc25a20	57279
ENSMUSG00000032649	-1.60256	0.000209073	0.00159808	Colgalt2	269132
ENSMUSG00000032652	-0.743484	0.00989116	0.0407636	Crebl2	232430
ENSMUSG00000032679	-1.31198	0.000770422	0.00486643	Cd59a	12509
ENSMUSG00000032712	-1.10702	0.00886514	0.0372201	Resf1	67246
ENSMUSG00000032741	-1.47485	3.27046e-07	5.18304e-06	Tpcn1	252972
ENSMUSG00000032754	-1.47114	0.00401126	0.0195171	Slc8b1	170756
ENSMUSG00000032777	-0.599073	0.00635872	0.0285282	Gtf3c1	233863
ENSMUSG00000032786	-2.01922	2.16799e-10	6.3519e-09	Alas1	11655
ENSMUSG00000032788	-1.13125	1.6018e-05	0.000168579	Pdxk	216134
ENSMUSG00000032808	-1.15201	0.00620497	0.0279308	Cyp2c38	13097
ENSMUSG00000032860	-0.861888	0.0081336	0.0347455	P2ry2	18442
ENSMUSG00000033060	-1.82319	3.4653e-08	6.82668e-07	Lmo7	380928
ENSMUSG00000033065	-1.33652	0.000155884	0.00123326	Pfkm	18642
ENSMUSG00000033088	-0.825538	0.00403507	0.0196138	Triobp	110253
ENSMUSG00000033102	-2.06058	1.47458e-07	2.53638e-06	Cdc14b	218294
ENSMUSG00000033114	-1.04374	0.00533661	0.0247235	Slc35d2	70484
ENSMUSG00000033149	-1.9983	2.61543e-13	1.16083e-11	Phldb2	208177
ENSMUSG00000033174	-2.14361	6.85957e-23	1.16246e-20	Mgll	23945
ENSMUSG00000033256	-1.46814	0.00113412	0.00675443	Shf	435684
ENSMUSG00000033295	-0.849843	0.00115542	0.00684849	Ptprf	19268
ENSMUSG00000033306	-1.1991	4.80207e-05	0.000443426	Lpp	210126
ENSMUSG00000033308	-1.07542	1.35316e-08	2.90355e-07	Dpyd	99586
ENSMUSG00000033318	-1.86829	0.000555137	0.00367781	Gstt2	14872
ENSMUSG00000033386	-0.796555	0.00902345	0.0377572	Frrs1	20321
ENSMUSG00000033400	-2.06498	3.70302e-14	1.84077e-12	Agl	77559
ENSMUSG00000033427	-0.81596	7.72334e-05	0.000671593	Upb1	103149
ENSMUSG00000033446	-2.18658	9.20499e-08	1.66191e-06	Lpar6	67168
ENSMUSG00000033533	-0.752557	0.000968078	0.00589023	Acsm1	117147
ENSMUSG00000033594	-2.2958	1.31347e-09	3.3714e-08	Spata2l	78779
ENSMUSG00000033610	-1.94843	9.36184e-13	3.79383e-11	Pank1	75735
ENSMUSG00000033618	-2.56564	4.61847e-07	7.09323e-06	Map3k13	71751
ENSMUSG00000033624	-0.870897	0.00676941	0.0300811	Pdpr	319518
ENSMUSG00000033629	-1.30973	1.29803e-10	3.98303e-09	Hacd3	57874
ENSMUSG00000033634	-2.15443	8.849e-12	3.22653e-10	Nat8f2	93673
ENSMUSG00000033676	-1.51865	0.00365319	0.0180637	Gabrb3	14402
ENSMUSG00000033715	-1.89956	1.50438e-10	4.56921e-09	Akr1c14	105387
ENSMUSG00000033720	-2.04303	7.17475e-15	4.22913e-13	Sfxn5	94282
ENSMUSG00000033767	-1.76153	0.000981528	0.00595264	Tmem131l	229473
ENSMUSG00000033781	-1.56494	1.396e-08	2.97834e-07	Asb13	142688
ENSMUSG00000033819	-0.617386	0.0125399	0.049486	Ppp1r16a	73062
ENSMUSG00000033831	-0.744709	0.0106406	0.0433207	Fgb	110135
ENSMUSG00000033860	-0.78329	0.00655188	0.0292715	Fgg	99571
ENSMUSG00000033871	-1.89094	0.011505	0.0460973	Ppargc1b	170826
ENSMUSG00000033898	-0.837352	0.000758387	0.00481269	Cfhr2	545366
ENSMUSG00000033955	-1.64074	9.64101e-09	2.12373e-07	Tnks1bp1	228140
ENSMUSG00000033965	-1.72821	2.03199e-07	3.3972e-06	Slc16a2	20502
ENSMUSG00000034105	-0.962431	0.0121088	0.0480765	Meak7	74347
ENSMUSG00000034108	-0.755476	0.00118227	0.0069854	Ccs	12460
ENSMUSG00000034111	-0.836433	0.0120516	0.0479014	Tmed8	382620
ENSMUSG00000034135	-0.705301	0.00741666	0.0322933	Sik3	70661
ENSMUSG00000034160	-1.39235	1.54868e-06	2.10533e-05	Ogt	108155
ENSMUSG00000034168	-0.860854	0.00185407	0.010218	Irf2bpl	238330
ENSMUSG00000034218	-1.32298	0.000174056	0.0013583	Atm	11920
ENSMUSG00000034258	-1.9648	0.000274537	0.00200695	Flvcr2	217721
ENSMUSG00000034285	-0.80951	0.000103874	0.000868803	Nipsnap1	18082
ENSMUSG00000034295	-2.43489	0.00685993	0.0303838	Fhod3	225288
ENSMUSG00000034308	-2.06136	1.03006e-11	3.72845e-10	Sdr42e1	74032
ENSMUSG00000034312	-1.54485	9.16827e-06	0.000102842	Iqsec1	232227
ENSMUSG00000034361	-1.28091	0.00141579	0.00814572	Cpne2	234577
ENSMUSG00000034371	-1.36395	1.69263e-05	0.000176518	Tkfc	225913
ENSMUSG00000034403	-1.40298	9.18315e-10	2.41958e-08	Pja1	18744
ENSMUSG00000034422	-1.28321	1.73268e-06	2.32578e-05	Parp14	547253
ENSMUSG00000034450	-0.812913	3.04502e-05	0.000296176	Gulo	268756
ENSMUSG00000034456	-1.30083	7.3454e-12	2.69808e-10	Uroc1	243537
ENSMUSG00000034522	-1.92922	0.00100484	0.00607674	Zfp395	380912
ENSMUSG00000034544	-1.19576	0.00559473	0.0256405	Rsrc1	66880
ENSMUSG00000034574	-0.832864	0.00725691	0.0317461	Daam1	208846
ENSMUSG00000034584	-2.65689	3.07888e-13	1.33864e-11	Exph5	320051
ENSMUSG00000034601	-1.64066	0.00587994	0.0267096	2700049A03Rik	76967
ENSMUSG00000034610	-1.16467	0.0122732	0.0486008	Tut4	230594
ENSMUSG00000034645	-4.09307	5.44859e-06	6.43857e-05	Zyg11a	230590
ENSMUSG00000034687	-1.43331	0.000756329	0.00480168	Fras1	231470
ENSMUSG00000034738	-0.976611	0.000874084	0.00541779	Nostrin	329416
ENSMUSG00000034785	-1.56569	1.40039e-05	0.000148641	Dio1	13370
ENSMUSG00000034832	-1.25047	0.0043794	0.0210203	Tet3	194388
ENSMUSG00000034850	-0.681843	0.00393775	0.0192474	Tmem127	69470
ENSMUSG00000034858	-1.81083	1.43778e-11	5.05698e-10	Fam214a	235493
ENSMUSG00000034880	-1.1921	0.0025032	0.0131491	Mrpl34	94065
ENSMUSG00000034902	-0.920093	0.00154055	0.00874876	Pip5k1c	18717
ENSMUSG00000034917	-1.92901	7.17578e-06	8.23173e-05	Tjp3	27375
ENSMUSG00000034926	-1.33139	7.79449e-05	0.000676435	Dhcr24	74754
ENSMUSG00000034936	-1.02943	0.012126	0.04812	Arl4d	80981
ENSMUSG00000034940	-0.936031	0.000723347	0.00461587	Synrg	217030
ENSMUSG00000034957	-1.26433	0.000162623	0.00128046	Cebpa	12606
ENSMUSG00000035000	-1.21319	5.4348e-07	8.20336e-06	Dpp4	13482
ENSMUSG00000035142	-1.33189	0.00574693	0.0261932	Nubpl	76826
ENSMUSG00000035268	-0.932577	0.00678504	0.0301416	Pkig	18769
ENSMUSG00000035284	-1.62918	8.71759e-05	0.000745444	Vps13c	320528
ENSMUSG00000035305	-2.7474	1.86199e-05	0.000192165	Ror1	26563
ENSMUSG00000035356	-1.82973	1.00946e-06	1.43433e-05	Nfkbiz	80859
ENSMUSG00000035357	-1.51747	0.000110925	0.000919011	Pdzrn3	55983
ENSMUSG00000035372	-0.897417	0.00689428	0.0304816	1810055G02Rik	72056
ENSMUSG00000035451	-1.19851	0.00386803	0.0189563	Foxa1	15375
ENSMUSG00000035473	-1.40669	9.11358e-08	1.6494e-06	Galm	319625
ENSMUSG00000035504	-0.971345	3.61366e-05	0.000344789	Reep6	70335
ENSMUSG00000035509	-2.6148	0.00862732	0.0363547	Fbxl21	213311
ENSMUSG00000035561	-2.72344	8.3813e-18	7.30938e-16	Aldh1b1	72535
ENSMUSG00000035596	-1.05274	0.00207372	0.0112415	Mboat7	77582
ENSMUSG00000035642	-1.4715	0.00127951	0.00746826	Aamdc	66273
ENSMUSG00000035780	-1.42439	6.8156e-10	1.84802e-08	Ugt2a3	72094
ENSMUSG00000035790	-1.86725	0.000105086	0.000877461	Cep19	66994
ENSMUSG00000035836	-1.33728	7.19152e-08	1.33392e-06	Ugt2b1	71773
ENSMUSG00000035864	-1.08817	0.00777339	0.0335042	Syt1	20979
ENSMUSG00000035875	-1.49526	6.51229e-08	1.22314e-06	AI182371	98870
ENSMUSG00000035877	-0.640279	0.0116099	0.0464677	Zhx3	320799
ENSMUSG00000035878	-2.24706	7.09564e-06	8.14606e-05	Hykk	235386
ENSMUSG00000035936	-1.74983	4.22195e-11	1.37172e-09	Aldh5a1	214579
ENSMUSG00000035944	-1.39455	8.47075e-07	1.22171e-05	Ttc38	239570
ENSMUSG00000035948	-1.44143	1.7317e-09	4.39947e-08	Acss3	380660
ENSMUSG00000035954	-2.15156	2.557e-08	5.21649e-07	Dock4	238130
ENSMUSG00000035969	-1.54226	4.46956e-08	8.60058e-07	Rusc2	100213
ENSMUSG00000036026	-1.23734	8.88717e-07	1.27437e-05	Tmem63b	224807
ENSMUSG00000036027	-5.10405	2.83481e-06	3.57964e-05	1810046K07Rik	69809
ENSMUSG00000036078	-1.2915	3.63862e-05	0.000346949	Sigmar1	18391
ENSMUSG00000036083	-1.59276	3.41134e-07	5.38343e-06	Slc17a3	105355
ENSMUSG00000036086	-1.68346	0.0021433	0.0115431	Zranb3	226409
ENSMUSG00000036099	-1.06142	0.000456435	0.00310388	Vezt	215008
ENSMUSG00000036110	-1.40512	2.16453e-10	6.3519e-09	Slc17a2	218103
ENSMUSG00000036138	-0.756666	0.00372179	0.0183664	Acaa1a	113868
ENSMUSG00000036151	-1.02323	0.00223819	0.0119807	Tm6sf2	107770
ENSMUSG00000036155	-2.15256	1.39257e-05	0.000148021	Mgat5	107895
ENSMUSG00000036168	-2.09887	0.000627785	0.00409007	Ccdc38	237465
ENSMUSG00000036188	-1.06004	0.00351388	0.0175083	Ankmy2	217473
ENSMUSG00000036199	-0.794092	0.00751244	0.0326151	Ndufa13	67184
ENSMUSG00000036309	-0.658564	0.00776364	0.0334719	Skp1a	21402
ENSMUSG00000036368	-0.66936	0.00407341	0.019755	Rmdn2	381110
ENSMUSG00000036427	-0.826078	0.00456595	0.0217334	Gpi1	14751
ENSMUSG00000036473	-0.836379	0.0119773	0.0476532	Tbc1d24	224617
ENSMUSG00000036528	-1.13512	5.47778e-05	0.000499329	Ppfibp2	19024
ENSMUSG00000036555	-1.81015	0.000361082	0.00254481	Iqce	74239
ENSMUSG00000036568	-1.13175	0.00417772	0.0202149	Bicral	210982
ENSMUSG00000036585	-2.05423	1.52906e-16	1.11234e-14	Fgf1	14164
ENSMUSG00000036639	-1.98214	7.38989e-07	1.08151e-05	Nudt1	17766
ENSMUSG00000036661	-1.32799	0.00281227	0.0145119	Dennd3	105841
ENSMUSG00000036687	-1.55444	0.000886053	0.00547832	Tmem184a	231832
ENSMUSG00000036764	-1.60533	0.000271628	0.00198958	Dnajc12	30045
ENSMUSG00000036775	-0.933947	0.000388626	0.00271329	Decr2	26378
ENSMUSG00000036792	-1.21904	0.00682261	0.0302544	Mbd5	109241
ENSMUSG00000036813	-0.846684	0.00102324	0.00616796	Entpd8	72090
ENSMUSG00000036863	-2.01347	1.59872e-07	2.73728e-06	Syde2	214804
ENSMUSG00000036879	-0.803918	0.00347225	0.0173299	Phkb	102093
ENSMUSG00000036880	-0.736099	0.000767792	0.00485791	Acaa2	52538
ENSMUSG00000036885	-1.30388	6.86997e-07	1.01438e-05	Arhgef26	622434
ENSMUSG00000036892	-0.805454	0.00034096	0.00241441	Prodh2	56189
ENSMUSG00000036893	-0.960851	0.000346357	0.0024503	Ehmt1	77683
ENSMUSG00000036898	-1.65189	8.32424e-05	0.000716716	Zfp157	72154
ENSMUSG00000036968	-1.50261	0.00341516	0.0171065	Cnpy4	66455
ENSMUSG00000036985	-0.96692	0.00273904	0.0141979	Zdhhc9	208884
ENSMUSG00000036995	-2.9768	6.82217e-06	7.8865e-05	Asap3	230837
ENSMUSG00000037016	-2.91092	1.2173e-08	2.64245e-07	Frem2	242022
ENSMUSG00000037025	-2.16647	5.58928e-11	1.78486e-09	Foxa2	15376
ENSMUSG00000037071	-0.800281	0.00611771	0.027613	Scd1	20249
ENSMUSG00000037095	-1.55173	7.96146e-07	1.1606e-05	Lrg1	76905
ENSMUSG00000037152	-0.782814	0.00588855	0.0267324	Ndufc1	66377
ENSMUSG00000037166	-1.97882	1.71722e-06	2.30919e-05	Ppp1r14a	68458
ENSMUSG00000037251	-1.55048	1.74315e-05	0.000181154	Pomk	74653
ENSMUSG00000037270	-1.08227	0.000309117	0.00221948	4932438A13Rik	229227
ENSMUSG00000037287	-0.946279	0.00148551	0.00848466	Tbcel	272589
ENSMUSG00000037295	-0.785433	0.00872921	0.0367114	Ldlrap1	100017
ENSMUSG00000037300	-0.705861	0.000534269	0.00356012	Ttc13	234875
ENSMUSG00000037348	-3.12669	2.32535e-14	1.19579e-12	Paqr7	71904
ENSMUSG00000037353	-0.812082	0.00802656	0.0343966	Letmd1	68614
ENSMUSG00000037366	-1.15605	1.94671e-06	2.57369e-05	Pafah2	100163
ENSMUSG00000037370	-0.957321	0.000640464	0.00416176	Enpp1	18605
ENSMUSG00000037410	-1.3676	6.2859e-06	7.32929e-05	Tbc1d2b	67016
ENSMUSG00000037419	-1.15349	0.0123724	0.0489544	Endod1	71946
ENSMUSG00000037426	-1.13502	0.00109487	0.00655535	Depdc5	277854
ENSMUSG00000037486	-0.702223	0.0090429	0.0378068	Asxl2	75302
ENSMUSG00000037541	-2.40118	3.80495e-08	7.41741e-07	Shank2	210274
ENSMUSG00000037542	-2.87035	1.2397e-33	5.28217e-31	Aldh8a1	237320
ENSMUSG00000037583	-3.94429	3.76914e-17	3.10548e-15	Nr0b2	23957
ENSMUSG00000037622	-0.747248	0.00354812	0.0176495	Wdtc1	230796
ENSMUSG00000037679	-0.805124	0.00855638	0.0361067	Inf2	70435
ENSMUSG00000037686	-1.31724	0.000696941	0.00446455	Aspg	104816
ENSMUSG00000037703	-0.699359	0.0110125	0.0444072	Lzts3	241638
ENSMUSG00000037709	-2.01148	0.000168162	0.00131782	Fam13a	58909
ENSMUSG00000037720	-0.993492	0.00119789	0.00704976	Tmem33	67878
ENSMUSG00000037752	-1.2718	0.00634953	0.0285041	Xkr8	381560
ENSMUSG00000037754	-1.40859	5.74333e-05	0.000520355	Ppp1r16b	228852
ENSMUSG00000037780	-1.55754	1.28726e-08	2.77411e-07	Mbl1	17194
[truncated: 823 more rows]

## Sheet: F1 Liver
SUPPLEMENTAL TABLE 2 - ER STRESS INDUCED DOWNREGULATED GENES
[truncated: 1,727 more rows]

[truncated: 1 more sheets: COMMON]
