# Supplementary material for: The dynamic effect of genetic variation on the in vivo ER stress transcriptional response in different tissues
Source: G3 (Bethesda). 2022 Apr 29;12(6):jkac104. doi: 10.1093/g3journal/jkac104 (PMC9157157; doi:10.1093/g3journal/jkac104)
Supplement: jkac104_Supplementary_Table_S4 [file jkac104_supplementary_table_s4.xlsx]

## Sheet: Common Genes
SUPPLEMENTAL TABLE 4 - TRANSCRIPTION FACTOR BINDING SITE ENRICHMENT ANALYSIS
TF	JASPAR ID	Class	Family	Tax group	IC	GC Content	Target gene hits	Target gene non-hits	Background gene hits	Background gene non-hits	Target TFBS hits	Target TFBS nucleotide rate	Background TFBS hits	Background TFBS nucleotide rate	Z-score	Fisher score
NFYA	MA0060.1	Other Alpha-Helix	NFY CCAAT-binding	vertebrates	12.925	0.523	175	377	4702	24645	322	0.0122	6674	0.0058	54.798	43.353
Klf4	MA0039.2	Zinc-coordinating	BetaBetaAlpha-zinc finger	vertebrates	12.618	0.771	362	190	13351	15996	1561	0.037	56231	0.0306	24.315	46.968
GABPA	MA0062.2	Winged Helix-Turn-Helix	Ets	vertebrates	13.335	0.647	251	301	7978	21369	437	0.0114	13621	0.00814	23.497	43.992
HIF1A::ARNT	MA0259.1	Zipper-Type	Helix-Loop-Helix	vertebrates	9.74	0.657	282	270	9844	19503	753	0.0143	25933	0.0113	18.48	37.896
SP1	MA0079.2	Zinc-coordinating	BetaBetaAlpha-zinc finger	vertebrates	11.129	0.82	321	231	11970	17377	1285	0.0305	47867	0.026	18.143	35.724
ELK1	MA0028.1	Winged Helix-Turn-Helix	Ets	vertebrates	8.812	0.568	334	218	12553	16794	925	0.0219	33574	0.0183	17.859	37.023
ELK4	MA0076.1	Winged Helix-Turn-Helix	Ets	vertebrates	14.123	0.583	155	397	4839	24508	215	0.00459	6480	0.00317	16.366	25.273
Zfx	MA0146.1	Zinc-coordinating	BetaBetaAlpha-zinc finger	vertebrates	13.077	0.749	231	321	8256	21091	516	0.0171	18711	0.0142	15.831	25.873
Myc	MA0147.1	Zipper-Type	Helix-Loop-Helix	vertebrates	11.157	0.686	188	364	6875	22472	342	0.00811	11686	0.00635	14.35	18.063
MYC::MAX	MA0059.1	Zipper-Type	Helix-Loop-Helix	vertebrates	14.237	0.602	85	467	2396	26951	99	0.00258	2808	0.00168	14.306	17.654
Arnt	MA0004.1	Zipper-Type	Helix-Loop-Helix	vertebrates	10.992	0.642	183	369	5871	23476	308	0.00438	9698	0.00316	14.082	28.256
znf143	MA0088.1	Zinc-coordinating	BetaBetaAlpha-zinc finger	vertebrates	17.541	0.53	37	515	981	28366	39	0.00185	1043	0.00113	13.784	9.405
CREB1	MA0018.2	Zipper-Type	Leucine Zipper	vertebrates	10.139	0.523	214	338	7425	21922	346	0.00656	11645	0.00506	13.705	26.239
Egr1	MA0162.1	Zinc-coordinating	BetaBetaAlpha-zinc finger	vertebrates	14.456	0.739	156	396	5233	24114	241	0.00629	8215	0.00491	12.748	20.196
MAX	MA0058.1	Zipper-Type	Helix-Loop-Helix	vertebrates	12.685	0.571	180	372	6263	23084	274	0.0065	9380	0.0051	12.735	20.915
Mycn	MA0104.2	Zipper-Type	Helix-Loop-Helix	vertebrates	11.104	0.699	192	360	7026	22321	348	0.00825	12350	0.00671	12.223	18.479
USF1	MA0093.1	Zipper-Type	Helix-Loop-Helix	vertebrates	11.29	0.643	206	346	7646	21701	356	0.00591	13379	0.00509	7.452	18.966
MZF1_5-13	MA0057.1	Zinc-coordinating	BetaBetaAlpha-zinc finger	vertebrates	9.4	0.588	298	254	12617	16730	1106	0.0262	45229	0.0246	6.865	15.555
Arnt::Ahr	MA0006.1	Zipper-Type	Helix-Loop-Helix	vertebrates	9.532	0.715	322	230	13130	16217	1077	0.0153	43558	0.0142	6.114	22.619
EWSR1-FLI1	MA0149.1	Winged Helix-Turn-Helix	Ets	vertebrates	32.871	0.554	5	547	117	29230	5	0.000213	117	0.000114	5.932	2.577
PLAG1	MA0163.1	Zinc-coordinating	BetaBetaAlpha-zinc finger	vertebrates	19.352	0.798	31	521	1174	28173	38	0.00126	1299	0.000989	5.614	3.201
MIZF	MA0131.1	Zinc-coordinating	BetaBetaAlpha-zinc finger	vertebrates	13.197	0.61	48	504	1587	27760	52	0.00123	1779	0.000967	5.531	6.81
Ar	MA0007.1	Zinc-coordinating	Hormone-nuclear Receptor	vertebrates	15.703	0.498	10	542	298	29049	10	0.000522	306	0.000366	5.246	2.793
RORA_1	MA0071.1	Zinc-coordinating	Hormone-nuclear Receptor	vertebrates	13.19	0.424	171	381	6596	22751	252	0.00598	10032	0.00545	4.592	12.684
ZEB1	MA0103.1	Zinc-coordinating	BetaBetaAlpha-zinc finger	vertebrates	8.305	0.557	424	128	17585	11762	2358	0.0335	99064	0.0323	4.536	37.258
INSM1	MA0155.1	Zinc-coordinating	BetaBetaAlpha-zinc finger	vertebrates	14.862	0.667	138	414	5833	23514	239	0.0068	9612	0.00627	4.353	6.157
STAT1	MA0137.2	Ig-fold	Stat	vertebrates	13.119	0.452	109	443	4315	25032	141	0.00501	5596	0.00456	4.344	7.05
Myb	MA0100.1	Helix-Turn-Helix	Myb	vertebrates	9.883	0.591	319	233	12390	16957	820	0.0156	34172	0.0149	3.718	29.09
Ddit3::Cebpa	MA0019.1	Zipper-Type	Leucine Zipper	vertebrates	11.652	0.483	90	462	3745	25602	122	0.00347	4873	0.00318	3.362	4.634
NF-kappaB	MA0061.1	Ig-fold	Rel	vertebrates	13.345	0.621	161	391	6473	22874	261	0.00619	10689	0.00581	3.221	9.599
CTCF	MA0139.1	Zinc-coordinating	BetaBetaAlpha-zinc finger	vertebrates	17.205	0.645	47	505	1968	27379	55	0.00248	2189	0.00226	2.95	2.827
Pax4	MA0068.1	Helix-Turn-Helix	Homeo	vertebrates	11.004	0.441	2	550	60	29287	2	0.000142	60	9.78e-05	2.839	1.146
TLX1::NFIC	MA0119.1	Helix-Turn-Helix::Other	Homeo::Nuclear Factor I-CCAAT-binding	vertebrates	19.665	0.598	16	536	615	28732	17	0.000564	643	0.000489	2.167	2.064
NHLH1	MA0048.1	Zipper-Type	Helix-Loop-Helix	vertebrates	14.132	0.674	108	444	4070	25277	133	0.00378	5494	0.00358	2.166	8.755
RXR::RAR_DR5	MA0159.1	Zinc-coordinating	Hormone-nuclear Receptor	vertebrates	16.004	0.535	21	531	817	28530	22	0.000887	873	0.000807	1.804	2.312
Gfi	MA0038.1	Zinc-coordinating	BetaBetaAlpha-zinc finger	vertebrates	9.47	0.391	297	255	12096	17251	738	0.0175	31605	0.0172	1.586	19.841
Zfp423	MA0116.1	Zinc-coordinating	BetaBetaAlpha-zinc finger	vertebrates	17.925	0.679	99	453	4275	25072	144	0.00512	6085	0.00496	1.467	4.054
SPI1	MA0080.2	Winged Helix-Turn-Helix	Ets	vertebrates	9.64	0.435	362	190	15125	14222	1222	0.0203	52543	0.02	1.336	24.335
RUNX1	MA0002.2	Ig-fold	Runt	vertebrates	10.401	0.502	306	246	12766	16581	781	0.0204	33642	0.0201	1.169	17.946
ZNF354C	MA0130.1	Zinc-coordinating	BetaBetaAlpha-zinc finger	vertebrates	8.958	0.615	423	129	17971	11376	2782	0.0396	120324	0.0392	1.114	31.632
REL	MA0101.1	Ig-fold	Rel	vertebrates	10.515	0.559	203	349	8583	20764	383	0.00908	16496	0.00897	0.779	9.244
ESR1	MA0112.2	Zinc-coordinating	Hormone-nuclear Receptor	vertebrates	13.563	0.594	5	547	203	29144	5	0.000237	204	0.000222	0.617	1.08
PPARG	MA0066.1	Zinc-coordinating	Hormone-nuclear Receptor	vertebrates	20.365	0.523	1	551	37	29310	1	4.74e-05	37	4.02e-05	0.615	0.678
Stat3	MA0144.1	Ig-fold	Stat	vertebrates	13.601	0.505	198	354	7753	21594	302	0.00716	13027	0.00708	0.605	13.989
Esrrb	MA0141.1	Zinc-coordinating	Hormone-nuclear Receptor	vertebrates	12.806	0.524	189	363	8552	20795	351	0.00999	15191	0.00991	0.503	5.167
TAL1::TCF3	MA0091.1	Zipper-Type	Helix-Loop-Helix	vertebrates	14.07	0.453	116	436	4877	24470	153	0.00435	6632	0.00433	0.258	5.421
E2F1	MA0024.1	Winged Helix-Turn-Helix	E2F	vertebrates	13.838	0.625	165	387	6463	22884	255	0.00484	11089	0.00482	0.127	11.296
RELA	MA0107.1	Ig-fold	Rel	vertebrates	14.757	0.567	122	430	5109	24238	169	0.00401	7374	0.00401	-0.025	5.802
Pax5	MA0014.1	Helix-Turn-Helix	Homeo	vertebrates	12.432	0.575	20	532	911	28436	22	0.00104	962	0.00105	-0.076	1.29
HLF	MA0043.1	Zipper-Type	Leucine Zipper	vertebrates	11.147	0.394	87	465	3690	25657	108	0.00307	4729	0.00308	-0.152	4.067
IRF1	MA0050.1	Winged Helix-Turn-Helix	IRF	vertebrates	16.008	0.383	94	458	4171	25176	130	0.0037	5702	0.00372	-0.232	3.291
FEV	MA0156.1	Winged Helix-Turn-Helix	Ets	vertebrates	12.121	0.442	339	213	14246	15101	978	0.0186	42791	0.0186	-0.28	20.545
NR3C1	MA0113.1	Zinc-coordinating	Hormone-nuclear Receptor	vertebrates	14.749	0.432	29	523	1332	28015	33	0.00141	1472	0.00144	-0.566	1.433
Hand1::Tcfe2a	MA0092.1	Zipper-Type	Helix-Loop-Helix	vertebrates	10.144	0.507	272	280	11974	17373	680	0.0161	29899	0.0163	-0.67	10.104
Nr2e3	MA0164.1	Zinc-coordinating	Hormone-nuclear Receptor	vertebrates	12.028	0.373	110	442	4683	24664	147	0.00244	6594	0.00251	-0.914	4.811
HNF1B	MA0153.1	Helix-Turn-Helix	Homeo	vertebrates	16.821	0.222	55	497	2340	27007	64	0.00182	2897	0.00189	-1.046	2.897
NFKB1	MA0105.1	Ig-fold	Rel	vertebrates	15.627	0.758	57	495	2630	26717	77	0.00201	3480	0.00208	-1.051	1.894
NFE2L2	MA0150.1	Zipper-Type	Leucine Zipper	vertebrates	14.394	0.486	87	465	3790	25557	107	0.00279	4842	0.0029	-1.277	3.487
RORA_2	MA0072.1	Zinc-coordinating	Hormone-nuclear Receptor	vertebrates	17.425	0.369	47	505	2138	27209	53	0.00176	2435	0.00185	-1.433	1.867
MZF1_1-4	MA0056.1	Zinc-coordinating	BetaBetaAlpha-zinc finger	vertebrates	8.586	0.725	397	155	16981	12366	2556	0.0364	112768	0.0368	-1.442	25.53
Myf	MA0055.1	Zipper-Type	Helix-Loop-Helix	vertebrates	15.914	0.609	197	355	8214	21133	339	0.00965	15168	0.00989	-1.639	9.753
HNF1A	MA0046.1	Helix-Turn-Helix	Homeo	vertebrates	15.548	0.259	32	520	1560	27787	39	0.00129	1826	0.00139	-1.677	1.094
ELF5	MA0136.1	Winged Helix-Turn-Helix	Ets	vertebrates	8.693	0.429	384	168	16195	13152	1410	0.0301	62438	0.0305	-1.731	26.023
TEAD1	MA0090.1	Helix-Turn-Helix	Homeo	vertebrates	15.678	0.507	74	478	3533	25814	97	0.00276	4483	0.00292	-1.991	1.713
SRF	MA0083.1	Other Alpha-Helix	MADS	vertebrates	17.965	0.466	11	541	536	28811	11	0.000313	569	0.000371	-2.001	0.845
TP53	MA0106.1	Zinc-coordinating	Loop-Sheet-Helix	vertebrates	26.239	0.603	0	552	8	29339	0	0	8	8.7e-06	-2.176	0
Pax6	MA0069.1	Helix-Turn-Helix	Homeo	vertebrates	13.798	0.432	14	538	676	28671	14	0.000465	712	0.000542	-2.185	0.922
PBX1	MA0070.1	Helix-Turn-Helix	Homeo	vertebrates	14.641	0.31	54	498	2387	26960	60	0.00171	2853	0.00186	-2.336	2.352
T	MA0009.1	Beta-Hairpin-Ribbon	T	vertebrates	17.863	0.452	22	530	1072	28275	23	0.0006	1164	0.000696	-2.396	0.991
SPIB	MA0081.1	Winged Helix-Turn-Helix	Ets	vertebrates	9.06	0.466	409	143	17700	11647	2105	0.0349	93687	0.0357	-2.495	25.266
NR4A2	MA0160.1	Zinc-coordinating	Hormone-nuclear Receptor	vertebrates	10.165	0.491	303	249	12991	16356	763	0.0145	34618	0.0151	-3.106	14.625
CEBPA	MA0102.2	Zipper-Type	Leucine Zipper	vertebrates	8.712	0.358	252	300	10834	18513	552	0.0118	25189	0.0123	-3.207	10.858
Nkx3-2	MA0122.1	Helix-Turn-Helix	Homeo	vertebrates	8.542	0.463	363	189	14889	14458	1133	0.0242	51026	0.025	-3.274	27.507
NKX3-1	MA0124.1	Helix-Turn-Helix	Homeo	vertebrates	11.127	0.179	260	292	11364	17983	666	0.0111	30645	0.0117	-3.678	10.025
Evi1	MA0029.1	Zinc-coordinating	BetaBetaAlpha-zinc finger	vertebrates	17.909	0.28	19	533	983	28364	19	0.000631	1064	0.00081	-4.114	0.722
Foxq1	MA0040.1	Winged Helix-Turn-Helix	Forkhead	vertebrates	14.07	0.202	116	436	5568	23779	187	0.00488	9014	0.00539	-4.557	2.084
Sox17	MA0078.1	Other Alpha-Helix	High Mobility Group	vertebrates	10.502	0.384	301	251	12595	16752	721	0.0154	33321	0.0163	-4.702	17.119
NR1H2::RXRA	MA0115.1	Zinc-coordinating	Hormone-nuclear Receptor	vertebrates	27.878	0.445	0	552	56	29291	0	0	56	5.18e-05	-4.779	0
RREB1	MA0073.1	Zinc-coordinating	BetaBetaAlpha-zinc finger	vertebrates	22.278	0.623	19	533	1096	28251	22	0.00104	1222	0.00133	-5.107	0.397
IRF2	MA0051.1	Winged Helix-Turn-Helix	IRF	vertebrates	21.134	0.412	7	545	472	28875	7	0.000299	481	0.000471	-5.182	0.244
Foxa2	MA0047.2	Winged Helix-Turn-Helix	Forkhead	vertebrates	13.268	0.315	212	340	9602	19745	428	0.0122	20063	0.0131	-5.203	5.795
FOXA1	MA0148.1	Winged Helix-Turn-Helix	Forkhead	vertebrates	12.533	0.332	250	302	11890	17457	649	0.0169	30145	0.018	-5.365	4.302
SOX9	MA0077.1	Other Alpha-Helix	High Mobility Group	vertebrates	9.079	0.358	235	317	9835	19512	438	0.00935	20806	0.0102	-5.391	11.868
NFATC2	MA0152.1	Ig-fold	Rel	vertebrates	9.859	0.346	332	220	14080	15267	1021	0.0169	47475	0.0181	-5.46	18.554
AP1	MA0099.2	Zipper-Type	Leucine Zipper	vertebrates	9.193	0.405	362	190	15885	13462	1282	0.0213	59281	0.0226	-5.599	17.015
FOXO3	MA0157.1	Winged Helix-Turn-Helix	Forkhead	vertebrates	11.734	0.298	275	277	12313	17034	709	0.0134	33375	0.0145	-5.789	8.911
PPARG::RXRA	MA0065.2	Zinc-coordinating	Hormone-nuclear Receptor	vertebrates	11.663	0.547	94	458	4434	24913	124	0.00441	6182	0.00504	-5.792	2.132
ESR2	MA0258.1	Zinc-coordinating	Hormone-nuclear Receptor	vertebrates	13.618	0.546	23	529	1433	27914	27	0.00115	1554	0.00152	-6.156	0.214
NR2F1	MA0017.1	Zinc-coordinating	Hormone-nuclear Receptor	vertebrates	15.924	0.478	49	503	2382	26965	50	0.00166	2764	0.0021	-6.306	1.273
HNF4A	MA0114.1	Zinc-coordinating	Hormone-nuclear Receptor	vertebrates	9.617	0.522	99	453	4694	24653	124	0.00382	6354	0.00449	-6.5	2.109
NFIL3	MA0025.1	Zipper-Type	Leucine Zipper	vertebrates	14.139	0.265	93	459	4455	24892	124	0.00323	6517	0.0039	-6.92	1.873
RXRA::VDR	MA0074.1	Zinc-coordinating	Hormone-nuclear Receptor	vertebrates	20.451	0.527	2	550	290	29057	2	7.11e-05	296	0.000241	-7.166	0.028
Tal1::Gata1	MA0140.1	Zipper-Type	Helix-Loop-Helix	vertebrates	11.297	0.451	88	464	4223	25124	108	0.00461	5539	0.00542	-7.178	1.793
Lhx3	MA0135.1	Helix-Turn-Helix	Homeo	vertebrates	16.354	0.131	64	488	3321	26026	86	0.00265	4648	0.00328	-7.206	0.823
EBF1	MA0154.1	Zipper-Type	Helix-Loop-Helix	vertebrates	11.564	0.648	231	321	9927	19420	465	0.011	22600	0.0123	-7.433	9.7
FOXD1	MA0031.1	Winged Helix-Turn-Helix	Forkhead	vertebrates	11.926	0.275	249	303	11558	17789	606	0.0115	29500	0.0128	-7.703	5.564
Pou5f1	MA0142.1	Helix-Turn-Helix	Homeo	vertebrates	14.808	0.308	30	522	1711	27636	32	0.00114	2047	0.00167	-8.466	0.387
Tcfcp2l1	MA0145.1	Other	CP2	vertebrates	11.65	0.609	200	352	9179	20168	389	0.0129	19057	0.0145	-8.643	4.843
REST	MA0138.2	Zinc-coordinating	BetaBetaAlpha-zinc finger	vertebrates	23.134	0.596	0	552	152	29195	0	0	159	0.000182	-8.807	0
MEF2A	MA0052.1	Other Alpha-Helix	MADS	vertebrates	15.709	0.179	87	465	4434	24913	115	0.00273	6523	0.00355	-8.962	1.039
Spz1	MA0111.1	Other	Other	vertebrates	11.907	0.538	105	447	5216	24131	134	0.0035	7478	0.00447	-9.516	1.431
Nobox	MA0125.1	Helix-Turn-Helix	Homeo	vertebrates	9.573	0.26	269	283	11801	17546	678	0.0129	33630	0.0146	-9.549	10.221
Sox5	MA0087.1	Other Alpha-Helix	High Mobility Group	vertebrates	10.831	0.199	257	295	11513	17834	623	0.0103	31583	0.012	-10.004	8.071
Foxd3	MA0041.1	Winged Helix-Turn-Helix	Forkhead	vertebrates	12.945	0.223	204	348	9247	20100	402	0.0114	20306	0.0132	-10.275	5.517
FOXF2	MA0030.1	Winged Helix-Turn-Helix	Forkhead	vertebrates	14.824	0.334	36	516	2466	26881	44	0.00146	2983	0.00227	-11.063	0.046
HOXA5	MA0158.1	Helix-Turn-Helix	Homeo	vertebrates	8.759	0.315	419	133	17771	11576	1948	0.037	92991	0.0404	-11.503	31.168
YY1	MA0095.1	Zinc-coordinating	BetaBetaAlpha-zinc finger	vertebrates	8.101	0.51	399	153	17477	11870	1798	0.0256	87527	0.0285	-11.579	21.577
Sox2	MA0143.1	Other Alpha-Helix	High Mobility Group	vertebrates	12.951	0.361	17	535	1505	27842	20	0.000711	1697	0.00138	-11.767	0.008
FOXI1	MA0042.1	Winged Helix-Turn-Helix	Forkhead	vertebrates	13.183	0.263	207	345	9896	19451	425	0.0121	21985	0.0143	-12.288	3.336
Prrx2	MA0075.1	Helix-Turn-Helix	Homeo	vertebrates	9.063	0.027	302	250	13655	15692	965	0.0114	50519	0.0137	-12.788	9.409
TBP	MA0108.2	Beta-sheet	TATA-binding	vertebrates	10.086	0.377	167	385	8515	20832	299	0.0106	15939	0.013	-13.551	1.284
Pdx1	MA0132.1	Helix-Turn-Helix	Homeo	vertebrates	9.04	0.194	330	222	14564	14783	1143	0.0163	59498	0.0194	-14.809	13.544
Gata1	MA0035.2	Zinc-coordinating	GATA	vertebrates	10.878	0.373	288	264	13116	16231	733	0.0191	37785	0.0226	-15.193	8.173
SRY	MA0084.1	Other Alpha-Helix	High Mobility Group	vertebrates	9.193	0.238	305	247	13900	15447	887	0.0189	45926	0.0225	-15.517	8.871
ARID3A	MA0151.1	Helix-Turn-Helix	Arid	vertebrates	9.896	0.062	340	212	15377	13970	1310	0.0186	68426	0.0223	-16.187	11.523
Nkx2-5	MA0063.1	Helix-Turn-Helix	Homeo	vertebrates	8.27	0.218	374	178	16856	12491	1664	0.0276	86471	0.0329	-19.244	14.458

## Sheet: Liver Variable Genes
SUPPLEMENTAL TABLE 4 - TRANSCRIPTION FACTOR BINDING SITE ENRICHMENT ANALYSIS
TF	JASPAR ID	Class	Family	Tax group	IC	GC Content	Target gene hits	Target gene non-hits	Background gene hits	Background gene non-hits	Target TFBS hits	Target TFBS nucleotide rate	Background TFBS hits	Background TFBS nucleotide rate	Z-score	Fisher score
NR1H2::RXRA	MA0115.1	Zinc-coordinating	Hormone-nuclear Receptor	vertebrates	27.878	0.445	2	81	56	29291	2	0.000744	56	5.18e-05	20.253	4.446
NF-kappaB	MA0061.1	Ig-fold	Rel	vertebrates	13.345	0.621	26	57	6473	22874	44	0.00963	10689	0.00581	10.718	3.433
RXRA::VDR	MA0074.1	Zinc-coordinating	Hormone-nuclear Receptor	vertebrates	20.451	0.527	3	80	290	29057	3	0.000985	296	0.000241	10.084	2.993
Evi1	MA0029.1	Zinc-coordinating	BetaBetaAlpha-zinc finger	vertebrates	17.909	0.28	6	77	983	28364	7	0.00215	1064	0.00081	9.955	2.803
Foxa2	MA0047.2	Winged Helix-Turn-Helix	Forkhead	vertebrates	13.268	0.315	36	47	9602	19745	67	0.0176	20063	0.0131	8.47	3.592
Esrrb	MA0141.1	Zinc-coordinating	Hormone-nuclear Receptor	vertebrates	12.806	0.524	32	51	8552	20795	51	0.0134	15191	0.00991	7.506	3.183
Tal1::Gata1	MA0140.1	Zipper-Type	Helix-Loop-Helix	vertebrates	11.297	0.451	16	67	4223	25124	20	0.00788	5539	0.00542	7.135	2.004
NR4A2	MA0160.1	Zinc-coordinating	Hormone-nuclear Receptor	vertebrates	10.165	0.491	45	38	12991	16356	107	0.0187	34618	0.0151	6.451	3.125
REL	MA0101.1	Ig-fold	Rel	vertebrates	10.515	0.559	32	51	8583	20764	54	0.0118	16496	0.00897	6.448	3.137
Pax6	MA0069.1	Helix-Turn-Helix	Homeo	vertebrates	13.798	0.432	4	79	676	28671	4	0.00123	712	0.000542	6.183	2.072
RORA_2	MA0072.1	Zinc-coordinating	Hormone-nuclear Receptor	vertebrates	17.425	0.369	8	75	2138	27209	10	0.00307	2435	0.00185	5.968	1.355
RORA_1	MA0071.1	Zinc-coordinating	Hormone-nuclear Receptor	vertebrates	13.19	0.424	22	61	6596	22751	34	0.00744	10032	0.00545	5.744	1.494
Sox17	MA0078.1	Other Alpha-Helix	High Mobility Group	vertebrates	10.502	0.384	38	45	12595	16752	98	0.0193	33321	0.0163	5.058	1.087
RELA	MA0107.1	Ig-fold	Rel	vertebrates	14.757	0.567	18	65	5109	24238	25	0.00547	7374	0.00401	4.918	1.676
CREB1	MA0018.2	Zipper-Type	Leucine Zipper	vertebrates	10.139	0.523	23	60	7425	21922	38	0.00666	11645	0.00506	4.759	1.06
Foxq1	MA0040.1	Winged Helix-Turn-Helix	Forkhead	vertebrates	14.07	0.202	22	61	5568	23779	29	0.00698	9014	0.00539	4.621	2.843
PPARG::RXRA	MA0065.2	Zinc-coordinating	Hormone-nuclear Receptor	vertebrates	11.663	0.547	14	69	4434	24913	20	0.00657	6182	0.00504	4.576	0.988
IRF1	MA0050.1	Winged Helix-Turn-Helix	IRF	vertebrates	16.008	0.383	14	69	4171	25176	19	0.00499	5702	0.00372	4.428	1.246
ZNF354C	MA0130.1	Zinc-coordinating	BetaBetaAlpha-zinc finger	vertebrates	8.958	0.615	57	26	17971	11376	329	0.0432	120324	0.0392	4.361	2.305
T	MA0009.1	Beta-Hairpin-Ribbon	T	vertebrates	17.863	0.452	4	79	1072	28275	5	0.0012	1164	0.000696	4.029	1.02
FOXA1	MA0148.1	Winged Helix-Turn-Helix	Forkhead	vertebrates	12.533	0.332	44	39	11890	17457	85	0.0205	30145	0.018	3.91	4.239
HNF4A	MA0114.1	Zinc-coordinating	Hormone-nuclear Receptor	vertebrates	9.617	0.522	17	66	4694	24653	20	0.00569	6354	0.00449	3.808	1.791
PLAG1	MA0163.1	Zinc-coordinating	BetaBetaAlpha-zinc finger	vertebrates	19.352	0.798	5	78	1174	28173	5	0.00153	1299	0.000989	3.625	1.43
Myb	MA0100.1	Helix-Turn-Helix	Myb	vertebrates	9.883	0.591	43	40	12390	16957	96	0.0168	34172	0.0149	3.431	3.002
Nkx3-2	MA0122.1	Helix-Turn-Helix	Homeo	vertebrates	8.542	0.463	49	34	14889	14458	139	0.0274	51026	0.025	3.307	2.521
NR2F1	MA0017.1	Zinc-coordinating	Hormone-nuclear Receptor	vertebrates	15.924	0.478	9	74	2382	26965	9	0.00276	2764	0.0021	3.005	1.465
ESR1	MA0112.2	Zinc-coordinating	Hormone-nuclear Receptor	vertebrates	13.563	0.594	1	82	203	29144	1	0.000438	204	0.000222	2.944	0.823
ELK4	MA0076.1	Winged Helix-Turn-Helix	Ets	vertebrates	14.123	0.583	14	69	4839	24508	20	0.00394	6480	0.00317	2.888	0.676
NFE2L2	MA0150.1	Zipper-Type	Leucine Zipper	vertebrates	14.394	0.486	11	72	3790	25557	15	0.00361	4842	0.0029	2.809	0.669
FOXD1	MA0031.1	Winged Helix-Turn-Helix	Forkhead	vertebrates	11.926	0.275	34	49	11558	17789	81	0.0142	29500	0.0128	2.558	0.856
RREB1	MA0073.1	Zinc-coordinating	BetaBetaAlpha-zinc finger	vertebrates	22.278	0.623	3	80	1096	28251	4	0.00175	1222	0.00133	2.417	0.505
ESR2	MA0258.1	Zinc-coordinating	Hormone-nuclear Receptor	vertebrates	13.618	0.546	5	78	1433	27914	5	0.00197	1554	0.00152	2.407	0.962
Gata1	MA0035.2	Zinc-coordinating	GATA	vertebrates	10.878	0.373	43	40	13116	16231	100	0.0241	37785	0.0226	2.126	2.146
Tcfcp2l1	MA0145.1	Other	CP2	vertebrates	11.65	0.609	26	57	9179	20168	51	0.0156	19057	0.0145	1.999	0.621
HOXA5	MA0158.1	Helix-Turn-Helix	Homeo	vertebrates	8.759	0.315	57	26	17771	11576	241	0.0422	92991	0.0404	1.91	2.532
TEAD1	MA0090.1	Helix-Turn-Helix	Homeo	vertebrates	15.678	0.507	10	73	3533	25814	13	0.00342	4483	0.00292	1.9	0.599
Arnt::Ahr	MA0006.1	Zipper-Type	Helix-Loop-Helix	vertebrates	9.532	0.715	44	39	13130	16217	116	0.0152	43558	0.0142	1.842	2.517
CEBPA	MA0102.2	Zipper-Type	Leucine Zipper	vertebrates	8.712	0.358	34	49	10834	18513	67	0.0132	25189	0.0123	1.68	1.361
INSM1	MA0155.1	Zinc-coordinating	BetaBetaAlpha-zinc finger	vertebrates	14.862	0.667	19	64	5833	23514	26	0.00683	9612	0.00627	1.489	1.256
AP1	MA0099.2	Zipper-Type	Leucine Zipper	vertebrates	9.193	0.405	46	37	15885	13462	154	0.0236	59281	0.0226	1.487	0.796
NFKB1	MA0105.1	Ig-fold	Rel	vertebrates	15.627	0.758	9	74	2630	26717	10	0.00241	3480	0.00208	1.484	1.12
Nobox	MA0125.1	Helix-Turn-Helix	Homeo	vertebrates	9.573	0.26	38	45	11801	17546	88	0.0154	33630	0.0146	1.384	1.725
NFYA	MA0060.1	Other Alpha-Helix	NFY CCAAT-binding	vertebrates	12.925	0.523	13	70	4702	24645	18	0.00631	6674	0.0058	1.378	0.542
Hand1::Tcfe2a	MA0092.1	Zipper-Type	Helix-Loop-Helix	vertebrates	10.144	0.507	38	45	11974	17373	78	0.0171	29899	0.0163	1.374	1.569
FEV	MA0156.1	Winged Helix-Turn-Helix	Ets	vertebrates	12.121	0.442	45	38	14246	15101	111	0.0194	42791	0.0186	1.299	1.726
TAL1::TCF3	MA0091.1	Zipper-Type	Helix-Loop-Helix	vertebrates	14.07	0.453	18	65	4877	24470	18	0.00473	6632	0.00433	1.276	1.976
RUNX1	MA0002.2	Ig-fold	Runt	vertebrates	10.401	0.502	35	48	12766	16581	87	0.021	33642	0.0201	1.255	0.451
EBF1	MA0154.1	Zipper-Type	Helix-Loop-Helix	vertebrates	11.564	0.648	35	48	9927	19420	59	0.0129	22600	0.0123	1.205	2.658
Ar	MA0007.1	Zinc-coordinating	Hormone-nuclear Receptor	vertebrates	15.703	0.498	1	82	298	29049	1	0.000482	306	0.000366	1.171	0.559
Egr1	MA0162.1	Zinc-coordinating	BetaBetaAlpha-zinc finger	vertebrates	14.456	0.739	17	66	5233	24114	22	0.0053	8215	0.00491	1.147	1.187
STAT1	MA0137.2	Ig-fold	Stat	vertebrates	13.119	0.452	12	71	4315	25032	15	0.00493	5596	0.00456	1.117	0.558
HNF1B	MA0153.1	Helix-Turn-Helix	Homeo	vertebrates	16.821	0.222	5	78	2340	27007	8	0.0021	2897	0.00189	0.989	0.222
ZEB1	MA0103.1	Zinc-coordinating	BetaBetaAlpha-zinc finger	vertebrates	8.305	0.557	51	32	17585	11762	252	0.0331	99064	0.0323	0.945	0.832
Prrx2	MA0075.1	Helix-Turn-Helix	Homeo	vertebrates	9.063	0.027	38	45	13655	15692	130	0.0142	50519	0.0137	0.898	0.517
YY1	MA0095.1	Zinc-coordinating	BetaBetaAlpha-zinc finger	vertebrates	8.101	0.51	54	29	17477	11870	222	0.0292	87527	0.0285	0.775	1.703
E2F1	MA0024.1	Winged Helix-Turn-Helix	E2F	vertebrates	13.838	0.625	21	62	6463	22884	29	0.00508	11089	0.00482	0.759	1.297
Sox5	MA0087.1	Other Alpha-Helix	High Mobility Group	vertebrates	10.831	0.199	33	50	11513	17834	81	0.0124	31583	0.012	0.755	0.688
NKX3-1	MA0124.1	Helix-Turn-Helix	Homeo	vertebrates	11.127	0.179	29	54	11364	17983	78	0.012	30645	0.0117	0.561	0.232
SOX9	MA0077.1	Other Alpha-Helix	High Mobility Group	vertebrates	9.079	0.358	25	58	9835	19512	53	0.0104	20806	0.0102	0.539	0.251
MAX	MA0058.1	Zipper-Type	Helix-Loop-Helix	vertebrates	12.685	0.571	17	66	6263	23084	24	0.00525	9380	0.0051	0.434	0.481
Nr2e3	MA0164.1	Zinc-coordinating	Hormone-nuclear Receptor	vertebrates	12.028	0.373	13	70	4683	24664	17	0.00261	6594	0.00251	0.364	0.553
Zfx	MA0146.1	Zinc-coordinating	BetaBetaAlpha-zinc finger	vertebrates	13.077	0.749	25	58	8256	21091	47	0.0144	18711	0.0142	0.28	0.958
Pdx1	MA0132.1	Helix-Turn-Helix	Homeo	vertebrates	9.04	0.194	45	38	14564	14783	148	0.0194	59498	0.0194	0.038	1.452
MYC::MAX	MA0059.1	Zipper-Type	Helix-Loop-Helix	vertebrates	14.237	0.602	6	77	2396	26951	7	0.00169	2808	0.00168	-0.022	0.385
ARID3A	MA0151.1	Helix-Turn-Helix	Arid	vertebrates	9.896	0.062	44	39	15377	13970	168	0.0221	68426	0.0223	-0.376	0.693
Sox2	MA0143.1	Other Alpha-Helix	High Mobility Group	vertebrates	12.951	0.361	4	79	1505	27842	4	0.00131	1697	0.00138	-0.466	0.476
GABPA	MA0062.2	Winged Helix-Turn-Helix	Ets	vertebrates	13.335	0.647	21	62	7978	21369	33	0.00795	13621	0.00814	-0.495	0.372
Lhx3	MA0135.1	Helix-Turn-Helix	Homeo	vertebrates	16.354	0.131	9	74	3321	26026	11	0.00313	4648	0.00328	-0.616	0.502
IRF2	MA0051.1	Winged Helix-Turn-Helix	IRF	vertebrates	21.134	0.412	1	82	472	28875	1	0.000394	481	0.000471	-0.862	0.301
HNF1A	MA0046.1	Helix-Turn-Helix	Homeo	vertebrates	15.548	0.259	4	79	1560	27787	4	0.00123	1826	0.00139	-1.001	0.432
Pax5	MA0014.1	Helix-Turn-Helix	Homeo	vertebrates	12.432	0.575	2	81	911	28436	2	0.000876	962	0.00105	-1.197	0.311
NFATC2	MA0152.1	Ig-fold	Rel	vertebrates	9.859	0.346	44	39	14080	15267	113	0.0173	47475	0.0181	-1.217	1.561
FOXO3	MA0157.1	Winged Helix-Turn-Helix	Forkhead	vertebrates	11.734	0.298	40	43	12313	17034	79	0.0138	33375	0.0145	-1.23	1.899
Spz1	MA0111.1	Other	Other	vertebrates	11.907	0.538	13	70	5216	24131	17	0.00409	7478	0.00447	-1.244	0.308
SRF	MA0083.1	Other Alpha-Helix	MADS	vertebrates	17.965	0.466	1	82	536	28811	1	0.000263	569	0.000371	-1.325	0.244
TP53	MA0106.1	Zinc-coordinating	Loop-Sheet-Helix	vertebrates	26.239	0.603	0	83	8	29339	0	0	8	8.7e-06	-1.424	0
SRY	MA0084.1	Other Alpha-Helix	High Mobility Group	vertebrates	9.193	0.238	40	43	13900	15447	109	0.0215	45926	0.0225	-1.445	0.728
PBX1	MA0070.1	Helix-Turn-Helix	Homeo	vertebrates	14.641	0.31	6	77	2387	26960	6	0.00158	2853	0.00186	-1.466	0.391
NR3C1	MA0113.1	Zinc-coordinating	Hormone-nuclear Receptor	vertebrates	14.749	0.432	3	80	1332	28015	3	0.00118	1472	0.00144	-1.516	0.311
PPARG	MA0066.1	Zinc-coordinating	Hormone-nuclear Receptor	vertebrates	20.365	0.523	0	83	37	29310	0	0	37	4.02e-05	-1.724	0
HLF	MA0043.1	Zipper-Type	Leucine Zipper	vertebrates	11.147	0.394	8	75	3690	25657	10	0.00263	4729	0.00308	-1.806	0.181
NFIL3	MA0025.1	Zipper-Type	Leucine Zipper	vertebrates	14.139	0.265	13	70	4455	24892	14	0.00337	6517	0.0039	-1.839	0.697
Stat3	MA0144.1	Ig-fold	Stat	vertebrates	13.601	0.505	20	63	7753	21594	29	0.00635	13027	0.00708	-1.894	0.325
ELF5	MA0136.1	Winged Helix-Turn-Helix	Ets	vertebrates	8.693	0.429	41	42	16195	13152	147	0.029	62438	0.0305	-1.978	0.129
Mycn	MA0104.2	Zipper-Type	Helix-Loop-Helix	vertebrates	11.104	0.699	17	66	7026	22321	27	0.00591	12350	0.00671	-2.128	0.216
Ddit3::Cebpa	MA0019.1	Zipper-Type	Leucine Zipper	vertebrates	11.652	0.483	8	75	3745	25602	10	0.00263	4873	0.00318	-2.135	0.167
Pax4	MA0068.1	Helix-Turn-Helix	Homeo	vertebrates	11.004	0.441	0	83	60	29287	0	0	60	9.78e-05	-2.351	0
USF1	MA0093.1	Zipper-Type	Helix-Loop-Helix	vertebrates	11.29	0.643	20	63	7646	21701	28	0.00429	13379	0.00509	-2.435	0.361
EWSR1-FLI1	MA0149.1	Winged Helix-Turn-Helix	Ets	vertebrates	32.871	0.554	0	83	117	29230	0	0	117	0.000114	-2.506	0
CTCF	MA0139.1	Zinc-coordinating	BetaBetaAlpha-zinc finger	vertebrates	17.205	0.645	4	79	1968	27379	4	0.00166	2189	0.00226	-2.735	0.204
SPIB	MA0081.1	Winged Helix-Turn-Helix	Ets	vertebrates	9.06	0.466	51	32	17700	11647	217	0.0333	93687	0.0357	-2.771	0.768
Myc	MA0147.1	Zipper-Type	Helix-Loop-Helix	vertebrates	11.157	0.686	17	66	6875	22472	24	0.00525	11686	0.00635	-2.983	0.256
REST	MA0138.2	Zinc-coordinating	BetaBetaAlpha-zinc finger	vertebrates	23.134	0.596	0	83	152	29195	0	0	159	0.000182	-3.053	0
Arnt	MA0004.1	Zipper-Type	Helix-Loop-Helix	vertebrates	10.992	0.642	13	70	5871	23476	18	0.00236	9698	0.00316	-3.081	0.137
Zfp423	MA0116.1	Zinc-coordinating	BetaBetaAlpha-zinc finger	vertebrates	17.925	0.679	11	72	4275	25072	12	0.00394	6085	0.00496	-3.138	0.387
SPI1	MA0080.2	Winged Helix-Turn-Helix	Ets	vertebrates	9.64	0.435	39	44	15125	14222	117	0.0179	52543	0.02	-3.166	0.191
Foxd3	MA0041.1	Winged Helix-Turn-Helix	Forkhead	vertebrates	12.945	0.223	28	55	9247	20100	44	0.0116	20306	0.0132	-3.173	0.993
Nkx2-5	MA0063.1	Helix-Turn-Helix	Homeo	vertebrates	8.27	0.218	50	33	16856	12491	197	0.0302	86471	0.0329	-3.263	1.065
ELK1	MA0028.1	Winged Helix-Turn-Helix	Ets	vertebrates	8.812	0.568	32	51	12553	16794	74	0.0162	33574	0.0183	-3.29	0.208
RXR::RAR_DR5	MA0159.1	Zinc-coordinating	Hormone-nuclear Receptor	vertebrates	16.004	0.535	1	82	817	28530	1	0.000372	873	0.000807	-3.354	0.101
FOXF2	MA0030.1	Winged Helix-Turn-Helix	Forkhead	vertebrates	14.824	0.334	4	79	2466	26881	5	0.00153	2983	0.00227	-3.362	0.077
Gfi	MA0038.1	Zinc-coordinating	BetaBetaAlpha-zinc finger	vertebrates	9.47	0.391	33	50	12096	17251	69	0.0151	31605	0.0172	-3.429	0.437
NHLH1	MA0048.1	Zipper-Type	Helix-Loop-Helix	vertebrates	14.132	0.674	9	74	4070	25277	10	0.00263	5494	0.00358	-3.46	0.186
Klf4	MA0039.2	Zinc-coordinating	BetaBetaAlpha-zinc finger	vertebrates	12.618	0.771	46	37	13351	15996	126	0.0276	56231	0.0306	-3.715	3.112
MZF1_5-13	MA0057.1	Zinc-coordinating	BetaBetaAlpha-zinc finger	vertebrates	9.4	0.588	39	44	12617	16730	99	0.0217	45229	0.0246	-4.034	1.326
Myf	MA0055.1	Zipper-Type	Helix-Loop-Helix	vertebrates	15.914	0.609	21	62	8214	21133	30	0.00788	15168	0.00989	-4.37	0.295
znf143	MA0088.1	Zinc-coordinating	BetaBetaAlpha-zinc finger	vertebrates	17.541	0.53	1	82	981	28366	1	0.000438	1043	0.00113	-4.49	0.061
TLX1::NFIC	MA0119.1	Helix-Turn-Helix::Other	Homeo::Nuclear Factor I-CCAAT-binding	vertebrates	19.665	0.598	0	83	615	28732	0	0	643	0.000489	-4.835	0
HIF1A::ARNT	MA0259.1	Zipper-Type	Helix-Loop-Helix	vertebrates	9.74	0.657	25	58	9844	19503	50	0.00876	25933	0.0113	-5.123	0.249
FOXI1	MA0042.1	Winged Helix-Turn-Helix	Forkhead	vertebrates	13.183	0.263	28	55	9896	19451	43	0.0113	21985	0.0143	-5.492	0.616
SP1	MA0079.2	Zinc-coordinating	BetaBetaAlpha-zinc finger	vertebrates	11.129	0.82	40	43	11970	17377	98	0.0215	47867	0.026	-6.143	2.258
MEF2A	MA0052.1	Other Alpha-Helix	MADS	vertebrates	15.709	0.179	7	76	4434	24913	8	0.00175	6523	0.00355	-6.491	0.025
TBP	MA0108.2	Beta-sheet	TATA-binding	vertebrates	10.086	0.377	19	64	8515	20832	29	0.00952	15939	0.013	-6.574	0.09
MIZF	MA0131.1	Zinc-coordinating	BetaBetaAlpha-zinc finger	vertebrates	13.197	0.61	0	83	1587	27760	0	0	1779	0.000967	-6.725	0
Pou5f1	MA0142.1	Helix-Turn-Helix	Homeo	vertebrates	14.808	0.308	1	82	1711	27636	1	0.000328	2047	0.00167	-7.077	0.007
MZF1_1-4	MA0056.1	Zinc-coordinating	BetaBetaAlpha-zinc finger	vertebrates	8.586	0.725	52	31	16981	12366	224	0.0294	112768	0.0368	-8.364	1.509

## Sheet: Kidney Variable Genes
SUPPLEMENTAL TABLE 4 - TRANSCRIPTION FACTOR BINDING SITE ENRICHMENT ANALYSIS
TF	JASPAR ID	Class	Family	Tax group	IC	GC Content	Target gene hits	Target gene non-hits	Background gene hits	Background gene non-hits	Target TFBS hits	Target TFBS nucleotide rate	Background TFBS hits	Background TFBS nucleotide rate	Z-score	Fisher score
NR3C1	MA0113.1	Zinc-coordinating	Hormone-nuclear Receptor	vertebrates	14.749	0.432	11	96	1332	28015	11	0.0033	1472	0.00144	11.97	4.639
Pax4	MA0068.1	Helix-Turn-Helix	Homeo	vertebrates	11.004	0.441	1	106	60	29287	1	0.0005	60	9.78e-05	9.758	1.613
Ddit3::Cebpa	MA0019.1	Zipper-Type	Leucine Zipper	vertebrates	11.652	0.483	21	86	3745	25602	26	0.0052	4873	0.00318	8.774	3.538
RELA	MA0107.1	Ig-fold	Rel	vertebrates	14.757	0.567	26	81	5109	24238	37	0.00617	7374	0.00401	8.35	3.112
IRF2	MA0051.1	Winged Helix-Turn-Helix	IRF	vertebrates	21.134	0.412	4	103	472	28875	4	0.0012	481	0.000471	8.15	2.347
NFE2L2	MA0150.1	Zipper-Type	Leucine Zipper	vertebrates	14.394	0.486	22	85	3790	25557	25	0.00459	4842	0.0029	7.671	4.024
NF-kappaB	MA0061.1	Ig-fold	Rel	vertebrates	13.345	0.621	31	76	6473	22874	47	0.00784	10689	0.00581	6.51	2.855
Pax6	MA0069.1	Helix-Turn-Helix	Homeo	vertebrates	13.798	0.432	5	102	676	28671	5	0.00117	712	0.000542	6.496	2.277
NFYA	MA0060.1	Other Alpha-Helix	NFY CCAAT-binding	vertebrates	12.925	0.523	22	85	4702	24645	29	0.00774	6674	0.0058	6.209	2.06
STAT1	MA0137.2	Ig-fold	Stat	vertebrates	13.119	0.452	20	87	4315	25032	24	0.006	5596	0.00456	5.208	1.88
Hand1::Tcfe2a	MA0092.1	Zipper-Type	Helix-Loop-Helix	vertebrates	10.144	0.507	48	59	11974	17373	113	0.0188	29899	0.0163	5.01	1.493
Ar	MA0007.1	Zinc-coordinating	Hormone-nuclear Receptor	vertebrates	15.703	0.498	2	105	298	29049	2	0.000734	306	0.000366	4.604	1.212
Gata1	MA0035.2	Zinc-coordinating	GATA	vertebrates	10.878	0.373	62	45	13116	16231	138	0.0253	37785	0.0226	4.479	5.504
Pou5f1	MA0142.1	Helix-Turn-Helix	Homeo	vertebrates	14.808	0.308	9	98	1711	27636	9	0.00225	2047	0.00167	3.445	1.754
HNF4A	MA0114.1	Zinc-coordinating	Hormone-nuclear Receptor	vertebrates	9.617	0.522	21	86	4694	24653	25	0.00542	6354	0.00449	3.378	1.689
REL	MA0101.1	Ig-fold	Rel	vertebrates	10.515	0.559	36	71	8583	20764	61	0.0102	16496	0.00897	3.115	1.685
Nr2e3	MA0164.1	Zinc-coordinating	Hormone-nuclear Receptor	vertebrates	12.028	0.373	21	86	4683	24664	27	0.00315	6594	0.00251	3.108	1.704
PBX1	MA0070.1	Helix-Turn-Helix	Homeo	vertebrates	14.641	0.31	12	95	2387	26960	12	0.0024	2853	0.00186	3.025	1.827
Evi1	MA0029.1	Zinc-coordinating	BetaBetaAlpha-zinc finger	vertebrates	17.909	0.28	5	102	983	28364	5	0.00117	1064	0.00081	3.009	1.238
CTCF	MA0139.1	Zinc-coordinating	BetaBetaAlpha-zinc finger	vertebrates	17.205	0.645	8	99	1968	27379	9	0.00285	2189	0.00226	3.006	0.847
Gfi	MA0038.1	Zinc-coordinating	BetaBetaAlpha-zinc finger	vertebrates	9.47	0.391	43	64	12096	17251	112	0.0187	31605	0.0172	2.813	0.476
Tcfcp2l1	MA0145.1	Other	CP2	vertebrates	11.65	0.609	35	72	9179	20168	68	0.0159	19057	0.0145	2.802	0.891
RXR::RAR_DR5	MA0159.1	Zinc-coordinating	Hormone-nuclear Receptor	vertebrates	16.004	0.535	4	103	817	28530	4	0.00113	873	0.000807	2.752	1.053
Myf	MA0055.1	Zipper-Type	Helix-Loop-Helix	vertebrates	15.914	0.609	32	75	8214	21133	55	0.011	15168	0.00989	2.736	1.01
Zfp423	MA0116.1	Zinc-coordinating	BetaBetaAlpha-zinc finger	vertebrates	17.925	0.679	17	90	4275	25072	23	0.00575	6085	0.00496	2.734	0.942
Spz1	MA0111.1	Other	Other	vertebrates	11.907	0.538	20	87	5216	24131	28	0.00514	7478	0.00447	2.413	0.818
HIF1A::ARNT	MA0259.1	Zipper-Type	Helix-Loop-Helix	vertebrates	9.74	0.657	40	67	9844	19503	92	0.0123	25933	0.0113	2.297	1.474
HLF	MA0043.1	Zipper-Type	Leucine Zipper	vertebrates	11.147	0.394	14	93	3690	25657	18	0.0036	4729	0.00308	2.251	0.733
USF1	MA0093.1	Zipper-Type	Helix-Loop-Helix	vertebrates	11.29	0.643	32	75	7646	21701	49	0.00572	13379	0.00509	2.14	1.555
T	MA0009.1	Beta-Hairpin-Ribbon	T	vertebrates	17.863	0.452	5	102	1072	28275	5	0.000917	1164	0.000696	1.978	1.039
IRF1	MA0050.1	Winged Helix-Turn-Helix	IRF	vertebrates	16.008	0.383	14	93	4171	25176	21	0.0042	5702	0.00372	1.913	0.397
Mycn	MA0104.2	Zipper-Type	Helix-Loop-Helix	vertebrates	11.104	0.699	23	84	7026	22321	44	0.00734	12350	0.00671	1.851	0.279
FOXD1	MA0031.1	Winged Helix-Turn-Helix	Forkhead	vertebrates	11.926	0.275	50	57	11558	17789	102	0.0136	29500	0.0128	1.683	2.604
Lhx3	MA0135.1	Helix-Turn-Helix	Homeo	vertebrates	16.354	0.131	15	92	3321	26026	17	0.00369	4648	0.00328	1.683	1.48
CREB1	MA0018.2	Zipper-Type	Leucine Zipper	vertebrates	10.139	0.523	26	81	7425	21922	41	0.00547	11645	0.00506	1.375	0.461
NR2F1	MA0017.1	Zinc-coordinating	Hormone-nuclear Receptor	vertebrates	15.924	0.478	8	99	2382	26965	10	0.00234	2764	0.0021	1.194	0.435
Arnt	MA0004.1	Zipper-Type	Helix-Loop-Helix	vertebrates	10.992	0.642	22	85	5871	23476	34	0.0034	9698	0.00316	1.009	0.731
Tal1::Gata1	MA0140.1	Zipper-Type	Helix-Loop-Helix	vertebrates	11.297	0.451	18	89	4223	25124	19	0.0057	5539	0.00542	0.922	1.292
Egr1	MA0162.1	Zinc-coordinating	BetaBetaAlpha-zinc finger	vertebrates	14.456	0.739	21	86	5233	24114	28	0.00514	8215	0.00491	0.76	1.045
CEBPA	MA0102.2	Zipper-Type	Leucine Zipper	vertebrates	8.712	0.358	47	60	10834	18513	84	0.0126	25189	0.0123	0.618	2.502
YY1	MA0095.1	Zinc-coordinating	BetaBetaAlpha-zinc finger	vertebrates	8.101	0.51	72	35	17477	11870	289	0.0289	87527	0.0285	0.54	2.783
AP1	MA0099.2	Zipper-Type	Leucine Zipper	vertebrates	9.193	0.405	66	41	15885	13462	194	0.0227	59281	0.0226	0.141	2.653
SRY	MA0084.1	Other Alpha-Helix	High Mobility Group	vertebrates	9.193	0.238	60	47	13900	15447	150	0.0225	45926	0.0225	0.068	3.118
FOXO3	MA0157.1	Winged Helix-Turn-Helix	Forkhead	vertebrates	11.734	0.298	51	56	12313	17034	109	0.0145	33375	0.0145	0.046	1.99
NHLH1	MA0048.1	Zipper-Type	Helix-Loop-Helix	vertebrates	14.132	0.674	16	91	4070	25277	18	0.0036	5494	0.00358	0.044	0.881
Myc	MA0147.1	Zipper-Type	Helix-Loop-Helix	vertebrates	11.157	0.686	24	83	6875	22472	38	0.00634	11686	0.00635	-0.069	0.458
ELK1	MA0028.1	Winged Helix-Turn-Helix	Ets	vertebrates	8.812	0.568	42	65	12553	16794	109	0.0182	33574	0.0183	-0.142	0.227
MYC::MAX	MA0059.1	Zipper-Type	Helix-Loop-Helix	vertebrates	14.237	0.602	6	101	2396	26951	9	0.00165	2808	0.00168	-0.216	0.13
Foxq1	MA0040.1	Winged Helix-Turn-Helix	Forkhead	vertebrates	14.07	0.202	22	85	5568	23779	29	0.00532	9014	0.00539	-0.259	0.98
TLX1::NFIC	MA0119.1	Helix-Turn-Helix::Other	Homeo::Nuclear Factor I-CCAAT-binding	vertebrates	19.665	0.598	2	105	615	28732	2	0.000467	643	0.000489	-0.339	0.417
NFKB1	MA0105.1	Ig-fold	Rel	vertebrates	15.627	0.758	10	97	2630	26717	11	0.00202	3480	0.00208	-0.381	0.706
Nkx3-2	MA0122.1	Helix-Turn-Helix	Homeo	vertebrates	8.542	0.463	56	51	14889	14458	164	0.0246	51026	0.025	-0.553	0.897
Arnt::Ahr	MA0006.1	Zipper-Type	Helix-Loop-Helix	vertebrates	9.532	0.715	57	50	13130	16217	139	0.0139	43558	0.0142	-0.629	3.048
Klf4	MA0039.2	Zinc-coordinating	BetaBetaAlpha-zinc finger	vertebrates	12.618	0.771	55	52	13351	15996	180	0.03	56231	0.0306	-0.784	2.042
MEF2A	MA0052.1	Other Alpha-Helix	MADS	vertebrates	15.709	0.179	15	92	4434	24913	20	0.00334	6523	0.00355	-0.899	0.409
FOXF2	MA0030.1	Winged Helix-Turn-Helix	Forkhead	vertebrates	14.824	0.334	9	98	2466	26881	9	0.0021	2983	0.00227	-0.91	0.599
NFIL3	MA0025.1	Zipper-Type	Leucine Zipper	vertebrates	14.139	0.265	17	90	4455	24892	20	0.00367	6517	0.0039	-0.926	0.776
MAX	MA0058.1	Zipper-Type	Helix-Loop-Helix	vertebrates	12.685	0.571	23	84	6263	23084	29	0.00484	9380	0.0051	-0.928	0.649
PPARG::RXRA	MA0065.2	Zinc-coordinating	Hormone-nuclear Receptor	vertebrates	11.663	0.547	15	92	4434	24913	19	0.00475	6182	0.00504	-1.021	0.409
E2F1	MA0024.1	Winged Helix-Turn-Helix	E2F	vertebrates	13.838	0.625	26	81	6463	22884	34	0.00454	11089	0.00482	-1.038	1.139
NKX3-1	MA0124.1	Helix-Turn-Helix	Homeo	vertebrates	11.127	0.179	43	64	11364	17983	96	0.0112	30645	0.0117	-1.05	0.882
HOXA5	MA0158.1	Helix-Turn-Helix	Homeo	vertebrates	8.759	0.315	77	30	17771	11576	296	0.0395	92991	0.0404	-1.18	4.674
NFATC2	MA0152.1	Ig-fold	Rel	vertebrates	9.859	0.346	61	46	14080	15267	149	0.0174	47475	0.0181	-1.243	3.26
Nobox	MA0125.1	Helix-Turn-Helix	Homeo	vertebrates	9.573	0.26	48	59	11801	17546	105	0.014	33630	0.0146	-1.269	1.666
ZNF354C	MA0130.1	Zinc-coordinating	BetaBetaAlpha-zinc finger	vertebrates	8.958	0.615	74	33	17971	11376	382	0.0382	120324	0.0392	-1.289	2.891
Sox17	MA0078.1	Other Alpha-Helix	High Mobility Group	vertebrates	10.502	0.384	51	56	12595	16752	104	0.0156	33321	0.0163	-1.349	1.682
TP53	MA0106.1	Zinc-coordinating	Loop-Sheet-Helix	vertebrates	26.239	0.603	0	107	8	29339	0	0	8	8.7e-06	-1.415	0
ELK4	MA0076.1	Winged Helix-Turn-Helix	Ets	vertebrates	14.123	0.583	17	90	4839	24508	19	0.00285	6480	0.00317	-1.421	0.5
FOXA1	MA0148.1	Winged Helix-Turn-Helix	Forkhead	vertebrates	12.533	0.332	48	59	11890	17457	94	0.0172	30145	0.018	-1.448	1.575
Zfx	MA0146.1	Zinc-coordinating	BetaBetaAlpha-zinc finger	vertebrates	13.077	0.749	34	73	8256	21091	58	0.0135	18711	0.0142	-1.455	1.466
FEV	MA0156.1	Winged Helix-Turn-Helix	Ets	vertebrates	12.121	0.442	58	49	14246	15101	133	0.0177	42791	0.0186	-1.576	1.954
GABPA	MA0062.2	Winged Helix-Turn-Helix	Ets	vertebrates	13.335	0.647	22	85	7978	21369	41	0.00752	13621	0.00814	-1.717	0.048
Foxd3	MA0041.1	Winged Helix-Turn-Helix	Forkhead	vertebrates	12.945	0.223	41	66	9247	20100	62	0.0124	20306	0.0132	-1.808	2.513
PPARG	MA0066.1	Zinc-coordinating	Hormone-nuclear Receptor	vertebrates	20.365	0.523	0	107	37	29310	0	0	37	4.02e-05	-1.875	0
SPI1	MA0080.2	Winged Helix-Turn-Helix	Ets	vertebrates	9.64	0.435	56	51	15125	14222	162	0.0189	52543	0.02	-1.901	0.748
Pdx1	MA0132.1	Helix-Turn-Helix	Homeo	vertebrates	9.04	0.194	62	45	14564	14783	183	0.0183	59498	0.0194	-1.951	2.95
MZF1_5-13	MA0057.1	Zinc-coordinating	BetaBetaAlpha-zinc finger	vertebrates	9.4	0.588	49	58	12617	16730	140	0.0234	45229	0.0246	-1.965	1.164
NR1H2::RXRA	MA0115.1	Zinc-coordinating	Hormone-nuclear Receptor	vertebrates	27.878	0.445	0	107	56	29291	0	0	56	5.18e-05	-2.045	0
SP1	MA0079.2	Zinc-coordinating	BetaBetaAlpha-zinc finger	vertebrates	11.129	0.82	48	59	11970	17377	148	0.0247	47867	0.026	-2.064	1.497
Foxa2	MA0047.2	Winged Helix-Turn-Helix	Forkhead	vertebrates	13.268	0.315	35	72	9602	19745	60	0.012	20063	0.0131	-2.34	0.621
TEAD1	MA0090.1	Helix-Turn-Helix	Homeo	vertebrates	15.678	0.507	11	96	3533	25814	12	0.0024	4483	0.00292	-2.407	0.282
RORA_2	MA0072.1	Zinc-coordinating	Hormone-nuclear Receptor	vertebrates	17.425	0.369	5	102	2138	27209	6	0.0014	2435	0.00185	-2.621	0.109
Stat3	MA0144.1	Ig-fold	Stat	vertebrates	13.601	0.505	29	78	7753	21594	37	0.00617	13027	0.00708	-2.681	0.749
EWSR1-FLI1	MA0149.1	Winged Helix-Turn-Helix	Ets	vertebrates	32.871	0.554	0	107	117	29230	0	0	117	0.000114	-2.811	0
ELF5	MA0136.1	Winged Helix-Turn-Helix	Ets	vertebrates	8.693	0.429	62	45	16195	13152	190	0.0285	62438	0.0305	-2.892	1.145
Pax5	MA0014.1	Helix-Turn-Helix	Homeo	vertebrates	12.432	0.575	2	105	911	28436	2	0.000667	962	0.00105	-2.932	0.165
Sox5	MA0087.1	Other Alpha-Helix	High Mobility Group	vertebrates	10.831	0.199	47	60	11513	17834	91	0.0106	31583	0.012	-3.148	1.685
Esrrb	MA0141.1	Zinc-coordinating	Hormone-nuclear Receptor	vertebrates	12.806	0.524	29	78	8552	20795	43	0.00861	15191	0.00991	-3.24	0.34
Prrx2	MA0075.1	Helix-Turn-Helix	Homeo	vertebrates	9.063	0.027	53	54	13655	15692	146	0.0122	50519	0.0137	-3.288	1.206
REST	MA0138.2	Zinc-coordinating	BetaBetaAlpha-zinc finger	vertebrates	23.134	0.596	0	107	152	29195	0	0	159	0.000182	-3.451	0
NR4A2	MA0160.1	Zinc-coordinating	Hormone-nuclear Receptor	vertebrates	10.165	0.491	48	59	12991	16356	100	0.0133	34618	0.0151	-3.456	0.717
TAL1::TCF3	MA0091.1	Zipper-Type	Helix-Loop-Helix	vertebrates	14.07	0.453	16	91	4877	24470	17	0.0034	6632	0.00433	-3.476	0.333
ARID3A	MA0151.1	Helix-Turn-Helix	Arid	vertebrates	9.896	0.062	62	45	15377	13970	202	0.0202	68426	0.0223	-3.497	1.918
EBF1	MA0154.1	Zipper-Type	Helix-Loop-Helix	vertebrates	11.564	0.648	34	73	9927	19420	64	0.0107	22600	0.0123	-3.597	0.348
ESR1	MA0112.2	Zinc-coordinating	Hormone-nuclear Receptor	vertebrates	13.563	0.594	0	107	203	29144	0	0	204	0.000222	-3.784	0
HNF1B	MA0153.1	Helix-Turn-Helix	Homeo	vertebrates	16.821	0.222	5	102	2340	27007	6	0.0012	2897	0.00189	-3.93	0.067
RXRA::VDR	MA0074.1	Zinc-coordinating	Hormone-nuclear Receptor	vertebrates	20.451	0.527	0	107	290	29057	0	0	296	0.000241	-3.936	0
ESR2	MA0258.1	Zinc-coordinating	Hormone-nuclear Receptor	vertebrates	13.618	0.546	3	104	1433	27914	3	0.000901	1554	0.00152	-3.947	0.107
RUNX1	MA0002.2	Ig-fold	Runt	vertebrates	10.401	0.502	53	54	12766	16581	97	0.0178	33642	0.0201	-4.058	2.091
PLAG1	MA0163.1	Zinc-coordinating	BetaBetaAlpha-zinc finger	vertebrates	19.352	0.798	1	106	1174	28173	2	0.000467	1299	0.000989	-4.128	0.013
SPIB	MA0081.1	Winged Helix-Turn-Helix	Ets	vertebrates	9.06	0.466	70	37	17700	11647	278	0.0325	93687	0.0357	-4.224	1.809
ZEB1	MA0103.1	Zinc-coordinating	BetaBetaAlpha-zinc finger	vertebrates	8.305	0.557	67	40	17585	11762	291	0.0291	99064	0.0323	-4.425	1.135
RREB1	MA0073.1	Zinc-coordinating	BetaBetaAlpha-zinc finger	vertebrates	22.278	0.623	2	105	1096	28251	2	0.000667	1222	0.00133	-4.502	0.092
HNF1A	MA0046.1	Helix-Turn-Helix	Homeo	vertebrates	15.548	0.259	3	104	1560	27787	3	0.000701	1826	0.00139	-4.584	0.075
FOXI1	MA0042.1	Winged Helix-Turn-Helix	Forkhead	vertebrates	13.183	0.263	35	72	9896	19451	60	0.012	21985	0.0143	-4.819	0.473
SRF	MA0083.1	Other Alpha-Helix	MADS	vertebrates	17.965	0.466	0	107	536	28811	0	0	569	0.000371	-4.824	0
Myb	MA0100.1	Helix-Turn-Helix	Myb	vertebrates	9.883	0.591	46	61	12390	16957	93	0.0124	34172	0.0149	-4.976	0.749
MZF1_1-4	MA0056.1	Zinc-coordinating	BetaBetaAlpha-zinc finger	vertebrates	8.586	0.725	64	43	16981	12366	329	0.0329	112768	0.0368	-5.024	0.967
MIZF	MA0131.1	Zinc-coordinating	BetaBetaAlpha-zinc finger	vertebrates	13.197	0.61	2	105	1587	27760	2	0.000334	1779	0.000967	-5.056	0.019
Nkx2-5	MA0063.1	Helix-Turn-Helix	Homeo	vertebrates	8.27	0.218	70	37	16856	12491	250	0.0292	86471	0.0329	-5.109	2.861
Sox2	MA0143.1	Other Alpha-Helix	High Mobility Group	vertebrates	12.951	0.361	2	105	1505	27842	2	0.0005	1697	0.00138	-5.873	0.025
znf143	MA0088.1	Zinc-coordinating	BetaBetaAlpha-zinc finger	vertebrates	17.541	0.53	1	106	981	28366	1	0.000334	1043	0.00113	-5.883	0.027
SOX9	MA0077.1	Other Alpha-Helix	High Mobility Group	vertebrates	9.079	0.358	33	74	9835	19512	51	0.00766	20806	0.0102	-6.175	0.285
TBP	MA0108.2	Beta-sheet	TATA-binding	vertebrates	10.086	0.377	29	78	8515	20832	39	0.00976	15939	0.013	-7.02	0.353
RORA_1	MA0071.1	Zinc-coordinating	Hormone-nuclear Receptor	vertebrates	13.19	0.424	19	88	6596	22751	20	0.00334	10032	0.00545	-7.067	0.102
INSM1	MA0155.1	Zinc-coordinating	BetaBetaAlpha-zinc finger	vertebrates	14.862	0.667	15	92	5833	23514	17	0.0034	9612	0.00627	-8.92	0.047
