# Supplementary material for: The dynamic effect of genetic variation on the in vivo ER stress transcriptional response in different tissues
Source: G3 (Bethesda). 2022 Apr 29;12(6):jkac104. doi: 10.1093/g3journal/jkac104 (PMC9157157; doi:10.1093/g3journal/jkac104)
Supplement: jkac104_Supplementary_Table_S5 [file jkac104_supplementary_table_s5.xlsx]

## Sheet: B6
SUPPLEMENTAL TABLE 5 - TISSUE EFFECTS ON ER STRESS INDUCED EXPRESSION
Ensembl ID	Log2FoldChange	pvalue	padj	symbol	entrez
ENSMUSG00000030717	5.14395	2.17e-37	3.69e-33	Nupr1	56312
ENSMUSG00000017009	-2.36982	8.31e-32	7.07e-28	Sdc4	20971
ENSMUSG00000054072	-3.93601	1.12e-29	6.33e-26	Iigp1	60440
ENSMUSG00000073555	-4.1286	2.1e-26	8.91e-23	Gm4951	240327
ENSMUSG00000022218	-4.16666	2.58e-25	8.76e-22	Tgm1	21816
ENSMUSG00000028517	-2.166	1.01e-24	2.86e-21	Plpp3	67916
ENSMUSG00000032786	-3.71004	9.8e-24	2.38e-20	Alas1	11655
ENSMUSG00000087141	-3.79792	1.67e-23	3.55e-20	Plcxd2	433022
ENSMUSG00000020122	-3.095	4.32e-22	8.14e-19	Egfr	13649
ENSMUSG00000027313	-3.89173	4.79e-22	8.14e-19	Chac1	69065
ENSMUSG00000028680	-4.98386	1.04e-21	1.59e-18	Plk3	12795
ENSMUSG00000053846	-6.85421	1.12e-21	1.59e-18	Lipg	16891
ENSMUSG00000042202	-2.01493	5.39e-20	6.63e-17	Slc35e2	320541
ENSMUSG00000045092	-3.31197	5.46e-20	6.63e-17	S1pr1	13609
ENSMUSG00000047719	2.30186	6.04e-20	6.85e-17	Ubiad1	71707
ENSMUSG00000045294	-2.46562	1.73e-19	1.84e-16	Insig1	231070
ENSMUSG00000097715	3.13217	2.02e-19	2.03e-16	NA	NA
ENSMUSG00000044197	-2.59552	2.45e-19	2.32e-16	Gpr146	80290
ENSMUSG00000055538	-2.26129	4.88e-19	4.37e-16	Zcchc24	71918
ENSMUSG00000056501	-2.77026	6.56e-19	5.58e-16	Cebpb	12608
ENSMUSG00000027933	1.7383	1.67e-18	1.35e-15	Ints3	229543
ENSMUSG00000009378	-2.59548	1.38e-17	1.07e-14	Slc16a12	240638
ENSMUSG00000022464	-2.60805	1.61e-17	1.19e-14	Slc38a4	69354
ENSMUSG00000004500	1.92726	1.89e-17	1.34e-14	Zfp324	243834
ENSMUSG00000009376	-1.98914	3.29e-17	2.24e-14	Met	17295
ENSMUSG00000058013	1.75281	7.06e-17	4.62e-14	44450	52398
ENSMUSG00000044749	-4.17399	9.62e-17	6.06e-14	Abca6	76184
ENSMUSG00000039529	-2.2023	1.21e-16	7.33e-14	Atp8b1	54670
ENSMUSG00000033713	-2.01626	1.7e-16	9.98e-14	Foxn3	71375
ENSMUSG00000025402	-3.37889	3.81e-16	2.16e-13	Nab2	17937
ENSMUSG00000051065	-1.97378	5.09e-16	2.79e-13	Mb21d2	239796
ENSMUSG00000038641	-3.06454	1.11e-15	5.91e-13	Akr1d1	208665
ENSMUSG00000031604	-3.39225	1.47e-15	7.37e-13	Msmo1	66234
ENSMUSG00000024759	-1.53116	1.47e-15	7.37e-13	Atl3	109168
ENSMUSG00000029190	-1.9022	1.65e-15	7.88e-13	D5Ertd579e	320661
ENSMUSG00000064294	-3.13574	1.67e-15	7.88e-13	Aox3	71724
ENSMUSG00000038539	-2.42207	3.41e-15	1.57e-12	Atf5	107503
ENSMUSG00000045538	2.12842	4.3e-15	1.92e-12	Ddx28	71986
ENSMUSG00000037172	1.74733	5.06e-15	2.21e-12	E330009J07Rik	243780
ENSMUSG00000074794	-2.58599	6.94e-15	2.92e-12	Arrdc3	105171
ENSMUSG00000022237	-2.57828	7.04e-15	2.92e-12	Ankrd33b	67434
ENSMUSG00000036478	-1.66078	8.9e-15	3.6e-12	Btg1	12226
ENSMUSG00000028434	-2.3406	9.29e-15	3.67e-12	Epb41l4b	54357
ENSMUSG00000023022	-1.91345	1.64e-14	6.31e-12	Lima1	65970
ENSMUSG00000102525	-2.41707	1.67e-14	6.31e-12	NA	NA
ENSMUSG00000022010	-3.45957	1.97e-14	7.28e-12	Tsc22d1	21807
ENSMUSG00000042622	-3.61967	2.63e-14	9.52e-12	Maff	17133
ENSMUSG00000021876	-2.41651	2.96e-14	1.05e-11	Rnase4	58809
ENSMUSG00000082361	2.90361	3.59e-14	1.25e-11	Btc	12223
ENSMUSG00000042348	-2.17012	4.66e-14	1.58e-11	Arl15	218639
ENSMUSG00000050199	-2.48884	5.85e-14	1.95e-11	Lgr4	107515
ENSMUSG00000035104	-2.48326	6.41e-14	2.1e-11	Eva1a	232146
ENSMUSG00000021670	-2.07649	9.18e-14	2.95e-11	Hmgcr	15357
ENSMUSG00000024395	-2.54349	1.13e-13	3.57e-11	Lims2	225341
ENSMUSG00000062949	-2.1016	1.21e-13	3.73e-11	Atp11c	320940
ENSMUSG00000054263	-2.10528	1.24e-13	3.74e-11	Lifr	16880
ENSMUSG00000018166	-2.67867	1.25e-13	3.74e-11	Erbb3	13867
ENSMUSG00000024014	-2.35116	1.37e-13	4.01e-11	Pim1	18712
ENSMUSG00000062980	-1.61654	1.41e-13	4.06e-11	Cped1	214642
ENSMUSG00000026623	-1.96129	3.74e-13	1.06e-10	Lpgat1	226856
ENSMUSG00000033857	2.48324	6.02e-13	1.68e-10	Engase	217364
ENSMUSG00000029998	-1.56688	6.13e-13	1.68e-10	Pcyox1	66881
ENSMUSG00000050931	-1.29693	7.01e-13	1.89e-10	Sgms2	74442
ENSMUSG00000039745	3.38554	7.13e-13	1.89e-10	Htatip2	53415
ENSMUSG00000033149	-1.95854	7.35e-13	1.92e-10	Phldb2	208177
ENSMUSG00000021559	-1.72371	8.27e-13	2.13e-10	Dapk1	69635
ENSMUSG00000028382	-1.31759	1.17e-12	2.96e-10	Ptbp3	230257
ENSMUSG00000038068	-2.9058	1.38e-12	3.45e-10	Rnf144b	218215
ENSMUSG00000020538	-3.04004	1.5e-12	3.7e-10	Srebf1	20787
ENSMUSG00000037583	-4.4913	1.52e-12	3.7e-10	Nr0b2	23957
ENSMUSG00000050069	-4.76758	1.77e-12	4.2e-10	Grem2	23893
ENSMUSG00000039831	-1.7998	1.78e-12	4.2e-10	Arhgap29	214137
ENSMUSG00000017868	2.97558	1.83e-12	4.25e-10	Sgk2	27219
ENSMUSG00000044645	2.82838	2.3e-12	5.28e-10	NA	NA
ENSMUSG00000022003	-2.2526	2.33e-12	5.28e-10	Slc25a30	67554
ENSMUSG00000070056	-1.6264	2.48e-12	5.55e-10	Mfhas1	52065
ENSMUSG00000027630	-1.55656	3.1e-12	6.84e-10	Tbl1xr1	81004
ENSMUSG00000021364	-3.05197	4.67e-12	1.02e-09	Elovl2	54326
ENSMUSG00000073678	-2.17391	6.34e-12	1.36e-09	Pgap1	241062
ENSMUSG00000019947	-3.87597	6.4e-12	1.36e-09	Arid5b	71371
ENSMUSG00000031700	-1.52122	7.47e-12	1.57e-09	Gpt2	108682
ENSMUSG00000039653	-2.97928	1.28e-11	2.66e-09	Baat	12012
ENSMUSG00000021696	2.90734	1.36e-11	2.79e-09	Elovl7	74559
ENSMUSG00000032898	-2.60418	1.72e-11	3.48e-09	Fbxo21	231670
ENSMUSG00000063838	5.16035	1.76e-11	3.53e-09	Cdc42ep5	58804
ENSMUSG00000020677	1.93062	2.03e-11	3.98e-09	Ddx52	78394
ENSMUSG00000026317	1.99943	2.04e-11	3.98e-09	Cln8	26889
ENSMUSG00000005413	-3.15056	2.11e-11	4.08e-09	Hmox1	15368
ENSMUSG00000092021	-3.71526	2.36e-11	4.5e-09	Gbp11	634650
ENSMUSG00000033102	-2.19658	2.43e-11	4.59e-09	Cdc14b	218294
ENSMUSG00000070661	-4.18463	2.5e-11	4.66e-09	Rnf186	66825
ENSMUSG00000033478	-1.47149	3.03e-11	5.61e-09	Fam160b1	226252
ENSMUSG00000028402	-2.00732	3.33e-11	6.04e-09	Mpdz	17475
ENSMUSG00000025885	-1.52457	3.34e-11	6.04e-09	Myo5b	17919
ENSMUSG00000070044	-1.73923	3.51e-11	6.28e-09	Fam149a	212326
ENSMUSG00000035877	-1.96135	3.88e-11	6.87e-09	Zhx3	320799
ENSMUSG00000008035	-2.90706	4.19e-11	7.35e-09	Mid1ip1	68041
ENSMUSG00000029787	-1.3075	4.92e-11	8.54e-09	Avl9	78937
ENSMUSG00000068114	2.0533	7.47e-11	1.27e-08	Ccdc134	76457
ENSMUSG00000032754	-2.3843	7.47e-11	1.27e-08	Slc8b1	170756
ENSMUSG00000034640	-1.53515	9.26e-11	1.56e-08	Tiparp	99929
ENSMUSG00000010025	-1.37158	1.03e-10	1.71e-08	Aldh3a2	11671
ENSMUSG00000047230	-2.47998	1.05e-10	1.72e-08	Cldn2	12738
ENSMUSG00000107771	6.76522	1.05e-10	1.72e-08	NA	NA
ENSMUSG00000015846	-1.49117	1.08e-10	1.76e-08	Rxra	20181
ENSMUSG00000006522	-3.04671	1.13e-10	1.81e-08	Itih3	16426
ENSMUSG00000032231	3.99055	1.24e-10	1.97e-08	Anxa2	12306
ENSMUSG00000071551	-2.82215	1.39e-10	2.19e-08	Akr1c19	432720
ENSMUSG00000018727	-3.93353	1.44e-10	2.25e-08	Cpsf4l	52670
ENSMUSG00000044026	-1.57131	1.5e-10	2.32e-08	Slc35g1	240660
ENSMUSG00000003762	2.52842	1.63e-10	2.5e-08	Coq8b	76889
ENSMUSG00000022307	-1.79326	1.97e-10	2.99e-08	Oxr1	170719
ENSMUSG00000024900	-1.96233	1.99e-10	2.99e-08	Cpt1a	12894
ENSMUSG00000034957	-2.28718	2.51e-10	3.75e-08	Cebpa	12606
ENSMUSG00000031381	2.02393	2.65e-10	3.93e-08	Piga	18700
ENSMUSG00000028128	-3.05326	2.8e-10	4.11e-08	F3	14066
ENSMUSG00000030168	-2.24428	3.02e-10	4.38e-08	Adipor2	68465
ENSMUSG00000002847	-1.59506	3.48e-10	5.02e-08	Pla1a	85031
ENSMUSG00000024818	-2.64212	4.4e-10	6.28e-08	Slc25a45	107375
ENSMUSG00000049791	-2.38611	4.44e-10	6.29e-08	Fzd4	14366
ENSMUSG00000017418	-1.78293	4.86e-10	6.81e-08	Arl5b	75869
ENSMUSG00000020601	2.13596	4.89e-10	6.81e-08	Trib2	217410
ENSMUSG00000023942	-1.4586	5.12e-10	7.08e-08	Slc29a1	63959
ENSMUSG00000022512	-2.91106	5.41e-10	7.42e-08	Cldn1	12737
ENSMUSG00000004558	-1.21485	5.62e-10	7.65e-08	Ndrg2	29811
ENSMUSG00000042116	3.21149	5.76e-10	7.78e-08	Vwa1	246228
ENSMUSG00000025366	1.45794	5.84e-10	7.82e-08	Esyt1	23943
ENSMUSG00000078866	-2.66862	6.19e-10	8.16e-08	Zfp970	628308
ENSMUSG00000015243	-2.06035	6.19e-10	8.16e-08	Abca1	11303
ENSMUSG00000023243	-2.28623	6.49e-10	8.49e-08	Kcnk5	16529
ENSMUSG00000030759	2.45706	6.72e-10	8.72e-08	Far1	67420
ENSMUSG00000033060	-2.01276	7.38e-10	9.51e-08	Lmo7	380928
ENSMUSG00000017144	-1.97327	8.41e-10	1.08e-07	Rnd3	74194
ENSMUSG00000029380	-6.1657	8.91e-10	1.13e-07	Cxcl1	14825
ENSMUSG00000059495	-1.20517	9.24e-10	1.16e-07	Arhgef12	69632
ENSMUSG00000041828	-2.37606	1.25e-09	1.55e-07	Abca8a	217258
ENSMUSG00000034308	-2.1317	1.25e-09	1.55e-07	Sdr42e1	74032
ENSMUSG00000029314	2.17252	1.29e-09	1.59e-07	Gpat3	231510
ENSMUSG00000009575	-1.08364	1.38e-09	1.68e-07	Cbx5	12419
ENSMUSG00000024085	-1.51758	1.4e-09	1.7e-07	Man2a1	17158
ENSMUSG00000031889	-1.38613	1.47e-09	1.77e-07	D230025D16Rik	234678
ENSMUSG00000033174	-2.15542	1.48e-09	1.77e-07	Mgll	23945
ENSMUSG00000051098	-2.91437	1.49e-09	1.78e-07	Mblac2	72852
ENSMUSG00000053641	-1.56137	1.62e-09	1.92e-07	Dennd4a	102442
ENSMUSG00000016028	-2.1391	1.66e-09	1.95e-07	Celsr1	12614
ENSMUSG00000026675	-1.48146	1.8e-09	2.1e-07	Hsd17b7	15490
ENSMUSG00000075517	-5.45066	1.84e-09	2.13e-07	NA	NA
ENSMUSG00000036002	1.34096	1.92e-09	2.2e-07	Fam214b	230088
ENSMUSG00000027580	-2.01532	1.95e-09	2.22e-07	Helz2	229003
ENSMUSG00000021687	-1.46287	2.12e-09	2.4e-07	Scamp1	107767
ENSMUSG00000032232	-1.27713	2.38e-09	2.69e-07	Cgnl1	68178
ENSMUSG00000021260	3.47837	2.42e-09	2.71e-07	Hhipl1	214305
ENSMUSG00000036083	-1.84378	2.58e-09	2.87e-07	Slc17a3	105355
ENSMUSG00000036918	-1.60189	2.69e-09	2.97e-07	Ttc7	225049
ENSMUSG00000065954	-1.39581	2.82e-09	3.09e-07	Tacc1	320165
ENSMUSG00000060733	-1.58371	2.97e-09	3.23e-07	Ipmk	69718
ENSMUSG00000030259	-1.25452	3.1e-09	3.35e-07	Rassf8	71323
ENSMUSG00000023800	-1.84864	3.11e-09	3.35e-07	Tiam2	24001
ENSMUSG00000007656	1.5586	3.57e-09	3.82e-07	Arpp19	59046
ENSMUSG00000028032	1.55907	3.66e-09	3.89e-07	Papss1	23971
ENSMUSG00000005982	-1.58656	3.71e-09	3.92e-07	Naa60	74763
ENSMUSG00000029722	-1.96911	3.95e-09	4.15e-07	Agfg2	231801
ENSMUSG00000064225	-1.47929	3.99e-09	4.16e-07	Paqr9	75552
ENSMUSG00000022844	-1.70363	4.08e-09	4.24e-07	Pdia5	72599
ENSMUSG00000047446	1.91971	4.92e-09	5.08e-07	Arl4a	11861
ENSMUSG00000028150	-2.14375	5.02e-09	5.15e-07	Rorc	19885
ENSMUSG00000029467	0.828836	5.12e-09	5.21e-07	Atp2a2	11938
ENSMUSG00000031490	-2.0682	5.25e-09	5.32e-07	Eif4ebp1	13685
ENSMUSG00000042834	-2.98248	5.29e-09	5.33e-07	Nrep	27528
ENSMUSG00000075703	-1.68779	5.52e-09	5.52e-07	Selenoi	28042
ENSMUSG00000010755	-1.71386	5.99e-09	5.96e-07	Cars	27267
ENSMUSG00000025464	-2.22815	6.15e-09	6.08e-07	Paox	212503
ENSMUSG00000057880	-1.96247	6.96e-09	6.84e-07	Abat	268860
ENSMUSG00000004798	-1.19846	7.71e-09	7.54e-07	Ulk2	29869
ENSMUSG00000109764	-2.78402	7.95e-09	7.73e-07	Klkb1	16621
ENSMUSG00000029153	-2.00985	8.13e-09	7.84e-07	Ociad2	433904
ENSMUSG00000032386	-1.27574	8.16e-09	7.84e-07	Trip4	56404
ENSMUSG00000046985	-1.29423	8.55e-09	8.17e-07	Tapt1	231225
ENSMUSG00000041762	-1.67345	8.69e-09	8.26e-07	Gpr155	68526
ENSMUSG00000026072	-1.82987	8.78e-09	8.3e-07	Il1r1	16177
ENSMUSG00000032679	-1.59746	9.18e-09	8.61e-07	Cd59a	12509
ENSMUSG00000058230	-1.3717	9.25e-09	8.61e-07	Arhgap35	232906
ENSMUSG00000021048	-1.53709	9.26e-09	8.61e-07	Mthfd1	108156
ENSMUSG00000033955	-1.70261	1e-08	9.26e-07	Tnks1bp1	228140
ENSMUSG00000048249	-1.69692	1.02e-08	9.41e-07	Crebrf	77128
ENSMUSG00000037926	-1.43163	1.16e-08	1.06e-06	Ssh2	237860
ENSMUSG00000028518	-1.92568	1.23e-08	1.12e-06	Prkaa2	108079
ENSMUSG00000104810	-2.18864	1.41e-08	1.27e-06	NA	NA
ENSMUSG00000019256	-1.90494	1.45e-08	1.31e-06	Ahr	11622
ENSMUSG00000019989	-1.84291	1.48e-08	1.32e-06	Enpp3	209558
ENSMUSG00000085091	-4.98126	1.7e-08	1.51e-06	NA	NA
ENSMUSG00000026259	-2.69681	1.71e-08	1.51e-06	Ngef	53972
ENSMUSG00000030737	-1.51294	1.74e-08	1.53e-06	Slco2b1	101488
ENSMUSG00000032041	-1.70785	1.77e-08	1.55e-06	Tirap	117149
ENSMUSG00000038742	-2.91507	1.79e-08	1.56e-06	Angptl6	70726
ENSMUSG00000026024	-1.46568	1.86e-08	1.61e-06	Als2	74018
ENSMUSG00000002083	-3.39114	1.86e-08	1.61e-06	Bbc3	170770
ENSMUSG00000002897	1.8313	2.01e-08	1.73e-06	Il17ra	16172
ENSMUSG00000040249	-2.38969	2.04e-08	1.74e-06	Lrp1	16971
ENSMUSG00000031618	-1.98871	2.18e-08	1.86e-06	Nr3c2	110784
ENSMUSG00000022346	-2.88221	2.3e-08	1.94e-06	Myc	17869
ENSMUSG00000097073	3.64936	2.32e-08	1.94e-06	9430037G07Rik	320692
ENSMUSG00000022723	-1.59015	2.32e-08	1.94e-06	Crybg3	224273
ENSMUSG00000076434	7.86177	2.41e-08	2.01e-06	Wfdc3	71856
ENSMUSG00000039512	-1.38023	2.42e-08	2.01e-06	Uhrf1bp1	224648
ENSMUSG00000003477	-1.94613	2.55e-08	2.1e-06	Inmt	21743
ENSMUSG00000042363	1.80962	2.55e-08	2.1e-06	Lgalsl	216551
ENSMUSG00000029458	-1.43204	2.7e-08	2.21e-06	Brap	72399
ENSMUSG00000004040	-1.84036	2.74e-08	2.23e-06	Stat3	20848
ENSMUSG00000028914	-1.89365	2.81e-08	2.27e-06	Casp9	12371
ENSMUSG00000025194	-1.98769	2.99e-08	2.41e-06	Abcc2	12780
ENSMUSG00000038080	-1.46432	3.12e-08	2.5e-06	Kdm1b	218214
ENSMUSG00000021638	-1.24833	3.16e-08	2.52e-06	Ocln	18260
ENSMUSG00000039234	-1.44167	3.3e-08	2.63e-06	Sec24d	69608
ENSMUSG00000027698	-2.00981	3.36e-08	2.66e-06	Nceh1	320024
ENSMUSG00000045636	-0.943324	3.44e-08	2.7e-06	Mtus1	102103
ENSMUSG00000027180	-1.24113	3.46e-08	2.7e-06	Fbxo3	57443
ENSMUSG00000047731	-1.22875	3.46e-08	2.7e-06	Wbp1l	226178
ENSMUSG00000026193	-2.14778	3.97e-08	3.09e-06	Fn1	14268
ENSMUSG00000018648	-3.3733	4.13e-08	3.19e-06	Dusp14	56405
ENSMUSG00000096188	-1.05015	4.64e-08	3.57e-06	Cmtm4	97487
ENSMUSG00000048489	-3.99044	4.76e-08	3.65e-06	Depp1	213393
ENSMUSG00000025165	5.48367	4.79e-08	3.65e-06	Sectm1a	209588
ENSMUSG00000083250	-2.93315	4.8e-08	3.65e-06	NA	NA
ENSMUSG00000053279	-2.69788	4.85e-08	3.65e-06	Aldh1a1	11668
ENSMUSG00000051041	-2.35286	4.86e-08	3.65e-06	Olfml1	244198
ENSMUSG00000024640	2.75234	4.95e-08	3.71e-06	Psat1	107272
ENSMUSG00000022864	1.93173	5.39e-08	4e-06	D16Ertd472e	67102
ENSMUSG00000022678	2.19522	5.39e-08	4e-06	Nde1	67203
ENSMUSG00000038172	-1.42892	5.58e-08	4.13e-06	Ttc39b	69863
ENSMUSG00000027346	-2.03674	6.09e-08	4.48e-06	Gpcpd1	74182
ENSMUSG00000035878	-2.47758	6.36e-08	4.66e-06	Hykk	235386
ENSMUSG00000009633	-3.39858	6.7e-08	4.89e-06	G0s2	14373
ENSMUSG00000031960	-1.47593	6.78e-08	4.93e-06	Aars	234734
ENSMUSG00000039270	-1.48482	6.82e-08	4.93e-06	Megf9	230316
ENSMUSG00000030089	2.58959	6.98e-08	5.03e-06	Slc41a3	71699
ENSMUSG00000009569	-2.01597	7.11e-08	5.09e-06	Mrtfb	239719
ENSMUSG00000061353	-1.47956	7.13e-08	5.09e-06	Cxcl12	20315
ENSMUSG00000034584	-1.98379	8.11e-08	5.77e-06	Exph5	320051
ENSMUSG00000022885	-1.74077	8.97e-08	6.36e-06	St6gal1	20440
ENSMUSG00000023030	1.68173	9.25e-08	6.5e-06	Slc11a2	18174
ENSMUSG00000078515	-0.752529	9.26e-08	6.5e-06	Ddi2	68817
ENSMUSG00000027641	1.92567	9.7e-08	6.79e-06	Rbl1	19650
ENSMUSG00000007872	2.76228	1.03e-07	7.21e-06	Id3	15903
ENSMUSG00000094786	-2.97419	1.05e-07	7.28e-06	NA	NA
ENSMUSG00000041598	-1.50931	1.07e-07	7.4e-06	Cdc42ep4	56699
ENSMUSG00000082087	3.17678	1.07e-07	7.4e-06	NA	NA
ENSMUSG00000024782	-1.31289	1.09e-07	7.44e-06	Ak3	56248
ENSMUSG00000025795	-1.35038	1.1e-07	7.5e-06	Rassf3	192678
ENSMUSG00000063730	-2.63384	1.1e-07	7.5e-06	Hsd3b2	15493
ENSMUSG00000050565	-0.786819	1.13e-07	7.64e-06	Tor1aip2	240832
ENSMUSG00000039236	3.07394	1.24e-07	8.35e-06	Isg20	57444
ENSMUSG00000024413	1.29084	1.37e-07	9.2e-06	Npc1	18145
ENSMUSG00000048572	-4.82848	1.44e-07	9.64e-06	Tmem252	226040
ENSMUSG00000038615	-1.00599	1.46e-07	9.77e-06	Nfe2l1	18023
ENSMUSG00000042010	-3.12299	1.49e-07	9.89e-06	Acacb	100705
ENSMUSG00000021097	-2.38141	1.53e-07	1.02e-05	Clmn	94040
ENSMUSG00000053560	-2.23772	1.54e-07	1.02e-05	Ier2	15936
ENSMUSG00000027293	1.68999	1.58e-07	1.04e-05	Ehd4	98878
ENSMUSG00000020733	-1.53873	1.66e-07	1.09e-05	Slc9a3r1	26941
ENSMUSG00000032500	-3.00754	1.93e-07	1.26e-05	Dclk3	245038
ENSMUSG00000028973	1.12406	2.11e-07	1.37e-05	Abcb8	74610
ENSMUSG00000027412	1.63362	2.13e-07	1.38e-05	Lpin3	64899
ENSMUSG00000049044	-2.0877	2.18e-07	1.4e-05	Rapgef4	56508
ENSMUSG00000022474	2.50288	2.46e-07	1.58e-05	Pmm1	29858
ENSMUSG00000033400	-1.55801	2.47e-07	1.58e-05	Agl	77559
ENSMUSG00000038415	-3.50937	2.57e-07	1.64e-05	Foxq1	15220
ENSMUSG00000060657	-1.03041	2.61e-07	1.65e-05	Marf1	223989
ENSMUSG00000057982	-1.52113	2.61e-07	1.65e-05	Zfp809	235047
ENSMUSG00000026365	-1.5794	2.71e-07	1.71e-05	Cfh	12628
ENSMUSG00000003062	1.40848	2.73e-07	1.71e-05	Stard3nl	76205
ENSMUSG00000095388	-3.87339	2.92e-07	1.82e-05	Gm10681	100043456
ENSMUSG00000029161	2.62136	2.98e-07	1.86e-05	Cgref1	68567
ENSMUSG00000035129	-1.75212	3.02e-07	1.88e-05	NA	NA
ENSMUSG00000047496	-2.41472	3.42e-07	2.11e-05	Rnf152	320311
ENSMUSG00000049295	1.60959	3.49e-07	2.15e-05	Zfp219	69890
ENSMUSG00000090817	-3.37912	3.67e-07	2.25e-05	Gm4450	100043461
ENSMUSG00000020534	-1.87509	3.67e-07	2.25e-05	Shmt1	20425
ENSMUSG00000021376	-1.79038	3.76e-07	2.29e-05	Tpmt	22017
ENSMUSG00000047583	2.34645	3.79e-07	2.3e-05	Tyw3	209584
ENSMUSG00000024421	-2.96563	3.99e-07	2.42e-05	Lama3	16774
ENSMUSG00000032796	-1.8997	4.05e-07	2.44e-05	Lama1	16772
ENSMUSG00000091337	2.165	4.23e-07	2.54e-05	Eid1	58521
ENSMUSG00000054150	-2.10334	4.25e-07	2.55e-05	Syne3	212073
ENSMUSG00000060012	-1.16376	4.3e-07	2.56e-05	Kif13b	16554
ENSMUSG00000030559	2.72123	4.34e-07	2.57e-05	Rab38	72433
ENSMUSG00000040918	-1.53038	4.34e-07	2.57e-05	Slc19a2	116914
ENSMUSG00000044783	-1.31792	4.46e-07	2.64e-05	A730008H23Rik	212427
ENSMUSG00000038072	2.24722	4.57e-07	2.69e-05	Galnt11	231050
ENSMUSG00000026219	-0.676602	4.58e-07	2.69e-05	Trip12	14897
ENSMUSG00000020205	-4.91296	4.65e-07	2.72e-05	Phlda1	21664
ENSMUSG00000025314	-1.59288	4.86e-07	2.83e-05	Ptprj	19271
ENSMUSG00000034422	-1.58874	4.92e-07	2.85e-05	Parp14	547253
ENSMUSG00000031734	1.90185	5e-07	2.89e-05	Irx3	16373
ENSMUSG00000021338	-1.63297	5.09e-07	2.94e-05	Carmil1	68732
ENSMUSG00000013663	-0.892191	5.59e-07	3.21e-05	Pten	19211
ENSMUSG00000027513	-3.40511	5.62e-07	3.22e-05	Pck1	18534
ENSMUSG00000044447	-1.45169	5.67e-07	3.24e-05	Dock5	68813
ENSMUSG00000027309	-1.1428	5.96e-07	3.39e-05	4930402H24Rik	228602
ENSMUSG00000022742	-1.49759	6.06e-07	3.43e-05	Cpox	12892
ENSMUSG00000031824	1.1621	6.07e-07	3.43e-05	6430548M08Rik	234797
ENSMUSG00000032009	-1.62481	6.11e-07	3.44e-05	Sesn3	75747
ENSMUSG00000035248	-1.05069	6.19e-07	3.47e-05	Tut7	214290
ENSMUSG00000096956	2.84307	6.4e-07	3.58e-05	Snhg18	100616095
ENSMUSG00000025403	-1.20712	6.51e-07	3.61e-05	Shmt2	108037
ENSMUSG00000020108	2.63251	6.51e-07	3.61e-05	Ddit4	74747
ENSMUSG00000049076	-0.892693	6.51e-07	3.61e-05	Acap2	78618
ENSMUSG00000071414	2.77585	6.77e-07	3.73e-05	NA	NA
ENSMUSG00000047368	-1.56716	6.78e-07	3.73e-05	Abhd17b	226016
ENSMUSG00000036585	-2.65743	6.81e-07	3.74e-05	Fgf1	14164
ENSMUSG00000042659	1.40867	7.4e-07	4.04e-05	Arrdc4	66412
ENSMUSG00000038042	2.1483	7.41e-07	4.04e-05	Ptpdc1	218232
ENSMUSG00000018417	-1.69565	7.71e-07	4.19e-05	Myo1b	17912
ENSMUSG00000055725	-1.76463	7.73e-07	4.19e-05	Paqr3	231474
ENSMUSG00000019737	-2.03863	8.44e-07	4.55e-05	Syne4	233066
ENSMUSG00000032366	2.31021	8.45e-07	4.55e-05	Tpm1	22003
ENSMUSG00000053931	-1.25827	8.59e-07	4.61e-05	Cnn3	71994
ENSMUSG00000027359	-1.28714	9.63e-07	5.15e-05	Slc27a2	26458
ENSMUSG00000001630	-1.22346	9.69e-07	5.16e-05	Stk38l	232533
ENSMUSG00000055737	-1.4468	9.78e-07	5.2e-05	Ghr	14600
ENSMUSG00000042743	-1.98604	9.85e-07	5.22e-05	Sgtb	218544
ENSMUSG00000090394	-1.80952	9.97e-07	5.27e-05	4930523C07Rik	67647
ENSMUSG00000037098	1.72841	1.01e-06	5.31e-05	Rab11fip3	215445
ENSMUSG00000033295	-1.76752	1.03e-06	5.4e-05	Ptprf	19268
ENSMUSG00000051043	-1.23368	1.03e-06	5.4e-05	Gprc5c	70355
ENSMUSG00000021135	-3.02326	1.04e-06	5.41e-05	Slc10a1	20493
ENSMUSG00000043279	-1.02068	1.06e-06	5.53e-05	Trim56	384309
ENSMUSG00000022181	-1.81581	1.1e-06	5.71e-05	C6	12274
ENSMUSG00000024052	-1.86146	1.11e-06	5.72e-05	Lpin2	64898
ENSMUSG00000026170	-1.42799	1.11e-06	5.72e-05	Cyp27a1	104086
ENSMUSG00000058997	-0.936307	1.12e-06	5.74e-05	Vwa8	219189
ENSMUSG00000041654	1.55698	1.12e-06	5.76e-05	Slc39a11	69806
ENSMUSG00000033684	-1.47744	1.14e-06	5.8e-05	Qsox1	104009
ENSMUSG00000003948	-2.52733	1.14e-06	5.82e-05	Mmd	67468
ENSMUSG00000028536	-2.36502	1.17e-06	5.93e-05	2610528J11Rik	66451
ENSMUSG00000022096	4.08639	1.2e-06	6.07e-05	Hr	15460
ENSMUSG00000074102	1.62142	1.23e-06	6.22e-05	Rbm15b	109095
ENSMUSG00000073968	2.5411	1.26e-06	6.33e-05	Trim68	101700
ENSMUSG00000032010	-3.06689	1.27e-06	6.37e-05	Usp2	53376
ENSMUSG00000028195	-2.45591	1.3e-06	6.51e-05	Ccn1	16007
ENSMUSG00000022562	-1.34236	1.33e-06	6.6e-05	Oplah	75475
ENSMUSG00000108314	1.31555	1.33e-06	6.6e-05	NA	NA
ENSMUSG00000038725	3.08386	1.33e-06	6.6e-05	Pkhd1l1	192190
ENSMUSG00000058258	-1.5699	1.34e-06	6.64e-05	Idi1	319554
ENSMUSG00000036402	-0.994352	1.35e-06	6.64e-05	Gng12	14701
ENSMUSG00000033831	-2.85028	1.35e-06	6.64e-05	Fgb	110135
ENSMUSG00000023951	-1.38531	1.37e-06	6.7e-05	Vegfa	22339
ENSMUSG00000073664	-0.93251	1.37e-06	6.7e-05	Nbeal1	269198
ENSMUSG00000021228	-4.02266	1.38e-06	6.73e-05	Acot3	171281
ENSMUSG00000067889	-1.79061	1.41e-06	6.86e-05	Sptbn2	20743
ENSMUSG00000046861	-0.876702	1.45e-06	7.01e-05	Hectd3	76608
ENSMUSG00000039474	1.35523	1.46e-06	7.04e-05	Wfs1	22393
ENSMUSG00000039364	4.85631	1.47e-06	7.09e-05	Sectm1b	58210
ENSMUSG00000038205	1.99335	1.49e-06	7.15e-05	Prkab2	108097
ENSMUSG00000040640	1.49657	1.52e-06	7.27e-05	Erc2	238988
ENSMUSG00000067071	-1.81284	1.55e-06	7.39e-05	Hes6	55927
ENSMUSG00000037119	-0.715972	1.55e-06	7.39e-05	Fam91a1	210998
ENSMUSG00000020817	-1.21636	1.57e-06	7.46e-05	Rabep1	54189
ENSMUSG00000020776	-1.83468	1.58e-06	7.47e-05	Fbf1	217335
ENSMUSG00000022351	-1.58335	1.59e-06	7.53e-05	Sqle	20775
ENSMUSG00000036292	1.90863	1.6e-06	7.54e-05	Gramd1c	207798
ENSMUSG00000089991	-1.50696	1.62e-06	7.59e-05	NA	NA
ENSMUSG00000028479	-1.06552	1.62e-06	7.59e-05	Gne	50798
ENSMUSG00000019970	1.96564	1.66e-06	7.75e-05	Sgk1	20393
ENSMUSG00000003134	1.309	1.68e-06	7.83e-05	Tbc1d8	54610
ENSMUSG00000032593	2.39274	1.69e-06	7.83e-05	Amigo3	320844
ENSMUSG00000053886	-1.97991	1.72e-06	7.99e-05	Sh2d4a	72281
ENSMUSG00000109807	-3.65625	1.82e-06	8.39e-05	NA	NA
ENSMUSG00000027333	3.13464	1.84e-06	8.47e-05	Smox	228608
ENSMUSG00000045210	-1.0323	1.86e-06	8.56e-05	Vcpip1	70675
ENSMUSG00000064181	-1.01309	1.88e-06	8.64e-05	Rab3ip	216363
ENSMUSG00000031613	-1.71549	1.9e-06	8.7e-05	Hpgd	15446
ENSMUSG00000019312	-2.00321	1.94e-06	8.83e-05	Grb7	14786
ENSMUSG00000021211	-1.821	2.03e-06	9.24e-05	Akr1c12	622402
ENSMUSG00000040010	-2.34726	2.04e-06	9.24e-05	Slc7a5	20539
ENSMUSG00000041372	-1.80457	2.05e-06	9.28e-05	B4galnt3	330406
ENSMUSG00000028273	-1.37892	2.08e-06	9.37e-05	Pdlim5	56376
ENSMUSG00000032300	2.10205	2.1e-06	9.44e-05	1700017B05Rik	74211
ENSMUSG00000079057	-1.671	2.11e-06	9.49e-05	Cyp4v3	102294
ENSMUSG00000036330	1.38075	2.12e-06	9.51e-05	Slc18a1	110877
ENSMUSG00000038372	2.13913	2.13e-06	9.51e-05	Gmds	218138
ENSMUSG00000054619	-1.39423	2.21e-06	9.84e-05	Mettl7a1	70152
ENSMUSG00000018427	-2.23762	2.22e-06	9.85e-05	Ypel2	77864
ENSMUSG00000021306	2.14533	2.32e-06	0.000102922	Gpr137b	83924
ENSMUSG00000032724	1.2639	2.33e-06	0.000102922	Abtb2	99382
ENSMUSG00000032536	-1.30828	2.42e-06	0.000106595	Trak1	67095
ENSMUSG00000028982	-1.45066	2.45e-06	0.000107455	Slc25a33	70556
ENSMUSG00000028649	-0.846422	2.46e-06	0.000107801	Macf1	11426
ENSMUSG00000008575	-1.81865	2.56e-06	0.000111899	Nfib	18028
ENSMUSG00000035158	1.11589	2.57e-06	0.000111899	Mitf	17342
ENSMUSG00000021990	-1.86002	2.59e-06	0.000112467	Spata13	219140
ENSMUSG00000028243	1.32991	2.6e-06	0.000112861	Ubxn2b	68053
ENSMUSG00000102399	-1.2448	2.64e-06	0.000114268	NA	NA
ENSMUSG00000025791	-0.96256	2.73e-06	0.000117846	Pgm2	72157
ENSMUSG00000038145	-1.16286	2.74e-06	0.000117846	Snrk	20623
ENSMUSG00000022912	-1.45325	2.76e-06	0.000118711	Pros1	19128
ENSMUSG00000107092	2.58674	2.81e-06	0.000120248	NA	NA
ENSMUSG00000029735	1.39226	2.81e-06	0.000120248	Tpk1	29807
ENSMUSG00000034636	-0.97172	2.92e-06	0.000124399	Zyg11b	414872
ENSMUSG00000022685	1.14915	2.94e-06	0.000124823	Parn	74108
ENSMUSG00000030827	-6.34994	2.99e-06	0.000126899	Fgf21	56636
ENSMUSG00000006777	2.79611	3.35e-06	0.000141519	Krt23	94179
ENSMUSG00000035473	-1.13188	3.4e-06	0.000143402	Galm	319625
ENSMUSG00000046027	-1.21014	3.42e-06	0.000144074	Stard5	170460
ENSMUSG00000014496	-0.964861	3.45e-06	0.000144942	Ankrd28	105522
ENSMUSG00000035284	-1.42641	3.52e-06	0.000147604	Vps13c	320528
ENSMUSG00000052928	-1.65166	3.58e-06	0.000149707	Ctif	269037
ENSMUSG00000026944	-1.75419	3.7e-06	0.000154424	Abca2	11305
ENSMUSG00000040354	-1.37942	3.78e-06	0.00015736	Mars	216443
ENSMUSG00000078853	-2.07998	3.88e-06	0.000160826	Igtp	16145
ENSMUSG00000037712	-1.25824	3.92e-06	0.000162061	Fermt2	218952
ENSMUSG00000041268	-1.35051	3.93e-06	0.000162075	Dmxl2	235380
ENSMUSG00000082341	-2.38477	3.94e-06	0.000162075	NA	NA
ENSMUSG00000032000	-1.39823	4.07e-06	0.00016725	Birc3	11796
ENSMUSG00000022462	-1.70758	4.14e-06	0.000169588	Slc38a2	67760
ENSMUSG00000024254	-4.00857	4.15e-06	0.000169588	Abcg8	67470
ENSMUSG00000002325	-2.06761	4.17e-06	0.00017014	Irf9	16391
ENSMUSG00000033453	2.45548	4.25e-06	0.000173065	Adamts15	235130
ENSMUSG00000005107	-1.81317	4.27e-06	0.000173492	Slc2a9	117591
ENSMUSG00000022434	1.57164	4.4e-06	0.000177984	Fam118a	73225
ENSMUSG00000097177	3.49906	4.45e-06	0.000179814	9330159M07Rik	319673
ENSMUSG00000003534	3.35271	4.58e-06	0.000184771	Ddr1	12305
ENSMUSG00000046312	-1.19524	4.68e-06	0.000188061	Myorg	329828
ENSMUSG00000001700	-1.18797	4.88e-06	0.000195699	Gramd3	107022
ENSMUSG00000034612	2.75523	4.89e-06	0.000195699	Chst11	58250
ENSMUSG00000024070	-1.3206	4.95e-06	0.000197648	Prkd3	75292
ENSMUSG00000062210	1.96578	5.01e-06	0.000199675	Tnfaip8	106869
ENSMUSG00000028145	-1.48179	5.12e-06	0.000203619	Them4	75778
ENSMUSG00000034429	-2.4076	5.31e-06	0.000210575	Zfp707	69020
ENSMUSG00000022032	-2.7563	5.44e-06	0.00021535	Scara5	71145
ENSMUSG00000028412	-0.917433	5.51e-06	0.000217617	Slc44a1	100434
ENSMUSG00000026888	-1.54508	5.77e-06	0.000227292	Grb14	50915
ENSMUSG00000037580	-2.22583	5.93e-06	0.000233077	Gch1	14528
ENSMUSG00000032656	2.15283	6.08e-06	0.000238094	44258	320253
ENSMUSG00000027340	-1.50079	6.19e-06	0.000241915	Slc23a2	54338
ENSMUSG00000100426	5.86216	6.24e-06	0.000243002	NA	NA
ENSMUSG00000040339	1.2579	6.24e-06	0.000243002	Fam102b	329739
ENSMUSG00000025862	-1.1162	6.38e-06	0.000247619	Stag2	20843
ENSMUSG00000026520	3.13499	6.47e-06	0.000250806	Pycr2	69051
ENSMUSG00000022895	1.00908	6.71e-06	0.000259327	Ets2	23872
ENSMUSG00000049764	1.41527	6.87e-06	0.000264848	Zfp280b	64453
ENSMUSG00000021518	-0.826213	6.92e-06	0.000266223	Ptdss1	19210
ENSMUSG00000040407	-0.929573	6.98e-06	0.000267535	Akap9	100986
ENSMUSG00000046668	-1.31485	6.98e-06	0.000267535	Cxxc5	67393
ENSMUSG00000034320	1.45082	7.05e-06	0.000269041	Slc26a2	13521
ENSMUSG00000031924	-0.781329	7.06e-06	0.000269041	Cyb5b	66427
ENSMUSG00000019433	1.80162	7.1e-06	0.000270192	Gipc1	67903
ENSMUSG00000062421	1.46074	7.26e-06	0.00027576	Arf2	11841
ENSMUSG00000032246	1.844	7.29e-06	0.000276282	Calml4	75600
ENSMUSG00000021384	3.81416	7.32e-06	0.00027646	Susd3	66329
ENSMUSG00000068876	-1.37237	7.35e-06	0.00027646	Cgn	70737
ENSMUSG00000028538	-1.62896	7.35e-06	0.00027646	St3gal3	20441
ENSMUSG00000031016	-1.66285	7.37e-06	0.000276582	Wee1	22390
ENSMUSG00000021215	-1.51878	7.51e-06	0.000281263	Net1	56349
ENSMUSG00000028917	1.65023	7.52e-06	0.000281263	Plekhm2	69582
ENSMUSG00000038679	1.76835	7.6e-06	0.000283362	Trps1	83925
ENSMUSG00000031725	-1.25075	7.72e-06	0.00028712	Ces1f	234564
ENSMUSG00000069874	-1.59144	7.77e-06	0.000288374	Irgm2	54396
ENSMUSG00000052609	-1.61397	7.85e-06	0.000291023	Plekhg3	263406
ENSMUSG00000024694	-2.26474	7.95e-06	0.000293921	Keg1	64697
ENSMUSG00000005667	-1.89672	8.01e-06	0.000295559	Mthfd2	17768
ENSMUSG00000090942	-3.03846	8.15e-06	0.000300062	F830016B08Rik	240328
ENSMUSG00000038174	-1.77168	8.24e-06	0.000302727	Fam126b	213056
ENSMUSG00000026062	3.53336	8.32e-06	0.00030484	Slc9a2	226999
ENSMUSG00000030465	-1.31377	8.37e-06	0.000306201	Psd3	234353
ENSMUSG00000034450	-2.81028	8.81e-06	0.000321494	Gulo	268756
ENSMUSG00000060671	1.62852	8.85e-06	0.000322248	Atp8b2	54667
ENSMUSG00000057228	-1.76185	8.9e-06	0.000323562	Aadat	23923
ENSMUSG00000003435	0.966106	9.09e-06	0.000329143	Supt5	20924
ENSMUSG00000067825	-1.22082	9.1e-06	0.000329143	Pex26	74043
ENSMUSG00000028944	-1.23967	9.19e-06	0.000331031	Prkag2	108099
ENSMUSG00000034168	-1.8039	9.19e-06	0.000331031	Irf2bpl	238330
ENSMUSG00000047822	-3.00094	9.21e-06	0.000331176	Angptl8	624219
ENSMUSG00000026994	2.44582	9.4e-06	0.000337011	Galnt3	14425
ENSMUSG00000022994	-1.42088	9.41e-06	0.000337011	Adcy6	11512
ENSMUSG00000053460	-1.1332	9.56e-06	0.000341693	Ggcx	56316
ENSMUSG00000045629	-2.11485	9.8e-06	0.000349553	Sh3tc2	225608
ENSMUSG00000056204	-1.60458	9.88e-06	0.000350942	Pgpep1	66522
ENSMUSG00000031974	-1.18224	9.88e-06	0.000350942	Abcb10	56199
ENSMUSG00000018899	-1.67768	9.92e-06	0.000351598	Irf1	16362
ENSMUSG00000031504	-1.70762	1e-05	0.000355228	Rab20	19332
ENSMUSG00000038024	-0.907864	1.01e-05	0.000356108	Dennd4c	329877
ENSMUSG00000047866	-1.26117	1.01e-05	0.000356108	Lonp2	66887
ENSMUSG00000034459	-2.67962	1.03e-05	0.000362019	Ifit1	15957
ENSMUSG00000047757	2.98765	1.06e-05	0.000372807	Fancb	237211
ENSMUSG00000021213	-1.4776	1.09e-05	0.000380949	Akr1c13	27384
ENSMUSG00000032715	-2.08436	1.09e-05	0.000381125	Trib3	228775
ENSMUSG00000029650	-1.42911	1.14e-05	0.000395687	Slc46a3	71706
ENSMUSG00000033629	-1.19617	1.15e-05	0.000401093	Hacd3	57874
ENSMUSG00000012428	-2.86665	1.16e-05	0.000401093	Steap4	117167
ENSMUSG00000041483	-1.11018	1.17e-05	0.000403941	Zfp281	226442
ENSMUSG00000110935	2.37455	1.17e-05	0.000405659	NA	NA
ENSMUSG00000046982	-1.13054	1.22e-05	0.000419809	Tshz1	110796
ENSMUSG00000021302	-1.00297	1.22e-05	0.000420196	Ggps1	14593
ENSMUSG00000026781	-1.4522	1.23e-05	0.00042175	Acbd5	74159
ENSMUSG00000114247	-2.49075	1.23e-05	0.00042175	NA	NA
ENSMUSG00000034801	-1.02081	1.25e-05	0.000428487	Sos2	20663
ENSMUSG00000043432	1.57394	1.28e-05	0.000436503	Leng9	243813
ENSMUSG00000020572	-1.36052	1.3e-05	0.000443215	Nampt	59027
ENSMUSG00000030551	-1.66924	1.31e-05	0.000443958	Nr2f2	11819
ENSMUSG00000041261	-1.24902	1.31e-05	0.000445599	Car8	12319
ENSMUSG00000035372	-2.2877	1.36e-05	0.000458378	1810055G02Rik	72056
ENSMUSG00000020695	2.17821	1.36e-05	0.000458378	Mrc2	17534
ENSMUSG00000041997	-0.839946	1.37e-05	0.000460716	Tlk1	228012
ENSMUSG00000046798	-0.990337	1.37e-05	0.000460716	Cldn12	64945
ENSMUSG00000058793	-1.17338	1.38e-05	0.000463098	Cds2	110911
ENSMUSG00000009614	-0.989518	1.38e-05	0.000463098	Sardh	192166
ENSMUSG00000083287	-1.60006	1.39e-05	0.000463745	NA	NA
ENSMUSG00000069520	-1.66927	1.4e-05	0.00046564	Tmem19	67226
ENSMUSG00000055723	1.86019	1.4e-05	0.00046564	Rras2	66922
ENSMUSG00000034617	1.13623	1.42e-05	0.000470282	Mtrr	210009
ENSMUSG00000011179	2.57108	1.42e-05	0.000470282	Odc1	18263
ENSMUSG00000027227	-1.40192	1.42e-05	0.000470282	Sord	20322
ENSMUSG00000053253	0.913586	1.44e-05	0.000475894	Ndfip2	76273
ENSMUSG00000023830	-0.889455	1.44e-05	0.000475894	Igf2r	16004
ENSMUSG00000029273	-2.02553	1.47e-05	0.000484422	Sult1d1	53315
ENSMUSG00000027199	1.96728	1.47e-05	0.000484422	Gatm	67092
ENSMUSG00000032312	-1.25154	1.48e-05	0.000486441	Csk	12988
ENSMUSG00000027075	-2.38321	1.52e-05	0.000496665	Slc43a1	72401
ENSMUSG00000028980	-1.11301	1.56e-05	0.000509578	H6pd	100198
ENSMUSG00000013419	1.99322	1.59e-05	0.000519574	Zfp651	270210
ENSMUSG00000048782	3.35907	1.62e-05	0.000525327	Insc	233752
ENSMUSG00000022204	1.42285	1.62e-05	0.000525327	Ngdn	68966
ENSMUSG00000035356	-1.98798	1.63e-05	0.000530157	Nfkbiz	80859
ENSMUSG00000030934	-2.15035	1.66e-05	0.000536627	Oat	18242
ENSMUSG00000023206	-1.73973	1.66e-05	0.000536627	Il15ra	16169
ENSMUSG00000041846	-0.897152	1.68e-05	0.000541035	Ppp4r3a	68734
ENSMUSG00000032028	-3.35515	1.68e-05	0.000542635	Nxpe2	78252
ENSMUSG00000052957	-1.86314	1.69e-05	0.000543321	Gas1	14451
ENSMUSG00000052131	3.9923	1.71e-05	0.000549567	Akr1b7	11997
ENSMUSG00000051716	-6.11891	1.73e-05	0.00055278	Apon	28194
ENSMUSG00000099858	-1.38669	1.73e-05	0.000552792	NA	NA
ENSMUSG00000029452	1.82639	1.74e-05	0.000554521	Tmem116	77462
ENSMUSG00000044345	-1.34753	1.74e-05	0.000554783	Marveld1	277010
ENSMUSG00000068250	-1.44869	1.75e-05	0.000557448	Amn1	232566
ENSMUSG00000004633	-1.25126	1.76e-05	0.000558042	Chn2	69993
ENSMUSG00000027253	-1.66485	1.78e-05	0.000563781	Lrp4	228357
ENSMUSG00000020709	-1.1043	1.81e-05	0.000572531	Adap2	216991
ENSMUSG00000046447	-1.62414	1.83e-05	0.000577387	Camk2n1	66259
ENSMUSG00000035969	-1.46892	1.83e-05	0.000577387	Rusc2	100213
ENSMUSG00000042797	-1.76197	1.89e-05	0.000592762	Aqp11	66333
ENSMUSG00000049800	-1.18032	1.89e-05	0.000592762	Sertad2	58172
ENSMUSG00000002808	2.99706	1.91e-05	0.000597454	Epdr1	105298
ENSMUSG00000041132	-1.66215	1.92e-05	0.000601258	N4bp2l1	100637
ENSMUSG00000027947	-1.93241	1.97e-05	0.000615677	Il6ra	16194
ENSMUSG00000035459	-1.26416	1.98e-05	0.000616278	Stab2	192188
ENSMUSG00000019866	-0.868166	1.98e-05	0.000616278	Crybg1	11630
ENSMUSG00000030747	1.18016	1.99e-05	0.000616488	Dgat2	67800
ENSMUSG00000044254	-1.81628	1.99e-05	0.000616498	Pcsk9	100102
ENSMUSG00000034088	-0.732519	2.11e-05	0.000653542	Hdlbp	110611
ENSMUSG00000114733	-1.39251	2.13e-05	0.000658474	NA	NA
ENSMUSG00000043154	-0.802269	2.15e-05	0.000663762	Ppp2r3a	235542
ENSMUSG00000046062	-1.10926	2.16e-05	0.000664949	Ppp1r15b	108954
ENSMUSG00000047638	-1.12935	2.19e-05	0.000671205	Nr1h4	20186
ENSMUSG00000037369	0.927145	2.2e-05	0.000673218	Kdm6a	22289
ENSMUSG00000041957	-1.25896	2.21e-05	0.000675309	Pkp2	67451
ENSMUSG00000038069	-1.39926	2.23e-05	0.000679428	Cdkn2aip	70925
ENSMUSG00000021012	-0.940335	2.24e-05	0.000681462	Zc3h14	75553
ENSMUSG00000036822	-1.23977	2.27e-05	0.000691166	Topors	106021
ENSMUSG00000041220	-2.02536	2.28e-05	0.000692336	Elovl6	170439
ENSMUSG00000028035	-1.36094	2.35e-05	0.000712886	Dnajb4	67035
ENSMUSG00000008435	1.05217	2.36e-05	0.000714774	Rdh13	108841
ENSMUSG00000039050	1.01671	2.37e-05	0.000716597	Osbpl2	228983
ENSMUSG00000016239	-2.02061	2.41e-05	0.000727436	Lonrf3	74365
ENSMUSG00000095143	-2.99341	2.47e-05	0.000742864	Hsd3b4	15495
ENSMUSG00000045795	-1.11522	2.51e-05	0.00075285	Whamm	434204
ENSMUSG00000040296	-1.35989	2.51e-05	0.00075285	Ddx58	230073
ENSMUSG00000029992	1.20059	2.54e-05	0.000759365	Gfpt1	14583
ENSMUSG00000016534	-1.13695	2.54e-05	0.000759419	Lamp2	16784
ENSMUSG00000040297	1.34389	2.57e-05	0.000767718	Suco	226551
ENSMUSG00000042364	-0.950067	2.59e-05	0.000771523	Snx18	170625
ENSMUSG00000001403	3.86397	2.6e-05	0.000771523	Ube2c	68612
ENSMUSG00000001761	1.10869	2.6e-05	0.000771523	Smo	319757
ENSMUSG00000030701	-1.58322	2.62e-05	0.000774821	Plekhb1	27276
ENSMUSG00000004319	0.95579	2.65e-05	0.000784531	Clcn3	12725
ENSMUSG00000019996	1.23925	2.66e-05	0.000784531	Map7	17761
ENSMUSG00000038167	-1.4955	2.66e-05	0.000784605	Plekhg6	213522
ENSMUSG00000046598	-1.19495	2.67e-05	0.000784605	Bdh1	71911
ENSMUSG00000031906	-2.87814	2.75e-05	0.000808647	Smpd3	58994
ENSMUSG00000071856	-2.08806	2.76e-05	0.000809358	Mcc	328949
ENSMUSG00000062901	-1.50329	2.83e-05	0.000827197	Klhl24	75785
ENSMUSG00000001627	1.13741	2.83e-05	0.000828407	Ifrd1	15982
ENSMUSG00000000902	1.31536	2.91e-05	0.000849026	Smarcb1	20587
ENSMUSG00000042628	-1.02621	2.92e-05	0.000849026	Zfyve1	217695
ENSMUSG00000035245	1.5801	2.98e-05	0.000865551	Eogt	101351
ENSMUSG00000016382	-1.2205	2.98e-05	0.000865551	Pls3	102866
ENSMUSG00000020841	-0.801223	2.99e-05	0.000865551	Cpd	12874
ENSMUSG00000103137	1.25252	2.99e-05	0.000865551	NA	NA
ENSMUSG00000024899	-1.40798	3.04e-05	0.000876369	Papss2	23972
ENSMUSG00000010122	-0.905021	3.08e-05	0.000888345	Slc47a1	67473
ENSMUSG00000069089	1.16946	3.09e-05	0.000890338	Cdk7	12572
ENSMUSG00000034110	1.86534	3.13e-05	0.000897614	Kctd7	212919
ENSMUSG00000006169	0.84162	3.13e-05	0.000897614	Clint1	216705
ENSMUSG00000027306	2.56252	3.18e-05	0.000911198	Nusap1	108907
ENSMUSG00000027035	-1.04003	3.22e-05	0.000917879	Cers6	241447
ENSMUSG00000024663	1.68873	3.22e-05	0.000917879	Rab3il1	74760
ENSMUSG00000036181	2.00489	3.3e-05	0.000939454	H1f2	50708
ENSMUSG00000032606	1.6764	3.37e-05	0.000958717	Nicn1	66257
ENSMUSG00000106239	2.53873	3.39e-05	0.000961659	NA	NA
ENSMUSG00000024664	-2.37057	3.41e-05	0.000964721	Fads3	60527
ENSMUSG00000047412	-1.30499	3.41e-05	0.000964721	Zbtb44	235132
ENSMUSG00000039428	-1.14681	3.48e-05	0.000983412	Tmem135	72759
ENSMUSG00000020611	-0.737729	3.51e-05	0.000988847	Gna13	14674
ENSMUSG00000031442	2.594	3.51e-05	0.000988847	Mcf2l	17207
ENSMUSG00000027932	2.65345	3.53e-05	0.000991455	Slc27a3	26568
ENSMUSG00000009894	-0.92415	3.55e-05	0.000996757	Snap47	67826
ENSMUSG00000040093	-2.2655	3.59e-05	0.00100636	Bmf	171543
ENSMUSG00000063659	-0.845599	3.62e-05	0.00101206	Zbtb18	30928
ENSMUSG00000009905	-1.11539	3.63e-05	0.00101206	Kdsr	70750
ENSMUSG00000033624	-1.31292	3.63e-05	0.00101206	Pdpr	319518
ENSMUSG00000108052	-1.92752	3.66e-05	0.00101739	NA	NA
ENSMUSG00000023961	-1.13002	3.69e-05	0.00102497	Enpp4	224794
ENSMUSG00000020309	-1.67238	3.75e-05	0.00104089	Chac2	68044
ENSMUSG00000115637	0.973266	3.76e-05	0.00104214	NA	NA
ENSMUSG00000020580	1.19468	3.8e-05	0.00105005	Rock2	19878
ENSMUSG00000041293	-2.63041	3.83e-05	0.00105548	Adgrf1	77596
ENSMUSG00000021025	-1.54743	3.83e-05	0.00105548	Nfkbia	18035
ENSMUSG00000080869	-2.06536	3.91e-05	0.00107403	NA	NA
ENSMUSG00000056666	-1.34115	3.91e-05	0.00107403	Retsat	67442
ENSMUSG00000033526	1.68592	3.94e-05	0.0010806	Ppip5k1	327655
ENSMUSG00000019960	-1.37855	3.97e-05	0.00108601	Dusp6	67603
ENSMUSG00000000958	1.55639	3.98e-05	0.00108793	Slc7a7	20540
ENSMUSG00000047036	-1.16014	3.99e-05	0.0010903	Zfp445	235682
ENSMUSG00000025323	-1.69642	4.07e-05	0.00110907	Sp4	20688
ENSMUSG00000033032	1.36509	4.18e-05	0.00113717	Afap1l1	106877
ENSMUSG00000015501	-1.24416	4.21e-05	0.00114448	Hivep2	15273
ENSMUSG00000029378	-5.94711	4.32e-05	0.00117216	Areg	11839
ENSMUSG00000040857	-1.50029	4.33e-05	0.00117223	Erf	13875
ENSMUSG00000024978	-1.65734	4.37e-05	0.00118197	Gpam	14732
ENSMUSG00000049470	-0.740322	4.48e-05	0.00120968	Aff4	93736
ENSMUSG00000031545	-1.20595	4.62e-05	0.00124464	Gpat4	102247
ENSMUSG00000024140	-1.79564	4.69e-05	0.00126259	Epas1	13819
ENSMUSG00000018796	-1.97903	4.72e-05	0.00126864	Acsl1	14081
ENSMUSG00000049580	2.02078	4.73e-05	0.00126931	Tsku	244152
ENSMUSG00000105786	-2.26657	4.81e-05	0.00128804	NA	NA
ENSMUSG00000021069	-1.34477	4.87e-05	0.00130272	Pygl	110095
ENSMUSG00000008348	-0.853307	4.95e-05	0.00132071	Ubc	22190
ENSMUSG00000002032	-1.78537	5.03e-05	0.00134177	Tmem25	71687
ENSMUSG00000114443	-1.31574	5.13e-05	0.00136453	NA	NA
ENSMUSG00000025076	-1.2309	5.14e-05	0.0013664	Casp7	12369
ENSMUSG00000006527	-1.00832	5.16e-05	0.00137027	Sfmbt1	54650
ENSMUSG00000040455	-1.24233	5.17e-05	0.00137082	Usp45	77593
ENSMUSG00000059456	-1.10228	5.19e-05	0.00137155	Ptk2b	19229
ENSMUSG00000020009	1.39561	5.28e-05	0.00139466	Ifngr1	15979
ENSMUSG00000028080	-0.892684	5.32e-05	0.00140274	Lrba	80877
ENSMUSG00000084839	-4.73816	5.39e-05	0.00141827	NA	NA
ENSMUSG00000025348	-1.32093	5.41e-05	0.00142077	Itga7	16404
ENSMUSG00000017686	1.01539	5.41e-05	0.00142077	Rhot1	59040
ENSMUSG00000056492	-0.839795	5.42e-05	0.0014209	Adgrf5	224792
ENSMUSG00000023068	1.02491	5.66e-05	0.00147986	Nus1	52014
ENSMUSG00000035504	-1.97197	5.7e-05	0.00148707	Reep6	70335
ENSMUSG00000080845	2.50159	5.7e-05	0.00148707	NA	NA
ENSMUSG00000041096	1.08531	5.72e-05	0.00149052	Tspyl2	52808
ENSMUSG00000040430	-1.36532	5.74e-05	0.00149374	Pitpnc1	71795
ENSMUSG00000062300	-1.24719	5.82e-05	0.00151063	Nectin2	19294
ENSMUSG00000042515	3.6777	5.89e-05	0.00152631	Pwwp3b	245631
ENSMUSG00000024544	-1.60923	6.02e-05	0.001557	Ldlrad4	52662
ENSMUSG00000037254	1.58237	6.02e-05	0.001557	Itih2	16425
ENSMUSG00000034522	-3.39814	6.11e-05	0.00157613	Zfp395	380912
ENSMUSG00000029761	1.06852	6.13e-05	0.00158085	Cald1	109624
ENSMUSG00000024785	-1.39624	6.15e-05	0.00158208	Rcl1	59028
ENSMUSG00000026701	-1.08347	6.21e-05	0.00159423	Prdx6	11758
ENSMUSG00000003949	-2.01629	6.21e-05	0.00159423	Hlf	217082
ENSMUSG00000041852	-0.812397	6.23e-05	0.00159692	Tcf20	21411
ENSMUSG00000000804	-0.707424	6.39e-05	0.0016324	Usp32	237898
ENSMUSG00000027422	-0.889043	6.39e-05	0.0016324	Rrbp1	81910
ENSMUSG00000080950	2.81059	6.41e-05	0.00163352	NA	NA
ENSMUSG00000047492	-3.24583	6.43e-05	0.00163804	Inhbe	16326
ENSMUSG00000013846	-1.62059	6.47e-05	0.00164574	St3gal1	20442
ENSMUSG00000033671	-0.824154	6.58e-05	0.00166957	Cep350	74081
ENSMUSG00000029822	-1.4182	6.59e-05	0.00166957	Osbpl3	71720
ENSMUSG00000074071	1.16613	6.67e-05	0.00168877	Fam169b	434197
ENSMUSG00000027006	1.01858	6.73e-05	0.00169985	Dnajc10	66861
ENSMUSG00000057110	-1.55523	6.75e-05	0.00170338	Cntrl	26920
ENSMUSG00000084158	-4.18578	6.76e-05	0.00170338	NA	NA
ENSMUSG00000021707	-1.06434	6.77e-05	0.00170383	Dhfr	13361
ENSMUSG00000051359	-1.72014	6.88e-05	0.00172912	Ncald	52589
ENSMUSG00000029480	1.6169	6.91e-05	0.00173252	Dhx37	208144
ENSMUSG00000073418	-1.33377	6.92e-05	0.00173252	C4b	12268
ENSMUSG00000021998	-1.01718	6.93e-05	0.00173252	Lcp1	18826
ENSMUSG00000024795	2.92153	6.97e-05	0.00174153	Kif20b	240641
ENSMUSG00000091952	2.58831	7.04e-05	0.00175505	NA	NA
ENSMUSG00000021594	-1.32958	7.09e-05	0.00176495	Srd5a1	78925
ENSMUSG00000030516	-0.779773	7.13e-05	0.00177181	Tjp1	21872
ENSMUSG00000025059	-1.43051	7.16e-05	0.001778	Gk	14933
ENSMUSG00000039159	-1.07166	7.19e-05	0.00178283	Ube2h	22214
ENSMUSG00000032860	-1.38384	7.2e-05	0.00178362	P2ry2	18442
ENSMUSG00000046070	-1.37299	7.25e-05	0.00179148	Igfals	16005
ENSMUSG00000051615	-0.932883	7.33e-05	0.00180843	Rap2a	76108
ENSMUSG00000044469	-2.35671	7.35e-05	0.00181241	Tnfaip8l1	66443
ENSMUSG00000018363	-0.779895	7.39e-05	0.00181898	Smurf2	66313
ENSMUSG00000016933	-1.55142	7.45e-05	0.00183005	Plcg1	18803
ENSMUSG00000020821	-0.814363	7.5e-05	0.00183965	Kif1c	16562
ENSMUSG00000025810	-1.06632	7.58e-05	0.00185725	Nrp1	18186
ENSMUSG00000010663	-0.877768	7.65e-05	0.00186933	Fads1	76267
ENSMUSG00000074063	-2.47158	7.65e-05	0.00186933	Osgin1	71839
ENSMUSG00000021477	1.32818	7.66e-05	0.00186933	Ctsl	13039
ENSMUSG00000020609	-1.19061	7.91e-05	0.00192625	Apob	238055
ENSMUSG00000058761	-1.41507	8.12e-05	0.00197545	Rnf169	108937
ENSMUSG00000025584	-0.937132	8.25e-05	0.00200393	Pde8a	18584
ENSMUSG00000020530	-1.11538	8.32e-05	0.00201941	Ggnbp2	217039
ENSMUSG00000018339	2.69623	8.46e-05	0.00204862	Gpx3	14778
ENSMUSG00000112105	2.56603	8.54e-05	0.0020659	NA	NA
ENSMUSG00000106664	-1.33213	8.6e-05	0.00207842	NA	NA
ENSMUSG00000021710	-0.856945	8.62e-05	0.00207878	Nln	75805
ENSMUSG00000090112	-0.961756	8.63e-05	0.00207916	Shprh	268281
ENSMUSG00000074968	5.38939	8.76e-05	0.00210625	Ano3	228432
ENSMUSG00000041052	5.02861	8.79e-05	0.00211119	Slc7a13	74087
ENSMUSG00000038521	-1.33063	8.88e-05	0.00213048	C1s1	50908
ENSMUSG00000039145	-1.50908	8.94e-05	0.00214046	Camk1d	227541
ENSMUSG00000070565	-0.96056	9.27e-05	0.00221499	Rasal2	226525
ENSMUSG00000021884	-2.85049	9.27e-05	0.00221499	Hacl1	56794
ENSMUSG00000054757	-2.85336	9.44e-05	0.00225228	Akr1c20	116852
ENSMUSG00000003617	-1.32175	9.49e-05	0.00226089	Cp	12870
ENSMUSG00000028082	-0.817075	9.57e-05	0.00227617	Sh3d19	27059
ENSMUSG00000021996	-0.930789	9.96e-05	0.00236586	Esd	13885
ENSMUSG00000022836	-1.21933	0.000100132	0.00237509	Mylk	107589
ENSMUSG00000023079	1.39028	0.000102806	0.00243512	Gtf2ird1	57080
ENSMUSG00000112850	-3.13249	0.000103773	0.00245462	NA	NA
ENSMUSG00000027820	-1.76409	0.00010408	0.00245845	Mme	17380
ENSMUSG00000044816	4.32325	0.000104663	0.0024688	D630023F18Rik	98303
ENSMUSG00000042978	-1.22011	0.000105171	0.00247735	Sbk1	104175
ENSMUSG00000022445	-1.69679	0.000106887	0.00251427	Cyp2d26	76279
ENSMUSG00000031095	-0.833939	0.00010855	0.00254988	Cul4b	72584
ENSMUSG00000048218	-1.52979	0.000109583	0.00257059	Amigo2	105827
ENSMUSG00000005534	-1.31339	0.000109896	0.00257438	Insr	16337
ENSMUSG00000021127	-2.15069	0.000111395	0.00260591	Zfp36l1	12192
ENSMUSG00000058239	-1.01064	0.000112262	0.00261919	Usf2	22282
ENSMUSG00000037270	-0.694873	0.000112271	0.00261919	4932438A13Rik	229227
ENSMUSG00000020424	2.13093	0.000112565	0.00262246	Castor1	71962
ENSMUSG00000056216	-0.965162	0.000112923	0.00262721	Cebpg	12611
ENSMUSG00000027198	0.819894	0.000113716	0.002638	Ext2	14043
ENSMUSG00000037366	-0.679329	0.000113789	0.002638	Pafah2	100163
ENSMUSG00000008461	-4.14418	0.000113853	0.002638	Fut1	14343
ENSMUSG00000030557	-0.841153	0.000114337	0.00264562	Mef2a	17258
ENSMUSG00000017291	-0.769817	0.000115163	0.0026611	Taok1	216965
ENSMUSG00000027665	-0.756842	0.000116326	0.00268434	Pik3ca	18706
ENSMUSG00000030861	-0.920976	0.000116763	0.00268802	Acadsb	66885
ENSMUSG00000061536	-1.74751	0.000116802	0.00268802	Sec22c	215474
ENSMUSG00000021000	-0.926456	0.000118985	0.00273456	Mia2	338320
ENSMUSG00000045180	-1.05145	0.000119842	0.00275054	Shroom2	110380
ENSMUSG00000026421	2.05202	0.000120231	0.00275329	Csrp1	13007
ENSMUSG00000030562	-2.13268	0.000120286	0.00275329	Nox4	50490
ENSMUSG00000051517	3.19201	0.000121701	0.00278195	Arhgef39	230098
ENSMUSG00000025742	-1.03828	0.000121905	0.00278286	Prps2	110639
ENSMUSG00000054793	-1.95161	0.000123939	0.00282552	Cadm4	260299
ENSMUSG00000016756	-1.41628	0.000124346	0.00283078	Cmah	12763
ENSMUSG00000039976	1.03323	0.000124503	0.00283078	Tbc1d16	207592
ENSMUSG00000068686	-2.49139	0.00012657	0.00287394	Cd59b	333883
ENSMUSG00000028995	-1.09829	0.000127465	0.00289039	Fam126a	84652
ENSMUSG00000029826	-0.988201	0.000128826	0.00291369	Zc3hav1	78781
ENSMUSG00000055912	1.08999	0.000129049	0.00291369	Tmem150a	232086
ENSMUSG00000026655	-1.61488	0.000129139	0.00291369	Fam107b	66540
ENSMUSG00000085977	-4.19919	0.000129177	0.00291369	NA	NA
ENSMUSG00000032058	-1.14975	0.000130378	0.00293688	Ppp2r1b	73699
ENSMUSG00000023259	1.6595	0.000131297	0.00295108	Slc26a6	171429
ENSMUSG00000004565	-0.878475	0.000131486	0.00295108	Pnpla6	50767
ENSMUSG00000017299	1.94103	0.000131529	0.00295108	Dnttip1	76233
ENSMUSG00000020212	2.36307	0.00013435	0.00300896	Mdm1	17245
ENSMUSG00000033416	0.936252	0.000134463	0.00300896	Gucd1	68778
ENSMUSG00000034858	-1.23855	0.000136035	0.00304013	Fam214a	235493
ENSMUSG00000037536	0.853516	0.000137695	0.00307321	Fbxo34	78938
ENSMUSG00000113668	-1.81021	0.000140732	0.00313687	NA	NA
ENSMUSG00000075010	-1.90444	0.000140944	0.00313747	AW112010	107350
ENSMUSG00000046562	1.29662	0.000141293	0.00314113	Unc119b	106840
ENSMUSG00000017802	-1.17574	0.000142901	0.00317273	Retreg3	67998
ENSMUSG00000050114	-0.99567	0.000145853	0.00323406	Prdx6b	320769
ENSMUSG00000019802	-0.694526	0.000146439	0.00324282	Sec63	140740
ENSMUSG00000070594	-1.28963	0.000147509	0.00326227	Gm4788	214403
ENSMUSG00000032601	-1.14228	0.000147706	0.00326238	Prkar2a	19087
ENSMUSG00000070780	-1.73741	0.000148179	0.00326858	Rbm47	245945
ENSMUSG00000071226	-1.62565	0.000149046	0.00328345	Cecr2	330409
ENSMUSG00000063889	-1.20292	0.000150198	0.00330455	Crem	12916
ENSMUSG00000049969	-1.03311	0.000150982	0.00331751	Plekhf2	71801
ENSMUSG00000001054	1.09483	0.000151356	0.00331983	Rmnd5b	66089
ENSMUSG00000113175	3.39667	0.000151762	0.00331983	NA	NA
ENSMUSG00000028514	-0.742228	0.000151838	0.00331983	Usp24	329908
ENSMUSG00000029053	0.947025	0.000151869	0.00331983	Prkcz	18762
ENSMUSG00000016018	1.10701	0.000152517	0.00332973	Mtrex	72198
ENSMUSG00000030157	-1.21745	0.000153416	0.00334505	Clec2d	93694
ENSMUSG00000039004	-1.53111	0.000159555	0.00347445	Bmp6	12161
ENSMUSG00000057286	1.8389	0.000163178	0.00354881	St6galnac2	20446
ENSMUSG00000020790	-0.700613	0.000163531	0.00355195	Ankfy1	11736
ENSMUSG00000052595	-1.10433	0.000163841	0.00355413	A1cf	69865
ENSMUSG00000031443	-2.91357	0.000164731	0.00356889	F7	14068
ENSMUSG00000050912	-0.901134	0.000165181	0.00357409	Tmem123	71929
ENSMUSG00000042105	-0.890166	0.000166267	0.00359302	Inpp5f	101490
ENSMUSG00000029829	5.10442	0.000167106	0.0036026	Tmem213	77522
ENSMUSG00000020431	2.5022	0.000167134	0.0036026	Adcy1	432530
ENSMUSG00000032578	-2.38822	0.000168182	0.0036206	Cish	12700
ENSMUSG00000102752	-2.01367	0.000168831	0.00362779	Gm7694	665574
ENSMUSG00000020102	-1.58451	0.000168943	0.00362779	Slc16a7	20503
ENSMUSG00000020850	-0.882534	0.000169471	0.00363455	Prpf8	192159
ENSMUSG00000010608	-0.838472	0.000171458	0.00367252	Rbm25	67039
ENSMUSG00000045932	-1.71585	0.000172807	0.00369676	Ifit2	15958
ENSMUSG00000038418	-3.57252	0.000173655	0.00371024	Egr1	13653
ENSMUSG00000032204	-2.74428	0.000175408	0.00374299	Aqp9	64008
ENSMUSG00000024665	-1.15846	0.000176025	0.00375146	Fads2	56473
ENSMUSG00000027801	2.39796	0.000176355	0.00375377	Tm4sf4	229302
ENSMUSG00000026986	-1.43575	0.000176941	0.00376154	Hnmt	140483
ENSMUSG00000010601	-3.99494	0.000179242	0.0038057	Apol7a	75761
ENSMUSG00000030287	-1.12112	0.000182044	0.00386037	Itpr2	16439
ENSMUSG00000034793	1.53328	0.000184048	0.00389802	G6pc3	68401
ENSMUSG00000054469	-0.949973	0.000184456	0.00390179	Lclat1	225010
ENSMUSG00000052085	-1.37024	0.000184769	0.00390356	Dock8	76088
ENSMUSG00000036687	-1.17687	0.000185271	0.00390931	Tmem184a	231832
ENSMUSG00000039990	-0.938997	0.000185874	0.00391296	Edrf1	214764
ENSMUSG00000032741	-1.50611	0.000185904	0.00391296	Tpcn1	252972
ENSMUSG00000082718	2.73435	0.000186235	0.00391507	NA	NA
ENSMUSG00000078349	2.54692	0.000186642	0.00391879	AW011738	100382
ENSMUSG00000067219	1.54492	0.000189823	0.00398067	Nipal1	70701
ENSMUSG00000080795	-1.87482	0.000192086	0.00402316	NA	NA
ENSMUSG00000036893	-0.918176	0.00019339	0.00404549	Ehmt1	77683
ENSMUSG00000099413	1.8325	0.000194264	0.00405405	Gm17767	100045066
ENSMUSG00000002076	2.71888	0.000194276	0.00405405	Hsf2bp	74377
ENSMUSG00000032194	-1.41426	0.000194544	0.00405466	Kank2	235041
ENSMUSG00000061288	-1.33633	0.000194921	0.00405755	Taok3	330177
ENSMUSG00000002748	-0.789601	0.000195319	0.00406086	Baz1b	22385
ENSMUSG00000041324	-3.49467	0.000195823	0.00406639	Inhba	16323
ENSMUSG00000018547	-0.986942	0.000197905	0.00410459	Pip4k2b	108083
ENSMUSG00000041540	-1.67226	0.000200252	0.00414821	Sox5	20678
ENSMUSG00000033594	-2.14062	0.000200875	0.00415235	Spata2l	78779
ENSMUSG00000033308	-1.09436	0.00020094	0.00415235	Dpyd	99586
ENSMUSG00000068587	-1.49057	0.00020143	0.00415405	Mgam	232714
ENSMUSG00000036983	1.03157	0.00020151	0.00415405	Tfb1m	224481
ENSMUSG00000048826	-1.31198	0.000202538	0.00417017	Dact2	240025
ENSMUSG00000042804	2.65497	0.000203247	0.00417916	Gpr153	100129
ENSMUSG00000104664	-2.02102	0.000203466	0.00417916	NA	NA
ENSMUSG00000020134	-0.926645	0.000205687	0.00421614	Peli1	67245
ENSMUSG00000009621	-1.00971	0.000205762	0.00421614	Vav2	22325
ENSMUSG00000040471	-2.11127	0.00020633	0.00422269	Ggt6	71522
ENSMUSG00000029536	1.10465	0.000208071	0.0042532	Gatc	384281
ENSMUSG00000040447	-1.41603	0.000209209	0.00427132	Spns2	216892
ENSMUSG00000054453	2.65826	0.000211313	0.00430911	Sytl5	236643
ENSMUSG00000036110	-2.40126	0.000213306	0.00434454	Slc17a2	218103
ENSMUSG00000066036	-1.0854	0.000216947	0.00441341	Ubr4	69116
ENSMUSG00000025369	-1.16476	0.000217597	0.00442135	Smarcc2	68094
ENSMUSG00000023186	-0.869861	0.000218012	0.0044235	Vwa5a	67776
ENSMUSG00000027865	1.05926	0.000218383	0.0044235	Gdap2	14547
ENSMUSG00000026672	-1.06642	0.000218483	0.0044235	Optn	71648
ENSMUSG00000072568	-1.2294	0.000219512	0.00443904	Lratd2	399603
ENSMUSG00000020220	-0.986107	0.000220055	0.00444475	Vps13d	230895
ENSMUSG00000029135	-1.4108	0.000221146	0.00446149	Fosl2	14284
ENSMUSG00000027030	1.12493	0.000222436	0.00448219	Stk39	53416
ENSMUSG00000112218	-1.00148	0.000222975	0.00448773	NA	NA
ENSMUSG00000042216	2.1403	0.00022353	0.00449359	Sgsm1	52850
ENSMUSG00000009035	-1.31767	0.000224968	0.00451499	Tmem184b	223693
ENSMUSG00000049091	-1.14572	0.000225126	0.00451499	Sephs2	20768
ENSMUSG00000038121	-0.866794	0.000227167	0.00455056	Fam210a	108654
ENSMUSG00000031431	-2.04968	0.000230303	0.00460796	Tsc22d3	14605
ENSMUSG00000046138	-0.966596	0.000231255	0.00462156	9930021J03Rik	240613
ENSMUSG00000034663	-1.02798	0.000231853	0.00462807	Bmp2k	140780
ENSMUSG00000083116	-0.97774	0.000234816	0.00468174	NA	NA
ENSMUSG00000043013	-4.99174	0.000237032	0.00472038	Onecut1	15379
ENSMUSG00000028991	0.847315	0.000238609	0.00474622	Mtor	56717
ENSMUSG00000043252	0.772665	0.00023955	0.00475938	Tmem64	100201
ENSMUSG00000072115	-2.01006	0.000240133	0.00476394	Ang	11727
ENSMUSG00000009772	-1.60888	0.00024034	0.00476394	Nuak2	74137
ENSMUSG00000015305	-1.30055	0.000240855	0.00476608	Sash1	70097
ENSMUSG00000031355	-1.51822	0.000241008	0.00476608	Arhgap6	11856
ENSMUSG00000025981	-1.37908	0.000241781	0.0047758	Coq10b	67876
ENSMUSG00000030522	-0.77799	0.00024283	0.00479096	Mtmr10	233315
ENSMUSG00000061740	-1.70658	0.000248484	0.00489684	Cyp2d22	56448
ENSMUSG00000068036	-0.766759	0.000248796	0.0048973	Afdn	17356
ENSMUSG00000027187	-1.10866	0.000252338	0.0049613	Cat	12359
ENSMUSG00000034593	2.17313	0.000252863	0.00496588	Myo5a	17918
ENSMUSG00000068083	-2.37787	0.000253564	0.0049739	Cyp2d40	71754
ENSMUSG00000041801	3.41875	0.000253995	0.00497661	Phlda3	27280
ENSMUSG00000033114	-1.02011	0.000255378	0.00498812	Slc35d2	70484
ENSMUSG00000032712	-1.37527	0.000255437	0.00498812	Resf1	67246
ENSMUSG00000006517	1.23125	0.000255463	0.00498812	Mvd	192156
ENSMUSG00000021488	-0.757812	0.000256451	0.00500167	Nsd1	18193
ENSMUSG00000024695	-0.828357	0.000257332	0.00501094	Zfp91	109910
ENSMUSG00000079012	-5.06234	0.000257515	0.00501094	Serpina3m	20717
ENSMUSG00000089712	-2.41585	0.00025899	0.00503388	LOC115486954	115486954
ENSMUSG00000026663	-0.878337	0.000260155	0.00505075	Atf6	226641
ENSMUSG00000026107	1.05625	0.000263226	0.00510124	Nabp1	109019
ENSMUSG00000025764	-0.951929	0.000263355	0.00510124	Jade1	269424
ENSMUSG00000021065	1.04677	0.000265069	0.00512858	Fut8	53618
ENSMUSG00000026885	2.39987	0.000265947	0.00513414	Ttll11	74410
ENSMUSG00000024331	-1.5904	0.00026596	0.00513414	Dsc2	13506
ENSMUSG00000046329	-2.01863	0.000268123	0.00517004	Slc25a23	66972
ENSMUSG00000042115	1.83866	0.000270276	0.00520564	Klhdc8a	213417
ENSMUSG00000031626	1.07125	0.000273645	0.00526061	Sorbs2	234214
ENSMUSG00000001986	1.92488	0.000273748	0.00526061	Gria3	53623
ENSMUSG00000037857	-0.775873	0.000277392	0.00532462	Nufip2	68564
ENSMUSG00000038628	1.44999	0.000277843	0.00532725	Polr3k	67005
ENSMUSG00000028542	-1.29654	0.00027912	0.00534572	Slc6a9	14664
ENSMUSG00000019986	1.35431	0.000281804	0.00538851	Ahi1	52906
ENSMUSG00000034785	-1.56237	0.000281988	0.00538851	Dio1	13370
ENSMUSG00000050332	-1.75623	0.000283325	0.00540798	Amer1	72345
ENSMUSG00000026158	-1.00235	0.00028757	0.00548285	Ogfrl1	70155
ENSMUSG00000056487	-1.63992	0.000290307	0.00552885	Mettl7a2	393082
ENSMUSG00000116718	-2.7567	0.000290863	0.00553324	NA	NA
ENSMUSG00000029552	1.84696	0.00029172	0.00554334	Tes	21753
ENSMUSG00000039804	1.23642	0.000293964	0.00557493	Ncoa5	228869
ENSMUSG00000034042	-0.810971	0.000294039	0.00557493	Gpbp1l1	77110
ENSMUSG00000051510	-1.17472	0.000295323	0.00559305	Mafg	17134
ENSMUSG00000030815	1.21849	0.000296867	0.00561604	Phkg2	68961
ENSMUSG00000066440	-1.24939	0.000297797	0.00562736	Zfyve26	211978
ENSMUSG00000025575	0.954891	0.000299525	0.00565375	Cant1	76025
ENSMUSG00000028300	1.49611	0.000300818	0.00567185	C9orf72	73205
ENSMUSG00000001552	-1.05184	0.000302485	0.00569697	Jup	16480
ENSMUSG00000028423	-0.818701	0.000302985	0.00570008	Nfx1	74164
ENSMUSG00000038168	1.64655	0.000304963	0.00573095	P3h2	210530
ENSMUSG00000031378	-1.30069	0.000307607	0.00577425	Abcd1	11666
ENSMUSG00000020547	0.979813	0.000311217	0.00583558	Bzw2	66912
ENSMUSG00000028124	-1.02689	0.00031254	0.00585164	Gclm	14630
ENSMUSG00000010067	1.0851	0.000312762	0.00585164	Rassf1	56289
ENSMUSG00000026924	-0.847961	0.000314267	0.00587334	Sec16a	227648
ENSMUSG00000024298	-1.47714	0.000314692	0.00587483	Zfp871	208292
ENSMUSG00000025277	-1.31603	0.000316283	0.00589806	Abhd6	66082
ENSMUSG00000034006	-1.03844	0.000318614	0.00593502	Pqlc1	66943
ENSMUSG00000040147	-1.27729	0.000319766	0.00594996	Maob	109731
ENSMUSG00000027652	-0.684415	0.000320726	0.00596129	Ralgapb	228850
ENSMUSG00000030103	-1.57406	0.000323229	0.00600126	Bhlhe40	20893
ENSMUSG00000039254	0.889945	0.000327346	0.00606743	Pomt1	99011
ENSMUSG00000103847	-1.15898	0.000327506	0.00606743	NA	NA
ENSMUSG00000024521	-2.01612	0.000328996	0.00608839	Pmaip1	58801
ENSMUSG00000086868	2.46252	0.000332544	0.00614737	NA	NA
ENSMUSG00000038612	-0.683006	0.000336784	0.00621899	Mcl1	17210
ENSMUSG00000049109	-3.26601	0.000338823	0.00624924	Themis	210757
ENSMUSG00000034327	0.848855	0.000339157	0.00624924	Kctd9	105440
ENSMUSG00000029247	-0.932866	0.000339904	0.00624957	Paics	67054
ENSMUSG00000085438	-0.857373	0.00033991	0.00624957	Oip5os1	66602
ENSMUSG00000026858	-1.0944	0.00034105	0.00626376	Miga2	108958
ENSMUSG00000036026	-1.28335	0.000341646	0.00626792	Tmem63b	224807
ENSMUSG00000046879	-1.44424	0.000342592	0.00627852	Irgm1	15944
ENSMUSG00000032939	1.20913	0.000344614	0.00630877	Nup93	71805
ENSMUSG00000000631	-1.15628	0.000345457	0.0063174	Myo18a	360013
ENSMUSG00000081664	-1.19949	0.000346396	0.00632777	NA	NA
ENSMUSG00000020397	1.26127	0.000347036	0.00633267	Med7	66213
ENSMUSG00000031673	2.70796	0.000352729	0.00641723	Cdh11	12552
ENSMUSG00000070002	-1.17449	0.000352787	0.00641723	Ell	13716
ENSMUSG00000033530	-1.17986	0.000352803	0.00641723	Ttc7b	104718
ENSMUSG00000022285	0.705575	0.000355395	0.00645367	Ywhaz	22631
ENSMUSG00000006095	1.40608	0.000355565	0.00645367	Tbcb	66411
ENSMUSG00000024313	2.32997	0.000355985	0.00645441	Mep1b	17288
ENSMUSG00000026305	0.935183	0.000357736	0.00647924	Lrrfip1	16978
ENSMUSG00000037851	-0.758523	0.000358418	0.0064847	Iars	105148
ENSMUSG00000005506	-0.586722	0.000361349	0.00653078	Celf1	13046
ENSMUSG00000020777	-1.08853	0.000361914	0.00653272	Acox1	11430
ENSMUSG00000089827	-2.37943	0.000362225	0.00653272	NA	NA
ENSMUSG00000060224	1.39333	0.000362946	0.00653879	Pyroxd2	74580
ENSMUSG00000059810	-1.13972	0.000363811	0.00654744	Rgs3	50780
ENSMUSG00000033610	-1.40916	0.000364714	0.00655675	Pank1	75735
ENSMUSG00000007617	-0.995183	0.000368701	0.00662143	Homer1	26556
ENSMUSG00000091572	3.2795	0.000369756	0.00663338	Vmn2r3	637004
ENSMUSG00000021892	-1.11266	0.00037326	0.00668918	Sh3bp5	24056
ENSMUSG00000032014	-1.76917	0.000373838	0.00669248	Oaf	102644
ENSMUSG00000027439	-0.890584	0.000380055	0.00679663	Gzf1	74533
ENSMUSG00000112129	-1.78336	0.00038093	0.00680012	Pbld1	68371
ENSMUSG00000082873	-1.89476	0.00038105	0.00680012	NA	NA
ENSMUSG00000072662	2.76592	0.00038273	0.00682099	Mansc4	545893
ENSMUSG00000028369	1.30355	0.000383022	0.00682099	Svep1	64817
ENSMUSG00000038244	-1.00113	0.000384096	0.00682718	Mical2	320878
ENSMUSG00000020484	-0.991267	0.000384172	0.00682718	Xbp1	22433
ENSMUSG00000039501	-0.804781	0.000386252	0.00685697	Znfx1	98999
ENSMUSG00000005677	-4.08794	0.000386662	0.00685709	Nr1i3	12355
ENSMUSG00000035168	-0.944983	0.000388877	0.0068892	Tanc1	66860
ENSMUSG00000034456	-1.1076	0.00039166	0.00693128	Uroc1	243537
ENSMUSG00000025279	-2.09272	0.000393011	0.00694796	Dnase1l3	13421
ENSMUSG00000039463	1.39904	0.000398043	0.00702962	Slc9a8	77031
ENSMUSG00000049971	-1.38015	0.000402082	0.00709358	Glt1d1	319804
ENSMUSG00000027984	-0.749473	0.000405023	0.00713806	Hadh	15107
ENSMUSG00000055652	-1.04199	0.000406067	0.00714905	Klhl25	207952
ENSMUSG00000045503	1.15665	0.000406971	0.00715756	Sys1	66460
ENSMUSG00000008730	-0.91848	0.000409333	0.00719167	Hipk1	15257
ENSMUSG00000055172	-0.968181	0.000413528	0.00725787	C1ra	50909
ENSMUSG00000081772	-1.15788	0.000417588	0.00732157	NA	NA
ENSMUSG00000022280	-0.9843	0.000424187	0.00742355	Rnf19a	30945
ENSMUSG00000029428	-1.26962	0.000424278	0.00742355	Stx2	13852
ENSMUSG00000026853	-1.09607	0.000429855	0.00751341	Crat	12908
ENSMUSG00000026483	-1.26841	0.00043137	0.00753214	Fam129a	63913
ENSMUSG00000032353	1.50457	0.00044021	0.00767862	Tmed3	66111
ENSMUSG00000021476	-1.23796	0.000442386	0.00769777	Habp4	56541
ENSMUSG00000034226	4.61146	0.000442416	0.00769777	Rhov	228543
ENSMUSG00000020422	-1.01018	0.000442883	0.00769777	Tns3	319939
ENSMUSG00000023960	-1.27034	0.000443205	0.00769777	Enpp5	83965
ENSMUSG00000021068	1.02131	0.000443571	0.00769777	Nin	18080
ENSMUSG00000014850	-0.966421	0.0004478	0.00776323	Msh3	17686
ENSMUSG00000038550	-2.45323	0.000450124	0.00779558	Ciart	229599
ENSMUSG00000052914	-1.08796	0.000451756	0.00781588	Cyp2j6	13110
ENSMUSG00000024077	-0.699168	0.00045355	0.00783894	Strn	268980
ENSMUSG00000034218	-1.1171	0.000454745	0.00785162	Atm	11920
ENSMUSG00000040029	-0.88859	0.000457726	0.00789507	Ipo8	320727
ENSMUSG00000034403	-1.27653	0.0004615	0.00794666	Pja1	18744
ENSMUSG00000036391	-1.38309	0.000461651	0.00794666	Sec24a	77371
ENSMUSG00000034723	-0.91145	0.000463513	0.00797064	Tmx4	52837
ENSMUSG00000032633	-0.91834	0.000472712	0.00812061	Flcn	216805
ENSMUSG00000002455	-0.854822	0.00047378	0.00812773	Prpf6	68879
ENSMUSG00000019738	1.35761	0.000474082	0.00812773	Polr2i	69920
ENSMUSG00000021278	2.70404	0.000478717	0.00819893	Amn	93835
ENSMUSG00000000938	2.56805	0.000480589	0.00822271	Hoxa10	15395
ENSMUSG00000070960	-1.40402	0.000481202	0.00822331	NA	NA
ENSMUSG00000028132	-1.2031	0.000481821	0.00822331	Tmem56	99887
ENSMUSG00000016253	-0.88834	0.000482074	0.00822331	Nelfcd	57314
ENSMUSG00000045392	-2.00202	0.00048768	0.0083106	Olfr1033	258571
ENSMUSG00000078597	-1.34504	0.000491662	0.00837006	Cyp4a12b	13118
ENSMUSG00000029313	-1.16916	0.000493257	0.00838882	Aff1	17355
ENSMUSG00000018068	0.919992	0.000501541	0.00851662	Ints2	70422
ENSMUSG00000023977	-1.17971	0.000501875	0.00851662	Ubr2	224826
ENSMUSG00000055116	2.66274	0.000502274	0.00851662	Arntl	11865
ENSMUSG00000033446	-1.39139	0.00050306	0.00852145	Lpar6	67168
ENSMUSG00000024026	-1.00881	0.000504363	0.00853503	Glo1	109801
ENSMUSG00000050592	3.15472	0.000507015	0.00857137	Fam78a	241303
ENSMUSG00000026456	1.04213	0.000509449	0.00860397	Cyb5r1	72017
ENSMUSG00000040433	-0.93201	0.000515487	0.00869731	Zbtb38	245007
ENSMUSG00000028405	-0.851864	0.000519377	0.00875426	Aco1	11428
ENSMUSG00000026104	-1.3209	0.000523314	0.00881188	Stat1	20846
ENSMUSG00000031246	-0.95948	0.000527612	0.00887547	Sh3bgrl	56726
ENSMUSG00000029516	3.25658	0.000530084	0.00890825	Cit	12704
ENSMUSG00000039813	2.20512	0.000530917	0.00891343	Tbc1d2	381605
ENSMUSG00000010277	-0.565017	0.00053282	0.00893656	2610507B11Rik	72503
ENSMUSG00000020280	-0.782784	0.000536364	0.00897784	Pus10	74467
ENSMUSG00000026542	2.75069	0.000536972	0.00897784	Apcs	20219
ENSMUSG00000028793	-0.971883	0.000537503	0.00897784	Rnf19b	75234
ENSMUSG00000083544	-2.20519	0.000537547	0.00897784	NA	NA
ENSMUSG00000017631	0.915629	0.000538057	0.00897784	Abr	109934
ENSMUSG00000089791	-1.47188	0.000538449	0.00897784	NA	NA
ENSMUSG00000021748	1.14313	0.000542585	0.00903795	Pdhb	68263
ENSMUSG00000038604	-1.89737	0.000543657	0.00904695	Ripor1	75687
ENSMUSG00000035232	1.71322	0.000548616	0.00912055	Pdk3	236900
ENSMUSG00000023571	1.48865	0.000553042	0.00918514	C1qtnf12	67389
ENSMUSG00000047710	0.971482	0.000553633	0.00918599	Champ1	101994
ENSMUSG00000040472	-1.20571	0.00055455	0.00918657	Rabggta	56187
ENSMUSG00000022241	-1.29258	0.000554749	0.00918657	Tars	110960
ENSMUSG00000026596	-0.810416	0.000560616	0.00927471	Abl2	11352
ENSMUSG00000052415	1.56099	0.000563287	0.00930985	Tchh	99681
ENSMUSG00000040350	1.44588	0.000565084	0.00932206	Trim7	94089
ENSMUSG00000029802	-1.07779	0.000565123	0.00932206	Abcg2	26357
ENSMUSG00000029234	1.04954	0.000566464	0.00933513	Tmem165	21982
ENSMUSG00000020448	0.885732	0.000567786	0.00934785	Rnf185	193670
ENSMUSG00000046994	1.02614	0.000570922	0.0093904	Mars2	212679
ENSMUSG00000020097	-0.797611	0.000573215	0.009419	Sgpl1	20397
ENSMUSG00000030711	-1.37897	0.000576258	0.00945986	Sult1a1	20887
ENSMUSG00000021279	-0.836414	0.000580251	0.00951623	Cdc42bpb	217866
ENSMUSG00000034574	-0.934095	0.000582421	0.00954262	Daam1	208846
ENSMUSG00000056313	-1.67517	0.000594863	0.00973708	Tcim	69068
ENSMUSG00000045374	1.11216	0.000595795	0.00974296	Wdr81	192652
ENSMUSG00000024747	-2.05057	0.000596534	0.00974568	Aldh1a7	26358
ENSMUSG00000029669	-1.11677	0.000605333	0.00987994	Tspan12	269831
ENSMUSG00000032047	-0.971075	0.000606499	0.00988949	Acat1	110446
ENSMUSG00000053113	-2.07	0.000608468	0.00990609	Socs3	12702
ENSMUSG00000023341	-2.29795	0.000608683	0.00990609	Mx2	17858
ENSMUSG00000006476	-0.993929	0.000614133	0.00998523	Nsmf	56876
ENSMUSG00000020865	-1.61902	0.000615841	0.0100034	Abcc3	76408
ENSMUSG00000048874	-0.716628	0.000617924	0.0100277	Phf3	213109
ENSMUSG00000060002	-1.21598	0.000620919	0.0100667	Chpt1	212862
ENSMUSG00000035469	-0.781193	0.000630549	0.0102131	Rcbtb1	71330
ENSMUSG00000021840	-0.715345	0.000636653	0.0103021	Mapk1ip1l	218975
ENSMUSG00000049047	1.12615	0.000640092	0.010348	Armcx3	71703
ENSMUSG00000028967	-1.36224	0.000642701	0.0103782	Errfi1	74155
ENSMUSG00000027365	-0.970348	0.000643181	0.0103782	Trpm7	58800
ENSMUSG00000027951	-1.16739	0.000651376	0.0105004	Adar	56417
ENSMUSG00000031605	-1.33998	0.000658098	0.0105987	Klhl2	77113
ENSMUSG00000031938	-0.862944	0.000661182	0.0106378	4931406C07Rik	70984
ENSMUSG00000025199	-0.942113	0.000661774	0.0106378	Chuk	12675
ENSMUSG00000022906	-1.39137	0.000662673	0.0106422	Parp9	80285
ENSMUSG00000022656	-0.851417	0.000664085	0.0106548	Nectin3	58998
ENSMUSG00000033767	-1.78246	0.000666468	0.010683	Tmem131l	229473
ENSMUSG00000045983	-0.688816	0.000668779	0.0107022	Eif4g1	208643
ENSMUSG00000028381	-1.14227	0.00066893	0.0107022	Ugcg	22234
ENSMUSG00000018900	-1.19091	0.000674011	0.0107734	Slc22a5	20520
ENSMUSG00000026839	-3.83741	0.000674746	0.010775	Upp2	76654
ENSMUSG00000027173	-1.23385	0.000678237	0.0108206	Depdc7	211896
ENSMUSG00000114607	-1.56495	0.000679588	0.010832	NA	NA
ENSMUSG00000032267	-1.22159	0.000685048	0.0109088	Usp28	235323
ENSMUSG00000097691	-5.13929	0.000686953	0.0109236	9030616G12Rik	77699
ENSMUSG00000026692	-1.67011	0.000687412	0.0109236	Fmo4	226564
ENSMUSG00000109089	-2.7625	0.000687901	0.0109236	4833411C07Rik	71624
ENSMUSG00000031274	1.59878	0.000695042	0.0110267	Col4a5	12830
ENSMUSG00000029364	-0.67774	0.000696241	0.0110331	Wsb2	59043
ENSMUSG00000020124	-0.642452	0.000696742	0.0110331	Usp15	14479
ENSMUSG00000022508	-1.69903	0.000701705	0.0111013	Bcl6	12053
ENSMUSG00000029471	-0.989545	0.000703758	0.0111234	Camkk2	207565
ENSMUSG00000042379	2.42697	0.000705318	0.0111377	Esm1	71690
ENSMUSG00000011382	-1.29688	0.000707182	0.0111568	Dhdh	71755
ENSMUSG00000021417	-1.13491	0.000709624	0.011185	Eci2	23986
ENSMUSG00000037509	-3.51945	0.000713116	0.0112296	Arhgef4	226970
ENSMUSG00000025347	-0.966634	0.000714064	0.0112341	Mettl7b	71664
ENSMUSG00000028792	-0.965832	0.000715459	0.0112457	Ak2	11637
ENSMUSG00000075327	-1.28912	0.000716699	0.0112494	Zbtb2	381990
ENSMUSG00000074577	2.59084	0.000717214	0.0112494	Ripor3	69553
ENSMUSG00000024073	-0.622888	0.000717682	0.0112494	Birc6	12211
ENSMUSG00000047565	1.50198	0.000720219	0.0112788	Acot10	64833
ENSMUSG00000022761	1.12365	0.000722002	0.0112963	Lztr1	66863
ENSMUSG00000028051	-3.54419	0.000723828	0.0113145	Hcn3	15168
ENSMUSG00000056342	-0.806206	0.000725306	0.0113272	Usp34	17847
ENSMUSG00000116262	-2.1781	0.000728533	0.0113671	NA	NA
ENSMUSG00000020642	1.28212	0.000731966	0.0114102	Rnf144a	108089
ENSMUSG00000000805	2.85897	0.000732838	0.0114133	Car4	12351
ENSMUSG00000074715	2.77878	0.000738724	0.0114945	Ccl28	56838
ENSMUSG00000042524	-0.925481	0.00075141	0.0116812	Sun2	223697
ENSMUSG00000048916	-1.7017	0.000752843	0.0116928	NA	NA
ENSMUSG00000039367	-0.569223	0.000755873	0.0117291	Sec24c	218811
ENSMUSG00000029648	-0.807937	0.000761457	0.011805	Flt1	14254
ENSMUSG00000008167	1.19847	0.000763613	0.011821	Fbxw9	68628
ENSMUSG00000034557	-0.693321	0.000763877	0.011821	Zfyve9	230597
ENSMUSG00000021895	-1.09322	0.000766922	0.0118573	Arhgef3	71704
ENSMUSG00000022304	-1.65993	0.000776716	0.0119978	Dpys	64705
ENSMUSG00000026878	-0.515964	0.000780504	0.0120454	Rab14	68365
ENSMUSG00000026615	-0.911023	0.000784852	0.0121015	Eprs	107508
ENSMUSG00000018846	-0.924642	0.000791428	0.0121919	Pank3	211347
ENSMUSG00000022790	0.710974	0.000794243	0.0122242	Igsf11	207683
ENSMUSG00000022892	1.22485	0.000795718	0.0122284	App	11820
ENSMUSG00000001768	-1.14743	0.00079596	0.0122284	Rin2	74030
ENSMUSG00000039747	2.22892	0.000799845	0.012277	Orai2	269717
ENSMUSG00000022707	-1.0195	0.000804105	0.0123313	Gbe1	74185
ENSMUSG00000063171	1.09691	0.000808693	0.0123905	Rps4l	66184
ENSMUSG00000028001	-1.68533	0.000812779	0.0124419	Fga	14161
ENSMUSG00000032357	5.5603	0.000815768	0.0124764	Tinag	26944
ENSMUSG00000078570	2.11593	0.000825301	0.0126109	1110065P20Rik	68920
ENSMUSG00000060795	-1.68973	0.000837082	0.012779	NA	NA
ENSMUSG00000020182	1.56392	0.000837809	0.012779	Ddc	13195
ENSMUSG00000028410	-1.15909	0.000843143	0.0128295	Dnaja1	15502
ENSMUSG00000037762	2.57443	0.000844021	0.0128295	Slc16a9	66859
ENSMUSG00000032531	-1.08564	0.000844133	0.0128295	Amotl2	56332
ENSMUSG00000090145	-1.43286	0.000844138	0.0128295	Ugt1a6b	394435
ENSMUSG00000030088	-0.93947	0.000846958	0.0128609	Aldh1l1	107747
ENSMUSG00000102145	1.96362	0.000849733	0.0128915	NA	NA
ENSMUSG00000022875	-0.974432	0.000850664	0.0128942	Kng1	16644
ENSMUSG00000059824	-2.26657	0.000857209	0.012974	Dbp	13170
ENSMUSG00000037486	-0.778268	0.00085746	0.012974	Asxl2	75302
ENSMUSG00000084883	-1.06286	0.000859356	0.0129912	Ccdc85c	668158
ENSMUSG00000035666	-0.77618	0.000862382	0.0130133	Gtf3c4	269252
ENSMUSG00000024601	-0.895222	0.000862572	0.0130133	Isoc1	66307
ENSMUSG00000034109	1.23895	0.000863112	0.0130133	Golim4	73124
ENSMUSG00000025934	-1.45164	0.000866653	0.0130531	Gsta3	14859
ENSMUSG00000046753	1.28085	0.000867291	0.0130531	Ccdc66	320234
ENSMUSG00000034021	-0.706562	0.000868224	0.0130556	Pds5b	100710
ENSMUSG00000044950	-1.05392	0.000870525	0.0130786	Pwwp2a	70802
ENSMUSG00000060950	1.26902	0.000872479	0.0130964	Trmt61a	328162
ENSMUSG00000083392	-1.86267	0.000878094	0.0131542	NA	NA
ENSMUSG00000037797	-3.04644	0.000878621	0.0131542	Adh4	26876
ENSMUSG00000024241	-1.06675	0.000878646	0.0131542	Sos1	20662
ENSMUSG00000022253	-0.85635	0.000884272	0.0132267	Nadk2	68646
ENSMUSG00000035171	-1.16755	0.000888512	0.0132785	1110059E24Rik	66206
ENSMUSG00000020315	-0.645543	0.000892513	0.0133266	Sptbn1	20742
ENSMUSG00000033715	-1.71769	0.000893332	0.0133271	Akr1c14	105387
ENSMUSG00000048310	-0.729494	0.000911665	0.0135887	Pskh1	244631
ENSMUSG00000037487	-0.681119	0.00092024	0.0136821	Ubr5	70790
ENSMUSG00000067336	-0.893713	0.000920749	0.0136821	Bmpr2	12168
ENSMUSG00000021411	-1.3166	0.000920804	0.0136821	Pxdc1	66895
ENSMUSG00000029102	-0.775882	0.000921148	0.0136821	Hgfac	54426
ENSMUSG00000047904	2.52458	0.000923647	0.0136989	Sstr2	20606
ENSMUSG00000063568	2.39511	0.000924311	0.0136989	Jazf1	231986
ENSMUSG00000059447	-0.896276	0.000924699	0.0136989	Hadhb	231086
ENSMUSG00000032320	1.17866	0.000926232	0.0137097	Rcn2	26611
ENSMUSG00000018849	-1.14295	0.000931034	0.0137688	Wwc1	211652
ENSMUSG00000036501	-0.753605	0.000945143	0.0139653	Fam13b	225358
ENSMUSG00000004929	1.411	0.00094682	0.0139779	Thop1	50492
ENSMUSG00000030315	-0.957314	0.000948142	0.0139853	Vgll4	232334
ENSMUSG00000028833	0.907612	0.000949442	0.0139923	Ncdn	26562
ENSMUSG00000024079	-1.22897	0.000955499	0.0140694	Eif2ak2	19106
ENSMUSG00000032854	2.29916	0.000956968	0.0140788	Ugt8a	22239
ENSMUSG00000017950	-1.36424	0.000960915	0.0141247	Hnf4a	15378
ENSMUSG00000038712	-0.715019	0.000972935	0.014289	Mindy1	75007
ENSMUSG00000021273	-1.19636	0.000979648	0.0143752	Fdft1	14137
ENSMUSG00000030643	-1.50411	0.000980722	0.0143786	Rab30	75985
ENSMUSG00000028553	-1.20544	0.000986254	0.0144472	Angptl3	30924
ENSMUSG00000055980	-1.43809	0.000988902	0.0144735	Irs1	16367
ENSMUSG00000029553	-1.43069	0.000992499	0.0145137	Tfec	21426
ENSMUSG00000025351	1.76291	0.00100703	0.0147135	Cd63	12512
ENSMUSG00000087370	-1.12583	0.00100832	0.0147198	Tmem170b	621976
ENSMUSG00000029201	-0.75914	0.00101053	0.0147393	Ugdh	22235
ENSMUSG00000031778	1.66914	0.00103039	0.0150162	Cx3cl1	20312
ENSMUSG00000024424	-1.04943	0.00103162	0.015019	Ttc39c	72747
ENSMUSG00000030275	-0.735953	0.00103235	0.015019	Etnk1	75320
ENSMUSG00000037434	-0.888456	0.00103746	0.0150705	Slc30a1	22782
ENSMUSG00000027890	1.52198	0.00103824	0.0150705	Gstm4	14865
ENSMUSG00000062825	1.21987	0.00103855	0.0150705	Actg1	11465
ENSMUSG00000003382	-0.796279	0.00103963	0.0150734	Etv3	27049
ENSMUSG00000027875	-2.96172	0.00104158	0.0150887	Hmgcs2	15360
ENSMUSG00000034135	-1.0172	0.00104358	0.0151048	Sik3	70661
ENSMUSG00000048126	1.91806	0.00104483	0.01511	Col6a3	12835
ENSMUSG00000089809	-0.954075	0.00104853	0.0151506	A930011G23Rik	319818
ENSMUSG00000030560	-1.22634	0.00105391	0.0152155	Ctsc	13032
ENSMUSG00000022863	1.30849	0.00105614	0.0152348	Btg3	12228
ENSMUSG00000027456	5.29928	0.00106205	0.015307	Sdcbp2	228765
ENSMUSG00000011884	1.24975	0.00106661	0.0153597	Gltp	56356
ENSMUSG00000108352	-1.68551	0.00107576	0.0154783	NA	NA
ENSMUSG00000040268	0.920183	0.00107829	0.0155016	Plekha1	101476
ENSMUSG00000032261	-1.21213	0.00108487	0.0155718	Sh3bgrl2	212531
ENSMUSG00000037697	-0.968681	0.001085	0.0155718	Ddhd1	114874
ENSMUSG00000005672	-1.27531	0.00109692	0.0157297	Kit	16590
ENSMUSG00000024143	0.84479	0.00109837	0.0157371	Rhoq	104215
ENSMUSG00000114030	-2.31308	0.00110201	0.015776	NA	NA
ENSMUSG00000038127	-0.738645	0.00111082	0.0158888	Ccdc50	67501
ENSMUSG00000041506	1.72261	0.00111373	0.0159083	Rrp9	27966
ENSMUSG00000096592	-1.38008	0.0011143	0.0159083	NA	NA
ENSMUSG00000032184	4.23234	0.001115	0.0159083	Lysmd2	70082
ENSMUSG00000045817	-1.01022	0.00111663	0.0159183	Zfp36l2	12193
ENSMUSG00000052435	-3.8504	0.0011205	0.0159601	Cebpe	110794
ENSMUSG00000082554	2.0632	0.00113244	0.0161166	NA	NA
ENSMUSG00000025019	-0.705638	0.00113387	0.0161235	Lcor	212391
ENSMUSG00000108621	-1.24656	0.00113613	0.0161422	NA	NA
ENSMUSG00000031826	-0.823619	0.00113964	0.0161785	Usp10	22224
ENSMUSG00000020718	-1.49868	0.00114105	0.0161851	Polg2	50776
ENSMUSG00000024970	1.8321	0.00114494	0.0162266	Spindoc	68229
ENSMUSG00000021466	-1.45438	0.00115133	0.0163037	Ptch1	19206
ENSMUSG00000074748	-0.689815	0.00115301	0.016308	Atxn7l3b	382423
ENSMUSG00000006538	-1.50319	0.00115411	0.016308	Ihh	16147
ENSMUSG00000034908	-0.807398	0.00115452	0.016308	Sidt2	214597
ENSMUSG00000001506	2.55638	0.00116781	0.0164822	Col1a1	12842
ENSMUSG00000045482	-1.17424	0.0011718	0.0165248	Trrap	100683
ENSMUSG00000025004	-4.60437	0.00118209	0.016656	Cyp2c40	13099
ENSMUSG00000032083	-2.00369	0.00119498	0.0168238	Apoa1	11806
ENSMUSG00000040785	-0.721303	0.00119838	0.0168576	Ttc3	22129
ENSMUSG00000030364	-2.07519	0.0012013	0.0168836	Clec2h	94071
ENSMUSG00000018677	0.873722	0.00120301	0.0168836	Slc25a39	68066
ENSMUSG00000032038	-1.00998	0.0012032	0.0168836	St3gal4	20443
ENSMUSG00000061175	-1.3102	0.00120527	0.0168986	Fnip2	329679
ENSMUSG00000015143	-1.12797	0.00121208	0.0169801	Actn1	109711
ENSMUSG00000030201	-1.07117	0.00122066	0.0170862	Lrp6	16974
ENSMUSG00000030316	-1.29174	0.0012235	0.0171119	Tamm41	68971
ENSMUSG00000003731	-0.548585	0.00122671	0.0171427	Kpna6	16650
ENSMUSG00000030729	-1.25431	0.00122884	0.0171532	Pgm2l1	70974
ENSMUSG00000008136	2.03448	0.00122971	0.0171532	Fhl2	14200
ENSMUSG00000109311	3.37618	0.00123049	0.0171532	AI314278	101521
ENSMUSG00000038039	0.84096	0.0012358	0.0172132	Gcc2	70297
ENSMUSG00000074221	-0.818491	0.00123749	0.0172226	Zfp568	243905
ENSMUSG00000002332	-0.778297	0.00124022	0.0172465	Dhrs1	52585
ENSMUSG00000021770	-1.08396	0.00124467	0.0172942	Samd8	67630
ENSMUSG00000028706	-0.864485	0.00125026	0.0173577	Nsun4	72181
ENSMUSG00000031884	-1.03761	0.00125346	0.017388	NA	NA
ENSMUSG00000025153	-2.21946	0.00126072	0.0174744	Fasn	14104
ENSMUSG00000025724	1.09964	0.00126993	0.0175877	Sec11a	56529
ENSMUSG00000021900	-1.07695	0.00127401	0.0176299	Btd	26363
ENSMUSG00000051285	-1.18514	0.0012751	0.0176305	Pcmtd1	319263
ENSMUSG00000031628	-0.974759	0.00128495	0.0177524	Casp3	12367
ENSMUSG00000059708	1.1382	0.00129037	0.0178016	Akap17b	338351
ENSMUSG00000042605	-1.20871	0.00129061	0.0178016	Atxn2	20239
ENSMUSG00000042428	2.24072	0.00129245	0.0178126	Mgat3	17309
ENSMUSG00000025812	-0.552983	0.00129669	0.0178566	Pard3	93742
ENSMUSG00000022964	0.939691	0.00129976	0.0178843	Tmem50b	77975
ENSMUSG00000030659	1.38271	0.00130737	0.0179745	Nucb2	53322
ENSMUSG00000089706	3.56868	0.00131741	0.0180979	B230216N24Rik	78603
ENSMUSG00000022180	1.29558	0.00131865	0.0181003	Slc7a8	50934
ENSMUSG00000021577	-0.873973	0.00132192	0.0181305	Sdha	66945
ENSMUSG00000116341	-5.15265	0.00132755	0.0181908	NA	NA
ENSMUSG00000010721	-1.06323	0.00132889	0.0181908	Lmbr1	56873
ENSMUSG00000022098	-0.826106	0.00132952	0.0181908	Bmp1	12153
ENSMUSG00000040624	-1.06422	0.00134412	0.0183757	Plekhg1	213783
ENSMUSG00000050965	0.991383	0.00134558	0.0183809	Prkca	18750
ENSMUSG00000033306	-1.12702	0.00135414	0.018457	Lpp	210126
ENSMUSG00000029752	-1.27617	0.00135432	0.018457	Asns	27053
ENSMUSG00000031751	-0.809278	0.0013544	0.018457	Amfr	23802
ENSMUSG00000037921	-1.72705	0.00136459	0.0185809	Ddx60	234311
ENSMUSG00000046352	-0.642488	0.00136739	0.0186038	Gjb2	14619
ENSMUSG00000030691	-1.28535	0.00136845	0.0186038	Fchsd2	207278
ENSMUSG00000078920	-1.99163	0.00137177	0.0186339	Ifi47	15953
ENSMUSG00000034160	-1.07963	0.00138353	0.0187786	Ogt	108155
ENSMUSG00000023018	1.47668	0.0013857	0.0187931	Smarcd1	83797
ENSMUSG00000052040	-1.61516	0.00139539	0.0189095	Klf13	50794
ENSMUSG00000080888	-2.79523	0.001402	0.0189839	NA	NA
ENSMUSG00000045382	2.8639	0.00141254	0.0191114	Cxcr4	12767
ENSMUSG00000091387	-1.39437	0.00141459	0.0191202	Gcnt4	218476
ENSMUSG00000030770	-0.89416	0.00141544	0.0191202	Parva	57342
ENSMUSG00000006494	-1.39514	0.00142005	0.0191616	Pdk1	228026
ENSMUSG00000102091	-3.04789	0.00142076	0.0191616	Olfr1034	258216
ENSMUSG00000050310	-0.874747	0.00142968	0.0192667	Rictor	78757
ENSMUSG00000076435	-1.64775	0.0014342	0.0193123	Acsf2	264895
ENSMUSG00000005823	0.79769	0.00143891	0.0193587	Gpr108	78308
ENSMUSG00000074093	-1.21599	0.00143992	0.0193587	Svip	75744
ENSMUSG00000030314	-0.785991	0.00144508	0.0194127	Atg7	74244
ENSMUSG00000033596	0.754201	0.00144672	0.0194194	Rfwd3	234736
ENSMUSG00000036553	-0.959482	0.0014531	0.0194896	Sh3tc1	231147
ENSMUSG00000050812	-0.623193	0.0014597	0.0195628	Ecpas	230249
ENSMUSG00000020250	-1.30415	0.00146208	0.0195792	Txnrd1	50493
ENSMUSG00000035540	-1.63101	0.00146493	0.0196019	Gc	14473
ENSMUSG00000033799	0.632484	0.00147921	0.0197775	Tasor2	105203
ENSMUSG00000063388	-3.35193	0.00148358	0.019814	NA	NA
ENSMUSG00000028476	-1.42452	0.00148427	0.019814	Reck	53614
ENSMUSG00000110344	-2.61293	0.00148825	0.0198486	NA	NA
ENSMUSG00000031517	1.07864	0.0014892	0.0198486	Gpm6a	234267
ENSMUSG00000063628	4.10426	0.00149245	0.0198763	NA	NA
ENSMUSG00000040017	-3.4291	0.0014975	0.019928	Saa4	20211
ENSMUSG00000022272	-0.888355	0.00151296	0.0201179	Myo10	17909
ENSMUSG00000034853	1.44942	0.00151598	0.0201425	Acot11	329910
ENSMUSG00000033124	-0.882431	0.00152815	0.0202627	Atg9a	245860
ENSMUSG00000053965	1.33841	0.00152828	0.0202627	Pde5a	242202
ENSMUSG00000018143	0.836202	0.00152861	0.0202627	Mafk	17135
ENSMUSG00000028053	-0.918605	0.0015364	0.0203501	Ash1l	192195
ENSMUSG00000049115	-1.22307	0.00154078	0.0203923	Agtr1a	11607
ENSMUSG00000021379	1.61649	0.00154524	0.0204354	Id4	15904
ENSMUSG00000054519	-1.30684	0.00154754	0.0204499	Zfp867	237775
ENSMUSG00000096954	-2.13238	0.00155578	0.0205428	NA	NA
ENSMUSG00000032612	-0.712219	0.00155952	0.0205762	Usp4	22258
ENSMUSG00000015944	1.5215	0.00156485	0.0206258	Castor2	80909
ENSMUSG00000005371	-0.717874	0.0015657	0.0206258	Fbxo11	225055
ENSMUSG00000049339	-0.788216	0.00156779	0.0206373	Retreg2	227298
ENSMUSG00000105987	2.23704	0.00157278	0.0206869	AI506816	433855
ENSMUSG00000027634	-0.844078	0.00157889	0.0207513	Ndrg3	29812
ENSMUSG00000048600	-2.16119	0.00158354	0.0207963	NA	NA
ENSMUSG00000029207	-1.25351	0.00158503	0.0207999	Apbb2	11787
ENSMUSG00000092416	-1.37089	0.00159571	0.0209239	Zfp141	434178
ENSMUSG00000034591	-1.52284	0.00159719	0.0209272	Slc41a2	338365
ENSMUSG00000020657	1.43081	0.00160051	0.0209545	Dnajc27	217378
ENSMUSG00000021360	-1.07792	0.00160619	0.0210126	Gcnt2	14538
ENSMUSG00000037376	1.08325	0.00161306	0.0210864	Trmt6	66926
ENSMUSG00000020823	-0.844646	0.00161799	0.0211346	Sec14l1	74136
ENSMUSG00000033634	-1.50041	0.00162721	0.0212387	Nat8f2	93673
ENSMUSG00000063873	2.90233	0.00163392	0.0213099	Slc24a3	94249
ENSMUSG00000035891	1.05319	0.00166215	0.0216615	Cerk	223753
ENSMUSG00000045917	-0.825787	0.00166462	0.021677	Tmem268	230279
ENSMUSG00000030109	1.26335	0.00167058	0.021738	Slc6a12	14411
ENSMUSG00000004356	0.739961	0.00167265	0.0217483	Utp20	70683
ENSMUSG00000032393	-0.677988	0.00167893	0.0218132	Dpp8	74388
ENSMUSG00000054008	-0.886084	0.00168786	0.0219126	Ndst1	15531
ENSMUSG00000000056	-1.0207	0.00169244	0.0219553	Narf	67608
ENSMUSG00000024789	-0.77745	0.00169567	0.0219684	Jak2	16452
ENSMUSG00000033417	-0.745123	0.0016969	0.0219684	Cacul1	78832
ENSMUSG00000115160	-1.23489	0.00169733	0.0219684	NA	NA
ENSMUSG00000023845	-0.726719	0.00170142	0.0220045	Lnpep	240028
ENSMUSG00000015568	1.86718	0.00170306	0.0220087	Lpl	16956
ENSMUSG00000036036	2.51208	0.00170433	0.0220087	Zfp57	22715
ENSMUSG00000094615	-1.39355	0.00170593	0.0220127	NA	NA
ENSMUSG00000054889	-1.33678	0.00171788	0.0221502	Dsp	109620
ENSMUSG00000103922	1.39633	0.00172109	0.0221747	NA	NA
ENSMUSG00000001642	1.76928	0.00172406	0.0221902	Akr1b3	11677
ENSMUSG00000031666	-1.04375	0.0017254	0.0221902	Rbl2	19651
ENSMUSG00000020021	-1.08736	0.00172621	0.0221902	Fgd6	13998
ENSMUSG00000019787	4.85833	0.00173397	0.0222731	Trdn	76757
ENSMUSG00000042444	-0.622493	0.00174514	0.0223997	Mindy2	235461
ENSMUSG00000038648	1.35578	0.00176246	0.0226049	Creb3l2	208647
ENSMUSG00000052539	-0.70431	0.00176715	0.0226481	Magi3	99470
ENSMUSG00000045639	-0.751101	0.00177545	0.022715	Zfp629	320683
ENSMUSG00000007655	-1.72153	0.00177604	0.022715	Cav1	12389
ENSMUSG00000010051	-1.34632	0.00177638	0.022715	Hyal1	15586
ENSMUSG00000031119	-1.51118	0.00177948	0.0227375	Gpc4	14735
ENSMUSG00000046380	1.35507	0.00178558	0.0227983	Jrk	16469
ENSMUSG00000108381	1.56755	0.00179701	0.0229102	NA	NA
ENSMUSG00000037025	-2.67609	0.00179703	0.0229102	Foxa2	15376
ENSMUSG00000022206	1.01866	0.00180331	0.0229729	Npr3	18162
ENSMUSG00000061838	-0.751238	0.0018097	0.0230282	Suclg2	20917
ENSMUSG00000004317	-0.887877	0.00181036	0.0230282	Clcn5	12728
ENSMUSG00000027366	-0.610116	0.00181304	0.0230452	Sppl2a	66552
ENSMUSG00000115869	-2.88231	0.00181926	0.0231069	Gm31814	102634162
ENSMUSG00000049624	-0.818006	0.00182758	0.0231875	Slc17a5	235504
ENSMUSG00000035199	1.55385	0.00182833	0.0231875	Arl6ip5	65106
ENSMUSG00000026811	-1.20146	0.00183177	0.0232137	St6galnac6	50935
ENSMUSG00000037972	1.33522	0.00183403	0.0232251	Snn	20621
ENSMUSG00000028228	-0.601272	0.00183681	0.023243	Cpne3	70568
ENSMUSG00000039157	-0.881234	0.0018394	0.0232585	Fam102a	98952
ENSMUSG00000033653	0.731821	0.00184427	0.023296	Vps8	209018
ENSMUSG00000022412	-0.61378	0.00184511	0.023296	Mief1	239555
ENSMUSG00000115247	-1.18908	0.00184965	0.0233361	NA	NA
ENSMUSG00000025027	0.691703	0.00185308	0.023362	Xpnpep1	170750
ENSMUSG00000030849	-0.95227	0.00185747	0.0234	Fgfr2	14183
ENSMUSG00000024766	1.8308	0.00186136	0.0234299	Lipo3	381236
ENSMUSG00000024068	-0.758103	0.0018626	0.0234299	Spast	50850
ENSMUSG00000083396	-1.4042	0.00187455	0.0235628	NA	NA
ENSMUSG00000040760	0.793159	0.0018825	0.0236452	Appl1	72993
ENSMUSG00000035569	-0.766648	0.00188701	0.0236844	Ankrd11	77087
ENSMUSG00000023994	1.15584	0.00189636	0.0237842	Nfya	18044
ENSMUSG00000003526	-0.763772	0.0019018	0.0238349	Prodh	19125
ENSMUSG00000034765	-2.66644	0.00190404	0.0238454	Dusp5	240672
ENSMUSG00000003865	1.27048	0.00190549	0.023846	Gys1	14936
ENSMUSG00000113047	-2.37584	0.0019133	0.0239261	NA	NA
ENSMUSG00000042549	2.27209	0.00191717	0.0239568	Map2k3os	24082
ENSMUSG00000034317	2.23782	0.00192689	0.0240606	Trim59	66949
ENSMUSG00000033676	1.56019	0.00194029	0.0242102	Gabrb3	14402
ENSMUSG00000026304	-1.69196	0.00195423	0.0243663	Rab17	19329
ENSMUSG00000028233	-1.14206	0.00195847	0.0244013	Tgs1	116940
ENSMUSG00000021377	-1.18286	0.00196199	0.0244272	Dek	110052
ENSMUSG00000034634	3.66127	0.00196466	0.0244425	Ly6d	17068
ENSMUSG00000024654	1.20693	0.00196741	0.0244589	Asrgl1	66514
ENSMUSG00000109836	-1.14594	0.00197878	0.0245823	NA	NA
ENSMUSG00000028527	-1.19899	0.00198378	0.0246263	Ak4	11639
ENSMUSG00000046159	2.39654	0.00198693	0.0246475	Chrm3	12671
ENSMUSG00000035770	-0.734447	0.00198875	0.024652	Dync1li2	234663
ENSMUSG00000034667	-0.657695	0.00199364	0.0246947	Xpot	73192
ENSMUSG00000020091	-1.53387	0.00199597	0.0247056	Eif4ebp2	13688
ENSMUSG00000107369	1.06952	0.00201163	0.0248813	NA	NA
ENSMUSG00000026922	-1.58964	0.00202782	0.0250633	Agpat2	67512
ENSMUSG00000053617	0.586963	0.00203724	0.0251615	Sh3pxd2a	14218
ENSMUSG00000014599	-1.24299	0.00204441	0.0252317	Csf1	12977
ENSMUSG00000082264	0.836532	0.00205438	0.0253358	NA	NA
ENSMUSG00000039840	0.544987	0.00205582	0.0253358	Epg5	100502841
ENSMUSG00000019889	-0.688389	0.00206657	0.0254498	Ptprk	19272
ENSMUSG00000020362	0.562325	0.00207472	0.0255317	Cnot6	104625
ENSMUSG00000066150	-0.715749	0.00208484	0.0256224	Slc31a1	20529
ENSMUSG00000020000	-4.34858	0.00208511	0.0256224	Moxd1	59012
ENSMUSG00000074521	-2.29696	0.0020878	0.0256334	NA	NA
ENSMUSG00000022340	2.75101	0.00208901	0.0256334	Sybu	319613
ENSMUSG00000019278	1.57828	0.00209237	0.0256561	Dpep1	13479
ENSMUSG00000036432	0.819347	0.00211193	0.0258772	Siah2	20439
ENSMUSG00000083261	-1.49939	0.00211603	0.0259088	NA	NA
ENSMUSG00000089774	-0.944752	0.00211829	0.0259178	Slc5a3	53881
ENSMUSG00000000385	1.06802	0.00211989	0.0259187	Tmprss2	50528
ENSMUSG00000042548	-1.06114	0.00212786	0.0259864	Asxl1	228790
ENSMUSG00000029512	-1.59548	0.00212848	0.0259864	Ulk1	22241
ENSMUSG00000028630	-0.709198	0.002134	0.0260351	Dyrk2	69181
ENSMUSG00000109473	-4.07727	0.00213707	0.0260538	B930025P03Rik	320014
ENSMUSG00000035041	-1.653	0.00214297	0.026101	Creb3l3	208677
ENSMUSG00000039519	-1.56689	0.002144	0.026101	Cyp7b1	13123
ENSMUSG00000034154	-0.726866	0.00216145	0.0262946	Ino80	68142
ENSMUSG00000017390	-1.21337	0.00216501	0.0263144	Aldoc	11676
ENSMUSG00000022788	-0.964808	0.00216707	0.0263144	Fgd4	224014
ENSMUSG00000024589	1.01876	0.00216773	0.0263144	Nedd4l	83814
ENSMUSG00000086432	-3.77278	0.00217863	0.0264279	NA	NA
ENSMUSG00000038481	-0.947227	0.00220148	0.0266861	Cdk19	78334
ENSMUSG00000040435	-1.19875	0.00222198	0.0269154	Ppp1r15a	17872
ENSMUSG00000021706	0.835138	0.00223605	0.0270666	Zfyve16	218441
ENSMUSG00000032171	1.36549	0.00223953	0.0270894	Pin1	23988
ENSMUSG00000030602	1.04936	0.00224448	0.0271112	Pak4	70584
ENSMUSG00000030505	1.15345	0.00224452	0.0271112	Prmt3	71974
ENSMUSG00000074622	-1.64282	0.00225055	0.0271647	Mafb	16658
ENSMUSG00000031540	-1.06468	0.00226733	0.0273479	Kat6a	244349
ENSMUSG00000028957	-2.25197	0.00227049	0.0273662	Per3	18628
ENSMUSG00000018474	-0.916782	0.00227207	0.0273662	Chd3	216848
ENSMUSG00000020300	-0.965365	0.00228043	0.0274475	Cpeb4	67579
ENSMUSG00000031516	0.812974	0.00228978	0.0275268	Dctn6	22428
ENSMUSG00000028059	1.85524	0.00229026	0.0275268	Arhgef2	16800
ENSMUSG00000003585	-1.4107	0.00229263	0.0275288	Sec14l2	67815
ENSMUSG00000108022	-4.35524	0.00229366	0.0275288	NA	NA
ENSMUSG00000024120	-0.80736	0.00231476	0.0277625	Lrpprc	72416
ENSMUSG00000106038	-0.907847	0.00233027	0.0279288	NA	NA
ENSMUSG00000028108	-0.852522	0.00233661	0.027985	Ecm1	13601
ENSMUSG00000005873	1.10633	0.00235599	0.0281973	Reep5	13476
ENSMUSG00000024098	-0.654624	0.00235885	0.0282117	Twsg1	65960
ENSMUSG00000090021	-0.571877	0.00236903	0.0283135	NA	NA
ENSMUSG00000047045	-1.04349	0.00237642	0.028377	Tmem164	209497
ENSMUSG00000032456	1.08433	0.00237914	0.028377	Nmnat3	74080
ENSMUSG00000040213	-0.956245	0.00237935	0.028377	Kyat3	229905
ENSMUSG00000024892	-0.830222	0.00238976	0.0284812	Pcx	18563
ENSMUSG00000113065	-2.12944	0.00240021	0.0285857	NA	NA
ENSMUSG00000026473	-2.01955	0.00240763	0.0286091	Glul	14645
ENSMUSG00000017485	-0.785098	0.00240875	0.0286091	Top2b	21974
ENSMUSG00000024037	1.38505	0.00241053	0.0286091	Wdr4	57773
ENSMUSG00000042650	-0.58829	0.00241318	0.0286091	Alkbh5	268420
ENSMUSG00000020137	-0.80444	0.00241342	0.0286091	Thap2	66816
ENSMUSG00000028339	1.35216	0.00241582	0.0286091	Col15a1	12819
ENSMUSG00000068747	-1.29124	0.00241665	0.0286091	Sort1	20661
ENSMUSG00000037234	-0.894949	0.00241851	0.0286091	Hook3	320191
ENSMUSG00000009013	1.61143	0.00242056	0.0286091	Dynll1	56455
ENSMUSG00000048445	-1.62754	0.00242129	0.0286091	Ccdc57	71276
ENSMUSG00000021669	-0.850626	0.00242136	0.0286091	Col4a3bp	68018
ENSMUSG00000096838	2.02105	0.00242236	0.0286091	LOC115489789	115489789
ENSMUSG00000022533	-0.747656	0.00242979	0.0286769	Atp13a3	224088
ENSMUSG00000015357	1.16261	0.00243432	0.0287105	Clpx	270166
ENSMUSG00000042305	-0.69163	0.00244234	0.0287851	Tmem183a	57439
ENSMUSG00000029009	0.883583	0.00244535	0.0288006	Mthfr	17769
ENSMUSG00000040722	1.12067	0.00245273	0.0288676	Scamp5	56807
ENSMUSG00000001942	-0.809364	0.00246929	0.0290423	Siae	22619
ENSMUSG00000080832	0.833132	0.0024777	0.0291211	NA	NA
ENSMUSG00000002265	-1.69038	0.00248283	0.0291559	Peg3	18616
ENSMUSG00000022383	-1.58926	0.00248409	0.0291559	Ppara	19013
ENSMUSG00000021140	-0.988891	0.00248729	0.0291734	Pcnx	54604
ENSMUSG00000031150	2.17773	0.00249448	0.0292376	Ccdc120	54648
ENSMUSG00000038095	-0.555176	0.00250004	0.0292824	Sbno1	243272
ENSMUSG00000058613	-2.16966	0.0025029	0.0292958	NA	NA
ENSMUSG00000022500	-1.33911	0.00251231	0.0293857	Litaf	56722
ENSMUSG00000022517	-0.816954	0.00252788	0.0295276	Mgrn1	17237
ENSMUSG00000025184	-0.736584	0.00252791	0.0295276	R3hcc1l	52013
ENSMUSG00000062488	-1.63203	0.00254984	0.0297633	Ifit3b	667370
ENSMUSG00000070644	-1.17896	0.00256331	0.0299	Etnk2	214253
ENSMUSG00000025188	1.09057	0.00262076	0.0305492	Hps1	192236
ENSMUSG00000044340	-0.970398	0.00262326	0.0305574	Phlpp1	98432
ENSMUSG00000026490	-0.575532	0.00262696	0.0305713	Cdc42bpa	226751
ENSMUSG00000048772	-1.24904	0.00262805	0.0305713	Tmem53	68777
ENSMUSG00000078672	-5.31284	0.00264102	0.0307011	Mup20	381530
ENSMUSG00000022043	-1.13693	0.00264479	0.030724	Trim35	66854
ENSMUSG00000070985	-1.25521	0.002652	0.0307741	Acnat1	230161
ENSMUSG00000044768	-0.791716	0.00265367	0.0307741	D1Ertd622e	52392
ENSMUSG00000032097	-0.965674	0.00265453	0.0307741	Ddx6	13209
ENSMUSG00000021179	0.822257	0.00265668	0.0307781	Nrde2	217827
ENSMUSG00000061825	-1.10755	0.00266782	0.030886	Ces2c	234671
ENSMUSG00000028525	0.765908	0.0026821	0.0310302	Pde4b	18578
ENSMUSG00000028266	1.02315	0.00268802	0.0310776	Lmo4	16911
ENSMUSG00000040253	-1.138	0.00269368	0.0311219	Gbp7	229900
ENSMUSG00000005615	-0.729358	0.00269657	0.0311342	Pcyt1a	13026
ENSMUSG00000054422	-2.47475	0.00272677	0.0314614	Fabp1	14080
ENSMUSG00000063558	-1.24498	0.00272905	0.0314665	Aox1	11761
ENSMUSG00000030880	1.04022	0.00274192	0.0315934	Polr3e	26939
ENSMUSG00000021224	-0.67064	0.00275168	0.0316844	Numb	18222
ENSMUSG00000043664	2.69333	0.00276215	0.0317834	Tmem221	434325
ENSMUSG00000039704	-0.996602	0.00276878	0.0318382	Lmbrd2	320506
ENSMUSG00000037826	-1.31	0.00277376	0.0318738	Ppm1k	243382
ENSMUSG00000029616	0.90248	0.00278357	0.031965	Erp29	67397
ENSMUSG00000006342	1.57083	0.0027869	0.0319816	Susd2	71733
ENSMUSG00000045466	1.51401	0.00279319	0.0320323	Zfp956	101197
ENSMUSG00000020248	-0.963285	0.0027994	0.0320818	Nfyb	18045
ENSMUSG00000025757	-1.21737	0.00281014	0.0321832	Hspa4l	18415
ENSMUSG00000082534	-0.785899	0.00282002	0.0322746	NA	NA
ENSMUSG00000017453	-0.786868	0.00282408	0.0322993	Pipox	19193
ENSMUSG00000024588	-0.576101	0.00283972	0.0324563	Fech	14151
ENSMUSG00000113831	-2.42612	0.00284367	0.0324798	NA	NA
ENSMUSG00000018995	-0.715401	0.00285231	0.0325565	Nars2	244141
ENSMUSG00000031060	0.827588	0.00285582	0.0325748	Rbm10	236732
ENSMUSG00000109342	2.19083	0.00286122	0.0325951	NA	NA
ENSMUSG00000028194	-0.786661	0.00286222	0.0325951	Ddah1	69219
ENSMUSG00000026156	2.06223	0.00286335	0.0325951	B3gat2	280645
ENSMUSG00000032965	1.42677	0.00286695	0.0326087	Ift57	73916
ENSMUSG00000021820	-1.02199	0.00286838	0.0326087	Camk2g	12325
ENSMUSG00000030236	-3.04909	0.00287553	0.032668	Slco1b2	28253
ENSMUSG00000015970	-0.705117	0.00287931	0.0326893	Chdh	218865
ENSMUSG00000091421	0.820096	0.00288759	0.0327613	NA	NA
ENSMUSG00000043572	1.44812	0.00290562	0.0329439	Pars2	230577
ENSMUSG00000094559	-1.50078	0.00290921	0.0329531	Cyp2d34	223706
ENSMUSG00000068463	-1.83111	0.0029103	0.0329531	C730014E05Rik	105246089
ENSMUSG00000032602	-0.972612	0.00291992	0.0330399	Slc25a20	57279
ENSMUSG00000021870	-0.673809	0.00293714	0.0332128	Slmap	83997
ENSMUSG00000040648	-1.00367	0.00294828	0.0333165	Ppip5k2	227399
ENSMUSG00000044442	0.994705	0.00296267	0.0334422	N6amt1	67768
ENSMUSG00000057530	-1.03465	0.00296333	0.0334422	Ece1	230857
ENSMUSG00000013539	0.891607	0.00297041	0.0334587	Tango2	27883
ENSMUSG00000108884	-2.35452	0.00297048	0.0334587	NA	NA
ENSMUSG00000037709	-1.42723	0.0029707	0.0334587	Fam13a	58909
ENSMUSG00000030785	2.85636	0.00298141	0.0335571	Cox6a2	12862
ENSMUSG00000020303	-2.84801	0.00299957	0.0337199	Stc2	20856
ENSMUSG00000024491	-0.702574	0.00300057	0.0337199	Rbm27	225432
ENSMUSG00000030172	-0.725527	0.00300182	0.0337199	Erc1	111173
ENSMUSG00000031278	0.945373	0.00303222	0.0340389	Acsl4	50790
ENSMUSG00000059486	-0.687026	0.00305697	0.0342941	Kbtbd2	210973
ENSMUSG00000050553	-1.91825	0.00306331	0.0343426	Gk2	14626
ENSMUSG00000028199	-0.694464	0.00306587	0.0343486	Cryz	12972
ENSMUSG00000026484	0.657249	0.00307204	0.0343952	Rnf2	19821
ENSMUSG00000027177	-0.575725	0.00308068	0.0344691	Hipk3	15259
ENSMUSG00000025176	-0.650419	0.00308316	0.0344742	Hoga1	67432
ENSMUSG00000006567	1.17055	0.00308858	0.0345121	Atp7b	11979
ENSMUSG00000032380	-1.43981	0.0030945	0.0345556	Dapk2	13143
ENSMUSG00000039156	-0.712608	0.00313382	0.0349601	Stim2	116873
ENSMUSG00000084390	-0.752546	0.00313484	0.0349601	NA	NA
ENSMUSG00000028413	-0.882279	0.00314284	0.0350264	B4galt1	14595
ENSMUSG00000115388	-1.17044	0.00316017	0.0351965	NA	NA
ENSMUSG00000028578	1.20982	0.0031655	0.0352328	Caap1	67770
ENSMUSG00000036817	-0.681628	0.00317028	0.0352629	Sun1	77053
ENSMUSG00000045827	-1.08622	0.00318905	0.0354485	Serpinb9	20723
ENSMUSG00000020072	-1.06974	0.00320311	0.0355815	Pbld2	67307
ENSMUSG00000026014	-1.07805	0.00321716	0.0357142	Raph1	77300
ENSMUSG00000040423	-0.875248	0.00322326	0.0357472	Rc3h1	381305
ENSMUSG00000052656	-0.825459	0.00322433	0.0357472	Rnf103	22644
ENSMUSG00000090381	-0.69822	0.00323113	0.0357993	NA	NA
ENSMUSG00000046230	-1.04126	0.00324384	0.0359167	Vps13a	271564
ENSMUSG00000097867	-1.49936	0.00325035	0.0359654	NA	NA
ENSMUSG00000031775	-2.08921	0.00325868	0.0360341	Pllp	67801
ENSMUSG00000001247	-1.21828	0.0032645	0.036075	Lsr	54135
ENSMUSG00000033726	3.48157	0.00327079	0.0361033	Emx1	13796
ENSMUSG00000116940	2.72364	0.00327131	0.0361033	NA	NA
ENSMUSG00000018501	-0.723771	0.00327663	0.0361385	Ncor1	20185
ENSMUSG00000025423	-0.668006	0.00328162	0.0361702	Pias2	17344
ENSMUSG00000070972	-0.819773	0.00328383	0.0361711	Dnajc25	72429
ENSMUSG00000000078	-0.836615	0.00330703	0.0363534	Klf6	23849
ENSMUSG00000026471	-1.45852	0.00330819	0.0363534	Mr1	15064
ENSMUSG00000039967	-1.04503	0.00330853	0.0363534	Zfp292	30046
ENSMUSG00000018481	-0.538067	0.00330893	0.0363534	Appbp2	66884
ENSMUSG00000032615	1.41528	0.00331463	0.0363795	Nt5m	103850
ENSMUSG00000030966	-1.17559	0.00331559	0.0363795	Trim21	20821
ENSMUSG00000038957	-1.35873	0.00332807	0.036493	Edc3	353190
ENSMUSG00000036775	-0.806359	0.00333944	0.0365939	Decr2	26378
ENSMUSG00000033382	-0.617713	0.00335837	0.0367777	Trappc8	75964
ENSMUSG00000053838	-0.685992	0.00336909	0.0368714	Nudcd3	209586
ENSMUSG00000056305	0.730248	0.00338011	0.0369682	Usp39	28035
ENSMUSG00000028179	-1.00623	0.00338797	0.0370304	Cth	107869
ENSMUSG00000045441	-1.37783	0.0033996	0.0371336	Gprin3	243385
ENSMUSG00000079101	-0.852579	0.00340733	0.0371942	NA	NA
ENSMUSG00000029575	-1.02376	0.00341183	0.0372036	Mmab	77697
ENSMUSG00000071359	1.01147	0.00341585	0.0372036	Tbpl1	237336
ENSMUSG00000024036	-1.84179	0.0034161	0.0372036	Slc37a1	224674
ENSMUSG00000001056	1.60295	0.00341694	0.0372036	Nhp2	52530
ENSMUSG00000084301	3.80894	0.00342115	0.0372255	NA	NA
ENSMUSG00000031781	1.44559	0.00342681	0.0372633	Ciapin1	109006
ENSMUSG00000028788	-0.701465	0.00342914	0.0372648	Ptp4a2	19244
ENSMUSG00000019878	-0.846958	0.00344336	0.0373955	Hsf2	15500
ENSMUSG00000108484	-0.938247	0.00344718	0.037413	NA	NA
ENSMUSG00000030254	1.33516	0.00346289	0.0375595	Rad18	58186
ENSMUSG00000032462	-1.00137	0.00347042	0.0376172	Pik3cb	74769
ENSMUSG00000021573	-1.85851	0.00348215	0.0377204	Tppp	72948
ENSMUSG00000036550	-0.589423	0.00349114	0.0377822	Cnot1	234594
ENSMUSG00000030231	-0.781759	0.0034923	0.0377822	Plekha5	109135
ENSMUSG00000094737	-0.928572	0.00350545	0.0379003	NA	NA
ENSMUSG00000027765	-1.66557	0.00352119	0.0380463	P2ry1	18441
ENSMUSG00000030002	-0.840667	0.00352592	0.0380732	Dusp11	72102
ENSMUSG00000019966	-1.16076	0.00353416	0.0381177	Kitl	17311
ENSMUSG00000040612	-1.00512	0.00353452	0.0381177	Ildr2	100039795
ENSMUSG00000025260	-1.00439	0.0035476	0.0382345	Hsd17b10	15108
ENSMUSG00000036985	-1.30919	0.00356205	0.0383659	Zdhhc9	208884
ENSMUSG00000028427	2.85281	0.00356993	0.0384	Aqp7	11832
ENSMUSG00000028771	-0.976482	0.00357374	0.0384	Ptpn12	19248
ENSMUSG00000048376	-1.15925	0.00357378	0.0384	F2r	14062
ENSMUSG00000044313	2.57144	0.00357424	0.0384	Mab21l3	242125
ENSMUSG00000078439	1.63117	0.0035767	0.0384021	Smim24	72273
ENSMUSG00000019987	-1.73652	0.00360513	0.0386829	Arg1	11846
ENSMUSG00000021916	0.991835	0.00361618	0.038777	Glt8d1	76485
ENSMUSG00000023806	0.793267	0.00362314	0.0388272	Rsph3b	100037282
ENSMUSG00000033396	-0.818591	0.00362834	0.0388437	Spg11	214585
ENSMUSG00000033031	2.27968	0.00362925	0.0388437	Cip2a	224171
ENSMUSG00000047153	-1.02893	0.00364165	0.0389519	Khnyn	219094
ENSMUSG00000078234	-1.08702	0.00364701	0.0389847	Klhdc7a	242721
ENSMUSG00000015214	-0.715445	0.00365274	0.0390214	Mtmr1	53332
ENSMUSG00000049502	-1.01475	0.00366393	0.0391164	Dtx3l	209200
ENSMUSG00000029804	-1.08978	0.00366695	0.0391241	Herc3	73998
ENSMUSG00000046897	-0.755496	0.00367786	0.039193	Zfp740	68744
ENSMUSG00000032253	-0.670282	0.00367802	0.039193	Phip	83946
ENSMUSG00000054027	-1.29745	0.00368353	0.0392272	Nt5dc3	103466
ENSMUSG00000005683	0.863393	0.00369163	0.0392888	Cs	12974
ENSMUSG00000074882	-1.96078	0.0037065	0.0394224	Cyp2c68	433247
ENSMUSG00000040675	-1.92333	0.00371224	0.0394575	Mthfd1l	270685
ENSMUSG00000102439	2.89484	0.00371444	0.0394575	Flg	14246
ENSMUSG00000032324	1.26312	0.00373219	0.0396213	Tspan3	56434
ENSMUSG00000056537	-0.623077	0.00374914	0.0397742	Rlim	19820
ENSMUSG00000075033	2.0567	0.00375126	0.0397742	Nxpe3	385658
ENSMUSG00000048756	-1.26821	0.00375881	0.0398293	Foxo3	56484
ENSMUSG00000041415	-0.663269	0.00376981	0.039921	Dicer1	192119
ENSMUSG00000026394	3.87062	0.00377828	0.0399858	Atp6v1g3	338375
ENSMUSG00000090523	-1.52222	0.00378592	0.0400418	Gypc	71683
ENSMUSG00000029587	-0.781786	0.00379838	0.0401485	Zfp12	231866
ENSMUSG00000061778	-0.974078	0.00381126	0.0402597	Mospd2	76763
ENSMUSG00000042406	-0.907283	0.00381996	0.0403266	Atf4	11911
ENSMUSG00000034163	-0.89748	0.00382492	0.0403539	Zfc3h1	216345
ENSMUSG00000022177	-1.25888	0.00383038	0.0403693	Haus4	219072
ENSMUSG00000037594	1.4505	0.00383113	0.0403693	Clba1	217887
ENSMUSG00000025745	-0.887405	0.00384377	0.0404774	Hadha	97212
ENSMUSG00000089635	-2.98223	0.00384903	0.0405077	NA	NA
ENSMUSG00000084038	-1.85221	0.00385396	0.0405164	NA	NA
ENSMUSG00000024384	-0.719881	0.00385462	0.0405164	Iws1	73473
ENSMUSG00000044921	2.17506	0.00385964	0.0405441	Rassf9	237504
ENSMUSG00000096105	-2.04768	0.00388322	0.0407666	NA	NA
ENSMUSG00000034341	-0.66198	0.00389409	0.0408236	Wbp2	22378
ENSMUSG00000054277	1.04626	0.00389564	0.0408236	Arfgap3	66251
ENSMUSG00000068299	-1.39307	0.00389585	0.0408236	Nat8f4	75541
ENSMUSG00000058873	-1.35098	0.00389853	0.0408266	NA	NA
ENSMUSG00000029777	-0.711537	0.00391198	0.0409422	Gars	353172
ENSMUSG00000090175	-4.13604	0.00392389	0.041028	Ugt1a9	394434
ENSMUSG00000001665	-1.57363	0.00392501	0.041028	Gstt3	103140
ENSMUSG00000035954	-1.12336	0.00393284	0.0410846	Dock4	238130
ENSMUSG00000039201	1.4095	0.00393961	0.0411301	Tbc1d25	209815
ENSMUSG00000073406	-1.83496	0.00394208	0.0411307	H2-Bl	14963
ENSMUSG00000052062	1.28131	0.00394472	0.041133	Pard3b	72823
ENSMUSG00000003452	1.73891	0.00395264	0.0411903	Bicd1	12121
ENSMUSG00000068874	-1.00778	0.00396126	0.0412548	Selenbp1	20341
ENSMUSG00000036561	-0.742147	0.0039804	0.0414288	Ppp6r2	71474
ENSMUSG00000103509	-2.04825	0.00401697	0.0417592	NA	NA
ENSMUSG00000021823	-0.951696	0.00401705	0.0417592	Vcl	22330
ENSMUSG00000066235	1.40872	0.00402192	0.0417842	Pomgnt2	215494
ENSMUSG00000002055	1.75551	0.00403115	0.0418545	Spag5	54141
ENSMUSG00000109209	2.48184	0.00404508	0.0419736	NA	NA
ENSMUSG00000054843	-0.687182	0.00405442	0.0420375	Atrnl1	226255
ENSMUSG00000020652	1.13291	0.00405623	0.0420375	Cenpo	52504
ENSMUSG00000026153	0.816696	0.00405866	0.0420375	Fam135a	68187
ENSMUSG00000093535	4.27635	0.00407684	0.0422001	NA	NA
ENSMUSG00000024592	1.12403	0.00410426	0.0424581	C330018D20Rik	77422
ENSMUSG00000020364	-1.28401	0.00410703	0.0424586	Zfp354a	21408
ENSMUSG00000029456	-0.751479	0.0041093	0.0424586	Acad10	71985
ENSMUSG00000006398	3.30868	0.0041283	0.0425931	Cdc20	107995
ENSMUSG00000067279	-1.55718	0.00412979	0.0425931	Ppp1r3c	53412
ENSMUSG00000038740	0.98237	0.00412983	0.0425931	Mvb12b	72543
ENSMUSG00000063903	2.5317	0.00414717	0.042746	Klk1	16612
ENSMUSG00000032667	-0.750216	0.00416477	0.0429014	Pon2	330260
ENSMUSG00000001089	-0.520641	0.00417323	0.0429625	Luzp1	269593
ENSMUSG00000090100	-0.897269	0.0041794	0.0430001	Ttbk2	140810
ENSMUSG00000072294	-1.82156	0.00418447	0.0430262	Klf12	16597
ENSMUSG00000061313	-0.813226	0.00420485	0.0431974	Ddhd2	72108
ENSMUSG00000050107	2.23109	0.0042062	0.0431974	Haspin	14841
ENSMUSG00000039461	1.09991	0.00423692	0.0434688	Tcta	102791
ENSMUSG00000074768	-1.93757	0.00423774	0.0434688	Bhmt	12116
ENSMUSG00000033931	0.782078	0.00424808	0.0435486	Rbm34	52202
ENSMUSG00000097101	-1.40094	0.00427702	0.0438186	1810034E14Rik	66503
ENSMUSG00000042350	-0.663024	0.00427957	0.0438186	Arel1	68497
ENSMUSG00000052056	-0.857292	0.0042824	0.0438211	Zfp217	228913
ENSMUSG00000030591	1.13331	0.00431227	0.0441003	Psmd8	57296
ENSMUSG00000067818	1.55173	0.00431617	0.0441137	Myl9	98932
ENSMUSG00000020728	2.57105	0.0043308	0.0442366	Cep112	76380
ENSMUSG00000116993	1.31886	0.00433774	0.0442809	NA	NA
ENSMUSG00000040774	-0.791297	0.00436299	0.0445119	Cept1	99712
ENSMUSG00000028559	-0.94895	0.00438395	0.0446725	Osbpl9	100273
ENSMUSG00000030244	-1.03919	0.00438398	0.0446725	Gys2	232493
ENSMUSG00000073834	-5.5751	0.00439509	0.0447589	Mup11	100039028
ENSMUSG00000063063	3.79197	0.00440242	0.0448067	Ctnna2	12386
ENSMUSG00000081957	-1.35673	0.00443054	0.0450659	NA	NA
ENSMUSG00000041695	1.93616	0.00443518	0.0450861	Kcnj2	16518
ENSMUSG00000026315	-1.37757	0.00444047	0.0451129	Serpinb8	20725
ENSMUSG00000038122	-1.05865	0.00445188	0.0451996	Tbc1d32	544696
ENSMUSG00000083156	-1.44351	0.00445432	0.0451996	NA	NA
ENSMUSG00000116919	-1.01151	0.00446879	0.0453194	NA	NA
ENSMUSG00000074896	-1.71936	0.00447493	0.0453547	Ifit3	15959
ENSMUSG00000037523	-0.76567	0.00448411	0.045405	Mavs	228607
ENSMUSG00000040820	-1.00824	0.00448524	0.045405	Hlcs	110948
ENSMUSG00000022091	-1.05885	0.0044891	0.0454171	Sorbs3	20410
ENSMUSG00000020064	0.631706	0.00449715	0.0454715	Herc4	67345
ENSMUSG00000061742	2.76545	0.00450261	0.0454768	Slc22a12	20521
ENSMUSG00000095930	1.61336	0.00450302	0.0454768	Nim1k	245269
ENSMUSG00000054611	-0.666269	0.00452557	0.0456627	Kdm2a	225876
ENSMUSG00000015291	-0.784008	0.00452681	0.0456627	Gdi1	14567
ENSMUSG00000065773	2.20792	0.00454584	0.0458276	Rnu1b6	19847
ENSMUSG00000109864	-2.44219	0.00456024	0.0459455	Eid3	66341
ENSMUSG00000066595	1.27604	0.00457105	0.0460271	Flvcr1	226844
ENSMUSG00000044934	-1.202	0.00459082	0.0461988	Zfp367	238673
ENSMUSG00000034850	-0.659775	0.00459915	0.0462416	Tmem127	69470
ENSMUSG00000041798	-2.71599	0.0046005	0.0462416	Gck	103988
ENSMUSG00000026098	-1.05169	0.00460533	0.0462507	Pms1	227099
ENSMUSG00000029202	-0.404442	0.00460685	0.0462507	Pds5a	71521
ENSMUSG00000026082	-1.11779	0.00461024	0.0462574	Rev1	56210
ENSMUSG00000049672	-1.04468	0.00461434	0.0462713	Zbtb14	22666
ENSMUSG00000082912	1.7547	0.00462663	0.0463671	NA	NA
ENSMUSG00000042570	1.08452	0.00463008	0.0463744	Mier2	70427
ENSMUSG00000058690	-0.532933	0.00464615	0.046508	Ccser2	72972
ENSMUSG00000030870	0.630189	0.0046608	0.0466272	Ubfd1	28018
ENSMUSG00000026932	-0.693737	0.00467791	0.0467666	Nacc2	67991
ENSMUSG00000002409	-1.3746	0.00468024	0.0467666	Dyrk1b	13549
ENSMUSG00000037075	-0.925753	0.00468561	0.0467929	Rnf139	75841
ENSMUSG00000010044	1.89855	0.00470005	0.0469095	Zmynd10	114602
ENSMUSG00000086231	-2.70395	0.00471157	0.0469969	NA	NA
ENSMUSG00000020895	2.2362	0.00471649	0.0470183	Tmem107	66910
ENSMUSG00000003051	2.71478	0.00472021	0.0470279	Elf3	13710
ENSMUSG00000083111	-2.52262	0.00472594	0.0470575	NA	NA
ENSMUSG00000026229	-0.740407	0.00473593	0.0471293	Psmd1	70247
ENSMUSG00000021981	-0.580662	0.00474355	0.0471776	Cab39l	69008
ENSMUSG00000042389	0.911678	0.00474745	0.0471887	Tsen2	381802
ENSMUSG00000023914	2.03957	0.00475327	0.0472017	Mep1a	17287
ENSMUSG00000026223	0.969716	0.00475431	0.0472017	Itm2c	64294
ENSMUSG00000021557	-0.766908	0.00478455	0.0474657	Agtpbp1	67269
ENSMUSG00000100486	3.91884	0.00478882	0.0474657	Gm4131	100042960
ENSMUSG00000027699	-1.66864	0.00479196	0.0474657	Ect2	13605
ENSMUSG00000085793	1.02784	0.00479206	0.0474657	Lin52	217708
ENSMUSG00000078247	2.56967	0.00480414	0.0475577	Airn	104103
ENSMUSG00000024486	-1.40241	0.00481205	0.0476082	Hbegf	15200
ENSMUSG00000021686	-0.614609	0.00483393	0.0477969	Ap3b1	11774
ENSMUSG00000031844	-1.16262	0.00484005	0.0478296	Hsd17b2	15486
ENSMUSG00000021922	-1.89499	0.00484487	0.0478298	Itih4	16427
ENSMUSG00000061887	-0.718437	0.0048457	0.0478298	Ssbp3	72475
ENSMUSG00000020604	-1.24676	0.00485683	0.0479119	Arsg	74008
ENSMUSG00000021583	-0.923999	0.00486524	0.047967	Erap1	80898
ENSMUSG00000090946	0.949696	0.00488253	0.0481096	Ccdc71l	72123
ENSMUSG00000037343	-0.642089	0.00490306	0.0482709	Taf2	319944
ENSMUSG00000047040	1.08904	0.00490459	0.0482709	Prr15l	217138
ENSMUSG00000054855	1.869	0.00490742	0.0482709	Rnd1	223881
ENSMUSG00000042207	-0.706339	0.00493708	0.0485346	Kdm5b	75605
ENSMUSG00000030800	-1.05194	0.0049418	0.048553	Prss8	76560
ENSMUSG00000020393	-0.851435	0.00496391	0.0486895	Kremen1	84035
ENSMUSG00000040174	1.05073	0.00496409	0.0486895	Alkbh3	69113
ENSMUSG00000028127	-1.13424	0.00496551	0.0486895	Abcd3	19299
ENSMUSG00000026064	-1.73101	0.00496715	0.0486895	Ptp4a1	19243
ENSMUSG00000018707	-0.704591	0.00498204	0.0488074	Dync1h1	13424
ENSMUSG00000029020	-0.61606	0.00499605	0.0489164	Mfn2	170731
ENSMUSG00000028555	2.19088	0.00501272	0.0490238	Ttc39a	230603
ENSMUSG00000085826	-1.40949	0.00501278	0.0490238	Gm15638	100503378
ENSMUSG00000002107	-1.0164	0.00502648	0.0491296	Celf2	14007
ENSMUSG00000083599	1.9389	0.00503945	0.049228	NA	NA
ENSMUSG00000025612	-0.836308	0.00504357	0.04924	Bach1	12013
ENSMUSG00000024427	-1.79608	0.00505435	0.0493168	Spry4	24066
ENSMUSG00000034203	1.04692	0.00505962	0.04934	Chchd4	72170
ENSMUSG00000098987	2.91541	0.00509274	0.0496345	NA	NA
ENSMUSG00000028766	1.14304	0.00510343	0.0497089	Alpl	11647
ENSMUSG00000024371	-1.10148	0.00510622	0.0497089	C2	12263
ENSMUSG00000059195	1.12982	0.00511697	0.049785	NA	NA
ENSMUSG00000107709	2.3504	0.00513727	0.049954	NA	NA
ENSMUSG00000110439	-4.94087	0.00514243	0.0499756	Mup22	100861909
ENSMUSG00000054676	-0.714755	0.00514755	0.0499967	1600014C10Rik	72244
ENSMUSG00000022766	-1.52818	0.00515105	0.0500023	Serpind1	15160
ENSMUSG00000026227	-1.33061	0.00516156	0.0500756	2810459M11Rik	72792
ENSMUSG00000105277	-1.58699	0.00519609	0.0503819	NA	NA
ENSMUSG00000057667	1.24325	0.00520775	0.0504662	Bloc1s3	232946
ENSMUSG00000032120	-0.587201	0.00521736	0.0505305	C2cd2l	71764
ENSMUSG00000059743	-1.36631	0.00522742	0.0505992	Fdps	110196
ENSMUSG00000037685	-0.81132	0.00524273	0.050709	Atp8a1	11980
ENSMUSG00000056091	-1.60827	0.00524473	0.050709	St3gal5	20454
ENSMUSG00000031295	-1.03273	0.0052687	0.0509118	Phka2	110094
ENSMUSG00000078671	-1.14017	0.00527703	0.0509584	Chd2	244059
ENSMUSG00000027086	-0.663094	0.00527952	0.0509584	Fastkd1	320720
ENSMUSG00000022387	-0.644121	0.00528648	0.0509967	Brd1	223770
ENSMUSG00000017830	-1.78967	0.00530283	0.0511255	Dhx58	80861
ENSMUSG00000044791	-0.636973	0.00530732	0.0511397	Setd2	235626
ENSMUSG00000001156	1.15433	0.00533712	0.0513978	Mxd1	17119
ENSMUSG00000032018	-0.750524	0.0053447	0.0514416	Sc5d	235293
ENSMUSG00000116949	-1.25506	0.00534795	0.0514438	NA	NA
ENSMUSG00000027351	-0.780312	0.0054047	0.0519575	Spred1	114715
ENSMUSG00000017677	-1.12412	0.00540747	0.0519575	Wsb1	78889
ENSMUSG00000024245	1.7358	0.00541129	0.0519649	Tmem178	68027
ENSMUSG00000071266	-0.852409	0.00542694	0.0520858	Zfp946	74149
ENSMUSG00000023055	-1.09064	0.0054624	0.0523965	Calcoco1	67488
ENSMUSG00000037638	-1.30492	0.00547099	0.0524354	Zbtb42	382639
ENSMUSG00000106752	-0.804585	0.00547483	0.0524354	NA	NA
ENSMUSG00000058290	2.518	0.00547697	0.0524354	Espl1	105988
ENSMUSG00000056643	-1.72404	0.00547878	0.0524354	Chst13	71797
ENSMUSG00000048482	-1.63602	0.0054976	0.0525859	Bdnf	12064
ENSMUSG00000026289	-0.647912	0.00550381	0.0525894	Atg16l1	77040
ENSMUSG00000021775	-0.996561	0.00550416	0.0525894	Nr1d2	353187
ENSMUSG00000022867	-0.525174	0.00552192	0.0527295	Usp25	30940
ENSMUSG00000020128	-0.625743	0.00553898	0.0528592	Vps54	245944
ENSMUSG00000034285	-0.692297	0.00554172	0.0528592	Nipsnap1	18082
ENSMUSG00000030188	1.77587	0.00554626	0.0528729	Magohb	66441
ENSMUSG00000045790	0.896711	0.00557663	0.0530804	Ccdc149	100503884
ENSMUSG00000032315	-2.77869	0.00557709	0.0530804	Cyp1a1	13076
ENSMUSG00000059049	1.76081	0.00557739	0.0530804	Frem1	329872
ENSMUSG00000038843	1.43316	0.0055918	0.0531878	Gcnt1	14537
ENSMUSG00000078945	1.07531	0.00560405	0.0532745	Naip2	17948
ENSMUSG00000048578	0.939502	0.0056166	0.053364	Mlec	109154
ENSMUSG00000035873	0.843062	0.00562077	0.0533738	Pawr	114774
ENSMUSG00000032607	0.856654	0.00562564	0.0533902	Amt	434437
ENSMUSG00000078429	-1.14332	0.00563605	0.0534591	Ctdsp2	52468
ENSMUSG00000038578	-1.19039	0.00566879	0.0537124	Susd1	634731
ENSMUSG00000038844	-0.541077	0.00566907	0.0537124	Kif16b	16558
ENSMUSG00000017688	3.43039	0.00567801	0.0537556	Hnf4g	30942
ENSMUSG00000048834	3.47124	0.00567994	0.0537556	Vstm2a	211739
ENSMUSG00000001473	1.68088	0.00568511	0.0537745	Tubb6	67951
ENSMUSG00000074909	-0.810912	0.00570953	0.0539756	Ranbp6	240614
ENSMUSG00000032350	-0.86429	0.00571484	0.0539957	Gclc	14629
ENSMUSG00000003226	-0.781689	0.00574164	0.0542188	Ranbp2	19386
ENSMUSG00000040848	-0.620967	0.00574892	0.0542574	Sft2d2	108735
ENSMUSG00000100075	-2.48365	0.00575337	0.0542693	NA	NA
ENSMUSG00000030609	1.19332	0.0057698	0.0543941	Aen	68048
ENSMUSG00000053110	0.486988	0.00578825	0.0545378	Yap1	22601
ENSMUSG00000036904	-1.06021	0.00583713	0.0549679	Fzd8	14370
ENSMUSG00000038267	-0.947897	0.00584327	0.0549953	Slc22a23	73102
ENSMUSG00000039865	-1.33455	0.00586833	0.0552006	Slc44a3	213603
ENSMUSG00000055866	-1.33707	0.00590458	0.0554894	Per2	18627
ENSMUSG00000017493	-0.760384	0.00590566	0.0554894	Igfbp4	16010
ENSMUSG00000030340	-1.83018	0.00590882	0.0554894	Scnn1a	20276
ENSMUSG00000030545	-0.988115	0.00592786	0.0556375	Pex11a	18631
ENSMUSG00000022514	-0.799627	0.00593161	0.055642	Il1rap	16180
ENSMUSG00000031770	-0.546767	0.00593947	0.055685	Herpud1	64209
ENSMUSG00000048997	1.76002	0.00594654	0.0557206	Atxn7l2	72522
ENSMUSG00000066829	0.964626	0.00595604	0.0557788	Zfp810	235050
ENSMUSG00000025993	-0.929912	0.00595959	0.0557788	Slc40a1	53945
ENSMUSG00000022040	-0.68666	0.0059626	0.0557788	Ephx2	13850
ENSMUSG00000025269	1.09121	0.0059717	0.0558157	Apex2	77622
ENSMUSG00000083289	-2.48953	0.00597423	0.0558157	NA	NA
ENSMUSG00000082467	-0.911013	0.00597639	0.0558157	NA	NA
ENSMUSG00000001739	2.04912	0.00598394	0.0558556	Cldn15	60363
ENSMUSG00000048371	-1.41362	0.00600108	0.0559849	Pdp2	382051
ENSMUSG00000039633	-1.29301	0.00600963	0.0560339	Lonrf1	244421
ENSMUSG00000044033	-0.791506	0.00601437	0.0560474	Ccdc141	545428
ENSMUSG00000042323	-0.549225	0.00603317	0.0561917	Pbrm1	66923
ENSMUSG00000053604	-1.20174	0.00604901	0.0562536	Rpia	19895
ENSMUSG00000029426	-0.5882	0.00605128	0.0562536	Scarb2	12492
ENSMUSG00000015668	1.17335	0.00605194	0.0562536	Pdzd11	72621
ENSMUSG00000004748	-1.12081	0.00605304	0.0562536	Mtfp1	67900
ENSMUSG00000024294	-0.675276	0.00609546	0.0566169	Mib1	225164
ENSMUSG00000021709	-0.616139	0.0061025	0.0566513	Erbin	59079
ENSMUSG00000020057	1.63637	0.00612066	0.0567889	Dram1	71712
ENSMUSG00000037386	1.68654	0.0061354	0.0568946	Rims2	116838
ENSMUSG00000015027	0.821046	0.00615263	0.0570233	Galns	50917
ENSMUSG00000045211	2.16452	0.00618634	0.0573045	Nudt18	213484
ENSMUSG00000034177	-1.80505	0.00619502	0.0573537	Rnf43	207742
ENSMUSG00000062098	-0.821845	0.00622062	0.0575567	Btbd3	228662
ENSMUSG00000036611	-0.878659	0.00622372	0.0575567	Eepd1	67484
ENSMUSG00000053334	0.857678	0.00623119	0.0575945	Ficd	231630
ENSMUSG00000022366	2.77781	0.006243	0.0576723	Slc22a22	210463
ENSMUSG00000029231	0.870092	0.00631661	0.0583116	Pdgfra	18595
ENSMUSG00000055531	-0.843802	0.00631906	0.0583116	Cpsf6	432508
ENSMUSG00000092075	-4.67637	0.00635712	0.0586097	NA	NA
ENSMUSG00000094388	-1.31172	0.00635826	0.0586097	NA	NA
ENSMUSG00000020782	-0.803824	0.00636325	0.0586239	Llgl2	217325
ENSMUSG00000020883	-1.13813	0.0063742	0.0586702	Fbxl20	72194
ENSMUSG00000063077	-0.864733	0.00637517	0.0586702	Kif1b	16561
ENSMUSG00000035614	-0.642699	0.00638694	0.0587467	Togaram1	328108
ENSMUSG00000084094	-0.78035	0.00640713	0.0589005	NA	NA
ENSMUSG00000038422	-1.53762	0.00642191	0.0590045	Hdhd3	72748
ENSMUSG00000017756	-0.909455	0.00642792	0.0590054	Slc12a7	20499
ENSMUSG00000084353	1.34561	0.00643062	0.0590054	NA	NA
ENSMUSG00000035948	-1.71558	0.00643542	0.0590054	Acss3	380660
ENSMUSG00000024286	-0.53337	0.00643588	0.0590054	Ccny	67974
ENSMUSG00000033059	1.45652	0.00644115	0.0590219	Pygb	110078
ENSMUSG00000081669	1.66684	0.00645827	0.0591469	NA	NA
ENSMUSG00000028488	3.02191	0.00646356	0.0591635	Sh3gl2	20404
ENSMUSG00000030272	1.46495	0.00648316	0.0593109	Camk1	52163
ENSMUSG00000033720	-1.21274	0.00649788	0.0593842	Sfxn5	94282
ENSMUSG00000024383	-0.589685	0.00649815	0.0593842	Map3k2	26405
ENSMUSG00000111242	-0.827944	0.00650746	0.0594342	NA	NA
ENSMUSG00000072664	-1.00784	0.00651061	0.0594342	Ugt3a1	105887
ENSMUSG00000082100	-1.8458	0.00654298	0.0596977	NA	NA
ENSMUSG00000015575	1.20657	0.00654926	0.0597229	Atp6v0e	11974
ENSMUSG00000085465	4.45339	0.00655411	0.0597351	NA	NA
ENSMUSG00000046351	0.783798	0.00659654	0.0600896	Zfp322a	218100
ENSMUSG00000036155	-1.08244	0.00660834	0.0601649	Mgat5	107895
ENSMUSG00000042903	-1.03069	0.00661816	0.0602221	Foxo4	54601
ENSMUSG00000028653	-0.68663	0.00663891	0.0603785	Trit1	66966
ENSMUSG00000027261	-3.1966	0.00664714	0.0604211	Hao1	15112
ENSMUSG00000034708	0.850896	0.00666185	0.0605225	Grn	14824
ENSMUSG00000048486	-0.853701	0.00666585	0.0605264	Fitm2	228859
ENSMUSG00000029167	-1.58709	0.00668068	0.0606287	Ppargc1a	19017
ENSMUSG00000096579	-0.729808	0.00670437	0.0608113	NA	NA
ENSMUSG00000048281	3.74168	0.00671183	0.0608374	Dleu7	239133
ENSMUSG00000003420	-0.618701	0.0067144	0.0608374	Fcgrt	14132
ENSMUSG00000046179	-3.084	0.00672173	0.0608714	E2f8	108961
ENSMUSG00000020258	-0.852741	0.00672743	0.0608906	Glyctk	235582
ENSMUSG00000023150	0.657868	0.00674725	0.0610055	Ivns1abp	117198
ENSMUSG00000023122	-1.22332	0.0067473	0.0610055	Sult1c2	69083
ENSMUSG00000074088	0.897725	0.00675249	0.06102	Snrnp40	66585
ENSMUSG00000041827	-2.1994	0.00677813	0.0612191	Oasl1	231655
ENSMUSG00000030909	-1.08394	0.00679269	0.0613048	Anks4b	72074
ENSMUSG00000068086	-1.68812	0.00679526	0.0613048	Cyp2d9	13105
ENSMUSG00000002227	-1.1667	0.00679843	0.0613048	Mov10	17454
ENSMUSG00000021796	-0.637002	0.00685656	0.0617962	Bmpr1a	12166
ENSMUSG00000107451	-2.07269	0.00686117	0.061805	NA	NA
ENSMUSG00000094910	1.64936	0.00691301	0.0622391	D430019H16Rik	268595
ENSMUSG00000057738	-0.618883	0.00692361	0.0623015	Sptan1	20740
ENSMUSG00000028641	0.982507	0.00694613	0.0624261	P3h1	56401
ENSMUSG00000005656	0.823949	0.00694644	0.0624261	Snx6	72183
ENSMUSG00000034282	2.333	0.0069513	0.0624261	Evpl	14027
ENSMUSG00000048186	-0.734955	0.00695214	0.0624261	Bend7	209645
ENSMUSG00000020326	1.25109	0.00699344	0.0627638	Ccng1	12450
ENSMUSG00000006519	1.69796	0.00704643	0.0632061	Cyba	13057
ENSMUSG00000086141	-4.0191	0.00710332	0.0636827	NA	NA
ENSMUSG00000024187	-0.656248	0.00711523	0.0637559	Fam234a	106581
ENSMUSG00000066258	-0.962619	0.00715202	0.0640518	Trim12a	76681
ENSMUSG00000048368	-2.54426	0.00717802	0.0642508	Omd	27047
ENSMUSG00000029710	-0.663167	0.00718741	0.0642906	Ephb4	13846
ENSMUSG00000022829	2.06889	0.00719068	0.0642906	Stxbp5l	207227
ENSMUSG00000025375	-1.41384	0.00719381	0.0642906	Aatk	11302
ENSMUSG00000039770	0.693123	0.00723429	0.0646185	Ypel5	383295
ENSMUSG00000041920	-0.997548	0.00725445	0.0647646	Slc16a6	104681
ENSMUSG00000090231	-0.897773	0.0072709	0.0648773	Cfb	14962
ENSMUSG00000027408	1.64205	0.00727775	0.0649044	Cpxm1	56264
ENSMUSG00000037316	-1.08311	0.00729218	0.064954	Bag4	67384
ENSMUSG00000006463	1.0336	0.00729258	0.064954	Zdhhc24	70605
ENSMUSG00000026202	-1.00379	0.00729477	0.064954	Tuba4a	22145
ENSMUSG00000026393	-0.747498	0.00732502	0.0651893	Nek7	59125
ENSMUSG00000020516	-0.791092	0.00733093	0.0652077	Rps6kb1	72508
ENSMUSG00000022838	2.12917	0.00739485	0.0657419	Eaf2	106389
ENSMUSG00000032714	-1.09142	0.00741148	0.0658553	Syde1	71709
ENSMUSG00000057315	-0.741665	0.00742566	0.0659244	Arhgap24	231532
ENSMUSG00000058056	-0.89136	0.00742701	0.0659244	Palld	72333
ENSMUSG00000021264	-0.637916	0.00743679	0.0659767	Yy1	22632
ENSMUSG00000058135	1.11164	0.00745465	0.0660501	Gstm1	14862
ENSMUSG00000030357	-1.21106	0.00745732	0.0660501	Fkbp4	14228
ENSMUSG00000019647	-0.980416	0.0074587	0.0660501	Sema6a	20358
ENSMUSG00000027463	1.72819	0.00746115	0.0660501	Slc52a3	69698
ENSMUSG00000046010	0.802948	0.00746447	0.0660501	Zfp830	66983
ENSMUSG00000040018	0.675422	0.00746918	0.0660574	Cox15	226139
ENSMUSG00000037533	-0.76271	0.00747973	0.0660669	Rapgef6	192786
ENSMUSG00000094392	2.3644	0.0074813	0.0660669	NA	NA
ENSMUSG00000026491	-0.650584	0.0074858	0.0660669	Ahctf1	226747
ENSMUSG00000025762	-0.474034	0.0074858	0.0660669	Larp1b	214048
ENSMUSG00000074277	-1.38435	0.0074945	0.0661094	Phldb3	232970
ENSMUSG00000034525	-0.508104	0.00751141	0.0661477	Ice1	218333
ENSMUSG00000020914	1.67027	0.00751327	0.0661477	Top2a	21973
ENSMUSG00000025353	1.10816	0.00751505	0.0661477	Ormdl2	66844
ENSMUSG00000052392	-1.36691	0.00751745	0.0661477	Acot4	171282
ENSMUSG00000025203	-1.1472	0.00752111	0.0661477	Scd2	20250
ENSMUSG00000002324	-1.94017	0.00752217	0.0661477	Rec8	56739
ENSMUSG00000000711	-0.540621	0.00753648	0.0662392	Rab5b	19344
ENSMUSG00000101309	4.06374	0.00754132	0.0662475	NA	NA
ENSMUSG00000033068	1.12404	0.00754746	0.0662672	Entpd6	12497
ENSMUSG00000002384	3.50423	0.00756462	0.0663837	Bmp8b	12164
ENSMUSG00000032560	-0.516821	0.00757603	0.0664094	Dnajc13	235567
ENSMUSG00000043991	-0.676815	0.00758269	0.0664094	Pura	19290
ENSMUSG00000062410	-1.21508	0.00758638	0.0664094	Hsd3b3	15494
ENSMUSG00000056698	-0.929746	0.00758838	0.0664094	Elmod3	232089
ENSMUSG00000021458	-0.846815	0.00758919	0.0664094	Aopep	72061
ENSMUSG00000003418	2.00211	0.00759098	0.0664094	St8sia6	241230
ENSMUSG00000016984	-0.979331	0.00759684	0.0664265	Etaa1	68145
ENSMUSG00000041471	-0.86539	0.00761093	0.0665154	Shld2	75698
ENSMUSG00000030208	1.7028	0.00766525	0.0669558	Emp1	13730
ENSMUSG00000031523	-0.767807	0.0076909	0.0671454	Dlc1	50768
ENSMUSG00000033813	0.680535	0.00771128	0.0672888	Tcea1	21399
ENSMUSG00000047454	-0.734914	0.0077323	0.067409	Gphn	268566
ENSMUSG00000032042	-0.516096	0.00773299	0.067409	Srpr	67398
ENSMUSG00000040396	-0.833269	0.00779993	0.0679577	Abhd13	68904
ENSMUSG00000028600	1.74786	0.00781613	0.0680564	Podn	242608
ENSMUSG00000033126	1.08863	0.00781926	0.0680564	Ybey	216119
ENSMUSG00000075511	-1.04658	0.00789191	0.0686536	NA	NA
ENSMUSG00000037499	1.22697	0.00790072	0.0686951	Nenf	66208
ENSMUSG00000038344	-0.916795	0.00790641	0.0687094	Txlng	353170
ENSMUSG00000048439	0.953408	0.00795137	0.0690649	Nupl2	231042
ENSMUSG00000034243	-0.562989	0.00795853	0.0690917	Golgb1	224139
ENSMUSG00000068742	-1.33706	0.00796624	0.0691234	Cry2	12953
ENSMUSG00000020561	1.13167	0.00797366	0.0691525	Twistnb	28071
ENSMUSG00000038848	-0.45944	0.00800309	0.0693723	Ythdf1	228994
ENSMUSG00000052707	-0.901182	0.00802403	0.0695184	Tnrc6a	233833
ENSMUSG00000009733	1.04972	0.00803239	0.0695555	Tfcp2	21422
ENSMUSG00000051652	-0.807274	0.00805616	0.0697257	Lrrc3	237387
ENSMUSG00000029392	1.13863	0.00806862	0.069798	Rilpl1	75695
ENSMUSG00000024236	-1.01468	0.00807536	0.0698209	Svil	225115
ENSMUSG00000095061	-1.87125	0.00808791	0.0698938	E030018B13Rik	381994
ENSMUSG00000027900	-0.863306	0.00809235	0.0698967	Dram2	67171
ENSMUSG00000079442	1.63851	0.00820698	0.0708387	St6galnac4	20448
ENSMUSG00000028700	1.0261	0.00820975	0.0708387	Pomgnt1	68273
ENSMUSG00000057691	-0.794982	0.00823566	0.0710263	Zfp746	69228
ENSMUSG00000028121	-0.671109	0.00827409	0.0713216	Bcar3	29815
ENSMUSG00000037519	0.53489	0.00827889	0.0713268	Ppfia1	233977
ENSMUSG00000031683	-1.0861	0.00828487	0.0713422	Lsm6	78651
ENSMUSG00000036046	-0.733895	0.00832077	0.071615	5031439G07Rik	223739
ENSMUSG00000023013	2.44928	0.00835672	0.0718881	Aqp2	11827
ENSMUSG00000058655	-0.663598	0.00839354	0.0721412	Eif4b	75705
ENSMUSG00000089682	-0.631493	0.00839462	0.0721412	Bcl2l2	12050
ENSMUSG00000027722	0.983048	0.00840893	0.0722276	Spata5	57815
ENSMUSG00000051427	-0.768174	0.00841864	0.0722745	Ccdc157	216516
ENSMUSG00000029563	-1.3955	0.00845661	0.0725638	Foxp2	114142
ENSMUSG00000070348	1.53359	0.00847012	0.0726431	Ccnd1	12443
ENSMUSG00000075391	-0.813046	0.00848588	0.0727114	NA	NA
ENSMUSG00000030935	-1.55826	0.00848663	0.0727114	Acsm3	20216
ENSMUSG00000020430	0.704161	0.0085236	0.0729913	Pes1	64934
ENSMUSG00000022604	0.862263	0.00854506	0.0731384	Cep97	74201
ENSMUSG00000048581	1.42038	0.00855051	0.0731482	E130311K13Rik	329659
ENSMUSG00000032776	-1.0755	0.00856961	0.0732747	Mctp2	244049
ENSMUSG00000030613	0.991246	0.00861432	0.07362	Ccdc90b	66365
ENSMUSG00000019796	1.16434	0.00863419	0.0737527	Lrp11	237253
ENSMUSG00000057594	0.965474	0.00864166	0.0737697	Arl16	70317
ENSMUSG00000017057	-0.817517	0.00864485	0.0737697	Il13ra1	16164
ENSMUSG00000020590	-0.697934	0.0086499	0.0737757	Snx13	217463
ENSMUSG00000049723	2.69192	0.00867732	0.0739537	Mmp12	17381
ENSMUSG00000078650	1.73857	0.00868309	0.0739537	G6pc	14377
ENSMUSG00000025077	-0.75436	0.00868612	0.0739537	Dclre1a	55947
ENSMUSG00000009112	-0.590673	0.00868816	0.0739537	Bcl2l13	94044
[truncated: 45,268 more rows]

## Sheet: CAST
SUPPLEMENTAL TABLE 5 - TISSUE EFFECTS ON ER STRESS INDUCED EXPRESSION
Ensembl ID	Log2FoldChange	pvalue	padj	symbol	entrez
ENSMUSG00000017868	2.8536	4.59e-36	8.38e-32	Sgk2	27219
ENSMUSG00000087141	-3.95044	1.26e-31	1.15e-27	Plcxd2	433022
ENSMUSG00000045092	-3.99082	9.03e-31	5.5e-27	S1pr1	13609
ENSMUSG00000022010	-3.77349	1.45e-27	6.64e-24	Tsc22d1	21807
ENSMUSG00000026796	-3.58358	8.12e-23	2.97e-19	Fam129b	227737
ENSMUSG00000030555	2.38054	3.82e-20	1.16e-16	Ttc23	67009
ENSMUSG00000038068	-3.35779	5.26e-18	1.37e-14	Rnf144b	218215
ENSMUSG00000047446	2.42405	4.33e-17	9.9e-14	Arl4a	11861
ENSMUSG00000048388	-5.70907	5.52e-17	1.12e-13	Fam171b	241520
ENSMUSG00000038641	-3.19171	4.55e-16	8.24e-13	Akr1d1	208665
ENSMUSG00000026317	2.57411	4.96e-16	8.24e-13	Cln8	26889
ENSMUSG00000030278	3.45251	9.14e-16	1.39e-12	Cidec	14311
ENSMUSG00000046879	-2.46938	1.59e-15	2.23e-12	Irgm1	15944
ENSMUSG00000029161	3.07111	2.43e-15	3.18e-12	Cgref1	68567
ENSMUSG00000035356	-2.6049	4.01e-15	4.88e-12	Nfkbiz	80859
ENSMUSG00000028896	2.09749	5.28e-15	6.03e-12	Rcc1	100088
ENSMUSG00000049580	3.27301	6.95e-15	7.47e-12	Tsku	244152
ENSMUSG00000045538	2.52532	9.81e-15	9.96e-12	Ddx28	71986
ENSMUSG00000018648	-4.2021	1.41e-14	1.36e-11	Dusp14	56405
ENSMUSG00000048852	-3.4136	3.7e-14	3.33e-11	Gm12185	620913
ENSMUSG00000020429	3.83484	3.83e-14	3.33e-11	Igfbp1	16006
ENSMUSG00000009905	-2.10183	5.69e-14	4.73e-11	Kdsr	70750
ENSMUSG00000032593	2.82165	1.27e-13	1.01e-10	Amigo3	320844
ENSMUSG00000039234	-2.24389	1.36e-13	1.03e-10	Sec24d	69608
ENSMUSG00000021306	3.00812	2.52e-13	1.84e-10	Gpr137b	83924
ENSMUSG00000055723	2.26225	2.9e-13	2.04e-10	Rras2	66922
ENSMUSG00000047822	-4.8025	3.61e-13	2.44e-10	Angptl8	624219
ENSMUSG00000033174	-1.87528	6.02e-13	3.93e-10	Mgll	23945
ENSMUSG00000022678	2.28333	1.25e-12	7.89e-10	Nde1	67203
ENSMUSG00000031613	-1.96919	1.65e-12	1e-09	Hpgd	15446
ENSMUSG00000055782	-4.09743	1.77e-12	1.04e-09	Abcd2	26874
ENSMUSG00000078866	-3.31061	5.31e-12	3.03e-09	Zfp970	628308
ENSMUSG00000030717	3.64925	6.16e-12	3.41e-09	Nupr1	56312
ENSMUSG00000040354	-1.97139	6.68e-12	3.59e-09	Mars	216443
ENSMUSG00000046447	-1.72556	7.3e-12	3.81e-09	Camk2n1	66259
ENSMUSG00000030168	-1.94971	8.85e-12	4.49e-09	Adipor2	68465
ENSMUSG00000027333	2.97429	1.05e-11	5.08e-09	Smox	228608
ENSMUSG00000049971	-2.38336	1.06e-11	5.08e-09	Glt1d1	319804
ENSMUSG00000027962	-2.04593	1.35e-11	6.33e-09	Vcam1	22329
ENSMUSG00000021135	-2.27149	1.5e-11	6.86e-09	Slc10a1	20493
ENSMUSG00000073968	2.87012	1.79e-11	7.97e-09	Trim68	101700
ENSMUSG00000097879	-3.1329	2.06e-11	8.97e-09	NA	NA
ENSMUSG00000057315	-2.21772	2.4e-11	1.02e-08	Arhgap24	231532
ENSMUSG00000082361	2.74447	2.68e-11	1.11e-08	Btc	12223
ENSMUSG00000030556	1.85912	3.05e-11	1.24e-08	Lrrc28	67867
ENSMUSG00000056204	-1.62708	3.16e-11	1.26e-08	Pgpep1	66522
ENSMUSG00000055235	-4.50053	3.76e-11	1.46e-08	Wdr86	269633
ENSMUSG00000048706	2.06311	5.93e-11	2.26e-08	Lurap1l	52829
ENSMUSG00000057228	-1.7142	6.39e-11	2.38e-08	Aadat	23923
ENSMUSG00000044749	-2.82685	7.45e-11	2.72e-08	Abca6	76184
ENSMUSG00000020553	2.99634	7.79e-11	2.79e-08	Pctp	18559
ENSMUSG00000045312	-2.89523	1.15e-10	4.04e-08	Lhfpl2	218454
ENSMUSG00000031700	-2.2475	1.18e-10	4.08e-08	Gpt2	108682
ENSMUSG00000002083	-3.40552	1.33e-10	4.51e-08	Bbc3	170770
ENSMUSG00000031278	2.05845	1.42e-10	4.71e-08	Acsl4	50790
ENSMUSG00000021069	-1.87517	1.54e-10	5.03e-08	Pygl	110095
ENSMUSG00000037762	3.5805	2.01e-10	6.35e-08	Slc16a9	66859
ENSMUSG00000035504	-2.77106	2.02e-10	6.35e-08	Reep6	70335
ENSMUSG00000010755	-2.27687	2.1e-10	6.49e-08	Cars	27267
ENSMUSG00000025059	-1.61809	3.48e-10	1.06e-07	Gk	14933
ENSMUSG00000075304	2.86231	3.86e-10	1.16e-07	Sp5	64406
ENSMUSG00000030935	-2.06569	4.26e-10	1.25e-07	Acsm3	20216
ENSMUSG00000032028	-3.28515	4.46e-10	1.29e-07	Nxpe2	78252
ENSMUSG00000033713	-2.3758	4.6e-10	1.31e-07	Foxn3	71375
ENSMUSG00000044042	2.70902	4.71e-10	1.32e-07	Fmn1	14260
ENSMUSG00000032009	-1.93796	6.28e-10	1.74e-07	Sesn3	75747
ENSMUSG00000037172	1.94086	6.63e-10	1.8e-07	E330009J07Rik	243780
ENSMUSG00000019437	1.93635	6.7e-10	1.8e-07	Tlcd1	68385
ENSMUSG00000028402	-2.5071	6.9e-10	1.83e-07	Mpdz	17475
ENSMUSG00000024640	3.13905	7.72e-10	2.02e-07	Psat1	107272
ENSMUSG00000039831	-1.33096	7.91e-10	2.04e-07	Arhgap29	214137
ENSMUSG00000036875	2.5166	8.13e-10	2.06e-07	Dna2	327762
ENSMUSG00000029167	-3.68678	8.55e-10	2.14e-07	Ppargc1a	19017
ENSMUSG00000028538	-2.07029	8.76e-10	2.16e-07	St3gal3	20441
ENSMUSG00000097715	2.86494	9.22e-10	2.25e-07	NA	NA
ENSMUSG00000026692	-2.58719	9.43e-10	2.27e-07	Fmo4	226564
ENSMUSG00000003134	2.46251	9.76e-10	2.31e-07	Tbc1d8	54610
ENSMUSG00000038121	-1.14371	9.93e-10	2.33e-07	Fam210a	108654
ENSMUSG00000051041	-2.65856	1.47e-09	3.39e-07	Olfml1	244198
ENSMUSG00000038072	1.99892	1.49e-09	3.39e-07	Galnt11	231050
ENSMUSG00000053846	-4.59152	1.5e-09	3.39e-07	Lipg	16891
ENSMUSG00000083111	-3.6074	1.71e-09	3.8e-07	NA	NA
ENSMUSG00000038539	-2.31753	1.97e-09	4.33e-07	Atf5	107503
ENSMUSG00000033857	2.61555	2.07e-09	4.5e-07	Engase	217364
ENSMUSG00000036292	1.87182	2.16e-09	4.64e-07	Gramd1c	207798
ENSMUSG00000028525	1.8707	2.63e-09	5.59e-07	Pde4b	18578
ENSMUSG00000062729	1.68774	3.19e-09	6.7e-07	Ppox	19044
ENSMUSG00000000538	2.39468	3.24e-09	6.73e-07	Tom1l2	216810
ENSMUSG00000078879	-3.35599	3.29e-09	6.75e-07	Zfp973	545490
ENSMUSG00000024694	-2.94008	3.57e-09	7.25e-07	Keg1	64697
ENSMUSG00000027641	2.95121	4.07e-09	8.17e-07	Rbl1	19650
ENSMUSG00000075602	2.59895	4.27e-09	8.47e-07	Ly6a	110454
ENSMUSG00000026421	1.90743	4.33e-09	8.51e-07	Csrp1	13007
ENSMUSG00000030815	1.63056	4.86e-09	9.44e-07	Phkg2	68961
ENSMUSG00000049047	2.51775	5.2e-09	1e-06	Armcx3	71703
ENSMUSG00000054619	-1.46507	5.77e-09	1.1e-06	Mettl7a1	70152
ENSMUSG00000082724	-3.24891	6.11e-09	1.15e-06	NA	NA
ENSMUSG00000032380	-2.28241	6.26e-09	1.16e-06	Dapk2	13143
ENSMUSG00000020677	1.73704	6.3e-09	1.16e-06	Ddx52	78394
ENSMUSG00000028032	1.65694	6.48e-09	1.18e-06	Papss1	23971
ENSMUSG00000020431	4.15136	6.84e-09	1.24e-06	Adcy1	432530
ENSMUSG00000035109	3.97297	8.17e-09	1.46e-06	Shc4	271849
ENSMUSG00000047583	2.30902	8.21e-09	1.46e-06	Tyw3	209584
ENSMUSG00000046062	-1.15946	8.39e-09	1.47e-06	Ppp1r15b	108954
ENSMUSG00000021876	-1.8623	8.48e-09	1.48e-06	Rnase4	58809
ENSMUSG00000051359	-2.84576	9.06e-09	1.56e-06	Ncald	52589
ENSMUSG00000083170	-3.55345	9.16e-09	1.56e-06	NA	NA
ENSMUSG00000033634	-2.11723	1.05e-08	1.77e-06	Nat8f2	93673
ENSMUSG00000028700	1.55799	1.06e-08	1.77e-06	Pomgnt1	68273
ENSMUSG00000024664	-1.79684	1.11e-08	1.85e-06	Fads3	60527
ENSMUSG00000035948	-1.47013	1.13e-08	1.86e-06	Acss3	380660
ENSMUSG00000022307	-1.75101	1.2e-08	1.96e-06	Oxr1	170719
ENSMUSG00000006494	-1.25312	1.22e-08	1.98e-06	Pdk1	228026
ENSMUSG00000039648	1.58004	1.25e-08	2e-06	Kyat1	70266
ENSMUSG00000033149	-1.84735	1.26e-08	2e-06	Phldb2	208177
ENSMUSG00000035969	-2.29053	1.3e-08	2.04e-06	Rusc2	100213
ENSMUSG00000054263	-1.60235	1.54e-08	2.4e-06	Lifr	16880
ENSMUSG00000033400	-2.01145	1.58e-08	2.43e-06	Agl	77559
ENSMUSG00000033526	2.03555	1.58e-08	2.43e-06	Ppip5k1	327655
ENSMUSG00000025153	-2.60589	1.93e-08	2.94e-06	Fasn	14104
ENSMUSG00000024759	-1.45339	1.99e-08	3e-06	Atl3	109168
ENSMUSG00000011382	-1.60472	2.01e-08	3.01e-06	Dhdh	71755
ENSMUSG00000031844	-1.62589	2.03e-08	3.01e-06	Hsd17b2	15486
ENSMUSG00000049502	-1.77275	2.29e-08	3.37e-06	Dtx3l	209200
ENSMUSG00000106030	-6.28842	2.3e-08	3.37e-06	NA	NA
ENSMUSG00000020641	2.85296	2.57e-08	3.73e-06	Rsad2	58185
ENSMUSG00000095545	-3.02658	2.69e-08	3.88e-06	Zfp968	100043914
ENSMUSG00000076434	4.44596	2.74e-08	3.91e-06	Wfdc3	71856
ENSMUSG00000025007	-3.03036	3.35e-08	4.74e-06	Aldh18a1	56454
ENSMUSG00000027412	2.56843	3.69e-08	5.18e-06	Lpin3	64899
ENSMUSG00000070044	-1.49524	4.46e-08	6.22e-06	Fam149a	212326
ENSMUSG00000004500	1.87381	4.56e-08	6.31e-06	Zfp324	243834
ENSMUSG00000020122	-2.84326	6.11e-08	8.38e-06	Egfr	13649
ENSMUSG00000078898	-3.14815	6.26e-08	8.54e-06	Zfp968	100043914
ENSMUSG00000020458	-1.22401	6.71e-08	9.08e-06	Rtn4	68585
ENSMUSG00000020423	1.89218	7.14e-08	9.59e-06	Btg2	12227
ENSMUSG00000003762	1.73906	7.48e-08	9.97e-06	Coq8b	76889
ENSMUSG00000108314	1.41868	7.64e-08	1e-05	NA	NA
ENSMUSG00000062421	1.56397	7.65e-08	1e-05	Arf2	11841
ENSMUSG00000102399	-2.11605	7.67e-08	1e-05	NA	NA
ENSMUSG00000064294	-1.91509	8.37e-08	1.08e-05	Aox3	71724
ENSMUSG00000027293	1.68121	8.6e-08	1.11e-05	Ehd4	98878
ENSMUSG00000007338	-1.65048	8.73e-08	1.12e-05	Mrpl49	18120
ENSMUSG00000089756	-3.1625	8.93e-08	1.13e-05	Zfp966	667962
ENSMUSG00000056313	-2.15545	9.01e-08	1.13e-05	Tcim	69068
ENSMUSG00000047719	1.36959	9.3e-08	1.16e-05	Ubiad1	71707
ENSMUSG00000003813	-1.3774	9.66e-08	1.2e-05	Rad23a	19358
ENSMUSG00000023030	1.71319	9.96e-08	1.23e-05	Slc11a2	18174
ENSMUSG00000029190	-1.31995	1.07e-07	1.32e-05	D5Ertd579e	320661
ENSMUSG00000040147	-2.74767	1.09e-07	1.33e-05	Maob	109731
ENSMUSG00000083817	-3.35531	1.13e-07	1.37e-05	NA	NA
ENSMUSG00000053560	-1.94722	1.21e-07	1.45e-05	Ier2	15936
ENSMUSG00000026365	-1.21706	1.29e-07	1.54e-05	Cfh	12628
ENSMUSG00000038451	-1.4917	1.43e-07	1.69e-05	Spsb2	14794
ENSMUSG00000049555	-2.44783	1.43e-07	1.69e-05	Tmie	20776
ENSMUSG00000031360	-1.52723	1.52e-07	1.78e-05	Ctps2	55936
ENSMUSG00000074071	2.07748	1.56e-07	1.81e-05	Fam169b	434197
ENSMUSG00000049225	2.62725	1.56e-07	1.81e-05	Pdp1	381511
ENSMUSG00000007872	2.20903	1.62e-07	1.86e-05	Id3	15903
ENSMUSG00000034584	-2.4789	1.74e-07	1.99e-05	Exph5	320051
ENSMUSG00000026456	1.96218	1.79e-07	2.03e-05	Cyb5r1	72017
ENSMUSG00000018899	-1.68592	1.99e-07	2.24e-05	Irf1	16362
ENSMUSG00000080888	-3.13305	2.09e-07	2.35e-05	NA	NA
ENSMUSG00000000902	1.86104	2.17e-07	2.41e-05	Smarcb1	20587
ENSMUSG00000010067	1.88926	2.21e-07	2.45e-05	Rassf1	56289
ENSMUSG00000023043	1.48781	2.31e-07	2.54e-05	Krt18	16668
ENSMUSG00000041762	-1.61779	2.63e-07	2.87e-05	Gpr155	68526
ENSMUSG00000020838	-4.22456	2.95e-07	3.21e-05	Slc6a4	15567
ENSMUSG00000017686	1.41563	3.11e-07	3.37e-05	Rhot1	59040
ENSMUSG00000050199	-1.64889	3.39e-07	3.65e-05	Lgr4	107515
ENSMUSG00000000881	-1.50012	3.72e-07	3.98e-05	Dlg3	53310
ENSMUSG00000035245	1.3835	3.85e-07	4.08e-05	Eogt	101351
ENSMUSG00000039236	3.49147	3.91e-07	4.13e-05	Isg20	57444
ENSMUSG00000036863	-1.71718	4.63e-07	4.86e-05	Syde2	214804
ENSMUSG00000021339	1.30388	4.9e-07	5.12e-05	Mrs2	380836
ENSMUSG00000040405	-6.72543	5.42e-07	5.62e-05	Havcr1	171283
ENSMUSG00000040413	-1.92811	5.88e-07	6.06e-05	Timd2	171284
ENSMUSG00000020009	1.28127	6.18e-07	6.34e-05	Ifngr1	15979
ENSMUSG00000031381	1.51587	6.4e-07	6.52e-05	Piga	18700
ENSMUSG00000019996	1.47779	6.43e-07	6.52e-05	Map7	17761
ENSMUSG00000046169	2.94979	6.8e-07	6.87e-05	Adamts6	108154
ENSMUSG00000026483	-2.0866	6.88e-07	6.91e-05	Fam129a	63913
ENSMUSG00000090124	-2.65152	7.14e-07	7.12e-05	Ugt1a7c	394432
ENSMUSG00000040848	-1.30567	7.17e-07	7.12e-05	Sft2d2	108735
ENSMUSG00000084858	-3.51461	7.37e-07	7.27e-05	NA	NA
ENSMUSG00000041957	-1.09719	7.45e-07	7.32e-05	Pkp2	67451
ENSMUSG00000055725	-2.14605	7.66e-07	7.48e-05	Paqr3	231474
ENSMUSG00000021376	-1.68758	7.85e-07	7.63e-05	Tpmt	22017
ENSMUSG00000025321	-2.2066	8.77e-07	8.48e-05	Itgb8	320910
ENSMUSG00000034403	-1.2848	8.9e-07	8.54e-05	Pja1	18744
ENSMUSG00000085208	1.3272	8.94e-07	8.54e-05	Brip1os	74038
ENSMUSG00000032350	-1.59704	8.97e-07	8.54e-05	Gclc	14629
ENSMUSG00000028382	-1.57841	9.31e-07	8.81e-05	Ptbp3	230257
ENSMUSG00000096546	2.39418	1.21e-06	0.000113845	Smlr1	100504474
ENSMUSG00000020097	-1.36782	1.24e-06	0.000115787	Sgpl1	20397
ENSMUSG00000113668	-2.2207	1.24e-06	0.000115787	NA	NA
ENSMUSG00000024395	-1.86089	1.25e-06	0.000115787	Lims2	225341
ENSMUSG00000010830	3.00575	1.26e-06	0.000115787	Kdelr3	105785
ENSMUSG00000078891	-3.10669	1.28e-06	0.00011789	NA	NA
ENSMUSG00000040957	1.66806	1.36e-06	0.000124073	Cables1	63955
ENSMUSG00000071640	-1.73047	1.51e-06	0.000137336	NA	NA
ENSMUSG00000039529	-1.53176	1.62e-06	0.000146075	Atp8b1	54670
ENSMUSG00000047866	-1.36484	1.67e-06	0.00015031	Lonp2	66887
ENSMUSG00000107771	5.31359	1.68e-06	0.00015031	NA	NA
ENSMUSG00000039987	1.51829	1.74e-06	0.000154691	Phtf2	68770
ENSMUSG00000111424	-3.02231	1.82e-06	0.000161439	NA	NA
ENSMUSG00000021884	-3.30351	1.91e-06	0.000168272	Hacl1	56794
ENSMUSG00000041268	-1.46966	1.92e-06	0.000168272	Dmxl2	235380
ENSMUSG00000026819	-1.9652	1.94e-06	0.000169501	Slc25a25	227731
ENSMUSG00000033629	-0.943874	2.03e-06	0.000176159	Hacd3	57874
ENSMUSG00000037583	-4.12566	2.08e-06	0.000180055	Nr0b2	23957
ENSMUSG00000032388	1.51403	2.15e-06	0.000184873	Spg21	27965
ENSMUSG00000027173	-1.38603	2.16e-06	0.000184873	Depdc7	211896
ENSMUSG00000029171	1.36285	2.22e-06	0.000189402	Pgm1	66681
ENSMUSG00000061578	4.29953	2.25e-06	0.000191248	Ksr2	333050
ENSMUSG00000025194	-1.9659	2.26e-06	0.00019137	Abcc2	12780
ENSMUSG00000049791	-1.97417	2.3e-06	0.000193705	Fzd4	14366
ENSMUSG00000029153	-1.54635	2.34e-06	0.000195988	Ociad2	433904
ENSMUSG00000025950	-1.7355	2.45e-06	0.000204171	Idh1	15926
ENSMUSG00000045827	-1.89539	2.62e-06	0.000217843	Serpinb9	20723
ENSMUSG00000042202	-1.86757	2.68e-06	0.000221236	Slc35e2	320541
ENSMUSG00000039616	-1.5389	2.79e-06	0.000229367	Mocos	68591
ENSMUSG00000041220	-1.62711	2.84e-06	0.000232614	Elovl6	170439
ENSMUSG00000031734	2.61981	2.88e-06	0.00023468	Irx3	16373
ENSMUSG00000082341	-1.65921	2.9e-06	0.00023518	NA	NA
ENSMUSG00000037902	-1.85238	2.94e-06	0.000237701	Sirpa	19261
ENSMUSG00000018143	1.36411	2.99e-06	0.000240981	Mafk	17135
ENSMUSG00000056501	-2.38014	3.05e-06	0.000244518	Cebpb	12608
ENSMUSG00000021892	-1.66062	3.19e-06	0.000254791	Sh3bp5	24056
ENSMUSG00000021638	-1.50287	3.27e-06	0.00025999	Ocln	18260
ENSMUSG00000084158	-3.72059	3.34e-06	0.000263466	NA	NA
ENSMUSG00000026576	-1.78524	3.35e-06	0.000263466	Atp1b1	11931
ENSMUSG00000031974	-1.23125	3.37e-06	0.000263834	Abcb10	56199
ENSMUSG00000026193	-2.05402	3.41e-06	0.000266442	Fn1	14268
ENSMUSG00000048572	-5.12716	3.58e-06	0.000278339	Tmem252	226040
ENSMUSG00000032786	-2.58119	3.62e-06	0.000280056	Alas1	11655
ENSMUSG00000028212	1.94234	3.68e-06	0.000283989	Ccne2	12448
ENSMUSG00000023456	-1.13226	3.75e-06	0.000287817	Tpi1	21991
ENSMUSG00000028811	-1.42568	3.77e-06	0.00028784	Yars	107271
ENSMUSG00000042745	2.63113	4.42e-06	0.000336486	Id1	15901
ENSMUSG00000097730	-3.06693	4.51e-06	0.000341707	NA	NA
ENSMUSG00000049493	-1.74622	4.54e-06	0.000341707	Pls1	102502
ENSMUSG00000019232	-1.87771	4.55e-06	0.000341707	Etnppl	71760
ENSMUSG00000012428	-2.62202	4.78e-06	0.000357598	Steap4	117167
ENSMUSG00000068114	1.42507	4.81e-06	0.000358963	Ccdc134	76457
ENSMUSG00000019256	-1.96942	4.91e-06	0.000364446	Ahr	11622
ENSMUSG00000040249	-2.08771	5.09e-06	0.000376147	Lrp1	16971
ENSMUSG00000031545	-1.00611	5.31e-06	0.000390946	Gpat4	102247
ENSMUSG00000086245	2.68231	5.33e-06	0.000390946	NA	NA
ENSMUSG00000078889	-2.52464	5.46e-06	0.000398397	Gm14288	13999
ENSMUSG00000018417	-1.4634	5.47e-06	0.000398397	Myo1b	17912
ENSMUSG00000063558	-1.22968	5.55e-06	0.000402198	Aox1	11761
ENSMUSG00000038578	-2.41198	5.71e-06	0.000411872	Susd1	634731
ENSMUSG00000032366	1.07849	5.96e-06	0.000428622	Tpm1	22003
ENSMUSG00000078896	-2.66077	5.99e-06	0.000428859	Zfp965	100503949
ENSMUSG00000021364	-2.04177	6.04e-06	0.00043115	Elovl2	54326
ENSMUSG00000053208	-1.00391	6.17e-06	0.000438647	NA	NA
ENSMUSG00000032010	-2.42939	6.2e-06	0.000438647	Usp2	53376
ENSMUSG00000037847	-1.5298	6.27e-06	0.000442226	Nmrk1	225994
ENSMUSG00000071633	-2.31869	6.36e-06	0.000446501	Gm4952	240549
ENSMUSG00000047370	1.5859	6.54e-06	0.000457426	NA	NA
ENSMUSG00000037826	-1.79397	6.58e-06	0.00045843	Ppm1k	243382
ENSMUSG00000035539	5.28767	6.69e-06	0.000464443	Ccdc180	381522
ENSMUSG00000022685	1.26586	6.98e-06	0.000483056	Parn	74108
ENSMUSG00000058152	3.94867	7.21e-06	0.000497084	Chsy3	78923
ENSMUSG00000020593	2.09302	7.74e-06	0.000531598	Lpin1	14245
ENSMUSG00000032265	-1.62456	7.96e-06	0.000544293	Tent5a	212943
ENSMUSG00000026623	-1.32703	8.05e-06	0.000547185	Lpgat1	226856
ENSMUSG00000103103	2.65532	8.06e-06	0.000547185	NA	NA
ENSMUSG00000058056	-2.19007	8.62e-06	0.000582984	Palld	72333
ENSMUSG00000025002	3.4208	9.29e-06	0.000625922	Cyp2c55	72082
ENSMUSG00000035199	1.29055	9.73e-06	0.000653067	Arl6ip5	65106
ENSMUSG00000005823	1.27838	9.86e-06	0.000659596	Gpr108	78308
ENSMUSG00000078945	2.58218	1.04e-05	0.000695469	Naip2	17948
ENSMUSG00000042622	-3.75296	1.05e-05	0.000698966	Maff	17133
ENSMUSG00000013419	2.05391	1.06e-05	0.000703528	Zfp651	270210
ENSMUSG00000028641	1.15996	1.07e-05	0.000703528	P3h1	56401
ENSMUSG00000022906	-1.45539	1.09e-05	0.000717603	Parp9	80285
ENSMUSG00000004267	-3.62397	1.1e-05	0.000718094	Eno2	13807
ENSMUSG00000072568	-1.07512	1.1e-05	0.000718348	Lratd2	399603
ENSMUSG00000004451	1.13395	1.11e-05	0.000722109	Ralb	64143
ENSMUSG00000021091	-1.97724	1.12e-05	0.000727821	Serpina3n	20716
ENSMUSG00000078670	-1.34905	1.13e-05	0.000729727	Fam174b	100038347
ENSMUSG00000078612	2.29616	1.15e-05	0.000736012	Fyb2	242594
ENSMUSG00000042406	-1.05617	1.15e-05	0.000736012	Atf4	11911
ENSMUSG00000025586	1.59641	1.16e-05	0.000738259	Cpeb1	12877
ENSMUSG00000037905	1.42948	1.16e-05	0.000739502	Bri3bp	76809
ENSMUSG00000028517	-1.65472	1.18e-05	0.00074564	Plpp3	67916
ENSMUSG00000009772	-2.54132	1.21e-05	0.000767144	Nuak2	74137
ENSMUSG00000034422	-1.43999	1.26e-05	0.000796113	Parp14	547253
ENSMUSG00000034295	-2.67889	1.27e-05	0.000796113	Fhod3	225288
ENSMUSG00000089991	-1.16454	1.28e-05	0.000799577	NA	NA
ENSMUSG00000027947	-1.86418	1.31e-05	0.000817714	Il6ra	16194
ENSMUSG00000025190	1.80764	1.32e-05	0.000818578	Got1	14718
ENSMUSG00000020538	-2.28813	1.32e-05	0.000818783	Srebf1	20787
ENSMUSG00000025575	1.12833	1.35e-05	0.000830095	Cant1	76025
ENSMUSG00000035158	1.4758	1.39e-05	0.000852123	Mitf	17342
ENSMUSG00000085091	-4.73401	1.44e-05	0.000877644	NA	NA
ENSMUSG00000020190	1.28617	1.44e-05	0.000877644	Mknk2	17347
ENSMUSG00000108381	2.25495	1.44e-05	0.000877644	NA	NA
ENSMUSG00000044026	-1.49559	1.45e-05	0.000877766	Slc35g1	240660
ENSMUSG00000078920	-2.15054	1.45e-05	0.000877766	Ifi47	15953
ENSMUSG00000080845	2.49276	1.46e-05	0.000877766	NA	NA
ENSMUSG00000021215	-1.53071	1.46e-05	0.000877766	Net1	56349
ENSMUSG00000030245	1.43808	1.49e-05	0.000893154	Golt1b	66964
ENSMUSG00000029722	-1.62076	1.57e-05	0.000933282	Agfg2	231801
ENSMUSG00000081578	1.99398	1.57e-05	0.000933282	NA	NA
ENSMUSG00000006095	1.23047	1.67e-05	0.000989309	Tbcb	66411
ENSMUSG00000045319	-1.74255	1.68e-05	0.000989598	Proser2	227545
ENSMUSG00000089960	-2.68115	1.69e-05	0.000989598	Ugt1a1	394436
ENSMUSG00000039958	1.43054	1.69e-05	0.000989598	Etfbkmt	320204
ENSMUSG00000022500	-1.24319	1.69e-05	0.000989598	Litaf	56722
ENSMUSG00000039244	1.20483	1.7e-05	0.000993502	E130309D02Rik	231868
ENSMUSG00000067279	-3.35325	1.75e-05	0.001016	Ppp1r3c	53412
ENSMUSG00000050663	-3.98135	1.76e-05	0.00102073	Trhde	237553
ENSMUSG00000030880	1.20603	1.79e-05	0.00103546	Polr3e	26939
ENSMUSG00000046605	1.73154	1.81e-05	0.00104475	B3gntl1	210004
ENSMUSG00000030659	1.44919	1.82e-05	0.00104711	Nucb2	53322
ENSMUSG00000055137	-1.1234	1.84e-05	0.00105209	Sugct	192136
ENSMUSG00000056487	-1.88632	1.86e-05	0.001063	Mettl7a2	393082
ENSMUSG00000020484	-0.927873	1.92e-05	0.00109106	Xbp1	22433
ENSMUSG00000108052	-1.99071	2e-05	0.00113284	NA	NA
ENSMUSG00000108569	-3.02341	2.09e-05	0.00118005	NA	NA
ENSMUSG00000016382	-1.87165	2.12e-05	0.00119589	Pls3	102866
ENSMUSG00000031485	0.960839	2.16e-05	0.00121506	Plpbp	114863
ENSMUSG00000032724	1.37588	2.18e-05	0.00122082	Abtb2	99382
ENSMUSG00000003949	-1.96494	2.21e-05	0.00123179	Hlf	217082
ENSMUSG00000073678	-1.55355	2.22e-05	0.00123581	Pgap1	241062
ENSMUSG00000039770	1.13261	2.27e-05	0.00125439	Ypel5	383295
ENSMUSG00000028128	-2.5495	2.27e-05	0.00125439	F3	14066
ENSMUSG00000097124	-4.59977	2.35e-05	0.00129845	Gm38684	105242407
ENSMUSG00000106239	2.54537	2.42e-05	0.00133233	NA	NA
ENSMUSG00000053886	-1.88939	2.44e-05	0.00133634	Sh2d4a	72281
ENSMUSG00000002032	-1.81886	2.48e-05	0.00135389	Tmem25	71687
ENSMUSG00000015711	1.29727	2.51e-05	0.00136844	Prune1	229589
ENSMUSG00000029616	1.01506	2.52e-05	0.00136983	Erp29	67397
ENSMUSG00000002984	1.05713	2.54e-05	0.00137485	Tomm40	53333
ENSMUSG00000019970	2.39022	2.57e-05	0.00139084	Sgk1	20393
ENSMUSG00000048782	3.7083	2.61e-05	0.00140891	Insc	233752
ENSMUSG00000030279	1.44948	2.64e-05	0.00141924	C2cd5	74741
ENSMUSG00000047963	-1.73384	2.66e-05	0.00142523	Stbd1	52331
ENSMUSG00000046997	-2.02841	2.72e-05	0.00145071	Spsb4	211949
ENSMUSG00000024891	2.85925	2.76e-05	0.0014708	Slc29a2	13340
ENSMUSG00000025075	-1.73081	2.78e-05	0.00147746	Habp2	226243
ENSMUSG00000003585	-1.84564	2.82e-05	0.00149146	Sec14l2	67815
ENSMUSG00000059834	1.56119	2.85e-05	0.00150546	Sclt1	67161
ENSMUSG00000112774	-6.77612	2.9e-05	0.00152634	NA	NA
ENSMUSG00000041119	1.30814	3e-05	0.00157318	Pde9a	18585
ENSMUSG00000081227	1.00881	3.02e-05	0.00158293	NA	NA
ENSMUSG00000029032	-1.55537	3.07e-05	0.00160057	Arhgef16	230972
ENSMUSG00000021973	-1.08983	3.13e-05	0.00162782	Micu2	68514
ENSMUSG00000026885	3.2592	3.19e-05	0.0016576	Ttll11	74410
ENSMUSG00000044313	3.56893	3.28e-05	0.00169468	Mab21l3	242125
ENSMUSG00000057880	-1.74973	3.6e-05	0.00185451	Abat	268860
ENSMUSG00000049764	1.59529	3.6e-05	0.00185451	Zfp280b	64453
ENSMUSG00000022040	-0.987184	3.68e-05	0.00188551	Ephx2	13850
ENSMUSG00000007656	1.39323	3.71e-05	0.0018999	Arpp19	59046
ENSMUSG00000051439	2.23959	3.84e-05	0.00195987	Cd14	12475
ENSMUSG00000019433	1.37414	3.89e-05	0.00197813	Gipc1	67903
ENSMUSG00000091952	2.42343	4.01e-05	0.00203212	NA	NA
ENSMUSG00000068742	-1.67652	4.09e-05	0.00206847	Cry2	12953
ENSMUSG00000034110	1.74763	4.11e-05	0.00207146	Kctd7	212919
ENSMUSG00000054150	-2.13082	4.23e-05	0.00212999	Syne3	212073
ENSMUSG00000034472	5.41328	4.32e-05	0.0021652	Rasd2	75141
ENSMUSG00000099413	2.28219	4.33e-05	0.0021652	Gm17767	100045066
ENSMUSG00000102752	-2.65292	4.36e-05	0.00217352	Gm7694	665574
ENSMUSG00000035372	-1.71311	4.37e-05	0.00217455	1810055G02Rik	72056
ENSMUSG00000022878	-5.41347	4.41e-05	0.002184	Adipoq	11450
ENSMUSG00000063253	1.69463	4.41e-05	0.002184	Scoc	56367
ENSMUSG00000040943	-1.5751	4.5e-05	0.00222002	Tet2	214133
ENSMUSG00000032353	1.2971	4.56e-05	0.0022432	Tmed3	66111
ENSMUSG00000071551	-1.48961	4.57e-05	0.0022432	Akr1c19	432720
ENSMUSG00000026181	-1.06743	4.64e-05	0.00227267	Ppm1f	68606
ENSMUSG00000047757	3.293	4.65e-05	0.00227267	Fancb	237211
ENSMUSG00000040648	-0.956801	4.69e-05	0.00228097	Ppip5k2	227399
ENSMUSG00000074521	-2.40156	4.7e-05	0.00228097	NA	NA
ENSMUSG00000057667	1.38405	4.73e-05	0.00228158	Bloc1s3	232946
ENSMUSG00000027180	-1.24235	4.73e-05	0.00228158	Fbxo3	57443
ENSMUSG00000031442	1.8855	4.73e-05	0.00228158	Mcf2l	17207
ENSMUSG00000074971	1.54085	4.75e-05	0.00228313	Fibin	67606
ENSMUSG00000048600	-2.51166	4.78e-05	0.00228825	NA	NA
ENSMUSG00000037071	-1.67406	4.79e-05	0.00228825	Scd1	20249
ENSMUSG00000020733	-1.12749	4.8e-05	0.00228907	Slc9a3r1	26941
ENSMUSG00000050628	1.82792	4.81e-05	0.00228907	Ubald2	319370
ENSMUSG00000038521	-1.24479	4.83e-05	0.00229133	C1s1	50908
ENSMUSG00000059708	1.59585	4.88e-05	0.00230969	Akap17b	338351
ENSMUSG00000049295	1.82672	4.93e-05	0.00232825	Zfp219	69890
ENSMUSG00000032175	1.13658	4.96e-05	0.00233331	Tyk2	54721
ENSMUSG00000038628	1.3505	5.08e-05	0.00238755	Polr3k	67005
ENSMUSG00000020085	-1.52658	5.1e-05	0.00238818	Aifm2	71361
ENSMUSG00000028838	-1.62489	5.16e-05	0.00241046	Extl1	56219
ENSMUSG00000031504	-1.53937	5.26e-05	0.00245274	Rab20	19332
ENSMUSG00000020334	-1.77424	5.29e-05	0.00245644	Slc22a4	30805
ENSMUSG00000055538	-1.35276	5.34e-05	0.00247402	Zcchc24	71918
ENSMUSG00000026655	-1.22923	5.47e-05	0.00252823	Fam107b	66540
ENSMUSG00000111942	-1.44519	5.66e-05	0.00260483	NA	NA
ENSMUSG00000040740	-1.67047	5.66e-05	0.00260483	Slc25a34	384071
ENSMUSG00000023243	-2.42336	5.71e-05	0.00261515	Kcnk5	16529
ENSMUSG00000078897	-1.97237	5.71e-05	0.00261515	Gm4724	100043915
ENSMUSG00000046688	-1.43756	5.76e-05	0.0026218	Tifa	211550
ENSMUSG00000006310	1.57191	5.77e-05	0.0026218	Zbtb32	58206
ENSMUSG00000030737	-1.09773	5.77e-05	0.0026218	Slco2b1	101488
ENSMUSG00000020000	-2.88799	5.86e-05	0.00265807	Moxd1	59012
ENSMUSG00000030364	-2.55618	5.93e-05	0.00267908	Clec2h	94071
ENSMUSG00000025353	1.51233	5.99e-05	0.00270098	Ormdl2	66844
ENSMUSG00000089951	-2.20616	6.02e-05	0.00270959	NA	NA
ENSMUSG00000031490	-1.64043	6.05e-05	0.00271319	Eif4ebp1	13685
ENSMUSG00000029552	1.43185	6.15e-05	0.00275181	Tes	21753
ENSMUSG00000050545	2.055	6.18e-05	0.002758	Fam228b	207921
ENSMUSG00000025885	-1.85811	6.26e-05	0.00278939	Myo5b	17919
ENSMUSG00000105081	1.70476	6.33e-05	0.00281113	NA	NA
ENSMUSG00000024236	-1.31655	6.34e-05	0.00281113	Svil	225115
ENSMUSG00000052609	-1.79181	6.55e-05	0.00289733	Plekhg3	263406
ENSMUSG00000033308	-1.33211	6.61e-05	0.0029146	Dpyd	99586
ENSMUSG00000037369	1.19493	6.63e-05	0.00291994	Kdm6a	22289
ENSMUSG00000036155	-1.78317	6.67e-05	0.00293018	Mgat5	107895
ENSMUSG00000018727	-2.26626	6.72e-05	0.00294507	Cpsf4l	52670
ENSMUSG00000027006	0.930438	6.77e-05	0.0029583	Dnajc10	66861
ENSMUSG00000032171	1.54189	6.82e-05	0.00296838	Pin1	23988
ENSMUSG00000026637	-2.12391	6.83e-05	0.00296838	Traf5	22033
ENSMUSG00000052062	1.2537	6.88e-05	0.00298182	Pard3b	72823
ENSMUSG00000033416	1.07297	6.9e-05	0.00298182	Gucd1	68778
ENSMUSG00000042834	-3.35921	6.91e-05	0.00298182	Nrep	27528
ENSMUSG00000080115	2.97869	6.92e-05	0.00298277	Eef1akmt3	100504608
ENSMUSG00000044645	1.76529	7.06e-05	0.00303316	NA	NA
ENSMUSG00000090298	-5.35597	7.11e-05	0.00304687	Sult3a2	215895
ENSMUSG00000109511	-1.7313	7.2e-05	0.003081	Nup62	18226
ENSMUSG00000011179	2.26122	7.3e-05	0.00311492	Odc1	18263
ENSMUSG00000083178	-2.95356	7.34e-05	0.00312445	NA	NA
ENSMUSG00000046027	-1.14361	7.52e-05	0.00319506	Stard5	170460
ENSMUSG00000030499	-1.33199	7.66e-05	0.00324614	Kctd15	233107
ENSMUSG00000019948	1.46754	7.87e-05	0.00332801	Actr6	67019
ENSMUSG00000078903	-1.71193	8.09e-05	0.00341378	Gm14391	665001
ENSMUSG00000094594	1.53707	8.27e-05	0.00347892	NA	NA
ENSMUSG00000038080	-1.1859	8.29e-05	0.00347892	Kdm1b	218214
ENSMUSG00000046562	0.92434	8.41e-05	0.0035191	Unc119b	106840
ENSMUSG00000024521	-3.02053	8.43e-05	0.0035191	Pmaip1	58801
ENSMUSG00000021476	-1.2891	8.44e-05	0.0035191	Habp4	56541
ENSMUSG00000038366	-1.41526	8.52e-05	0.00354582	Lasp1	16796
ENSMUSG00000000303	-1.90979	8.66e-05	0.00357864	Cdh1	12550
ENSMUSG00000080950	2.51659	8.66e-05	0.00357864	NA	NA
ENSMUSG00000060671	1.36919	8.67e-05	0.00357864	Atp8b2	54667
ENSMUSG00000029452	1.59482	8.68e-05	0.00357864	Tmem116	77462
ENSMUSG00000032311	-2.07042	8.74e-05	0.0035956	Nrg4	83961
ENSMUSG00000031594	-3.63151	8.87e-05	0.0036419	Fgl1	234199
ENSMUSG00000015305	-1.31899	8.97e-05	0.00367087	Sash1	70097
ENSMUSG00000040174	1.25724	8.99e-05	0.00367087	Alkbh3	69113
ENSMUSG00000046805	-1.03774	9e-05	0.00367087	Mpeg1	17476
ENSMUSG00000015944	2.6041	9.09e-05	0.00369645	Castor2	80909
ENSMUSG00000037542	-1.19402	9.25e-05	0.00375494	Aldh8a1	237320
ENSMUSG00000009108	2.32228	9.3e-05	0.00376612	Gnat2	14686
ENSMUSG00000028179	-1.5164	9.32e-05	0.00376612	Cth	107869
ENSMUSG00000089876	-1.62021	9.39e-05	0.00378287	Tmem102	380705
ENSMUSG00000027737	-3.60312	9.4e-05	0.00378287	Slc7a11	26570
ENSMUSG00000041096	1.23998	9.61e-05	0.00385888	Tspyl2	52808
ENSMUSG00000020430	1.331	9.8e-05	0.00392407	Pes1	64934
ENSMUSG00000036002	1.28463	0.000100124	0.00399556	Fam214b	230088
ENSMUSG00000051065	-1.55469	0.00010019	0.00399556	Mb21d2	239796
ENSMUSG00000040296	-1.5871	0.00010124	0.00402866	Ddx58	230073
ENSMUSG00000036469	2.31127	0.000101769	0.00403843	44256	72925
ENSMUSG00000075703	-1.70731	0.000101928	0.00403843	Selenoi	28042
ENSMUSG00000027692	-2.01285	0.000102744	0.00406193	Tnik	665113
ENSMUSG00000060530	4.51941	0.000104062	0.00410517	2310069G16Rik	69659
ENSMUSG00000004530	-1.48999	0.00010505	0.00413322	Coro1c	23790
ENSMUSG00000026879	-1.26298	0.000105226	0.00413322	Gsn	227753
ENSMUSG00000030609	1.02092	0.000107311	0.0042061	Aen	68048
ENSMUSG00000114733	-1.10301	0.00010865	0.00424943	NA	NA
ENSMUSG00000071856	-2.0929	0.000109489	0.00427008	Mcc	328949
ENSMUSG00000030465	-1.55315	0.000109854	0.00427008	Psd3	234353
ENSMUSG00000022262	-1.71966	0.000109879	0.00427008	Dnah5	110082
ENSMUSG00000115247	-1.51057	0.000110906	0.00430085	NA	NA
ENSMUSG00000041324	-2.38779	0.00011225	0.00434373	Inhba	16323
ENSMUSG00000017802	-0.953424	0.000113194	0.00436722	Retreg3	67998
ENSMUSG00000029053	1.22221	0.000113335	0.00436722	Prkcz	18762
ENSMUSG00000085513	-3.11549	0.000114656	0.00440368	NA	NA
ENSMUSG00000045287	1.46828	0.000114763	0.00440368	Rtn4rl1	237847
ENSMUSG00000040414	1.32444	0.000116777	0.00447155	Slc25a28	246696
ENSMUSG00000047238	1.82654	0.000120243	0.00459465	Mageh1	75625
ENSMUSG00000005656	1.02219	0.000121851	0.00464637	Snx6	72183
ENSMUSG00000036943	1.16882	0.000122829	0.0046739	Rab8b	235442
ENSMUSG00000107092	2.33282	0.000123289	0.00468164	NA	NA
ENSMUSG00000075033	2.87083	0.00012428	0.0047095	Nxpe3	385658
ENSMUSG00000003849	-1.06835	0.000125349	0.00474018	Nqo1	18104
ENSMUSG00000090213	1.19633	0.000126658	0.00477975	Tmem189	407243
ENSMUSG00000036966	1.06894	0.000127618	0.00480607	Spryd3	223918
ENSMUSG00000029826	-1.25091	0.000133083	0.00500158	Zc3hav1	78781
ENSMUSG00000032606	1.5591	0.000134675	0.00505099	Nicn1	66257
ENSMUSG00000020102	-1.7064	0.000138243	0.00517419	Slc16a7	20503
ENSMUSG00000102329	2.49097	0.000139201	0.00519941	NA	NA
ENSMUSG00000038042	1.30518	0.000140259	0.0052191	Ptpdc1	218232
ENSMUSG00000083599	1.49703	0.0001403	0.0052191	NA	NA
ENSMUSG00000039813	2.12347	0.000141866	0.00526664	Tbc1d2	381605
ENSMUSG00000030103	-1.53449	0.000143241	0.00530687	Bhlhe40	20893
ENSMUSG00000028633	1.60676	0.000144041	0.00531996	Ctps	51797
ENSMUSG00000048826	-1.43032	0.000144272	0.00531996	Dact2	240025
ENSMUSG00000033032	1.63141	0.000144468	0.00531996	Afap1l1	106877
ENSMUSG00000006538	-3.46902	0.000145933	0.00536312	Ihh	16147
ENSMUSG00000031767	1.93542	0.000147043	0.00539306	Nudt7	67528
ENSMUSG00000020072	-1.17066	0.000147886	0.0054123	Pbld2	67307
ENSMUSG00000024970	2.06676	0.00014816	0.0054123	Spindoc	68229
ENSMUSG00000050069	-3.0333	0.000149813	0.00546175	Grem2	23893
ENSMUSG00000092607	1.2693	0.000150914	0.00549092	Scnm1	69269
ENSMUSG00000023176	-3.2442	0.000151592	0.00550463	Cpn2	71756
ENSMUSG00000032656	1.83399	0.000152767	0.00553629	44258	320253
ENSMUSG00000068874	-1.35734	0.000155229	0.00561439	Selenbp1	20341
ENSMUSG00000041959	1.71424	0.000158273	0.00571298	S100a10	20194
ENSMUSG00000029761	1.14756	0.000158681	0.00571298	Cald1	109624
ENSMUSG00000027820	-1.65229	0.000158894	0.00571298	Mme	17380
ENSMUSG00000039238	-3.46648	0.000167577	0.00601336	Zfp750	319530
ENSMUSG00000021748	1.14179	0.00016981	0.00608154	Pdhb	68263
ENSMUSG00000087606	-4.55836	0.00017587	0.00628623	NA	NA
ENSMUSG00000004947	1.42484	0.00017757	0.00633462	Dtx2	74198
ENSMUSG00000028680	-1.95152	0.000178573	0.00635795	Plk3	12795
ENSMUSG00000031960	-1.45933	0.000179451	0.0063664	Aars	234734
ENSMUSG00000095199	-2.19051	0.000179783	0.0063664	Zfp968	100043914
ENSMUSG00000090171	-2.45615	0.000179856	0.0063664	Ugt1a2	22236
ENSMUSG00000070594	-1.24178	0.000183494	0.00648262	Gm4788	214403
ENSMUSG00000017299	1.37753	0.000184991	0.00652038	Dnttip1	76233
ENSMUSG00000033102	-1.58135	0.000185277	0.00652038	Cdc14b	218294
ENSMUSG00000073565	-3.08925	0.000188095	0.00660685	Prr16	71373
ENSMUSG00000052229	-3.06375	0.000190413	0.00666919	Gpr17	574402
ENSMUSG00000030207	-1.51709	0.0001906	0.00666919	Fam234b	74525
ENSMUSG00000024866	-1.28239	0.000191472	0.00668688	Acy3	71670
ENSMUSG00000023951	-1.01593	0.000192058	0.00669456	Vegfa	22339
ENSMUSG00000029597	-2.1211	0.000192783	0.00670701	Sds	231691
ENSMUSG00000078901	-2.11394	0.000193509	0.00671947	Gm14440	100503353
ENSMUSG00000003617	-1.25432	0.000201267	0.0069756	Cp	12870
ENSMUSG00000039835	1.74834	0.000203495	0.00703948	Nhsl1	215819
ENSMUSG00000027882	-0.945671	0.000204048	0.00704526	Stxbp3	20912
ENSMUSG00000116991	-1.80833	0.000205617	0.00708603	NA	NA
ENSMUSG00000062545	2.63585	0.000208781	0.00718153	Tlr12	384059
ENSMUSG00000038957	-1.64102	0.000210812	0.00723776	Edc3	353190
ENSMUSG00000037098	1.47374	0.000213078	0.00730182	Rab11fip3	215445
ENSMUSG00000026520	1.5946	0.000214112	0.00731285	Pycr2	69051
ENSMUSG00000039457	-1.95007	0.000214201	0.00731285	Ppl	19041
ENSMUSG00000016534	-0.884416	0.000215485	0.00734296	Lamp2	16784
ENSMUSG00000030849	-1.65421	0.000217916	0.00741198	Fgfr2	14183
ENSMUSG00000025858	1.11367	0.000223574	0.00759028	Get4	67604
ENSMUSG00000025037	1.73642	0.000225222	0.00763205	Maoa	17161
ENSMUSG00000036478	-1.74384	0.000228293	0.00771361	Btg1	12226
ENSMUSG00000030671	-0.997152	0.000228473	0.00771361	Pde3b	18576
ENSMUSG00000032047	-0.908973	0.000231725	0.00780895	Acat1	110446
ENSMUSG00000037594	1.54752	0.000238743	0.00803064	Clba1	217887
ENSMUSG00000016206	1.87003	0.000241612	0.0081122	H2-M3	14991
ENSMUSG00000044937	1.82536	0.00024246	0.00812574	Ttc41	103220
ENSMUSG00000028412	-1.18669	0.00024404	0.00816373	Slc44a1	100434
ENSMUSG00000044197	-1.96143	0.000245298	0.00818355	Gpr146	80290
ENSMUSG00000032315	-1.84988	0.000245773	0.00818355	Cyp1a1	13076
ENSMUSG00000065979	-0.919747	0.000245977	0.00818355	Cpped1	223978
ENSMUSG00000050373	1.14782	0.000248401	0.00824918	Snx21	101113
ENSMUSG00000040181	-1.32057	0.00025165	0.0083415	Fmo1	14261
ENSMUSG00000045896	1.17285	0.000252095	0.0083415	Paip2b	232164
ENSMUSG00000034282	4.48458	0.000252918	0.00835362	Evpl	14027
ENSMUSG00000054757	-2.3972	0.000253999	0.00837419	Akr1c20	116852
ENSMUSG00000023259	1.51821	0.000254554	0.00837735	Slc26a6	171429
ENSMUSG00000087241	3.3305	0.000257647	0.00846147	NA	NA
ENSMUSG00000062980	-1.18348	0.000258037	0.00846147	Cped1	214642
ENSMUSG00000031861	3.99832	0.000258608	0.00846499	Lpar2	53978
ENSMUSG00000040170	-1.98766	0.000259939	0.00849335	Fmo2	55990
ENSMUSG00000032058	-1.57266	0.00026143	0.00852681	Ppp2r1b	73699
ENSMUSG00000038422	-2.06991	0.000261918	0.0085275	Hdhd3	72748
ENSMUSG00000022204	0.998506	0.00026377	0.00857254	Ngdn	68966
ENSMUSG00000022864	1.56746	0.000270129	0.00876359	D16Ertd472e	67102
ENSMUSG00000022707	-0.870548	0.000277029	0.00897151	Gbe1	74185
ENSMUSG00000057666	1.20345	0.000279257	0.00902765	Gapdh	14433
ENSMUSG00000042831	1.17061	0.000280168	0.00904111	Alkbh6	233065
ENSMUSG00000029536	1.19699	0.000282681	0.00910611	Gatc	384281
ENSMUSG00000009733	1.06884	0.000285071	0.00916695	Tfcp2	21422
ENSMUSG00000033955	-1.53703	0.000286466	0.00919562	Tnks1bp1	228140
ENSMUSG00000027984	-1.12341	0.000287671	0.00921348	Hadh	15107
ENSMUSG00000044647	5.99482	0.000288032	0.00921348	Csrnp3	77771
ENSMUSG00000036432	1.0543	0.000290379	0.00925803	Siah2	20439
ENSMUSG00000033446	-1.42922	0.000290438	0.00925803	Lpar6	67168
ENSMUSG00000078899	-1.78087	0.000295651	0.00940778	Gm14434	668039
ENSMUSG00000040472	-1.13746	0.000296244	0.00941026	Rabggta	56187
ENSMUSG00000074529	-3.23173	0.000300317	0.00952307	Zfp972	78703
ENSMUSG00000030954	-5.1884	0.000301961	0.0095586	Gp2	67133
ENSMUSG00000047638	-1.38286	0.000303264	0.00958324	Nr1h4	20186
ENSMUSG00000057342	-1.05951	0.000304561	0.00960761	Sphk2	56632
ENSMUSG00000000976	-1.35346	0.000308161	0.0097044	Heatr6	217026
ENSMUSG00000078851	1.87463	0.000314196	0.00987744	H2aw	319162
ENSMUSG00000038745	-1.35531	0.000315176	0.0098912	Nlrp6	101613
ENSMUSG00000026072	-1.59697	0.000321368	0.0100682	Il1r1	16177
ENSMUSG00000041684	-0.911889	0.000325437	0.0101764	Bivm	246229
ENSMUSG00000020561	1.47275	0.000326168	0.0101764	Twistnb	28071
ENSMUSG00000028995	-1.06637	0.00032649	0.0101764	Fam126a	84652
ENSMUSG00000037376	0.958536	0.00033158	0.0103064	Trmt6	66926
ENSMUSG00000048772	-2.02552	0.000332186	0.0103064	Tmem53	68777
ENSMUSG00000043415	1.54701	0.000332356	0.0103064	Otud1	71198
ENSMUSG00000078887	-1.61141	0.000336183	0.0104074	Gm6710	626832
ENSMUSG00000025314	-1.45227	0.000337546	0.0104185	Ptprj	19271
ENSMUSG00000069273	2.23859	0.000337681	0.0104185	H3c6	319151
ENSMUSG00000001120	1.95429	0.00034013	0.0104763	Pcbp3	59093
ENSMUSG00000082905	-1.49905	0.000347088	0.0106727	NA	NA
ENSMUSG00000032591	1.37908	0.000347723	0.0106742	Mst1	15235
ENSMUSG00000025040	1.64313	0.000349273	0.0107038	Fundc1	72018
ENSMUSG00000022836	-1.52548	0.000350187	0.0107138	Mylk	107589
ENSMUSG00000031173	-4.96656	0.000353113	0.0107853	Otc	18416
ENSMUSG00000032014	-1.38877	0.000353921	0.0107919	Oaf	102644
ENSMUSG00000111537	2.80668	0.000355897	0.0108297	NA	NA
ENSMUSG00000023068	1.05857	0.000356863	0.0108297	Nus1	52014
ENSMUSG00000020099	1.6496	0.000356937	0.0108297	Unc5b	107449
ENSMUSG00000020255	1.21267	0.000359267	0.0108823	D10Wsu102e	28109
ENSMUSG00000023942	-1.58115	0.000360332	0.0108965	Slc29a1	63959
ENSMUSG00000025402	-1.97263	0.000360946	0.010897	Nab2	17937
ENSMUSG00000044748	-2.74869	0.000363644	0.0109603	Defb1	13214
ENSMUSG00000026229	-0.98598	0.000364866	0.0109791	Psmd1	70247
ENSMUSG00000030259	-1.01018	0.000368025	0.0110559	Rassf8	71323
ENSMUSG00000035954	-1.5095	0.000369635	0.011086	Dock4	238130
ENSMUSG00000091572	3.42025	0.000373514	0.011184	Vmn2r3	637004
ENSMUSG00000105786	-1.88715	0.000379729	0.0113515	NA	NA
ENSMUSG00000028410	-1.40963	0.000383258	0.0114383	Dnaja1	15502
ENSMUSG00000029405	-1.08123	0.000385836	0.0114789	G3bp2	23881
ENSMUSG00000111242	-1.3144	0.000385877	0.0114789	NA	NA
ENSMUSG00000031568	0.853031	0.000389239	0.0115601	Rwdd4a	192174
ENSMUSG00000037613	5.55839	0.00039221	0.0116294	Tnfrsf23	79201
ENSMUSG00000109807	-2.96702	0.000394574	0.0116805	NA	NA
ENSMUSG00000025383	3.49049	0.000396179	0.0117091	Il23a	83430
ENSMUSG00000006522	-1.98683	0.000398327	0.0117535	Itih3	16426
ENSMUSG00000020044	-1.36046	0.000401692	0.0118324	Timp3	21859
ENSMUSG00000083994	1.37469	0.000402296	0.0118324	NA	NA
ENSMUSG00000050538	3.57385	0.000405469	0.0118967	B230217C12Rik	68127
ENSMUSG00000022912	-0.897878	0.000406257	0.0118967	Pros1	19128
ENSMUSG00000020682	2.23864	0.000406434	0.0118967	Mmp28	118453
ENSMUSG00000044014	-4.29343	0.000407168	0.0118991	Npy5r	18168
ENSMUSG00000026542	6.45358	0.000412622	0.0120392	Apcs	20219
ENSMUSG00000025085	-1.19247	0.000415189	0.0120908	Ablim1	226251
ENSMUSG00000058163	-1.96692	0.000415842	0.0120908	Gm5431	432555
ENSMUSG00000106755	-1.01313	0.000416376	0.0120908	NA	NA
ENSMUSG00000028378	-0.979844	0.000418375	0.0121176	Ptgr1	67103
ENSMUSG00000034160	-1.12892	0.000418626	0.0121176	Ogt	108155
ENSMUSG00000068877	-1.37376	0.000421437	0.0121605	Selenbp2	20342
ENSMUSG00000100954	2.56282	0.000421441	0.0121605	NA	NA
ENSMUSG00000005682	1.36627	0.000422702	0.0121777	Pan2	103135
ENSMUSG00000041592	2.23349	0.000424236	0.0122026	Sdk2	237979
ENSMUSG00000008540	-1.21172	0.000425805	0.0122285	Mgst1	56615
ENSMUSG00000047230	-1.48921	0.000428602	0.0122805	Cldn2	12738
ENSMUSG00000036898	-1.34927	0.000429235	0.0122805	Zfp157	72154
ENSMUSG00000034854	1.10552	0.000429633	0.0122805	Mfsd12	73822
ENSMUSG00000000708	-0.929446	0.000431379	0.0123112	Kat2b	18519
ENSMUSG00000017009	-1.43221	0.000432628	0.0123275	Sdc4	20971
ENSMUSG00000070644	-1.46893	0.000434308	0.0123426	Etnk2	214253
ENSMUSG00000039428	-1.09852	0.000434508	0.0123426	Tmem135	72759
ENSMUSG00000082791	-1.79021	0.000435563	0.0123533	NA	NA
ENSMUSG00000040297	1.2251	0.000436954	0.0123593	Suco	226551
ENSMUSG00000095143	-1.72042	0.000437125	0.0123593	Hsd3b4	15495
ENSMUSG00000082087	1.69061	0.000440014	0.0124217	NA	NA
ENSMUSG00000016756	-1.2476	0.000442408	0.01247	Cmah	12763
ENSMUSG00000050359	3.35852	0.000450069	0.0126664	Sprr1a	20753
ENSMUSG00000035473	-1.18758	0.000451991	0.0127009	Galm	319625
ENSMUSG00000061175	-1.5778	0.000453687	0.012729	Fnip2	329679
ENSMUSG00000021591	-1.56858	0.000462644	0.0129604	Glrx	93692
ENSMUSG00000035234	1.29457	0.000467933	0.0130885	Abraxas1	70681
ENSMUSG00000038145	-1.08857	0.000477101	0.0133245	Snrk	20623
ENSMUSG00000003062	1.53103	0.000478089	0.0133318	Stard3nl	76205
ENSMUSG00000029482	2.10713	0.000481721	0.0134126	Aacs	78894
ENSMUSG00000027559	-1.48593	0.000486071	0.0135131	Car3	12350
ENSMUSG00000021179	1.09441	0.000490313	0.0136103	Nrde2	217827
ENSMUSG00000074170	0.875942	0.00049435	0.0137015	Plekhf1	72287
ENSMUSG00000033060	-1.41531	0.000496771	0.0137478	Lmo7	380928
ENSMUSG00000031722	-1.20418	0.000500389	0.0138269	Hp	15439
ENSMUSG00000024978	-1.29916	0.000504127	0.0138926	Gpam	14732
ENSMUSG00000028973	1.102	0.000504285	0.0138926	Abcb8	74610
ENSMUSG00000052085	-1.80669	0.000511997	0.0140838	Dock8	76088
ENSMUSG00000097503	3.18041	0.000513914	0.0141152	3110045C21Rik	67303
ENSMUSG00000097177	2.00332	0.000522378	0.0143262	9330159M07Rik	319673
ENSMUSG00000030884	-0.78341	0.000523457	0.0143342	Uqcrc2	67003
ENSMUSG00000022434	1.04719	0.000526123	0.0143726	Fam118a	73225
ENSMUSG00000111864	-4.67808	0.000526433	0.0143726	NA	NA
ENSMUSG00000047036	-1.03825	0.000536118	0.0146152	Zfp445	235682
ENSMUSG00000034320	1.15526	0.000538162	0.0146491	Slc26a2	13521
ENSMUSG00000008575	-1.55119	0.000541036	0.0147054	Nfib	18028
ENSMUSG00000019864	-1.15066	0.000543122	0.0147222	Rtn4ip1	170728
ENSMUSG00000020604	-1.30897	0.000543278	0.0147222	Arsg	74008
ENSMUSG00000038298	-1.14436	0.000544073	0.0147222	Pdzk1	59020
ENSMUSG00000045316	-0.936833	0.000550789	0.0148819	Fahd1	68636
ENSMUSG00000032456	1.26084	0.000554172	0.0149512	Nmnat3	74080
ENSMUSG00000031150	1.83633	0.000555353	0.0149609	Ccdc120	54648
ENSMUSG00000044674	1.18622	0.000558895	0.0150342	Fzd1	14362
ENSMUSG00000038039	1.36227	0.000567798	0.0152512	Gcc2	70297
ENSMUSG00000028392	-2.52045	0.000572983	0.0153679	Bspry	192120
ENSMUSG00000029777	-1.08258	0.000577264	0.01546	Gars	353172
ENSMUSG00000030104	-1.08348	0.000589222	0.0157572	Edem1	192193
ENSMUSG00000024818	-1.49264	0.000593538	0.0158336	Slc25a45	107375
ENSMUSG00000010025	-1.06429	0.000593813	0.0158336	Aldh3a2	11671
ENSMUSG00000022838	3.51126	0.000600182	0.0159801	Eaf2	106389
ENSMUSG00000021998	-1.29291	0.00060259	0.0160208	Lcp1	18826
ENSMUSG00000032601	-1.27222	0.000607118	0.0161178	Prkar2a	19087
ENSMUSG00000033898	-1.08675	0.000608193	0.0161229	Cfhr2	545366
ENSMUSG00000032363	-2.01043	0.0006185	0.0163723	Adamts7	108153
ENSMUSG00000031431	-2.48138	0.000619765	0.0163821	Tsc22d3	14605
ENSMUSG00000084788	-4.74432	0.00062172	0.0163897	NA	NA
ENSMUSG00000020250	-1.23154	0.000622321	0.0163897	Txnrd1	50493
ENSMUSG00000028273	-1.12525	0.000622746	0.0163897	Pdlim5	56376
ENSMUSG00000031271	2.97078	0.000625354	0.0164347	Serpina7	331535
ENSMUSG00000037235	0.684964	0.000634478	0.0166505	Mxd4	17122
ENSMUSG00000043432	1.43404	0.000636633	0.0166831	Leng9	243813
ENSMUSG00000085793	1.12641	0.000637975	0.0166943	Lin52	217708
ENSMUSG00000034109	1.28166	0.000644028	0.0168286	Golim4	73124
ENSMUSG00000027630	-1.25138	0.000646597	0.0168716	Tbl1xr1	81004
ENSMUSG00000023266	1.85316	0.000658969	0.0171699	Frs3	107971
ENSMUSG00000034168	-1.42587	0.000661497	0.0172112	Irf2bpl	238330
ENSMUSG00000039994	-2.10813	0.000663721	0.0172445	Timeless	21853
ENSMUSG00000034258	-1.52734	0.000673813	0.0174606	Flvcr2	217721
ENSMUSG00000044447	-1.48522	0.000673953	0.0174606	Dock5	68813
ENSMUSG00000024190	-1.62	0.000680734	0.0175983	Dusp1	19252
ENSMUSG00000047547	0.817041	0.000681195	0.0175983	Cltb	74325
ENSMUSG00000049265	-3.77096	0.000683852	0.017642	Kcnk3	16527
ENSMUSG00000026944	-1.70354	0.00068904	0.0177313	Abca2	11305
ENSMUSG00000024241	-1.48766	0.000689252	0.0177313	Sos1	20662
ENSMUSG00000000308	-4.59796	0.000691937	0.0177753	Ckmt1	12716
ENSMUSG00000032386	-0.948771	0.000695907	0.0178522	Trip4	56404
ENSMUSG00000026893	1.74802	0.000708679	0.0181543	Gca	227960
ENSMUSG00000072294	-1.38761	0.000710835	0.018184	Klf12	16597
ENSMUSG00000071414	1.9404	0.000712841	0.0182099	NA	NA
ENSMUSG00000062210	1.44371	0.000717635	0.0183067	Tnfaip8	106869
ENSMUSG00000078870	-1.63076	0.000720222	0.0183471	Gm14410	100043403
ENSMUSG00000030269	0.969523	0.000732313	0.0186291	Mtmr14	97287
ENSMUSG00000042628	-0.994811	0.000743149	0.0188617	Zfyve1	217695
ENSMUSG00000035104	-1.22851	0.000743521	0.0188617	Eva1a	232146
ENSMUSG00000052331	-1.16107	0.000745493	0.0188855	Ankrd44	329154
ENSMUSG00000037709	-1.62631	0.000757394	0.0191442	Fam13a	58909
ENSMUSG00000022178	-1.53864	0.000757803	0.0191442	Ajuba	16475
ENSMUSG00000037278	0.997564	0.000759332	0.0191564	Tmem97	69071
ENSMUSG00000030089	2.27554	0.000763462	0.019234	Slc41a3	71699
ENSMUSG00000021224	-1.23646	0.000765579	0.01925	Numb	18222
ENSMUSG00000003948	-1.204	0.000766208	0.01925	Mmd	67468
ENSMUSG00000015243	-1.4671	0.000767914	0.0192664	Abca1	11303
ENSMUSG00000021222	-1.61903	0.000772125	0.0193455	Dcaf4	73828
ENSMUSG00000038217	-1.35812	0.000774026	0.0193666	Tlcd2	380712
ENSMUSG00000030747	1.08301	0.000788366	0.0196984	Dgat2	67800
ENSMUSG00000031953	0.930419	0.000802772	0.0200309	Tmem170	66817
ENSMUSG00000025371	1.29811	0.000810113	0.0201865	Chmp6	208092
ENSMUSG00000022340	2.1666	0.000813463	0.0202424	Sybu	319613
ENSMUSG00000026014	-0.845281	0.000815192	0.0202479	Raph1	77300
ENSMUSG00000031725	-0.868717	0.000816821	0.0202479	Ces1f	234564
ENSMUSG00000022894	-1.41459	0.000817864	0.0202479	Adamts5	23794
ENSMUSG00000025813	-1.79032	0.000818962	0.0202479	Homer2	26557
ENSMUSG00000045817	-1.01299	0.000819227	0.0202479	Zfp36l2	12193
ENSMUSG00000029253	1.56013	0.000826051	0.0203889	Cenpc1	12617
ENSMUSG00000001786	0.85714	0.000829461	0.0204044	Fbxo7	69754
ENSMUSG00000036078	-1.18725	0.0008295	0.0204044	Sigmar1	18391
ENSMUSG00000086414	3.0648	0.000830523	0.0204044	NA	NA
ENSMUSG00000040471	-2.27456	0.000831145	0.0204044	Ggt6	71522
ENSMUSG00000027075	-1.35408	0.000833517	0.0204352	Slc43a1	72401
ENSMUSG00000116262	-2.30201	0.000835104	0.0204466	NA	NA
ENSMUSG00000032558	1.34273	0.000842097	0.0205902	Nphp3	74025
ENSMUSG00000039632	-3.24935	0.000845707	0.0206232	Ccdc151	77609
ENSMUSG00000026117	-4.82394	0.000846793	0.0206232	Zap70	22637
ENSMUSG00000042570	1.34915	0.000846834	0.0206232	Mier2	70427
ENSMUSG00000036499	-1.14042	0.000857428	0.0208534	Eea1	216238
ENSMUSG00000024601	-0.858208	0.000859894	0.0208856	Isoc1	66307
ENSMUSG00000022512	-2.48668	0.000874985	0.021199	Cldn1	12737
ENSMUSG00000046840	-1.84938	0.00087512	0.021199	Hnf4aos	68314
ENSMUSG00000046380	1.31325	0.000878529	0.0212011	Jrk	16469
ENSMUSG00000029094	1.81193	0.000878795	0.0212011	Afap1	70292
ENSMUSG00000062098	-1.07101	0.000880056	0.0212011	Btbd3	228662
ENSMUSG00000027865	1.11823	0.000880957	0.0212011	Gdap2	14547
ENSMUSG00000034793	1.03673	0.000881008	0.0212011	G6pc3	68401
ENSMUSG00000021025	-1.22546	0.000887373	0.0213261	Nfkbia	18035
ENSMUSG00000050812	-0.840739	0.000897211	0.0214716	Ecpas	230249
ENSMUSG00000026986	-1.3602	0.000897738	0.0214716	Hnmt	140483
ENSMUSG00000047139	1.5546	0.00089839	0.0214716	Cd24a	12484
ENSMUSG00000027035	-1.29798	0.000900065	0.0214716	Cers6	241447
ENSMUSG00000045087	-3.35323	0.000901075	0.0214716	S1pr5	94226
ENSMUSG00000055980	-1.64163	0.000901615	0.0214716	Irs1	16367
ENSMUSG00000054894	1.3263	0.000902626	0.0214716	Dmac2l	68055
ENSMUSG00000049721	-1.74956	0.00090283	0.0214716	Gal3st1	53897
ENSMUSG00000103922	0.98133	0.000905978	0.0215185	NA	NA
ENSMUSG00000106330	3.62173	0.000915331	0.0217124	NA	NA
ENSMUSG00000032194	-1.56215	0.000921456	0.0218016	Kank2	235041
ENSMUSG00000045752	0.929008	0.000921481	0.0218016	Tssc4	56844
ENSMUSG00000117192	3.57187	0.000924815	0.0218522	NA	NA
ENSMUSG00000022544	1.0296	0.000929673	0.0219217	Eef2kmt	70511
ENSMUSG00000030602	1.08305	0.000930156	0.0219217	Pak4	70584
ENSMUSG00000059811	-0.778543	0.000937002	0.0220546	Atl2	56298
ENSMUSG00000020707	-1.3422	0.000940976	0.0221196	Rnf135	71956
ENSMUSG00000016520	-1.66688	0.000943101	0.022141	Lnx2	140887
ENSMUSG00000022304	-1.84248	0.000958832	0.0224579	Dpys	64705
ENSMUSG00000030706	1.26214	0.00096032	0.0224579	Mrpl48	52443
ENSMUSG00000027933	1.31214	0.00096157	0.0224579	Ints3	229543
ENSMUSG00000043870	1.13305	0.000963059	0.0224579	NA	NA
ENSMUSG00000022353	-1.52165	0.000964043	0.0224579	Mtss1	211401
ENSMUSG00000029101	-1.32584	0.000964553	0.0224579	Rgs12	71729
ENSMUSG00000002233	-0.960785	0.000965205	0.0224579	Rhoc	11853
ENSMUSG00000058761	-1.30219	0.00096696	0.0224701	Rnf169	108937
ENSMUSG00000055675	-1.79849	0.000982803	0.0228093	Kbtbd11	74901
ENSMUSG00000053641	-1.37162	0.00099648	0.0230747	Dennd4a	102442
ENSMUSG00000041828	-1.50781	0.00099796	0.0230747	Abca8a	217258
ENSMUSG00000041471	-1.95111	0.000998029	0.0230747	Shld2	75698
ENSMUSG00000054453	2.42756	0.00100154	0.0231266	Sytl5	236643
ENSMUSG00000020326	1.32578	0.00101694	0.0234323	Ccng1	12450
ENSMUSG00000026691	-5.00617	0.00101735	0.0234323	Fmo3	14262
ENSMUSG00000039533	-2.14075	0.00102231	0.023517	Mmd2	75104
ENSMUSG00000026304	-1.80342	0.00103384	0.0237524	Rab17	19329
ENSMUSG00000044066	-0.902024	0.00103862	0.0238321	Cep68	216543
ENSMUSG00000036052	1.39331	0.00104028	0.0238404	Dnajb5	56323
ENSMUSG00000022032	-4.17703	0.00104345	0.023883	Scara5	71145
ENSMUSG00000025869	0.893112	0.00105606	0.0241347	Nop16	28126
ENSMUSG00000029247	-0.846873	0.00105709	0.0241347	Paics	67054
ENSMUSG00000072969	1.31271	0.0010661	0.02431	Armcx5	494468
ENSMUSG00000051483	-1.85916	0.00106897	0.024345	Cbr1	12408
ENSMUSG00000030934	-1.44985	0.00107127	0.0243671	Oat	18242
ENSMUSG00000005413	-2.22155	0.00107294	0.0243746	Hmox1	15368
ENSMUSG00000009013	1.54112	0.0010836	0.0245862	Dynll1	56455
ENSMUSG00000021127	-1.62844	0.00109056	0.0247135	Zfp36l1	12192
ENSMUSG00000026048	-0.706549	0.00109599	0.0248057	Ercc5	22592
ENSMUSG00000009569	-1.55017	0.0011117	0.0251301	Mrtfb	239719
ENSMUSG00000108825	-1.34762	0.00111813	0.0252442	NA	NA
ENSMUSG00000015668	0.880819	0.00113268	0.0255413	Pdzd11	72621
ENSMUSG00000026922	-1.38988	0.00113603	0.0255665	Agpat2	67512
ENSMUSG00000020017	-1.47358	0.00113781	0.0255665	Hal	15109
ENSMUSG00000061838	-0.975823	0.001138	0.0255665	Suclg2	20917
ENSMUSG00000024421	-1.74508	0.00116187	0.026068	Lama3	16774
ENSMUSG00000039461	1.26178	0.00116318	0.026068	Tcta	102791
ENSMUSG00000026857	1.17926	0.00117155	0.0262234	Ntmt1	66617
ENSMUSG00000078881	-1.71219	0.00117561	0.0262821	Gm14434	668039
ENSMUSG00000027506	1.16432	0.00117843	0.0263129	Tpd52	21985
ENSMUSG00000023960	-1.15371	0.00118633	0.0264572	Enpp5	83965
ENSMUSG00000027932	2.06501	0.00119139	0.0265375	Slc27a3	26568
ENSMUSG00000071226	-1.36079	0.00120351	0.0267749	Cecr2	330409
ENSMUSG00000053550	5.28747	0.00120564	0.0267895	Shisa7	232813
ENSMUSG00000021610	0.86531	0.0012078	0.0268049	Clptm1l	218335
ENSMUSG00000021916	1.02452	0.00121738	0.0269848	Glt8d1	76485
ENSMUSG00000040612	-1.32641	0.00122321	0.0270812	Ildr2	100039795
ENSMUSG00000096852	0.629604	0.00122471	0.0270815	Cyp2d12	380997
ENSMUSG00000024790	1.43495	0.00123767	0.0273102	Sac3d1	66406
ENSMUSG00000078532	5.56986	0.00123804	0.0273102	Nkain1	67149
ENSMUSG00000031119	-1.77481	0.00124005	0.0273214	Gpc4	14735
ENSMUSG00000027699	-2.01841	0.00124249	0.0273424	Ect2	13605
ENSMUSG00000033967	2.42571	0.00124413	0.0273454	Rnf225	381845
ENSMUSG00000021281	-1.32101	0.00124858	0.0274101	Tnfaip2	21928
ENSMUSG00000046230	-0.940128	0.00125405	0.0274972	Vps13a	271564
ENSMUSG00000037780	1.42611	0.00126867	0.0277845	Mbl1	17194
ENSMUSG00000107304	-3.27848	0.00127285	0.0278427	NA	NA
ENSMUSG00000021838	1.34644	0.0012798	0.0279613	Samd4	74480
ENSMUSG00000055850	0.777279	0.00128373	0.0280136	Rnf181	66510
ENSMUSG00000019866	-1.39382	0.00129257	0.0281539	Crybg1	11630
ENSMUSG00000028266	1.28767	0.00129325	0.0281539	Lmo4	16911
ENSMUSG00000026664	-0.647998	0.00130317	0.0283362	Phyh	16922
ENSMUSG00000027803	0.859206	0.00131082	0.0284686	Wwtr1	97064
ENSMUSG00000009376	-1.03576	0.00131532	0.028522	Met	17295
ENSMUSG00000025198	0.916387	0.0013164	0.028522	Erlin1	226144
ENSMUSG00000022871	-2.01998	0.00131947	0.0285547	Fetub	59083
ENSMUSG00000030970	-1.17849	0.00132938	0.0287351	Ctbp2	13017
ENSMUSG00000083261	-1.61972	0.00133662	0.0288064	NA	NA
ENSMUSG00000024026	-0.866665	0.00133668	0.0288064	Glo1	109801
ENSMUSG00000032224	-1.37634	0.00133741	0.0288064	Fam81a	76886
ENSMUSG00000042041	-1.41609	0.00134869	0.0290152	2010003K11Rik	69861
ENSMUSG00000030203	-0.679732	0.00135926	0.0292082	Dusp16	70686
ENSMUSG00000002105	1.11079	0.00137239	0.0294557	Slc39a13	68427
ENSMUSG00000107881	-1.37467	0.00137474	0.0294567	NA	NA
ENSMUSG00000112150	3.45027	0.00137648	0.0294567	NA	NA
ENSMUSG00000025199	-0.855709	0.00137777	0.0294567	Chuk	12675
ENSMUSG00000019738	1.20156	0.00137889	0.0294567	Polr2i	69920
ENSMUSG00000056966	5.15967	0.00138349	0.0295204	Gjc3	118446
ENSMUSG00000097073	1.72282	0.0013909	0.0295986	9430037G07Rik	320692
ENSMUSG00000026749	-0.809174	0.00139165	0.0295986	Nek6	59126
ENSMUSG00000025724	0.807502	0.00139202	0.0295986	Sec11a	56529
ENSMUSG00000015087	0.85994	0.00139632	0.0296557	Rabl6	227624
ENSMUSG00000037221	1.0549	0.00139878	0.0296712	Mospd3	68929
ENSMUSG00000026781	-1.12116	0.0014003	0.0296712	Acbd5	74159
ENSMUSG00000031584	-0.893867	0.00140245	0.0296817	Gsr	14782
ENSMUSG00000005089	-1.39868	0.00140405	0.0296817	Slc1a2	20511
ENSMUSG00000063838	3.08403	0.00140756	0.0296899	Cdc42ep5	58804
ENSMUSG00000034203	0.95435	0.00140769	0.0296899	Chchd4	72170
ENSMUSG00000034636	-0.788041	0.00141553	0.0298208	Zyg11b	414872
ENSMUSG00000032349	-0.975526	0.00143588	0.0302148	Elovl5	68801
ENSMUSG00000019947	-1.61822	0.00144014	0.0302695	Arid5b	71371
ENSMUSG00000045954	-1.01981	0.00144667	0.0303718	Cavin2	20324
ENSMUSG00000031647	-1.19832	0.00145177	0.0304354	Mfap3l	71306
ENSMUSG00000029776	-0.660829	0.00145304	0.0304354	Hibadh	58875
ENSMUSG00000018677	0.754913	0.00145984	0.0305009	Slc25a39	68066
ENSMUSG00000027890	1.30231	0.00146069	0.0305009	Gstm4	14865
ENSMUSG00000020180	0.993153	0.00146117	0.0305009	Snrpd3	67332
ENSMUSG00000029759	-1.02366	0.00146456	0.0305368	Pon3	269823
ENSMUSG00000023944	-1.11869	0.00146875	0.0305893	Hsp90ab1	15516
ENSMUSG00000030357	-1.30976	0.00147486	0.0306816	Fkbp4	14228
ENSMUSG00000024727	-3.17184	0.00148309	0.0308032	Trpm6	225997
ENSMUSG00000002384	2.83486	0.00148563	0.0308032	Bmp8b	12164
ENSMUSG00000040760	0.973266	0.00148577	0.0308032	Appl1	72993
ENSMUSG00000104476	-3.8514	0.0014934	0.0309262	NA	NA
ENSMUSG00000052713	1.53509	0.00150526	0.0311365	Zfp608	269023
ENSMUSG00000074472	-2.13277	0.00150834	0.031165	Zfp872	619310
ENSMUSG00000040350	1.53022	0.00151609	0.0312897	Trim7	94089
ENSMUSG00000027475	-0.985591	0.00152363	0.0313557	Kif3b	16569
ENSMUSG00000044339	1.70292	0.00152386	0.0313557	Alkbh2	231642
ENSMUSG00000053646	-1.48662	0.00152444	0.0313557	Plxnb1	235611
ENSMUSG00000028451	2.54937	0.00152717	0.0313765	1700022I11Rik	67317
ENSMUSG00000047454	-1.00352	0.00153011	0.0313927	Gphn	268566
ENSMUSG00000022528	0.995062	0.00153139	0.0313927	Hes1	15205
ENSMUSG00000042010	-1.20875	0.00154087	0.0315515	Acacb	100705
ENSMUSG00000046822	1.16802	0.00155327	0.0317698	Slc39a3	106947
ENSMUSG00000031402	-1.17549	0.00158093	0.0322995	Mpp1	17524
ENSMUSG00000020205	-3.13739	0.00158714	0.0323876	Phlda1	21664
ENSMUSG00000044807	-1.8637	0.00158879	0.0323876	Zfp354c	30944
ENSMUSG00000004040	-1.35382	0.00159311	0.0324393	Stat3	20848
ENSMUSG00000031751	-0.750675	0.00159609	0.0324639	Amfr	23802
ENSMUSG00000030095	1.15503	0.00161272	0.0327656	Tmem43	74122
ENSMUSG00000059810	-1.58326	0.00162137	0.032865	Rgs3	50780
ENSMUSG00000021583	-0.883416	0.00162254	0.032865	Erap1	80898
ENSMUSG00000023150	0.7703	0.00162301	0.032865	Ivns1abp	117198
ENSMUSG00000096188	-0.610596	0.00166039	0.0335847	Cmtm4	97487
ENSMUSG00000114247	-2.17264	0.00166536	0.0336481	NA	NA
ENSMUSG00000112129	-0.998356	0.00166927	0.0336898	Pbld1	68371
ENSMUSG00000037509	-2.55236	0.00167527	0.0337736	Arhgef4	226970
ENSMUSG00000100554	-0.825786	0.00168551	0.0338958	NA	NA
ENSMUSG00000100975	-3.19269	0.00168615	0.0338958	NA	NA
ENSMUSG00000031138	-3.63602	0.0016869	0.0338958	F9	14071
ENSMUSG00000022214	-0.577372	0.00170273	0.0341761	Dcaf11	28199
ENSMUSG00000070315	-1.01859	0.00170922	0.0342689	4930581F22Rik	78934
ENSMUSG00000099397	1.16662	0.00171254	0.0342978	NA	NA
ENSMUSG00000028518	-1.38402	0.00172433	0.0344741	Prkaa2	108079
ENSMUSG00000090737	1.67191	0.00172512	0.0344741	NA	NA
ENSMUSG00000035790	-1.16418	0.00173817	0.0346968	Cep19	66994
ENSMUSG00000025241	-0.980395	0.0017493	0.0348809	Fyco1	17281
ENSMUSG00000092626	2.85178	0.00175165	0.0348898	NA	NA
ENSMUSG00000108621	-1.08403	0.00175599	0.0349382	NA	NA
ENSMUSG00000009633	-1.4465	0.00175833	0.0349466	G0s2	14373
ENSMUSG00000002831	-1.85088	0.0017637	0.0350152	Plin4	57435
ENSMUSG00000027452	-2.69582	0.00177221	0.035146	Acss1	68738
ENSMUSG00000020014	-2.71093	0.00177558	0.0351745	Cfap54	380654
ENSMUSG00000031906	-2.06853	0.00177774	0.0351792	Smpd3	58994
ENSMUSG00000078886	-1.5984	0.00180077	0.0355725	Gm2026	100039060
ENSMUSG00000031774	0.972339	0.00180299	0.0355725	Fam192a	102122
ENSMUSG00000066072	-2.43053	0.00180346	0.0355725	Cyp4a10	13117
ENSMUSG00000062908	-0.793147	0.00184917	0.0364044	Acadm	11364
ENSMUSG00000034449	0.822493	0.00184962	0.0364044	Dhrs11	192970
ENSMUSG00000029656	2.39856	0.00185292	0.0364301	C8b	110382
ENSMUSG00000024140	-1.5221	0.00186393	0.036577	Epas1	13819
ENSMUSG00000010122	-0.880536	0.0018644	0.036577	Slc47a1	67473
ENSMUSG00000022351	-2.24811	0.00187015	0.0366505	Sqle	20775
ENSMUSG00000058230	-0.918713	0.00187906	0.0367709	Arhgap35	232906
ENSMUSG00000036097	1.27723	0.00188153	0.0367709	Slf2	226151
ENSMUSG00000015745	-1.46196	0.00188233	0.0367709	Plekho1	67220
ENSMUSG00000026259	-0.966056	0.00188903	0.0368481	Ngef	53972
ENSMUSG00000024810	-1.23577	0.00189032	0.0368481	Il33	77125
ENSMUSG00000050107	2.88725	0.00189528	0.0369054	Haspin	14841
ENSMUSG00000026856	0.907781	0.00190789	0.0371114	Dolpp1	57170
ENSMUSG00000094786	-1.19614	0.00191406	0.0371919	NA	NA
ENSMUSG00000004462	0.896578	0.00191894	0.0372164	Tbccd1	70573
ENSMUSG00000094475	-1.54618	0.0019194	0.0372164	Gm4724	100043915
ENSMUSG00000035413	-1.40256	0.00193652	0.0375085	Tmem98	103743
ENSMUSG00000038764	-1.24875	0.00195482	0.0377909	Ptpn3	545622
ENSMUSG00000020850	-1.44916	0.00195767	0.0377909	Prpf8	192159
ENSMUSG00000110494	-2.79826	0.00196012	0.0377909	NA	NA
ENSMUSG00000006850	1.34179	0.00196116	0.0377909	Tmco6	71983
ENSMUSG00000006445	-1.25638	0.00196221	0.0377909	Epha2	13836
ENSMUSG00000083396	-1.53636	0.00196351	0.0377909	NA	NA
ENSMUSG00000102758	-1.40845	0.00197881	0.0380452	Naaladl2	635702
ENSMUSG00000040660	-5.66146	0.00199013	0.0382227	Cyp2b9	13094
ENSMUSG00000025076	-1.181	0.00199324	0.0382327	Casp7	12369
ENSMUSG00000028536	-1.17592	0.00199537	0.0382327	2610528J11Rik	66451
ENSMUSG00000045503	1.04946	0.00199693	0.0382327	Sys1	66460
ENSMUSG00000028195	-2.28091	0.00200796	0.0384036	Ccn1	16007
ENSMUSG00000020895	1.61992	0.00201947	0.0385833	Tmem107	66910
ENSMUSG00000068299	-1.63019	0.00203869	0.0389098	Nat8f4	75541
ENSMUSG00000036687	-1.3465	0.00204534	0.038996	Tmem184a	231832
ENSMUSG00000097101	-1.80644	0.00204986	0.0390414	1810034E14Rik	66503
ENSMUSG00000021706	0.968914	0.00207587	0.039466	Zfyve16	218441
ENSMUSG00000037400	-0.787043	0.00207648	0.039466	Atp11b	76295
ENSMUSG00000029560	1.00556	0.00208818	0.0396471	Snx8	231834
ENSMUSG00000026610	-2.24137	0.00209595	0.0397533	Esrrg	26381
ENSMUSG00000024697	-1.62836	0.00210821	0.0399316	Gna14	14675
ENSMUSG00000026526	-0.897776	0.00210972	0.0399316	Fh1	14194
ENSMUSG00000084342	-1.00425	0.00211313	0.0399547	NA	NA
ENSMUSG00000075324	-1.83171	0.00211569	0.0399618	Fign	60344
ENSMUSG00000055994	5.03545	0.00212299	0.0400583	Nod2	257632
ENSMUSG00000033594	-1.52671	0.00214888	0.0405049	Spata2l	78779
ENSMUSG00000035836	-2.4297	0.00216069	0.0406856	Ugt2b1	71773
ENSMUSG00000078880	-1.47903	0.00217588	0.0409295	Gm14308	100043381
ENSMUSG00000013539	0.809449	0.00218709	0.0410979	Tango2	27883
ENSMUSG00000024247	1.11475	0.00220088	0.0413146	Pkdcc	106522
ENSMUSG00000021048	-1.16531	0.00220502	0.0413497	Mthfd1	108156
ENSMUSG00000016494	-1.25207	0.00220972	0.0413955	Cd34	12490
ENSMUSG00000048351	-0.88197	0.00221546	0.0414099	Coa7	69893
ENSMUSG00000056737	1.45389	0.00221561	0.0414099	Capg	12332
ENSMUSG00000035559	1.17132	0.0022173	0.0414099	Mpv17l2	234384
ENSMUSG00000040146	-1.11384	0.00222703	0.0415493	Rgl3	71746
ENSMUSG00000020402	-0.719226	0.00223924	0.0417344	Vdac1	22333
ENSMUSG00000047109	-4.24898	0.00226249	0.0421248	Cldn14	56173
ENSMUSG00000022218	-2.66623	0.00226543	0.0421365	Tgm1	21816
ENSMUSG00000046280	-1.12989	0.00226973	0.0421735	She	214547
ENSMUSG00000060012	-1.29427	0.00228833	0.042476	Kif13b	16554
ENSMUSG00000048482	-2.07877	0.00230505	0.0427429	Bdnf	12064
ENSMUSG00000026502	-1.05453	0.00230852	0.0427638	Desi2	78825
ENSMUSG00000066892	1.46603	0.00231148	0.0427752	Fbxl12	30843
ENSMUSG00000040359	-0.759223	0.00231644	0.0428236	Ufl1	67490
ENSMUSG00000070780	-1.41691	0.00231995	0.0428452	Rbm47	245945
ENSMUSG00000095388	-1.54039	0.00232305	0.042859	Gm10681	100043456
ENSMUSG00000001642	1.86131	0.00233926	0.0430392	Akr1b3	11677
ENSMUSG00000031246	-1.11629	0.00233954	0.0430392	Sh3bgrl	56726
ENSMUSG00000113637	0.77338	0.00234188	0.0430392	NA	NA
ENSMUSG00000018363	-0.661134	0.00234224	0.0430392	Smurf2	66313
ENSMUSG00000036523	-3.31852	0.00234488	0.0430444	Greb1	268527
ENSMUSG00000045930	-0.706283	0.00234896	0.0430761	Clec14a	66864
ENSMUSG00000021823	-1.20073	0.00237046	0.0434268	Vcl	22330
ENSMUSG00000017144	-0.956483	0.00237852	0.0435308	Rnd3	74194
ENSMUSG00000042348	-1.18693	0.00238137	0.0435392	Arl15	218639
ENSMUSG00000102269	-2.28892	0.00239069	0.043666	NA	NA
ENSMUSG00000062580	0.85706	0.00240696	0.0438839	Timm17a	21854
ENSMUSG00000026701	-0.776829	0.00240743	0.0438839	Prdx6	11758
ENSMUSG00000028051	-2.21454	0.00241865	0.0440445	Hcn3	15168
ENSMUSG00000074623	-4.59578	0.00242275	0.0440752	Gm826	329554
ENSMUSG00000021745	1.03318	0.00242599	0.0440903	Ptprg	19270
ENSMUSG00000036995	-2.25069	0.00243768	0.0442587	Asap3	230837
ENSMUSG00000042761	-2.44747	0.00245578	0.044543	Mrap2	244958
ENSMUSG00000097451	-2.15078	0.00247688	0.0448811	NA	NA
ENSMUSG00000028959	0.868942	0.00248343	0.0449553	Fastk	66587
ENSMUSG00000022096	2.76217	0.00248653	0.0449669	Hr	15460
ENSMUSG00000062962	2.26992	0.00249289	0.0450372	NA	NA
ENSMUSG00000044881	1.27835	0.00250918	0.0452868	Coa4	68185
ENSMUSG00000052270	-3.93615	0.0025537	0.0460448	Fpr2	14289
ENSMUSG00000051098	-1.54422	0.0025622	0.0461525	Mblac2	72852
ENSMUSG00000020836	5.25772	0.00256977	0.0462433	Coro6	216961
ENSMUSG00000045969	1.0827	0.00257576	0.0463054	Ing1	26356
ENSMUSG00000047797	0.949471	0.00257886	0.0463156	Gjb1	14618
ENSMUSG00000041193	2.48234	0.00258793	0.0464327	Pla2g5	18784
ENSMUSG00000025269	1.11522	0.00260028	0.0466086	Apex2	77622
ENSMUSG00000039046	-0.771932	0.0026127	0.0467818	Usp6nl	98910
ENSMUSG00000028952	1.1147	0.00261507	0.0467818	Zbtb48	100090
ENSMUSG00000038415	-2.40134	0.0026225	0.0468688	Foxq1	15220
ENSMUSG00000111620	-4.59863	0.00264254	0.0471808	NA	NA
ENSMUSG00000106303	-3.32577	0.00264719	0.0472178	NA	NA
ENSMUSG00000044949	2.36524	0.00265617	0.0473317	Ubtd2	327900
ENSMUSG00000039865	-1.01838	0.00266631	0.047466	Slc44a3	213603
ENSMUSG00000037370	-1.04475	0.00269207	0.0478779	Enpp1	18605
ENSMUSG00000038605	-2.31732	0.00270148	0.0479938	Samd10	229011
ENSMUSG00000046753	1.34693	0.00270384	0.0479938	Ccdc66	320234
ENSMUSG00000017491	-1.16892	0.00270668	0.0479976	Rarb	218772
ENSMUSG00000036678	0.971325	0.00271901	0.0481694	Aaas	223921
ENSMUSG00000055312	0.661065	0.00272305	0.0481943	Them7	74088
ENSMUSG00000083287	-2.25752	0.00272928	0.0482365	NA	NA
ENSMUSG00000065954	-0.981169	0.00273071	0.0482365	Tacc1	320165
ENSMUSG00000078875	-1.41471	0.00273336	0.0482365	Gm2004	628147
ENSMUSG00000063455	-1.89648	0.00274542	0.0483684	D630045J12Rik	330286
ENSMUSG00000058385	1.3047	0.00274613	0.0483684	H2bc8	319181
ENSMUSG00000029234	0.994284	0.00276166	0.0485952	Tmem165	21982
ENSMUSG00000090925	-3.4565	0.0027714	0.0487196	1810064F22Rik	69862
ENSMUSG00000037851	-1.07298	0.00277738	0.0487778	Iars	105148
ENSMUSG00000024778	-1.33617	0.00278924	0.048939	Fas	14102
ENSMUSG00000040505	-4.29805	0.00279532	0.0489986	Abcg5	27409
ENSMUSG00000005268	-1.72177	0.00280248	0.0490769	Prlr	19116
ENSMUSG00000057982	-0.902354	0.00282154	0.0493039	Zfp809	235047
ENSMUSG00000079037	-1.0355	0.00282238	0.0493039	Prnp	19122
ENSMUSG00000031586	1.00527	0.00282353	0.0493039	Rbpms	19663
ENSMUSG00000112105	2.03185	0.00282658	0.04931	NA	NA
ENSMUSG00000061718	-1.85461	0.0028301	0.0493242	Ppp1r1b	19049
ENSMUSG00000022964	1.07883	0.00284497	0.0495133	Tmem50b	77975
ENSMUSG00000039682	-0.662637	0.00284889	0.0495133	Lap3	66988
ENSMUSG00000021453	1.55535	0.00284908	0.0495133	Gadd45g	23882
ENSMUSG00000085990	7.00685	0.0028525	0.0495257	Gm16731	105247126
ENSMUSG00000033530	-0.913146	0.00286188	0.0496412	Ttc7b	104718
ENSMUSG00000020720	-0.573813	0.00287315	0.0497894	Psmd12	66997
ENSMUSG00000038055	-1.05521	0.0028981	0.0501743	Dexi	58239
ENSMUSG00000046876	-1.4107	0.00291193	0.0503537	Atxn1	20238
ENSMUSG00000045991	-3.73103	0.00291398	0.0503537	Onecut2	225631
ENSMUSG00000038594	-1.20436	0.00293623	0.0506902	Cep85l	100038725
ENSMUSG00000070610	0.933345	0.00294308	0.0507605	NA	NA
ENSMUSG00000038372	1.38212	0.00294827	0.0507821	Gmds	218138
ENSMUSG00000012117	0.823493	0.00294989	0.0507821	Dhdds	67422
ENSMUSG00000008035	-1.32276	0.00295423	0.0508088	Mid1ip1	68041
ENSMUSG00000029392	1.16626	0.00295868	0.0508092	Rilpl1	75695
ENSMUSG00000110279	3.21287	0.00295981	0.0508092	NA	NA
ENSMUSG00000039294	0.966397	0.00297307	0.0509889	Cybc1	217370
ENSMUSG00000036391	-1.38903	0.00301205	0.0516089	Sec24a	77371
ENSMUSG00000081610	2.07607	0.00301827	0.051667	NA	NA
ENSMUSG00000041596	-2.20679	0.0030301	0.051821	Nlrp5-ps	100417675
ENSMUSG00000020614	-1.27156	0.0030497	0.0521074	Fam20a	208659
ENSMUSG00000009378	-1.26219	0.00305563	0.0521599	Slc16a12	240638
ENSMUSG00000090093	-1.38274	0.00306456	0.0522394	Gm14393	664987
ENSMUSG00000036492	1.98508	0.00306601	0.0522394	Rnf39	386454
ENSMUSG00000078865	-2.16362	0.00307258	0.0523026	NA	NA
ENSMUSG00000017132	0.792548	0.00308078	0.0523934	Cyth1	19157
ENSMUSG00000006932	-0.832995	0.00310573	0.0527685	Ctnnb1	12387
ENSMUSG00000061462	-2.28592	0.00311072	0.0527918	Obscn	380698
ENSMUSG00000002055	1.92552	0.00311288	0.0527918	Spag5	54141
ENSMUSG00000038010	-1.53567	0.0031188	0.0528431	Ccdc138	76138
ENSMUSG00000022285	0.826739	0.00313606	0.0530864	Ywhaz	22631
ENSMUSG00000021611	-1.47376	0.00313917	0.0530897	Tert	21752
ENSMUSG00000074997	1.35381	0.00315949	0.053384	Pin1rt1	241593
ENSMUSG00000036585	-0.854352	0.00319895	0.0540007	Fgf1	14164
ENSMUSG00000022533	-0.913588	0.00321901	0.0542829	Atp13a3	224088
ENSMUSG00000048997	1.7698	0.00322375	0.0542829	Atxn7l2	72522
ENSMUSG00000085867	-1.50053	0.00322458	0.0542829	NA	NA
ENSMUSG00000116831	-4.27708	0.00326751	0.0549549	Gm30505	102632430
ENSMUSG00000000385	1.31504	0.00330002	0.0554044	Tmprss2	50528
ENSMUSG00000020744	1.00345	0.0033003	0.0554044	Slc25a19	67283
ENSMUSG00000014329	-1.32538	0.00330377	0.0554117	Bicc1	83675
ENSMUSG00000046668	-0.974132	0.00330769	0.0554266	Cxxc5	67393
ENSMUSG00000089809	-1.03603	0.00335346	0.0561421	A930011G23Rik	319818
ENSMUSG00000036188	-0.922521	0.0033908	0.0567152	Ankmy2	217473
ENSMUSG00000028035	-1.31149	0.00340178	0.056766	Dnajb4	67035
ENSMUSG00000074519	-1.3692	0.00340306	0.056766	Zfp971	626848
ENSMUSG00000035305	-1.8416	0.00340316	0.056766	Ror1	26563
ENSMUSG00000041237	-1.49451	0.00341934	0.0569838	Pklr	18770
ENSMUSG00000061751	-1.23918	0.0034283	0.057081	Kalrn	545156
ENSMUSG00000026864	-1.31483	0.00343593	0.057156	Hspa5	14828
ENSMUSG00000027359	-1.08578	0.00346552	0.0575957	Slc27a2	26458
ENSMUSG00000082838	-1.68266	0.00347492	0.0576983	NA	NA
ENSMUSG00000005982	-0.942129	0.00347801	0.0576983	Naa60	74763
ENSMUSG00000019261	1.37956	0.003502	0.0580436	Map1s	270058
ENSMUSG00000101612	3.05816	0.00350968	0.0581182	NA	NA
ENSMUSG00000041449	-2.17294	0.00352064	0.0582445	NA	NA
ENSMUSG00000020530	-0.652185	0.00352476	0.0582445	Ggnbp2	217039
ENSMUSG00000058290	4.94164	0.00352688	0.0582445	Espl1	105988
ENSMUSG00000018796	-1.65401	0.00353122	0.0582635	Acsl1	14081
ENSMUSG00000067225	-4.17487	0.00353673	0.0583018	Cyp2c54	404195
ENSMUSG00000027870	-3.00151	0.00355075	0.0584801	Hao2	56185
ENSMUSG00000063903	-5.59094	0.00356623	0.0586822	Klk1	16612
ENSMUSG00000074656	-0.789272	0.00357119	0.0587109	Eif2s2	67204
ENSMUSG00000083270	-1.216	0.00357898	0.0587861	Gm13498	227885
ENSMUSG00000089931	-0.920061	0.00359098	0.0589301	NA	NA
ENSMUSG00000055301	-1.73093	0.00361381	0.0592516	Adh7	11529
ENSMUSG00000037942	-4.10103	0.00362287	0.0593357	Crp	12944
ENSMUSG00000042787	1.41614	0.00362544	0.0593357	Exog	208194
ENSMUSG00000025757	-1.39956	0.00364361	0.0595798	Hspa4l	18415
ENSMUSG00000021466	-1.23436	0.0036622	0.0598301	Ptch1	19206
ENSMUSG00000028780	-1.30514	0.00367381	0.05992	Sema3c	20348
ENSMUSG00000030008	1.10371	0.00367426	0.05992	Pradc1	73327
ENSMUSG00000067071	-1.42412	0.00368099	0.0599762	Hes6	55927
ENSMUSG00000022663	-0.816733	0.0036889	0.0600515	Atg3	67841
ENSMUSG00000053303	-2.08061	0.00369286	0.0600624	Slc22a26	236149
ENSMUSG00000030704	0.806582	0.00370949	0.0602792	Rab6a	19346
ENSMUSG00000062762	-0.878275	0.00371562	0.0603153	Ei24	13663
ENSMUSG00000028480	-3.95813	0.0037212	0.0603153	Glipr2	384009
ENSMUSG00000020986	-0.65827	0.00372162	0.0603153	Sec23a	20334
ENSMUSG00000052563	-2.86917	0.00373316	0.0603711	D930048N14Rik	97775
ENSMUSG00000104664	-2.70512	0.0037346	0.0603711	NA	NA
ENSMUSG00000014850	-0.90209	0.00373497	0.0603711	Msh3	17686
ENSMUSG00000097383	-1.28337	0.00375496	0.0605441	1500026H17Rik	69002
ENSMUSG00000040681	-1.03923	0.00375556	0.0605441	Hmgn1	15312
ENSMUSG00000080775	-1.10932	0.00375562	0.0605441	NA	NA
ENSMUSG00000044433	-1.56247	0.00376244	0.0606005	Camsap3	69697
ENSMUSG00000050188	-1.39058	0.00377122	0.0606884	Lsm10	116748
ENSMUSG00000037580	-1.69256	0.00379622	0.0610369	Gch1	14528
ENSMUSG00000002332	-0.648456	0.00380375	0.0610972	Dhrs1	52585
ENSMUSG00000038618	-1.09468	0.00380666	0.0610972	Rassf7	66985
ENSMUSG00000078877	-1.49384	0.00381805	0.0612263	Gm14295	100039123
ENSMUSG00000007655	-0.964795	0.00382828	0.0613202	Cav1	12389
ENSMUSG00000026678	-0.681037	0.0038345	0.0613202	Rgs5	19737
ENSMUSG00000041506	0.970497	0.00383481	0.0613202	Rrp9	27966
ENSMUSG00000114409	0.91883	0.00383734	0.0613202	NA	NA
ENSMUSG00000040729	2.26309	0.00384527	0.0613933	Cep126	234915
ENSMUSG00000060591	-1.13732	0.00386359	0.0616319	Ifitm2	80876
ENSMUSG00000045658	-1.34904	0.00386741	0.061639	Pid1	98496
ENSMUSG00000069892	-2.33338	0.00388941	0.0619355	9930111J21Rik2	245240
ENSMUSG00000063683	-0.930871	0.0039018	0.0620128	Glyat	107146
ENSMUSG00000023186	-0.943061	0.00390469	0.0620128	Vwa5a	67776
ENSMUSG00000018830	-1.92807	0.00390503	0.0620128	Myh11	17880
ENSMUSG00000031403	-0.908988	0.00390784	0.0620128	Dkc1	245474
ENSMUSG00000074151	-1.67379	0.00391957	0.0621449	Nlrc5	434341
ENSMUSG00000028434	-0.942693	0.00394242	0.0624529	Epb41l4b	54357
ENSMUSG00000025613	-0.749454	0.00394801	0.0624561	Cct8	12469
ENSMUSG00000094455	5.82469	0.00394946	0.0624561	LOC115487065	115487065
ENSMUSG00000041654	0.698501	0.00396175	0.0625963	Slc39a11	69806
ENSMUSG00000001247	-1.12262	0.00396753	0.0625975	Lsr	54135
ENSMUSG00000024382	-0.836324	0.00396928	0.0625975	Ercc3	13872
ENSMUSG00000021573	-1.15706	0.00397211	0.0625975	Tppp	72948
ENSMUSG00000026239	1.39635	0.00398071	0.0626327	Pde6d	18582
ENSMUSG00000021051	-0.694677	0.0039812	0.0626327	Ppp2r5e	26932
ENSMUSG00000024941	0.616403	0.00399671	0.0628227	Scyl1	78891
ENSMUSG00000047879	-0.910752	0.00400831	0.0629228	Usp14	59025
ENSMUSG00000036948	1.27775	0.00400997	0.0629228	Map11	231807
ENSMUSG00000020427	-0.965752	0.0040142	0.0629352	Igfbp3	16009
ENSMUSG00000097789	-2.40331	0.00405428	0.063509	NA	NA
ENSMUSG00000028894	-0.957971	0.00406309	0.0635492	Inpp5b	16330
ENSMUSG00000015143	-1.46771	0.00406381	0.0635492	Actn1	109711
ENSMUSG00000032679	-1.10635	0.00407133	0.0636123	Cd59a	12509
ENSMUSG00000048578	0.888963	0.00407598	0.0636306	Mlec	109154
ENSMUSG00000041540	-1.15337	0.00408484	0.0637144	Sox5	20678
ENSMUSG00000032062	0.895158	0.0040961	0.0638355	2310030G06Rik	66952
ENSMUSG00000072884	3.20112	0.00410352	0.0638579	Gm10433	100038378
ENSMUSG00000062373	0.840115	0.00410453	0.0638579	Tmem65	74868
ENSMUSG00000025577	-1.15549	0.00411145	0.0639113	Cbx2	12416
ENSMUSG00000040054	-1.31364	0.0041204	0.0639958	Baz2a	116848
ENSMUSG00000049694	-2.97611	0.00417829	0.0648398	BC048671	243535
ENSMUSG00000022471	-1.08177	0.00419791	0.065089	Xrcc6	14375
ENSMUSG00000030691	-1.65857	0.00420829	0.0651386	Fchsd2	207278
ENSMUSG00000059851	1.15088	0.00421132	0.0651386	Kmt5c	232811
ENSMUSG00000018900	-1.1842	0.00421486	0.0651386	Slc22a5	20520
ENSMUSG00000038092	-1.66134	0.00421537	0.0651386	Hsd3b5	15496
ENSMUSG00000006369	-1.41955	0.00422433	0.0652218	Fbln1	14114
ENSMUSG00000015575	0.95914	0.00424654	0.0654081	Atp6v0e	11974
ENSMUSG00000036639	-1.19967	0.00425088	0.0654081	Nudt1	17766
ENSMUSG00000040043	-1.22948	0.00425178	0.0654081	Rbms2	56516
ENSMUSG00000022853	-1.26487	0.00425475	0.0654081	Ehhadh	74147
ENSMUSG00000030254	1.70283	0.00425763	0.0654081	Rad18	58186
ENSMUSG00000041075	1.46228	0.00425788	0.0654081	Fzd7	14369
ENSMUSG00000009739	-1.3723	0.00426894	0.0655229	Pou6f1	19009
ENSMUSG00000036473	-0.918145	0.00429347	0.065844	Tbc1d24	224617
ENSMUSG00000080795	-1.61427	0.00429982	0.0658861	NA	NA
ENSMUSG00000030560	-1.07445	0.00433039	0.0662989	Ctsc	13032
ENSMUSG00000025701	4.63643	0.00438157	0.0670262	Alox5	11689
ENSMUSG00000080982	-1.389	0.00439939	0.0672425	NA	NA
ENSMUSG00000113577	-1.37	0.00442872	0.0676343	NA	NA
ENSMUSG00000050553	-1.53772	0.0044376	0.0677133	Gk2	14626
ENSMUSG00000034617	1.05473	0.00444501	0.0677697	Mtrr	210009
ENSMUSG00000029314	1.50091	0.00445787	0.067909	Gpat3	231510
ENSMUSG00000032413	-0.907684	0.00449882	0.0684758	Rasa2	114713
ENSMUSG00000028559	-0.64554	0.00450274	0.0684783	Osbpl9	100273
ENSMUSG00000029217	-1.49726	0.00450892	0.0685154	Tec	21682
ENSMUSG00000059456	-1.22563	0.00451954	0.0686196	Ptk2b	19229
ENSMUSG00000027351	-0.667624	0.00452719	0.0686786	Spred1	114715
ENSMUSG00000059970	-1.49518	0.00454248	0.0688534	Hspa2	15512
ENSMUSG00000020176	-1.35784	0.00456617	0.0691551	Grb10	14783
ENSMUSG00000072571	1.9426	0.00457311	0.0692028	Tmem253	619301
ENSMUSG00000053334	0.814191	0.00460021	0.0694725	Ficd	231630
ENSMUSG00000027198	0.839147	0.00460307	0.0694725	Ext2	14043
ENSMUSG00000071359	0.979571	0.00460452	0.0694725	Tbpl1	237336
ENSMUSG00000106268	2.32346	0.00460614	0.0694725	NA	NA
ENSMUSG00000075391	-0.698554	0.00463682	0.0698776	NA	NA
ENSMUSG00000017830	-1.63588	0.00467479	0.0703214	Dhx58	80861
ENSMUSG00000116355	1.26042	0.00467771	0.0703214	NA	NA
ENSMUSG00000037486	-0.851709	0.00467878	0.0703214	Asxl2	75302
ENSMUSG00000114358	1.18965	0.00468168	0.0703214	NA	NA
ENSMUSG00000037075	-0.854287	0.00469291	0.0703767	Rnf139	75841
ENSMUSG00000034645	-3.34665	0.00469307	0.0703767	Zyg11a	230590
ENSMUSG00000040268	1.05681	0.00471332	0.0706225	Plekha1	101476
ENSMUSG00000062604	-1.00223	0.00474276	0.0710053	Srpk2	20817
ENSMUSG00000100586	-3.62557	0.00474823	0.071029	Vmn1r90	627280
ENSMUSG00000037787	0.928293	0.00477132	0.0712584	Apopt1	68020
ENSMUSG00000116919	-0.835709	0.00477137	0.0712584	NA	NA
ENSMUSG00000050122	-2.71785	0.00480392	0.0715862	Vwa3b	70853
ENSMUSG00000005534	-1.189	0.00480489	0.0715862	Insr	16337
ENSMUSG00000028795	-1.51329	0.00480507	0.0715862	Ccdc28b	66264
ENSMUSG00000026874	-1.11763	0.00483317	0.0719	Hc	15139
ENSMUSG00000021665	-0.755904	0.00483401	0.0719	Hexb	15212
ENSMUSG00000050244	-1.04217	0.00488181	0.0725519	Heatr1	217995
ENSMUSG00000028655	1.96999	0.00488634	0.0725602	Mfsd2a	76574
ENSMUSG00000005107	-1.05732	0.00489623	0.0725871	Slc2a9	117591
ENSMUSG00000028573	-0.616302	0.00490628	0.0725871	Fggy	75578
ENSMUSG00000058013	1.06245	0.0049074	0.0725871	44450	52398
ENSMUSG00000041530	-1.14213	0.00490885	0.0725871	Ago1	236511
ENSMUSG00000032267	-1.2851	0.00491067	0.0725871	Usp28	235323
ENSMUSG00000100313	-2.67712	0.00491515	0.0725871	NA	NA
ENSMUSG00000107966	-3.68978	0.00491597	0.0725871	NA	NA
ENSMUSG00000086554	2.08409	0.00492977	0.0727319	9530034E10Rik	78615
ENSMUSG00000032261	-0.762605	0.00494392	0.0728419	Sh3bgrl2	212531
ENSMUSG00000094932	-1.45505	0.00494519	0.0728419	Gm4724	100043915
ENSMUSG00000022560	1.13607	0.00496329	0.0730496	Slc52a2	52710
ENSMUSG00000095648	-1.45508	0.00500078	0.0735421	Gm2004	628147
ENSMUSG00000027765	-1.07595	0.00501201	0.073648	P2ry1	18441
ENSMUSG00000074102	0.891848	0.00502189	0.0737338	Rbm15b	109095
ENSMUSG00000019564	1.34772	0.00503886	0.0739236	Arid3a	13496
ENSMUSG00000104501	-3.35592	0.00505624	0.0741189	NA	NA
ENSMUSG00000020091	-1.48718	0.0050621	0.0741454	Eif4ebp2	13688
ENSMUSG00000027199	1.05785	0.00506932	0.0741705	Gatm	67092
ENSMUSG00000026064	-1.63957	0.0050759	0.0741705	Ptp4a1	19243
ENSMUSG00000023886	-0.917342	0.005076	0.0741705	Smoc2	64074
ENSMUSG00000010760	-2.15811	0.00510234	0.0744959	Phlda2	22113
ENSMUSG00000040502	-2.52111	0.0051186	0.0746735	44264	216438
ENSMUSG00000022241	-1.30342	0.00512304	0.0746786	Tars	110960
ENSMUSG00000110715	-0.731394	0.00513188	0.0747479	NA	NA
ENSMUSG00000037808	0.872812	0.00516076	0.0751086	Fam76b	72826
ENSMUSG00000032383	0.706829	0.00518778	0.0754123	Ppib	19035
ENSMUSG00000030641	2.73726	0.00519288	0.0754123	Ddias	74041
ENSMUSG00000098741	-5.45586	0.00519401	0.0754123	NA	NA
ENSMUSG00000044359	-3.8513	0.00520837	0.0755606	P2ry4	57385
ENSMUSG00000024135	-0.725244	0.00523393	0.0758712	Srbd1	78586
ENSMUSG00000015605	1.0861	0.00524093	0.0759124	Srf	20807
ENSMUSG00000083899	-1.93039	0.00527313	0.0763183	NA	NA
ENSMUSG00000021097	-1.67551	0.00528948	0.0764944	Clmn	94040
ENSMUSG00000049969	-0.842614	0.00529894	0.0765189	Plekhf2	71801
ENSMUSG00000024782	-0.619287	0.00529956	0.0765189	Ak3	56248
ENSMUSG00000048856	1.77464	0.00531996	0.0767528	Slc25a47	104910
ENSMUSG00000115458	-1.65921	0.0053413	0.0769836	NA	NA
ENSMUSG00000116640	1.33942	0.00534439	0.0769836	NA	NA
ENSMUSG00000017707	-0.909361	0.00535797	0.0771184	Serinc3	26943
ENSMUSG00000026880	-0.850936	0.00536865	0.0771311	Stom	13830
ENSMUSG00000028383	-1.08674	0.00536957	0.0771311	Hsdl2	72479
ENSMUSG00000034801	-0.881236	0.00537252	0.0771311	Sos2	20663
ENSMUSG00000049115	-0.677557	0.00537574	0.0771311	Agtr1a	11607
ENSMUSG00000036086	-1.56576	0.00539034	0.0772798	Zranb3	226409
ENSMUSG00000058586	-0.997694	0.00540663	0.0774526	Serhl	68607
ENSMUSG00000027580	-1.05234	0.00541498	0.0775114	Helz2	229003
ENSMUSG00000084361	-1.81004	0.00542781	0.0776343	NA	NA
ENSMUSG00000023066	1.20033	0.00544159	0.0777174	Rttn	246102
ENSMUSG00000027860	1.14011	0.00544727	0.0777174	Vangl1	229658
ENSMUSG00000064128	1.39189	0.00545016	0.0777174	Cenpj	219103
ENSMUSG00000042216	2.37417	0.00545064	0.0777174	Sgsm1	52850
ENSMUSG00000002107	-1.22581	0.00545496	0.0777183	Celf2	14007
ENSMUSG00000055172	-0.672949	0.00546128	0.0777477	C1ra	50909
ENSMUSG00000037366	-0.745477	0.0054751	0.0778837	Pafah2	100163
ENSMUSG00000027187	-0.99193	0.00548797	0.0780061	Cat	12359
ENSMUSG00000028389	1.58602	0.0054964	0.0780651	Zfp37	22696
ENSMUSG00000048334	-1.2993	0.00550168	0.0780794	NA	NA
ENSMUSG00000032041	-0.886768	0.00551686	0.078234	Tirap	117149
ENSMUSG00000037621	1.17026	0.00553578	0.078437	Atoh8	71093
ENSMUSG00000051517	3.71156	0.00553976	0.078437	Arhgef39	230098
ENSMUSG00000025968	-0.842958	0.0055546	0.0785416	Ndufs1	227197
ENSMUSG00000031903	-0.973623	0.00555575	0.0785416	Pla2g15	192654
ENSMUSG00000045409	0.895402	0.00556372	0.0785934	Trim39	79263
ENSMUSG00000021867	0.982443	0.0055708	0.0786326	Tmem254b	100039257
ENSMUSG00000107451	-2.88878	0.00558497	0.0787718	NA	NA
ENSMUSG00000068876	-1.9353	0.00559196	0.0788095	Cgn	70737
ENSMUSG00000027900	-0.941367	0.00561064	0.0790119	Dram2	67171
ENSMUSG00000024805	0.793925	0.005632	0.0792329	Pcgf5	76073
ENSMUSG00000078922	-1.59076	0.00563502	0.0792329	Tgtp1	21822
ENSMUSG00000045466	1.45478	0.00564999	0.0793824	Zfp956	101197
ENSMUSG00000027983	1.37266	0.00570118	0.08004	Cyp2u1	71519
ENSMUSG00000003581	0.787051	0.00570727	0.080064	Rnf215	71673
ENSMUSG00000033720	-0.765406	0.00572082	0.080156	Sfxn5	94282
ENSMUSG00000061171	-2.43031	0.00572261	0.080156	Slc38a11	320106
ENSMUSG00000029432	0.671059	0.00573342	0.0802459	Nipsnap2	14467
ENSMUSG00000002227	-1.9288	0.00573865	0.0802577	Mov10	17454
ENSMUSG00000032870	1.24015	0.00575003	0.0803553	Smap2	69780
ENSMUSG00000099146	-2.12251	0.00578368	0.0807637	0610031O16Rik	68369
ENSMUSG00000027634	-0.877165	0.00578933	0.0807808	Ndrg3	29812
ENSMUSG00000020532	-1.15582	0.00586416	0.0817625	Acaca	107476
ENSMUSG00000043760	-0.964195	0.00587904	0.0819074	Pkhd1	241035
ENSMUSG00000036083	-1.10077	0.00588423	0.0819173	Slc17a3	105355
ENSMUSG00000031885	0.917582	0.00590733	0.0821285	Cbfb	12400
ENSMUSG00000072115	-1.61666	0.0059084	0.0821285	Ang	11727
ENSMUSG00000021556	-1.03576	0.00595369	0.0826594	Golm1	105348
ENSMUSG00000015335	0.939699	0.00595564	0.0826594	Zdhhc12	66220
ENSMUSG00000104892	0.854367	0.00596395	0.0826841	NA	NA
ENSMUSG00000099930	-3.04911	0.00597098	0.0826841	LOC105245043	105245043
ENSMUSG00000037541	-1.77184	0.00597265	0.0826841	Shank2	210274
ENSMUSG00000042988	1.01531	0.00597552	0.0826841	Notum	77583
ENSMUSG00000001056	1.25858	0.0060355	0.0834507	Nhp2	52530
ENSMUSG00000039033	1.02791	0.00611063	0.0844163	Tasp1	75812
ENSMUSG00000039652	1.21083	0.00611458	0.0844163	Cpeb3	208922
ENSMUSG00000036501	-0.922118	0.00613745	0.0846681	Fam13b	225358
ENSMUSG00000025175	-1.38832	0.00615315	0.0848206	Fn3k	63828
ENSMUSG00000041650	-0.967733	0.00616932	0.08494	Pcca	110821
ENSMUSG00000043257	0.873331	0.00617111	0.08494	Pigv	230801
ENSMUSG00000030670	-1.66423	0.0061796	0.0849927	Cyp2r1	244209
ENSMUSG00000020806	-1.36839	0.0061952	0.0851326	Rhbdf2	217344
ENSMUSG00000023972	-1.97981	0.00619909	0.0851326	Ptk7	71461
ENSMUSG00000021669	-0.872362	0.00621777	0.0853249	Col4a3bp	68018
ENSMUSG00000074158	-1.19184	0.00623132	0.0853753	Zfp976	208111
ENSMUSG00000037570	1.28669	0.00623664	0.0853753	Mcrs1	51812
ENSMUSG00000097930	-1.21876	0.00624284	0.0853753	NA	NA
ENSMUSG00000042389	0.901127	0.00624864	0.0853753	Tsen2	381802
ENSMUSG00000044285	0.634176	0.00624912	0.0853753	Gm1821	218963
ENSMUSG00000058655	-0.660578	0.00624948	0.0853753	Eif4b	75705
ENSMUSG00000020623	-1.58469	0.00625661	0.0854088	Map2k6	26399
ENSMUSG00000036885	-1.02242	0.00632077	0.0862203	Arhgef26	622434
ENSMUSG00000109783	-2.95227	0.00632633	0.0862316	NA	NA
ENSMUSG00000020212	1.20852	0.0063394	0.0863454	Mdm1	17245
ENSMUSG00000019856	1.48442	0.00634865	0.0863539	Fam184a	75906
ENSMUSG00000063889	-0.995649	0.00634948	0.0863539	Crem	12916
ENSMUSG00000026024	-0.829308	0.00636708	0.0865224	Als2	74018
ENSMUSG00000025533	-1.04966	0.00637134	0.0865224	Asl	109900
ENSMUSG00000037904	-1.51909	0.00639264	0.0867033	Ankrd9	74251
ENSMUSG00000057110	-0.931743	0.00639416	0.0867033	Cntrl	26920
ENSMUSG00000036641	1.14923	0.00640666	0.0868084	Ccdc148	227933
ENSMUSG00000010601	-3.86307	0.00643141	0.0870326	Apol7a	75761
ENSMUSG00000113629	2.68292	0.00643553	0.0870326	NA	NA
ENSMUSG00000020526	1.37596	0.00643751	0.0870326	Znhit3	448850
ENSMUSG00000021270	-1.80317	0.00650552	0.0878871	Hsp90aa1	15519
ENSMUSG00000045282	-1.06824	0.00651376	0.0879333	Tmem86b	68255
ENSMUSG00000053091	1.01447	0.00653166	0.0880684	Lins1	72635
ENSMUSG00000097891	-1.20776	0.0065334	0.0880684	Gm3650	100042074
ENSMUSG00000020801	1.34129	0.00654156	0.0881132	Med31	67279
ENSMUSG00000021187	1.28855	0.0065485	0.0881418	Tc2n	74413
ENSMUSG00000054422	-5.25181	0.00656553	0.0883059	Fabp1	14080
ENSMUSG00000021629	0.618937	0.0065754	0.0883735	Slc30a5	69048
ENSMUSG00000029273	-1.15383	0.00660092	0.0885832	Sult1d1	53315
ENSMUSG00000028989	1.92965	0.00660097	0.0885832	Angptl7	654812
ENSMUSG00000041642	-1.33023	0.00660989	0.0885832	Kif21b	16565
ENSMUSG00000050428	0.973167	0.00662599	0.0885832	Fbxo46	243867
ENSMUSG00000036721	0.819726	0.00662841	0.0885832	Zscan12	22758
ENSMUSG00000097353	-1.53293	0.00663146	0.0885832	A430046D13Rik	654440
ENSMUSG00000017446	1.22296	0.00663235	0.0885832	C1qtnf1	56745
ENSMUSG00000021710	-1.21001	0.00663299	0.0885832	Nln	75805
ENSMUSG00000083289	-2.9884	0.00663465	0.0885832	NA	NA
ENSMUSG00000002897	1.01544	0.0066439	0.0886419	Il17ra	16172
ENSMUSG00000022476	1.22537	0.00665383	0.0887096	Polr3h	78929
ENSMUSG00000067780	-3.60143	0.00666049	0.0887337	Pi15	94227
ENSMUSG00000042462	1.73006	0.00668467	0.0889909	Dctpp1	66422
ENSMUSG00000006412	-0.889117	0.00673671	0.0896183	Pfdn2	18637
ENSMUSG00000006463	1.05019	0.00676408	0.089917	Zdhhc24	70605
ENSMUSG00000031753	-0.613632	0.00677689	0.0900217	Cog4	102339
ENSMUSG00000043872	1.40726	0.00678374	0.0900473	Zmym1	68310
ENSMUSG00000040618	-1.26216	0.00679412	0.0901196	Pck2	74551
ENSMUSG00000005354	0.637036	0.00679957	0.0901264	Txn2	56551
ENSMUSG00000053604	-0.953434	0.00681645	0.0902846	Rpia	19895
ENSMUSG00000022769	-1.06688	0.00684901	0.0906501	Sdf2l1	64136
ENSMUSG00000026853	-0.994473	0.00685631	0.0906811	Crat	12908
ENSMUSG00000023959	-1.59578	0.00686902	0.0907834	Clic5	224796
ENSMUSG00000039270	-1.3507	0.00690082	0.0911308	Megf9	230316
ENSMUSG00000025578	-1.2042	0.00690529	0.0911308	Cbx8	30951
ENSMUSG00000033684	-0.747925	0.0069353	0.0914608	Qsox1	104009
ENSMUSG00000028164	-1.29665	0.00694549	0.0915071	Manba	110173
ENSMUSG00000024487	0.545154	0.00694883	0.0915071	Yipf5	67180
ENSMUSG00000051652	-1.02362	0.00696681	0.0916778	Lrrc3	237387
ENSMUSG00000032000	-1.30331	0.00699981	0.0920136	Birc3	11796
ENSMUSG00000054065	-1.20625	0.00700241	0.0920136	Pkp3	56460
ENSMUSG00000081434	0.96188	0.00702911	0.0922981	NA	NA
ENSMUSG00000032348	-1.18006	0.00705347	0.0924863	Gsta4	14860
ENSMUSG00000037740	0.827488	0.00705357	0.0924863	Mrps26	99045
ENSMUSG00000039956	-1.64276	0.00711317	0.0932009	Mrap	77037
ENSMUSG00000003226	-0.761765	0.00712971	0.0933507	Ranbp2	19386
ENSMUSG00000035284	-1.37442	0.00717346	0.0938562	Vps13c	320528
ENSMUSG00000032372	-0.924015	0.00718678	0.0939632	Plscr2	18828
ENSMUSG00000043192	-0.852058	0.00721559	0.0942724	NA	NA
ENSMUSG00000063229	-0.989798	0.00724655	0.0946092	Ldha	16828
ENSMUSG00000031480	-2.49004	0.00728101	0.0949911	Thsd1	56229
ENSMUSG00000053862	-1.36084	0.00729711	0.0951333	Slc51b	330962
ENSMUSG00000036819	-0.787488	0.00730234	0.0951335	Jmjd4	194952
ENSMUSG00000028565	-1.15382	0.00732054	0.0953027	Nfia	18027
ENSMUSG00000022863	1.12628	0.00734769	0.095588	Btg3	12228
ENSMUSG00000026107	1.28634	0.00736928	0.0958007	Nabp1	109019
ENSMUSG00000020580	0.968768	0.00737995	0.0958712	Rock2	19878
ENSMUSG00000002455	-0.88104	0.00739081	0.0959439	Prpf6	68879
ENSMUSG00000106664	-0.76999	0.00742847	0.0963643	NA	NA
ENSMUSG00000036893	-0.848097	0.00744572	0.0964614	Ehmt1	77683
ENSMUSG00000028943	2.29225	0.00744651	0.0964614	Espn	56226
ENSMUSG00000056724	1.28827	0.0074676	0.0966338	Nbeal2	235627
ENSMUSG00000039653	-0.959572	0.0074704	0.0966338	Baat	12012
ENSMUSG00000031489	-4.11579	0.00748717	0.0967546	Adrb3	11556
ENSMUSG00000010048	0.761971	0.00749759	0.0967546	Ifrd2	15983
ENSMUSG00000097855	2.56938	0.0075051	0.0967546	A930007I19Rik	77779
ENSMUSG00000001942	-0.823594	0.00750619	0.0967546	Siae	22619
ENSMUSG00000032232	-1.08753	0.00751149	0.0967546	Cgnl1	68178
ENSMUSG00000025428	-0.6293	0.00751152	0.0967546	Atp5a1	11946
ENSMUSG00000041426	-0.78235	0.00751876	0.0967795	Hibch	227095
ENSMUSG00000082896	-1.80323	0.00754164	0.0969551	NA	NA
ENSMUSG00000070697	-0.958966	0.00754683	0.0969551	Utp3	65961
ENSMUSG00000042659	1.29627	0.00754887	0.0969551	Arrdc4	66412
ENSMUSG00000040978	-3.58047	0.00756003	0.0969551	Gm11992	626870
ENSMUSG00000106838	-3.83113	0.00756085	0.0969551	NA	NA
ENSMUSG00000039043	-1.02716	0.00756695	0.0969551	Arpin	70420
ENSMUSG00000067274	0.832717	0.00756956	0.0969551	Rplp0	11837
ENSMUSG00000026104	-0.795782	0.00757789	0.0969938	Stat1	20846
ENSMUSG00000096995	4.61573	0.00761324	0.0973371	2810029C07Rik	100504687
ENSMUSG00000002103	-0.83955	0.00761537	0.0973371	Acp2	11432
ENSMUSG00000028211	0.939747	0.00766009	0.0978402	Trp53inp1	60599
ENSMUSG00000051510	-0.872141	0.00773762	0.0987614	Mafg	17134
ENSMUSG00000036646	0.471822	0.00774707	0.098813	Man1b1	227619
ENSMUSG00000035078	-0.593893	0.00776027	0.0988726	Mtmr9	210376
ENSMUSG00000036103	0.85592	0.00776257	0.0988726	Colec12	140792
ENSMUSG00000042379	1.47807	0.00778053	0.0989908	Esm1	71690
ENSMUSG00000098470	-1.00325	0.00778269	0.0989908	C1rb	667277
ENSMUSG00000054715	1.15478	0.00780671	0.0992272	Zscan22	232878
ENSMUSG00000100615	-1.97065	0.00785755	0.0997474	NA	NA
ENSMUSG00000029998	-0.721939	0.00785855	0.0997474	Pcyox1	66881
ENSMUSG00000033364	0.773614	0.00790586	0.100278	Usp37	319651
ENSMUSG00000028683	-0.879507	0.00793434	0.10057	Eif2b3	108067
ENSMUSG00000036813	-0.750926	0.0079823	0.101107	Entpd8	72090
ENSMUSG00000019762	-0.733452	0.00799492	0.101157	Iyd	70337
ENSMUSG00000073418	-0.887105	0.00799727	0.101157	C4b	12268
ENSMUSG00000072680	1.15718	0.00802877	0.101485	Tmem254c	100039192
ENSMUSG00000024369	0.789342	0.00806877	0.10192	Nelfe	27632
ENSMUSG00000038398	0.702465	0.008082	0.102016	Upf3a	67031
ENSMUSG00000038331	2.06767	0.00809684	0.10209	Satb2	212712
ENSMUSG00000048108	-1.91351	0.00809898	0.10209	Tmem72	319776
ENSMUSG00000036095	4.20298	0.00811237	0.102188	Dgkb	217480
ENSMUSG00000082363	-3.76618	0.00813791	0.102439	NA	NA
ENSMUSG00000097906	0.900696	0.00816418	0.102661	NA	NA
ENSMUSG00000035578	1.49568	0.00817488	0.102661	Iqcg	69707
ENSMUSG00000019987	-1.68856	0.00817799	0.102661	Arg1	11846
ENSMUSG00000046691	0.586289	0.00817803	0.102661	Chtf8	214987
ENSMUSG00000109342	1.79687	0.008191	0.102753	NA	NA
ENSMUSG00000034917	-1.44908	0.00820942	0.102914	Tjp3	27375
ENSMUSG00000038473	-1.60107	0.00821577	0.102923	Nos1ap	70729
ENSMUSG00000029173	-0.685677	0.00822819	0.103007	Sepsecs	211006
ENSMUSG00000032204	-3.42552	0.00826251	0.103366	Aqp9	64008
ENSMUSG00000113512	0.851404	0.00829577	0.103711	NA	NA
ENSMUSG00000007476	0.902925	0.00835769	0.104371	Lrrc8a	241296
ENSMUSG00000002847	-1.01811	0.00835998	0.104371	Pla1a	85031
ENSMUSG00000046312	-1.23077	0.00840614	0.104864	Myorg	329828
ENSMUSG00000047168	-0.974924	0.00841106	0.104864	NA	NA
ENSMUSG00000022760	0.774746	0.00841694	0.104864	Thap7	69009
ENSMUSG00000090112	-1.00296	0.00842587	0.104864	Shprh	268281
ENSMUSG00000033715	-0.986065	0.00842816	0.104864	Akr1c14	105387
ENSMUSG00000032702	0.875442	0.00845666	0.10505	Kank1	107351
ENSMUSG00000031845	1.09501	0.00845792	0.10505	Bco1	63857
ENSMUSG00000047187	0.581722	0.00846039	0.10505	Rab2a	59021
ENSMUSG00000027341	0.755364	0.00850006	0.105471	Tmem230	70612
ENSMUSG00000107006	1.08298	0.00852779	0.105743	NA	NA
ENSMUSG00000091382	4.7019	0.00853399	0.105749	Vmn1r18	171199
ENSMUSG00000034858	-0.728451	0.00855779	0.105923	Fam214a	235493
ENSMUSG00000028228	-0.976083	0.0085597	0.105923	Cpne3	70568
ENSMUSG00000027993	-1.08016	0.00858057	0.10611	Trim2	80890
ENSMUSG00000045294	-1.37447	0.00861737	0.106493	Insig1	231070
ENSMUSG00000115151	4.90029	0.00865424	0.106861	NA	NA
ENSMUSG00000103247	-3.07171	0.00865887	0.106861	NA	NA
ENSMUSG00000026766	0.659065	0.00868307	0.106976	Mmadhc	109129
ENSMUSG00000035142	-1.19336	0.00868475	0.106976	Nubpl	76826
ENSMUSG00000029330	1.71358	0.00868575	0.106976	Cds1	74596
ENSMUSG00000104358	-2.05214	0.00869851	0.107021	NA	NA
ENSMUSG00000101397	-2.6424	0.00870114	0.107021	Mug-ps1	17835
ENSMUSG00000021101	-4.09305	0.008716	0.107113	NA	NA
ENSMUSG00000110502	1.41066	0.00872036	0.107113	NA	NA
ENSMUSG00000020303	-2.20433	0.0087308	0.107169	Stc2	20856
ENSMUSG00000042699	-0.948957	0.00874654	0.107284	Dhx9	13211
ENSMUSG00000057069	0.681692	0.00875186	0.107284	Ero1lb	67475
ENSMUSG00000054277	0.923932	0.00876477	0.10737	Arfgap3	66251
ENSMUSG00000056666	-0.888436	0.00878078	0.107494	Retsat	67442
ENSMUSG00000062198	0.881549	0.00880632	0.107734	2700097O09Rik	72658
ENSMUSG00000022885	-0.919799	0.00883672	0.107978	St6gal1	20440
ENSMUSG00000024018	1.1605	0.00883804	0.107978	Ccdc167	68597
ENSMUSG00000034329	1.93406	0.00888058	0.108424	Brip1	237911
ENSMUSG00000019505	0.593676	0.00888646	0.108424	Ubb	22187
ENSMUSG00000063730	-1.66646	0.00890047	0.108523	Hsd3b2	15493
ENSMUSG00000048709	-0.924396	0.00892883	0.108796	NA	NA
ENSMUSG00000094388	-0.865833	0.00900776	0.109685	NA	NA
ENSMUSG00000084260	0.609665	0.00902418	0.109796	NA	NA
ENSMUSG00000063696	0.985144	0.0090341	0.109796	NA	NA
ENSMUSG00000036822	-0.678491	0.00903498	0.109796	Topors	106021
ENSMUSG00000111264	2.56427	0.00904447	0.109829	NA	NA
ENSMUSG00000084981	-3.48138	0.00904969	0.109829	NA	NA
ENSMUSG00000114167	-1.13725	0.00910012	0.110313	NA	NA
ENSMUSG00000110185	-1.20946	0.00910162	0.110313	Igip	109169
ENSMUSG00000059830	2.28546	0.00912241	0.110491	NA	NA
ENSMUSG00000030591	0.768395	0.00915724	0.11084	Psmd8	57296
ENSMUSG00000005873	0.851381	0.00917229	0.110948	Reep5	13476
ENSMUSG00000032712	-1.28558	0.00923093	0.111584	Resf1	67246
ENSMUSG00000049191	1.78027	0.00923899	0.111607	Rtl5	331474
ENSMUSG00000036023	0.762053	0.00926567	0.111856	Parp2	11546
ENSMUSG00000029787	-0.733918	0.00931105	0.112273	Avl9	78937
ENSMUSG00000038582	-0.937738	0.00932008	0.112273	Pptc7	320717
ENSMUSG00000034574	-0.991944	0.00932323	0.112273	Daam1	208846
ENSMUSG00000042303	0.91993	0.0093251	0.112273	Sgsm3	105835
ENSMUSG00000096544	0.903318	0.00933096	0.112273	NA	NA
ENSMUSG00000082718	2.18254	0.00937906	0.112695	NA	NA
ENSMUSG00000021577	-0.902051	0.00938307	0.112695	Sdha	66945
ENSMUSG00000096870	-2.94256	0.00938725	0.112695	NA	NA
ENSMUSG00000084274	1.17775	0.00939076	0.112695	Gm12504	623796
ENSMUSG00000038252	1.33042	0.00940801	0.112828	Ncapd2	68298
ENSMUSG00000025260	-0.766782	0.00943852	0.11312	Hsd17b10	15108
ENSMUSG00000028527	-1.28476	0.00949266	0.113694	Ak4	11639
ENSMUSG00000032243	-2.47628	0.00950635	0.113783	Itga11	319480
ENSMUSG00000040722	1.04114	0.00953471	0.114048	Scamp5	56807
ENSMUSG00000085842	2.98483	0.00956457	0.11433	NA	NA
ENSMUSG00000117183	2.24867	0.00959156	0.114578	NA	NA
ENSMUSG00000042797	-1.00531	0.00959956	0.114599	Aqp11	66333
ENSMUSG00000037395	-0.701043	0.00960784	0.114623	Rcor3	214742
ENSMUSG00000115222	1.46283	0.00963399	0.11486	NA	NA
ENSMUSG00000028468	0.80544	0.00970574	0.115639	Rgp1	242406
ENSMUSG00000062184	4.39176	0.00977322	0.116368	Hs6st2	50786
ENSMUSG00000035561	-1.94378	0.00983601	0.117039	Aldh1b1	72535
ENSMUSG00000040809	3.49676	0.00987086	0.117377	Chil3	12655
ENSMUSG00000020167	0.859579	0.00988721	0.117495	Tcf3	21423
ENSMUSG00000087361	1.94817	0.00992752	0.11786	0610043K17Rik	68400
ENSMUSG00000045948	0.791336	0.00993083	0.11786	Mrps12	24030
ENSMUSG00000041846	-0.747977	0.00996017	0.118064	Ppp4r3a	68734
ENSMUSG00000027536	-0.984302	0.00996709	0.118064	Chmp4c	66371
ENSMUSG00000112017	0.776576	0.00997272	0.118064	NA	NA
ENSMUSG00000022361	-0.694166	0.00997388	0.118064	Zhx1	22770
ENSMUSG00000020914	2.35332	0.0100356	0.118558	Top2a	21973
ENSMUSG00000001864	-3.47494	0.0100412	0.118558	Aif1l	108897
ENSMUSG00000030199	-0.953244	0.0100419	0.118558	Etv6	14011
ENSMUSG00000115505	-0.951254	0.0100459	0.118558	NA	NA
ENSMUSG00000081370	-0.758973	0.0100481	0.118558	NA	NA
ENSMUSG00000058793	-0.856907	0.0100789	0.118845	Cds2	110911
ENSMUSG00000034312	-1.28973	0.010122	0.119263	Iqsec1	232227
ENSMUSG00000046679	0.824969	0.0101274	0.119263	C87436	232196
ENSMUSG00000033610	-0.899222	0.0101514	0.119469	Pank1	75735
ENSMUSG00000059142	1.19941	0.0101684	0.119592	Zfp945	240041
ENSMUSG00000000028	1.44013	0.010208	0.11998	Cdc45	12544
ENSMUSG00000021189	-0.682089	0.0102239	0.120029	Atxn3	110616
ENSMUSG00000071335	-1.05458	0.0102253	0.120029	Mfsd4b3-ps	100041085
ENSMUSG00000044938	-2.10773	0.0102718	0.120497	Klhl31	244923
ENSMUSG00000020566	2.26725	0.0103108	0.120718	Atp6v1c2	68775
ENSMUSG00000042613	-1.24407	0.0103113	0.120718	Pbxip1	229534
ENSMUSG00000097145	-1.19725	0.0103169	0.120718	9230114K14Rik	414108
ENSMUSG00000084808	-1.41862	0.010317	0.120718	NA	NA
ENSMUSG00000063430	4.34864	0.0103386	0.120865	Wscd2	320916
ENSMUSG00000005803	-0.729471	0.0103435	0.120865	Sqor	59010
ENSMUSG00000029578	0.450176	0.0103536	0.120865	Wipi2	74781
ENSMUSG00000038174	-1.09354	0.0103612	0.120865	Fam126b	213056
ENSMUSG00000074088	0.759483	0.0103627	0.120865	Snrnp40	66585
ENSMUSG00000006527	-0.778379	0.0104111	0.121353	Sfmbt1	54650
ENSMUSG00000024513	0.610447	0.0104212	0.121392	Mbd2	17191
ENSMUSG00000040447	-0.815075	0.010438	0.121511	Spns2	216892
ENSMUSG00000032042	-0.469367	0.0104703	0.121809	Srpr	67398
ENSMUSG00000040016	-1.59904	0.0104815	0.121862	Ptger3	19218
ENSMUSG00000028578	1.01233	0.010529	0.122328	Caap1	67770
ENSMUSG00000036099	-0.726625	0.010535	0.122328	Vezt	215008
ENSMUSG00000029207	-0.943709	0.0105543	0.122474	Apbb2	11787
ENSMUSG00000107719	-4.0176	0.0105645	0.122515	NA	NA
ENSMUSG00000028917	0.955122	0.0105967	0.12281	Plekhm2	69582
ENSMUSG00000030187	-1.65692	0.0106264	0.122913	Klra2	16633
ENSMUSG00000034135	-1.1894	0.0106277	0.122913	Sik3	70661
ENSMUSG00000045210	-0.98124	0.0106289	0.122913	Vcpip1	70675
ENSMUSG00000019851	-0.572886	0.0106325	0.122913	Perp	64058
ENSMUSG00000061273	0.84994	0.0107204	0.12385	Mmgt1	236792
ENSMUSG00000073600	1.59302	0.010731	0.123895	Prob1	381148
ENSMUSG00000021451	-1.89431	0.0107588	0.124138	Sema4d	20354
ENSMUSG00000057068	3.83767	0.0107716	0.124202	Fam47e	384198
ENSMUSG00000063535	2.18313	0.010778	0.124202	Zfp773	76373
ENSMUSG00000050114	-0.668482	0.0108128	0.124525	Prdx6b	320769
ENSMUSG00000081004	1.7652	0.0108199	0.124528	NA	NA
ENSMUSG00000093183	4.80378	0.0108918	0.125209	NA	NA
ENSMUSG00000026494	-3.68851	0.0109001	0.125209	Kif26b	269152
ENSMUSG00000083392	-1.71293	0.0109026	0.125209	NA	NA
ENSMUSG00000048120	-0.8266	0.0109103	0.125209	Entpd1	12495
ENSMUSG00000022761	0.504186	0.0109196	0.125209	Lztr1	66863
ENSMUSG00000086420	-1.27555	0.0109203	0.125209	NA	NA
ENSMUSG00000085006	-1.84608	0.010938	0.125305	NA	NA
ENSMUSG00000075585	1.41777	0.0109423	0.125305	NA	NA
ENSMUSG00000021497	-0.662431	0.010959	0.125378	Txndc15	69672
ENSMUSG00000022562	-0.971537	0.0109624	0.125378	Oplah	75475
ENSMUSG00000019989	-1.82383	0.0110136	0.125885	Enpp3	209558
ENSMUSG00000026833	-0.81727	0.0110381	0.125994	Olfm1	56177
ENSMUSG00000022181	-1.10365	0.0110395	0.125994	C6	12274
ENSMUSG00000035949	0.676852	0.0110439	0.125994	Fbxw2	30050
ENSMUSG00000023806	0.774491	0.0110697	0.126188	Rsph3b	100037282
ENSMUSG00000024378	0.73934	0.0110747	0.126188	Stard4	170459
ENSMUSG00000054477	-1.42796	0.0110906	0.126291	Kcnn2	140492
ENSMUSG00000041567	-2.70197	0.0111167	0.126508	Serpina12	68054
ENSMUSG00000004233	0.803117	0.0111257	0.126532	Wars2	70560
ENSMUSG00000069089	0.758492	0.0111373	0.126586	Cdk7	12572
ENSMUSG00000074207	-0.789157	0.0111917	0.127125	Adh1	11522
ENSMUSG00000020422	-1.06632	0.0112325	0.127509	Tns3	319939
ENSMUSG00000081584	-0.702836	0.011246	0.127514	NA	NA
ENSMUSG00000028567	0.731558	0.011247	0.127514	Txndc12	66073
ENSMUSG00000074796	4.05049	0.0112675	0.127553	Slc4a11	269356
ENSMUSG00000115388	-1.10468	0.0112698	0.127553	NA	NA
ENSMUSG00000040482	0.632738	0.0112794	0.127553	Dxo	112403
ENSMUSG00000021945	-0.652302	0.0112916	0.127553	Zmym2	76007
ENSMUSG00000054889	-1.34338	0.0112921	0.127553	Dsp	109620
ENSMUSG00000051262	2.66546	0.0112923	0.127553	Nat8f3	93674
ENSMUSG00000030770	-0.995835	0.0113434	0.128037	Parva	57342
ENSMUSG00000107568	-1.85632	0.0113491	0.128037	NA	NA
ENSMUSG00000085711	-0.806596	0.0113654	0.128141	NA	NA
ENSMUSG00000041774	2.41931	0.0113754	0.128166	Ydjc	69101
ENSMUSG00000020990	-1.80032	0.0113816	0.128166	Cdkl1	71091
ENSMUSG00000019295	0.705572	0.0114269	0.128597	Tmem129	68366
ENSMUSG00000008384	1.12325	0.0114422	0.128636	Sertad1	55942
ENSMUSG00000028967	-0.975043	0.0114445	0.128636	Errfi1	74155
ENSMUSG00000020865	-0.740605	0.0114553	0.128678	Abcc3	76408
ENSMUSG00000048916	-1.12555	0.0114837	0.128918	NA	NA
ENSMUSG00000083544	-1.24825	0.0115193	0.129231	NA	NA
ENSMUSG00000018821	1.26555	0.0115258	0.129231	Avpi1	69534
ENSMUSG00000019779	-1.04518	0.0115328	0.129231	Frk	14302
ENSMUSG00000036168	-1.98738	0.0115731	0.129416	Ccdc38	237465
ENSMUSG00000043885	0.732117	0.0115775	0.129416	Slc36a4	234967
ENSMUSG00000078906	-1.77947	0.011578	0.129416	LOC105244402	105244402
ENSMUSG00000055737	-0.603286	0.0115859	0.129416	Ghr	14600
ENSMUSG00000031295	-1.48647	0.0115894	0.129416	Phka2	110094
ENSMUSG00000028199	-0.653107	0.0115977	0.129416	Cryz	12972
ENSMUSG00000047832	1.03	0.0116091	0.129416	Cdca4	71963
ENSMUSG00000080832	0.826622	0.0116116	0.129416	NA	NA
ENSMUSG00000025982	-0.580889	0.011613	0.129416	Sf3b1	81898
ENSMUSG00000079495	2.62113	0.0116959	0.130227	Nat8f6	100504710
ENSMUSG00000027801	1.99721	0.0117001	0.130227	Tm4sf4	229302
ENSMUSG00000040808	-4.91258	0.011714	0.130302	S100g	12309
ENSMUSG00000031604	-2.59179	0.0117562	0.130655	Msmo1	66234
ENSMUSG00000034993	-0.945814	0.01176	0.130655	Vat1	26949
ENSMUSG00000053279	-1.15114	0.011768	0.130664	Aldh1a1	11668
ENSMUSG00000061778	-0.950844	0.0117823	0.130743	Mospd2	76763
ENSMUSG00000027122	-0.828142	0.0118078	0.130947	Arl14ep	212772
ENSMUSG00000024639	-0.947806	0.0118287	0.131099	Gnaq	14682
ENSMUSG00000039568	0.969991	0.0118375	0.131117	Ubald1	207740
ENSMUSG00000028145	-1.07039	0.0118848	0.131561	Them4	75778
ENSMUSG00000030738	-0.837122	0.011923	0.131904	Eif3c	56347
ENSMUSG00000022323	-0.74401	0.0119954	0.132624	Rida	15473
ENSMUSG00000111012	0.617811	0.0120181	0.132794	NA	NA
ENSMUSG00000036323	-0.499573	0.0120253	0.132794	Srp72	66661
ENSMUSG00000014496	-0.880782	0.0120708	0.133217	Ankrd28	105522
ENSMUSG00000109244	-1.10384	0.0120814	0.133253	NA	NA
ENSMUSG00000090817	-1.11001	0.0121191	0.133587	Gm4450	100043461
ENSMUSG00000030562	-1.44578	0.0121337	0.133587	Nox4	50490
ENSMUSG00000080942	-2.90931	0.012138	0.133587	NA	NA
ENSMUSG00000024231	-0.602616	0.012141	0.133587	Cul2	71745
ENSMUSG00000040945	-0.897936	0.0121621	0.133703	Rcc2	108911
ENSMUSG00000031886	-0.796044	0.0121673	0.133703	Ces2e	234673
ENSMUSG00000079563	-3.30975	0.0121734	0.133703	Pglyrp2	57757
ENSMUSG00000007216	1.24762	0.0122035	0.133953	Zfp775	243372
ENSMUSG00000085148	-1.22771	0.0122174	0.134024	Mir22hg	100042498
ENSMUSG00000109584	-1.9468	0.0122287	0.134068	NA	NA
ENSMUSG00000026471	-1.27783	0.0122486	0.134205	Mr1	15064
ENSMUSG00000022507	-0.757593	0.0122667	0.134323	1810013L24Rik	69053
ENSMUSG00000031636	-2.32298	0.0123007	0.134615	Pdlim3	53318
ENSMUSG00000069763	2.16355	0.0123214	0.134761	Tmem100	67888
ENSMUSG00000040111	-1.37037	0.0123314	0.134782	Gramd1b	235283
ENSMUSG00000058952	-1.33564	0.0123381	0.134782	Cfi	12630
ENSMUSG00000030243	0.969504	0.0123514	0.13484	Recql	19691
ENSMUSG00000053931	-0.799471	0.0123582	0.13484	Cnn3	71994
ENSMUSG00000020415	1.78555	0.0124107	0.135312	Pttg1	30939
ENSMUSG00000025317	2.43325	0.0124162	0.135312	Car5a	12352
ENSMUSG00000026811	-0.926694	0.0124801	0.135873	St6galnac6	50935
ENSMUSG00000030741	0.855603	0.01249	0.135873	Spns1	73658
ENSMUSG00000054855	0.996783	0.0124901	0.135873	Rnd1	223881
ENSMUSG00000110520	-3.59477	0.0125258	0.136123	NA	NA
ENSMUSG00000116936	1.10915	0.0125359	0.136123	NA	NA
ENSMUSG00000081277	-0.533959	0.0125384	0.136123	NA	NA
ENSMUSG00000034412	0.630321	0.0125495	0.136123	Tbc1d10a	103724
ENSMUSG00000013646	-0.667401	0.0125503	0.136123	Sh3bp5l	79566
ENSMUSG00000036402	-0.568579	0.0126011	0.136554	Gng12	14701
ENSMUSG00000044795	0.794572	0.012605	0.136554	Cyb5d1	327951
ENSMUSG00000018736	0.617764	0.0126315	0.13676	Ndel1	83431
ENSMUSG00000074994	-1.20997	0.0126582	0.136968	Qser1	99003
ENSMUSG00000067206	3.9795	0.012677	0.13709	Lrrc66	231296
ENSMUSG00000025068	-0.587697	0.0126897	0.137146	Gsto1	14873
ENSMUSG00000022052	-1.05848	0.0127105	0.137215	Ppp2r2a	71978
ENSMUSG00000024663	1.23011	0.0127153	0.137215	Rab3il1	74760
ENSMUSG00000036356	-0.938091	0.0127253	0.137215	Csgalnact1	234356
ENSMUSG00000063904	0.722173	0.012728	0.137215	Dpp3	75221
ENSMUSG00000078864	-1.27445	0.0127336	0.137215	Gm14322	626802
ENSMUSG00000051285	-0.650858	0.0127619	0.137439	Pcmtd1	319263
ENSMUSG00000050705	-1.37018	0.0128207	0.137991	2310061I04Rik	69662
ENSMUSG00000110569	-0.73684	0.0128373	0.138024	NA	NA
ENSMUSG00000006476	-0.672291	0.0128389	0.138024	Nsmf	56876
ENSMUSG00000080869	-0.932088	0.0129146	0.138756	NA	NA
ENSMUSG00000037275	-0.735078	0.0129406	0.138954	Gemin5	216766
ENSMUSG00000085936	-2.53331	0.0130208	0.139732	NA	NA
ENSMUSG00000063884	-0.588398	0.0130334	0.139782	Ptcd3	69956
ENSMUSG00000090150	-0.759808	0.0130407	0.139782	Acad11	102632
ENSMUSG00000041653	-2.72148	0.0130554	0.139858	Pnpla3	116939
ENSMUSG00000023952	0.790828	0.0130887	0.140101	Gtpbp2	56055
ENSMUSG00000030236	-2.97266	0.0130935	0.140101	Slco1b2	28253
ENSMUSG00000104810	-1.15229	0.013109	0.140185	NA	NA
ENSMUSG00000039328	2.32853	0.0131706	0.140761	Rnf122	68867
ENSMUSG00000112395	-1.04049	0.0131872	0.140783	NA	NA
ENSMUSG00000097564	1.90239	0.013188	0.140783	NA	NA
ENSMUSG00000029708	-0.708616	0.0131959	0.140784	Gcc1	74375
ENSMUSG00000039633	-1.2828	0.0132375	0.141145	Lonrf1	244421
ENSMUSG00000024695	-0.505979	0.0132599	0.14126	Zfp91	109910
ENSMUSG00000058258	-1.68189	0.0132637	0.14126	Idi1	319554
ENSMUSG00000032246	1.38505	0.0132853	0.141408	Calml4	75600
ENSMUSG00000023079	0.966241	0.0133008	0.141491	Gtf2ird1	57080
ENSMUSG00000028850	1.10757	0.0133154	0.141563	Gpatch3	242691
ENSMUSG00000026277	0.656818	0.0133657	0.142015	Stk25	59041
ENSMUSG00000028914	-0.798795	0.0134187	0.142496	Casp9	12371
ENSMUSG00000000416	-2.08085	0.0134563	0.142812	Cttnbp2	30785
ENSMUSG00000002900	-1.22917	0.0134791	0.14296	Lamb1	16777
ENSMUSG00000032889	0.870701	0.0134859	0.14296	NA	NA
ENSMUSG00000038344	-0.875088	0.0134955	0.142979	Txlng	353170
ENSMUSG00000081957	-1.18059	0.0135035	0.14298	NA	NA
ENSMUSG00000114607	-0.950344	0.0135338	0.143122	NA	NA
ENSMUSG00000022676	2.15568	0.0135344	0.143122	Snai2	20583
ENSMUSG00000031889	-0.776147	0.0135403	0.143122	D230025D16Rik	234678
ENSMUSG00000078878	-1.38243	0.0135637	0.143286	Gm14432	668030
ENSMUSG00000005667	-1.06925	0.0136236	0.143795	Mthfd2	17768
ENSMUSG00000041360	0.604368	0.0136277	0.143795	Pum3	52874
ENSMUSG00000096712	0.875795	0.0136596	0.143999	NA	NA
ENSMUSG00000039738	1.04611	0.0136628	0.143999	Slx4	52864
ENSMUSG00000045917	-0.788018	0.0136802	0.144099	Tmem268	230279
ENSMUSG00000028630	-0.886252	0.0137229	0.144466	Dyrk2	69181
ENSMUSG00000017493	-0.830493	0.0137332	0.144491	Igfbp4	16010
ENSMUSG00000064247	-2.08443	0.0137624	0.144613	Plcxd1	403178
ENSMUSG00000048251	3.24765	0.0137665	0.144613	Bcl11b	58208
ENSMUSG00000022613	3.90265	0.0137727	0.144613	Miox	56727
ENSMUSG00000022868	-3.83421	0.0137764	0.144613	Ahsg	11625
ENSMUSG00000027883	-1.57436	0.0138445	0.145244	Gpsm2	76123
ENSMUSG00000031533	-0.589125	0.0138562	0.145284	Mrps31	57312
ENSMUSG00000064225	-0.782337	0.0139375	0.146052	Paqr9	75552
ENSMUSG00000035540	-1.22967	0.0139614	0.146219	Gc	14473
ENSMUSG00000032578	-2.28146	0.0139947	0.146484	Cish	12700
ENSMUSG00000041737	-2.86913	0.0140053	0.14651	Tmem45b	235135
ENSMUSG00000093803	0.84127	0.014015	0.146525	Ppp2r3d	19054
ENSMUSG00000035770	-0.531113	0.0140228	0.146525	Dync1li2	234663
ENSMUSG00000028271	0.75314	0.0140574	0.146802	Gtf2b	229906
ENSMUSG00000022339	0.887197	0.0140703	0.146835	Ebag9	55960
ENSMUSG00000031605	-0.728747	0.0140766	0.146835	Klhl2	77113
ENSMUSG00000070645	-2.35698	0.0140905	0.146897	Ren1	19701
ENSMUSG00000024066	-0.988529	0.0141663	0.147603	Xdh	22436
ENSMUSG00000005609	-0.818006	0.0142166	0.147956	Ctr9	22083
ENSMUSG00000022867	-0.788573	0.0142168	0.147956	Usp25	30940
ENSMUSG00000033444	0.578895	0.0142286	0.147956	Specc1l	74392
ENSMUSG00000024039	-0.904924	0.0142326	0.147956	Cbs	12411
ENSMUSG00000041773	-1.43553	0.0142508	0.148061	Enc1	13803
ENSMUSG00000045394	-1.09933	0.01426	0.148072	Epcam	17075
ENSMUSG00000021754	-1.01773	0.0142743	0.148081	Map3k1	26401
ENSMUSG00000020547	0.716626	0.0142873	0.148081	Bzw2	66912
ENSMUSG00000085521	-1.11841	0.0142877	0.148081	NA	NA
ENSMUSG00000026179	-1.03083	0.0142933	0.148081	Pnkd	56695
ENSMUSG00000027335	-2.17209	0.0143414	0.148461	Adra1d	11550
ENSMUSG00000043252	0.669063	0.0143462	0.148461	Tmem64	100201
ENSMUSG00000109093	-0.629217	0.0143601	0.14852	NA	NA
ENSMUSG00000031562	4.05915	0.0143731	0.148571	Dctd	320685
ENSMUSG00000015355	-2.06112	0.0143912	0.148606	Cd48	12506
ENSMUSG00000115249	-2.14081	0.0143928	0.148606	NA	NA
ENSMUSG00000040713	0.738479	0.0144029	0.148627	Creg1	433375
ENSMUSG00000032615	1.1251	0.014414	0.148658	Nt5m	103850
ENSMUSG00000097440	1.67437	0.0144448	0.148891	NA	NA
ENSMUSG00000044072	1.58267	0.0144551	0.148913	Eml6	237711
ENSMUSG00000001918	-1.27839	0.0144791	0.149076	Slc1a5	20514
ENSMUSG00000036983	0.833219	0.014504	0.149248	Tfb1m	224481
ENSMUSG00000001349	-1.83481	0.0145443	0.149508	Cnn1	12797
ENSMUSG00000007458	0.825554	0.0145456	0.149508	M6pr	17113
ENSMUSG00000026305	0.926346	0.0145701	0.149594	Lrrfip1	16978
ENSMUSG00000038069	-0.700554	0.0145703	0.149594	Cdkn2aip	70925
ENSMUSG00000032897	0.860923	0.0145958	0.1497	Nfyc	18046
ENSMUSG00000026202	-1.47789	0.0145971	0.1497	Tuba4a	22145
ENSMUSG00000064177	-2.78136	0.0146113	0.149761	Ghrl	58991
ENSMUSG00000021044	0.677962	0.0146402	0.149968	Adck1	72113
ENSMUSG00000069805	-0.989832	0.0146478	0.149968	Fbp1	14121
ENSMUSG00000025584	-0.806938	0.0146799	0.150212	Pde8a	18584
ENSMUSG00000053819	0.988467	0.0146953	0.150285	Camk2d	108058
ENSMUSG00000026926	-0.589595	0.014754	0.150801	Pmpca	66865
ENSMUSG00000019734	-1.77598	0.0147715	0.150895	Tmc4	353499
ENSMUSG00000078619	-0.740532	0.0147797	0.150895	Smarcd2	83796
ENSMUSG00000036834	-2.24457	0.0147894	0.15091	Plch1	269437
ENSMUSG00000032312	-0.8746	0.014815	0.151087	Csk	12988
ENSMUSG00000083849	1.24718	0.0148286	0.15114	NA	NA
ENSMUSG00000070436	-0.983287	0.0148441	0.151215	Serpinh1	12406
ENSMUSG00000030827	-2.91741	0.0148612	0.151304	Fgf21	56636
ENSMUSG00000029097	0.901773	0.0149834	0.152464	Trmt44	78890
ENSMUSG00000024068	-0.597045	0.0150118	0.152668	Spast	50850
ENSMUSG00000029177	-1.46725	0.0150811	0.153287	Cenpa	12615
ENSMUSG00000027871	-2.62247	0.0152117	0.154529	Hsd3b1	15492
ENSMUSG00000046138	-0.875234	0.0152541	0.154767	9930021J03Rik	240613
ENSMUSG00000084353	1.04241	0.0152597	0.154767	NA	NA
ENSMUSG00000083774	0.839438	0.0152653	0.154767	NA	NA
ENSMUSG00000104031	-2.38806	0.015271	0.154767	NA	NA
ENSMUSG00000026491	-0.9143	0.0152776	0.154767	Ahctf1	226747
ENSMUSG00000054469	-0.833897	0.0153846	0.15575	Lclat1	225010
ENSMUSG00000103867	-2.76439	0.0154041	0.15575	NA	NA
ENSMUSG00000008730	-0.97656	0.0154069	0.15575	Hipk1	15257
ENSMUSG00000031327	-1.35541	0.0154087	0.15575	Chic1	12212
ENSMUSG00000073096	-1.23772	0.0154305	0.155757	Lrrc61	243371
ENSMUSG00000003038	1.50601	0.0154425	0.155757	Hmgn2	15331
ENSMUSG00000044792	0.628775	0.0154513	0.155757	Isca1	69046
ENSMUSG00000037892	-1.37479	0.0154552	0.155757	Pcdh18	73173
ENSMUSG00000069893	-2.05675	0.0154575	0.155757	9930111J21Rik1	667214
ENSMUSG00000061536	-1.39211	0.0154606	0.155757	Sec22c	215474
ENSMUSG00000058690	-0.643661	0.0154718	0.155773	Ccser2	72972
ENSMUSG00000029407	-0.784607	0.0154793	0.155773	Uso1	56041
ENSMUSG00000102059	1.30131	0.0155045	0.155941	Gm20257	100504501
ENSMUSG00000021395	-0.55643	0.015542	0.156169	Spin1	20729
ENSMUSG00000022945	-1.7422	0.0155442	0.156169	Chaf1b	110749
ENSMUSG00000043165	3.61245	0.0155779	0.156421	Lor	16939
ENSMUSG00000113665	-1.99305	0.0155953	0.15651	NA	NA
ENSMUSG00000026274	1.84275	0.0156727	0.1572	Pask	269224
ENSMUSG00000018919	4.25762	0.0156989	0.157377	Tm4sf5	75604
ENSMUSG00000030077	-3.90563	0.0157188	0.157417	Chl1	12661
ENSMUSG00000040606	1.42858	0.0157202	0.157417	Kazn	71529
ENSMUSG00000017057	-0.861427	0.01577	0.15783	Il13ra1	16164
ENSMUSG00000107468	-1.85716	0.0157825	0.157868	NA	NA
ENSMUSG00000002550	0.683981	0.0158705	0.158626	Uck1	22245
ENSMUSG00000031792	-0.689343	0.0158756	0.158626	Usb1	101985
ENSMUSG00000002820	0.986183	0.0158898	0.158638	Atg4d	235040
ENSMUSG00000025742	-0.778333	0.0158977	0.158638	Prps2	110639
ENSMUSG00000040774	-0.730871	0.0159075	0.158638	Cept1	99712
ENSMUSG00000081436	-1.05399	0.0159116	0.158638	NA	NA
ENSMUSG00000024587	-0.784301	0.0159533	0.158967	Nars	70223
ENSMUSG00000031446	-0.575934	0.0160198	0.159543	Cul4a	99375
ENSMUSG00000026628	-2.86566	0.0160289	0.159546	Atf3	11910
ENSMUSG00000028494	0.774392	0.0160852	0.16002	Plin2	11520
ENSMUSG00000036667	-0.896175	0.0160959	0.160039	Tcaf1	77574
ENSMUSG00000025545	-0.63479	0.0161304	0.160199	Clybl	69634
ENSMUSG00000031618	-1.26007	0.0161345	0.160199	Nr3c2	110784
ENSMUSG00000103906	1.19016	0.0161383	0.160199	Tigd5	105734
ENSMUSG00000026836	-1.2108	0.0161546	0.160273	Acvr1	11477
ENSMUSG00000073555	-2.74965	0.0161788	0.160411	Gm4951	240327
ENSMUSG00000019528	0.772106	0.016186	0.160411	Gyg	27357
ENSMUSG00000040433	-0.797673	0.016209	0.160552	Zbtb38	245007
ENSMUSG00000037938	0.785974	0.0162845	0.161212	Chchd5	66170
ENSMUSG00000025439	0.684487	0.0162975	0.161253	Clns1a	12729
ENSMUSG00000089774	-1.29129	0.0163306	0.161493	Slc5a3	53881
ENSMUSG00000030160	-3.39663	0.0163647	0.161701	Tmem52b	330428
ENSMUSG00000008435	0.772803	0.0163693	0.161701	Rdh13	108841
ENSMUSG00000008307	1.34154	0.0164179	0.162094	1700109H08Rik	77036
ENSMUSG00000023921	-0.792524	0.0164311	0.162136	Mmut	17850
ENSMUSG00000027843	-2.05562	0.0164871	0.162552	Ptpn22	19260
ENSMUSG00000022231	-1.41187	0.016492	0.162552	Sema5a	20356
ENSMUSG00000102117	1.05026	0.0164999	0.162552	NA	NA
ENSMUSG00000078869	-1.6954	0.01651	0.162563	NA	NA
ENSMUSG00000020700	0.636445	0.0165326	0.162699	Map3k3	26406
ENSMUSG00000040093	-2.17046	0.0165957	0.163232	Bmf	171543
ENSMUSG00000028456	0.889015	0.0166595	0.163771	Unc13b	22249
ENSMUSG00000091512	0.728787	0.0168255	0.165215	Lamtor3	56692
ENSMUSG00000085444	4.06483	0.0168322	0.165215	NA	NA
ENSMUSG00000078648	3.90376	0.0168335	0.165215	LOC102634389	102634389
ENSMUSG00000023064	-2.92272	0.0168427	0.165216	Sncg	20618
ENSMUSG00000097350	3.13176	0.0168844	0.16543	4732491K20Rik	224523
ENSMUSG00000006373	-0.590793	0.0168854	0.16543	Pgrmc1	53328
ENSMUSG00000030759	1.15685	0.0168917	0.16543	Far1	67420
ENSMUSG00000039063	-0.72931	0.0169223	0.165576	Echdc3	67856
ENSMUSG00000025465	-0.646159	0.0169248	0.165576	Echs1	93747
ENSMUSG00000114610	2.29291	0.0169445	0.165586	NA	NA
ENSMUSG00000104443	-2.31256	0.0169466	0.165586	NA	NA
ENSMUSG00000082194	0.79334	0.0169529	0.165586	NA	NA
ENSMUSG00000114501	-2.61387	0.0169667	0.165632	NA	NA
ENSMUSG00000032076	-0.817587	0.0169852	0.165678	Cadm1	54725
ENSMUSG00000037363	1.26859	0.0169964	0.165678	Letm2	270035
ENSMUSG00000030002	-0.712471	0.0169987	0.165678	Dusp11	72102
ENSMUSG00000103899	-1.72135	0.0170138	0.165738	NA	NA
ENSMUSG00000031617	0.882063	0.0170333	0.165839	Tmem184c	234463
ENSMUSG00000002881	-0.647437	0.0170493	0.165874	Nab1	17936
ENSMUSG00000063511	0.627491	0.0170551	0.165874	Snrnp70	20637
ENSMUSG00000021057	-2.15421	0.0171237	0.166317	Akap5	238276
ENSMUSG00000024456	-1.06222	0.0171277	0.166317	Diaph1	13367
ENSMUSG00000022041	-1.67657	0.0171279	0.166317	Chrna2	110902
ENSMUSG00000075327	-0.768416	0.017142	0.166365	Zbtb2	381990
ENSMUSG00000043004	-1.76515	0.0171707	0.166506	Gng2	14702
ENSMUSG00000070002	-0.820032	0.0171748	0.166506	Ell	13716
ENSMUSG00000025607	-0.596681	0.0171839	0.166506	Copg2	54160
ENSMUSG00000085962	-1.67388	0.0172136	0.166705	NA	NA
ENSMUSG00000039601	-1.05747	0.0172448	0.16692	Rcan2	53901
ENSMUSG00000035299	1.0144	0.0172567	0.166946	Mid1	17318
ENSMUSG00000087260	0.980091	0.0173269	0.167536	Lamtor5	68576
ENSMUSG00000050029	-0.616744	0.0173534	0.167671	Rap2c	72065
ENSMUSG00000026111	0.739159	0.0173592	0.167671	Unc50	67387
ENSMUSG00000021595	-0.524331	0.0174429	0.168223	Nsun2	28114
ENSMUSG00000082393	-0.713687	0.0174539	0.168223	NA	NA
ENSMUSG00000034361	-0.991646	0.0174548	0.168223	Cpne2	234577
ENSMUSG00000052825	-0.771073	0.017457	0.168223	NA	NA
ENSMUSG00000010914	-0.791627	0.01747	0.168223	Pdhx	27402
ENSMUSG00000028514	-0.894016	0.017472	0.168223	Usp24	329908
ENSMUSG00000029213	0.843545	0.0174808	0.168223	Commd8	27784
ENSMUSG00000029650	-0.931518	0.0175066	0.168352	Slc46a3	71706
ENSMUSG00000034308	-1.11188	0.0175177	0.168352	Sdr42e1	74032
ENSMUSG00000023110	0.626509	0.0175219	0.168352	Prmt5	27374
ENSMUSG00000087424	1.37149	0.0175532	0.168564	5730405O15Rik	70489
ENSMUSG00000095486	-3.32934	0.0175809	0.168742	Vmn2r22	546913
ENSMUSG00000028884	0.875888	0.0176616	0.169427	Rpa2	19891
ENSMUSG00000032126	0.849099	0.0176767	0.169483	Hmbs	15288
ENSMUSG00000032193	-1.03712	0.017693	0.16955	Ldlr	16835
ENSMUSG00000109764	-1.30573	0.0177152	0.169674	Klkb1	16621
ENSMUSG00000048264	-0.878686	0.0177519	0.169936	Dip2c	208440
ENSMUSG00000038122	-0.787514	0.017768	0.169951	Tbc1d32	544696
ENSMUSG00000025355	-1.4211	0.017772	0.169951	Mmp19	58223
ENSMUSG00000043991	-0.697794	0.017793	0.170062	Pura	19290
ENSMUSG00000034610	-1.26455	0.0178717	0.170725	Tut4	230594
ENSMUSG00000019906	1.08635	0.0179191	0.171088	Lin7a	108030
ENSMUSG00000026791	0.910227	0.0179305	0.171108	Slc2a8	56017
ENSMUSG00000045515	2.30279	0.0179532	0.171197	Pou3f3	18993
ENSMUSG00000006218	-1.58645	0.0179743	0.171197	Fam131c	277743
ENSMUSG00000030861	-0.723596	0.017981	0.171197	Acadsb	66885
ENSMUSG00000021418	0.856986	0.0179839	0.171197	Rpp40	208366
ENSMUSG00000033871	-1.57114	0.0179866	0.171197	Ppargc1b	170826
ENSMUSG00000004473	1.62901	0.0180143	0.171273	Clec11a	20256
ENSMUSG00000028549	1.61296	0.0180257	0.171273	Itgb3bp	67733
ENSMUSG00000079109	0.888033	0.0180295	0.171273	Pms2	18861
ENSMUSG00000075511	-1.82983	0.0180321	0.171273	NA	NA
ENSMUSG00000096473	2.12023	0.0180762	0.171602	LOC115487269	115487269
ENSMUSG00000009575	-0.685103	0.0180883	0.171628	Cbx5	12419
ENSMUSG00000034723	-0.555577	0.0181287	0.171891	Tmx4	52837
ENSMUSG00000025003	-4.16435	0.0181352	0.171891	Cyp2c39	13098
ENSMUSG00000030881	0.609888	0.0181443	0.171891	Arfip2	76932
ENSMUSG00000029265	0.665532	0.0181544	0.171897	Dr1	13486
ENSMUSG00000003549	1.02081	0.0181735	0.171989	Ercc1	13870
ENSMUSG00000030493	1.40265	0.0182701	0.172814	Faap24	101831
ENSMUSG00000032518	0.861751	0.0183146	0.173145	Rpsa	16785
ENSMUSG00000108521	-3.86181	0.0183484	0.173354	NA	NA
ENSMUSG00000084241	-0.644538	0.018362	0.173354	NA	NA
ENSMUSG00000040913	0.741852	0.0183652	0.173354	Fbxw4	30838
ENSMUSG00000025815	-0.989501	0.0184185	0.173768	Dhtkd1	209692
ENSMUSG00000033417	-0.612923	0.0184284	0.173771	Cacul1	78832
ENSMUSG00000021929	-0.655213	0.0185069	0.174405	Kpna3	16648
ENSMUSG00000023830	-1.058	0.0185147	0.174405	Igf2r	16004
ENSMUSG00000020515	-0.725609	0.0185608	0.174525	Cnot8	69125
ENSMUSG00000024427	-1.46989	0.018565	0.174525	Spry4	24066
ENSMUSG00000041777	-1.53307	0.0185703	0.174525	Cir1	66935
ENSMUSG00000038418	-2.50726	0.0185733	0.174525	Egr1	13653
ENSMUSG00000061288	-1.20751	0.0185753	0.174525	Taok3	330177
ENSMUSG00000012350	-1.18815	0.0185933	0.174574	Ehf	13661
ENSMUSG00000084329	-0.571031	0.0185996	0.174574	NA	NA
ENSMUSG00000026355	0.982519	0.0186182	0.174607	Mcm6	17219
ENSMUSG00000040390	0.804758	0.0186249	0.174607	Map3k10	269881
ENSMUSG00000033096	-0.873191	0.0186318	0.174607	Apmap	71881
ENSMUSG00000103132	-1.7019	0.0186445	0.174615	NA	NA
ENSMUSG00000048429	-0.667753	0.0186752	0.174615	Timm29	69773
ENSMUSG00000031379	-1.519	0.0186808	0.174615	Pir	69656
ENSMUSG00000028233	-0.924604	0.0186978	0.174615	Tgs1	116940
ENSMUSG00000055371	0.633404	0.0186981	0.174615	Stam2	56324
ENSMUSG00000001995	-1.11241	0.0187003	0.174615	Sipa1l2	244668
ENSMUSG00000022122	-0.552849	0.0187308	0.174615	Ednrb	13618
ENSMUSG00000109324	0.799141	0.0187366	0.174615	Prmt1	15469
ENSMUSG00000061062	-0.77403	0.0187369	0.174615	NA	NA
ENSMUSG00000071262	2.44486	0.0187378	0.174615	Zfp957	105590
ENSMUSG00000032024	-2.23828	0.0187378	0.174615	Clmp	71566
ENSMUSG00000072676	1.02826	0.0187578	0.174641	Tmem254a	66039
ENSMUSG00000087385	1.53424	0.0187597	0.174641	Frg2f1	433752
ENSMUSG00000029427	-0.685191	0.0187951	0.174807	Zcchc8	70650
ENSMUSG00000054641	-1.56258	0.0187967	0.174807	Mmrn1	70945
ENSMUSG00000025173	0.591603	0.0188065	0.17481	Wdr45b	66840
ENSMUSG00000024457	-0.596869	0.0188243	0.174886	Trim26	22670
ENSMUSG00000071350	0.615807	0.018846	0.174998	Setdb2	239122
ENSMUSG00000031060	0.709325	0.0188619	0.175058	Rbm10	236732
ENSMUSG00000031821	2.594	0.0188781	0.175119	Gins2	272551
ENSMUSG00000016194	-0.822035	0.0189117	0.175341	Hsd11b1	15483
ENSMUSG00000022877	1.05905	0.0189213	0.175342	Hrg	94175
ENSMUSG00000029882	-6.17061	0.0189966	0.17595	2210010C04Rik	67373
ENSMUSG00000021209	-0.89467	0.0190563	0.176414	Ppp4r4	74521
ENSMUSG00000069874	-0.748955	0.0190664	0.176418	Irgm2	54396
ENSMUSG00000040188	0.897824	0.0191064	0.176698	Scamp2	24044
ENSMUSG00000049230	1.3077	0.0191172	0.176709	Gm9833	100041480
ENSMUSG00000025196	0.872187	0.0191401	0.176772	Cpn1	93721
ENSMUSG00000031853	0.969202	0.0191434	0.176772	Map3k21	234878
ENSMUSG00000052707	-0.817902	0.0192289	0.177282	Tnrc6a	233833
ENSMUSG00000055322	-1.2311	0.0192338	0.177282	Tns1	21961
ENSMUSG00000003269	0.570673	0.0192475	0.177282	Cyth2	19158
ENSMUSG00000062949	-1.04491	0.0192515	0.177282	Atp11c	320940
ENSMUSG00000103953	0.942947	0.0192548	0.177282	NA	NA
ENSMUSG00000099843	-1.47231	0.0192569	0.177282	Gm7160	635504
ENSMUSG00000030302	-2.1097	0.0193307	0.177872	Atp2b2	11941
ENSMUSG00000025980	-0.848119	0.0193405	0.177872	Hspd1	15510
ENSMUSG00000020275	-1.27501	0.0193745	0.178096	Rel	19696
ENSMUSG00000040706	1.16753	0.0193864	0.178115	Agmat	75986
ENSMUSG00000013663	-0.641462	0.0194083	0.178226	Pten	19211
ENSMUSG00000020124	-0.560884	0.019426	0.178299	Usp15	14479
ENSMUSG00000002043	1.03427	0.0194491	0.178384	Trappc6a	67091
ENSMUSG00000034429	-0.816375	0.0194588	0.178384	Zfp707	69020
ENSMUSG00000036533	-1.05576	0.0194646	0.178384	Cdc42ep3	260409
ENSMUSG00000025188	1.03478	0.0194857	0.178488	Hps1	192236
ENSMUSG00000060657	-0.798676	0.0195024	0.178552	Marf1	223989
ENSMUSG00000114295	1.67219	0.0195292	0.178707	NA	NA
ENSMUSG00000080002	1.15164	0.0195457	0.178769	NA	NA
ENSMUSG00000031168	0.878499	0.0195996	0.179173	Ebp	13595
[truncated: 34,882 more rows]

## Sheet: F1
SUPPLEMENTAL TABLE 5 - TISSUE EFFECTS ON ER STRESS INDUCED EXPRESSION
Ensembl ID	Log2FoldChange	pvalue	padj	symbol	entrez
ENSMUSG00000027513	-5.81257	1.59688e-26	2.36035e-22	Pck1	18534
ENSMUSG00000022010	-4.75668	1.2281e-22	9.07626e-19	Tsc22d1	21807
ENSMUSG00000045092	-3.78222	3.77173e-21	1.85833e-17	S1pr1	13609
ENSMUSG00000031604	-3.45426	8.59299e-19	3.17532e-15	Msmo1	66234
ENSMUSG00000055723	2.42926	6.65949e-18	1.96868e-14	Rras2	66922
ENSMUSG00000031725	-3.71768	2.97373e-17	7.32577e-14	Ces1f	234564
ENSMUSG00000028538	-4.1714	3.90876e-17	8.25362e-14	St3gal3	20441
ENSMUSG00000040093	-3.11779	9.12718e-16	1.68636e-12	Bmf	171543
ENSMUSG00000005413	-3.77511	1.70396e-15	2.79846e-12	Hmox1	15368
ENSMUSG00000091572	7.64688	4.20456e-15	6.21477e-12	Vmn2r3	637004
ENSMUSG00000017009	-3.17186	2.95154e-14	3.96607e-11	Sdc4	20971
ENSMUSG00000002769	-2.33083	8.73043e-14	1.07537e-10	Gnmt	14711
ENSMUSG00000024395	-2.84491	3.21202e-13	3.65207e-10	Lims2	225341
ENSMUSG00000022218	-3.83814	3.66419e-13	3.8686e-10	Tgm1	21816
ENSMUSG00000038092	-3.63831	4.2599e-13	4.1977e-10	Hsd3b5	15496
ENSMUSG00000022864	3.14095	7.19344e-13	6.64539e-10	D16Ertd472e	67102
ENSMUSG00000024694	-3.78117	7.80273e-13	6.78424e-10	Keg1	64697
ENSMUSG00000112129	-3.09322	1.00791e-12	8.2766e-10	Pbld1	68371
ENSMUSG00000018727	-3.56688	1.1527e-12	8.96739e-10	Cpsf4l	52670
ENSMUSG00000038641	-3.04527	1.47328e-12	1.08882e-09	Akr1d1	208665
ENSMUSG00000020538	-3.31564	2.51421e-12	1.76964e-09	Srebf1	20787
ENSMUSG00000026796	-3.10953	3.19071e-12	2.14373e-09	Fam129b	227737
ENSMUSG00000087141	-3.247	3.94031e-12	2.53225e-09	Plcxd2	433022
ENSMUSG00000097715	3.07356	5.15246e-12	3.17327e-09	NA	NA
ENSMUSG00000054619	-2.63038	6.44846e-12	3.6923e-09	Mettl7a1	70152
ENSMUSG00000031381	2.48722	6.60678e-12	3.6923e-09	Piga	18700
ENSMUSG00000076434	6.94358	6.74462e-12	3.6923e-09	Wfdc3	71856
ENSMUSG00000040413	-2.83471	9.36572e-12	4.94409e-09	Timd2	171284
ENSMUSG00000046447	-2.27626	1.02056e-11	5.20171e-09	Camk2n1	66259
ENSMUSG00000021376	-2.57741	1.14843e-11	5.65832e-09	Tpmt	22017
ENSMUSG00000023073	2.89982	1.40621e-11	6.70492e-09	Slc10a2	20494
ENSMUSG00000041828	-2.05125	2.55455e-11	1.17996e-08	Abca8a	217258
ENSMUSG00000032786	-3.19996	2.979e-11	1.33432e-08	Alas1	11655
ENSMUSG00000035104	-2.65217	3.3191e-11	1.44293e-08	Eva1a	232146
ENSMUSG00000031844	-2.74574	3.94087e-11	1.66429e-08	Hsd17b2	15486
ENSMUSG00000032010	-3.73891	4.15495e-11	1.70595e-08	Usp2	53376
ENSMUSG00000044749	-2.85102	5.98459e-11	2.39076e-08	Abca6	76184
ENSMUSG00000048772	-3.96281	6.71279e-11	2.6111e-08	Tmem53	68777
ENSMUSG00000030934	-2.70148	7.23786e-11	2.74315e-08	Oat	18242
ENSMUSG00000042834	-3.39526	8.03617e-11	2.96957e-08	Nrep	27528
ENSMUSG00000057880	-3.17718	1.00937e-10	3.6389e-08	Abat	268860
ENSMUSG00000021135	-3.16663	1.20329e-10	4.23471e-08	Slc10a1	20493
ENSMUSG00000056973	-3.32546	1.24557e-10	4.28157e-08	Ces1d	104158
ENSMUSG00000030935	-3.06025	1.61612e-10	5.42906e-08	Acsm3	20216
ENSMUSG00000030759	3.03786	1.6752e-10	5.50248e-08	Far1	67420
ENSMUSG00000028128	-3.1841	2.56825e-10	8.11248e-08	F3	14066
ENSMUSG00000022678	3.50842	2.57957e-10	8.11248e-08	Nde1	67203
ENSMUSG00000030717	4.34029	3.04804e-10	9.38606e-08	Nupr1	56312
ENSMUSG00000032366	2.05258	4.20207e-10	1.26757e-07	Tpm1	22003
ENSMUSG00000026922	-2.36083	5.24434e-10	1.55033e-07	Agpat2	67512
ENSMUSG00000066072	-3.24598	5.74018e-10	1.66364e-07	Cyp4a10	13117
ENSMUSG00000030659	2.5346	6.35933e-10	1.80764e-07	Nucb2	53322
ENSMUSG00000023243	-3.21202	6.93926e-10	1.93527e-07	Kcnk5	16529
ENSMUSG00000010755	-2.29324	1.00017e-09	2.73769e-07	Cars	27267
ENSMUSG00000056487	-2.63755	1.11768e-09	3.00373e-07	Mettl7a2	393082
ENSMUSG00000025479	-2.15899	1.21972e-09	3.21941e-07	Cyp2e1	13106
ENSMUSG00000044645	2.83682	1.41607e-09	3.63865e-07	NA	NA
ENSMUSG00000024866	-2.99708	1.42779e-09	3.63865e-07	Acy3	71670
ENSMUSG00000028680	-3.10877	1.78351e-09	4.46814e-07	Plk3	12795
ENSMUSG00000021876	-2.06537	1.98213e-09	4.88297e-07	Rnase4	58809
ENSMUSG00000041959	2.67975	2.17795e-09	5.27743e-07	S100a10	20194
ENSMUSG00000026483	-2.23792	2.35952e-09	5.62517e-07	Fam129a	63913
ENSMUSG00000008035	-3.51892	2.47317e-09	5.80252e-07	Mid1ip1	68041
ENSMUSG00000032047	-2.00638	2.57168e-09	5.93938e-07	Acat1	110446
ENSMUSG00000054072	-3.09567	3.48873e-09	7.93337e-07	Iigp1	60440
ENSMUSG00000021069	-1.83658	3.80658e-09	8.525e-07	Pygl	110095
ENSMUSG00000073555	-3.96259	4.11029e-09	9.06779e-07	Gm4951	240327
ENSMUSG00000019989	-2.58852	4.1905e-09	9.10878e-07	Enpp3	209558
ENSMUSG00000027346	-2.55042	4.50039e-09	9.64062e-07	Gpcpd1	74182
ENSMUSG00000040472	-2.73625	4.57954e-09	9.67003e-07	Rabggta	56187
ENSMUSG00000049225	3.19469	4.91878e-09	1.02401e-06	Pdp1	381511
ENSMUSG00000095143	-3.04843	5.79365e-09	1.18939e-06	Hsd3b4	15495
ENSMUSG00000028179	-2.50788	5.99726e-09	1.21417e-06	Cth	107869
ENSMUSG00000095388	-3.024	6.07868e-09	1.21417e-06	Gm10681	100043456
ENSMUSG00000037542	-2.66435	6.78782e-09	1.33774e-06	Aldh8a1	237320
ENSMUSG00000081957	-2.6425	8.56744e-09	1.66625e-06	NA	NA
ENSMUSG00000063730	-2.85952	1.02911e-08	1.97548e-06	Hsd3b2	15493
ENSMUSG00000072949	-2.71349	1.06968e-08	2.02703e-06	Acot1	26897
ENSMUSG00000022863	2.72895	1.11207e-08	2.0807e-06	Btg3	12228
ENSMUSG00000028527	-2.49609	1.1835e-08	2.18667e-06	Ak4	11639
ENSMUSG00000069917	-1.93705	1.21593e-08	2.21885e-06	Hba-a2	110257
ENSMUSG00000041096	2.57322	1.31496e-08	2.37029e-06	Tspyl2	52808
ENSMUSG00000048852	-3.04176	1.3319e-08	2.3719e-06	Gm12185	620913
ENSMUSG00000029314	2.58958	1.56012e-08	2.74525e-06	Gpat3	231510
ENSMUSG00000097073	2.96879	1.75947e-08	3.05961e-06	9430037G07Rik	320692
ENSMUSG00000003948	-2.0745	1.80006e-08	3.09214e-06	Mmd	67468
ENSMUSG00000040857	-2.13208	1.82001e-08	3.09214e-06	Erf	13875
ENSMUSG00000023942	-2.19897	2.11531e-08	3.55301e-06	Slc29a1	63959
ENSMUSG00000038550	-2.41517	2.18538e-08	3.62944e-06	Ciart	229599
ENSMUSG00000090817	-2.94656	2.25091e-08	3.69675e-06	Gm4450	100043461
ENSMUSG00000020122	-3.33676	2.44706e-08	3.95666e-06	Egfr	13649
ENSMUSG00000034308	-2.72737	2.46271e-08	3.95666e-06	Sdr42e1	74032
ENSMUSG00000097177	2.84311	2.89356e-08	4.5989e-06	9330159M07Rik	319673
ENSMUSG00000053560	-2.6343	3.03401e-08	4.77082e-06	Ier2	15936
ENSMUSG00000007872	2.78976	3.17037e-08	4.93276e-06	Id3	15903
ENSMUSG00000026304	-3.04858	3.65122e-08	5.57558e-06	Rab17	19329
ENSMUSG00000025465	-1.81014	3.65896e-08	5.57558e-06	Echs1	93747
ENSMUSG00000058057	-2.83353	3.97601e-08	5.99687e-06	Mettl7a3	668178
ENSMUSG00000053846	-4.4753	4.07507e-08	6.0842e-06	Lipg	16891
ENSMUSG00000044197	-3.15683	4.37891e-08	6.47247e-06	Gpr146	80290
ENSMUSG00000069919	-1.91731	4.50407e-08	6.59155e-06	Hba-a1	15122
ENSMUSG00000021097	-3.09895	4.55086e-08	6.59472e-06	Clmn	94040
ENSMUSG00000051652	-2.22735	4.93251e-08	7.07839e-06	Lrrc3	237387
ENSMUSG00000020429	4.57997	5.87629e-08	8.35168e-06	Igfbp1	16006
ENSMUSG00000004500	2.50559	6.22971e-08	8.76965e-06	Zfp324	243834
ENSMUSG00000050069	-3.34933	6.31986e-08	8.81262e-06	Grem2	23893
ENSMUSG00000027984	-2.07816	6.53247e-08	9.02397e-06	Hadh	15107
ENSMUSG00000045294	-2.16522	7.04384e-08	9.64028e-06	Insig1	231070
ENSMUSG00000031700	-2.34459	7.23082e-08	9.80539e-06	Gpt2	108682
ENSMUSG00000078612	2.87539	8.73248e-08	1.17341e-05	Fyb2	242594
ENSMUSG00000022512	-2.96421	1.02415e-07	1.35694e-05	Cldn1	12737
ENSMUSG00000022304	-2.30264	1.02819e-07	1.35694e-05	Dpys	64705
ENSMUSG00000036585	-2.85411	1.05628e-07	1.38168e-05	Fgf1	14164
ENSMUSG00000040471	-3.2031	1.08453e-07	1.40618e-05	Ggt6	71522
ENSMUSG00000018427	-2.48497	1.11049e-07	1.42581e-05	Ypel2	77864
ENSMUSG00000033174	-2.46169	1.11896e-07	1.42581e-05	Mgll	23945
ENSMUSG00000025533	-2.27563	1.14957e-07	1.45229e-05	Asl	109900
ENSMUSG00000056501	-2.75639	1.32208e-07	1.65607e-05	Cebpb	12608
ENSMUSG00000009378	-2.06589	1.38226e-07	1.71684e-05	Slc16a12	240638
ENSMUSG00000069805	-2.54874	1.39382e-07	1.71684e-05	Fbp1	14121
ENSMUSG00000022464	-2.38095	1.4593e-07	1.78264e-05	Slc38a4	69354
ENSMUSG00000035356	-2.67261	1.58765e-07	1.92353e-05	Nfkbiz	80859
ENSMUSG00000030800	-3.0187	1.68571e-07	2.02572e-05	Prss8	76560
ENSMUSG00000042363	1.88658	1.74793e-07	2.08356e-05	Lgalsl	216551
ENSMUSG00000096010	-2.25824	1.85438e-07	2.19277e-05	H4f16	320332
ENSMUSG00000039438	-2.59673	2.07827e-07	2.438e-05	Ttc36	192653
ENSMUSG00000045312	-1.78459	2.12113e-07	2.4495e-05	Lhfpl2	218454
ENSMUSG00000027293	2.22037	2.12121e-07	2.4495e-05	Ehd4	98878
ENSMUSG00000002847	-2.31019	2.17071e-07	2.48723e-05	Pla1a	85031
ENSMUSG00000025934	-1.66531	2.32368e-07	2.64203e-05	Gsta3	14859
ENSMUSG00000022244	-2.23047	2.46314e-07	2.77921e-05	Amacr	17117
ENSMUSG00000021364	-2.51923	2.50799e-07	2.80838e-05	Elovl2	54326
ENSMUSG00000040447	-2.00032	2.81698e-07	3.13066e-05	Spns2	216892
ENSMUSG00000037710	-1.81032	2.88609e-07	3.16354e-05	Cisd1	52637
ENSMUSG00000028976	-2.68405	2.88937e-07	3.16354e-05	Slc2a5	56485
ENSMUSG00000038539	-2.59893	2.96626e-07	3.22384e-05	Atf5	107503
ENSMUSG00000073968	3.4689	3.04753e-07	3.288e-05	Trim68	101700
ENSMUSG00000070644	-2.23053	3.11389e-07	3.33525e-05	Etnk2	214253
ENSMUSG00000032593	3.08386	3.22811e-07	3.43272e-05	Amigo3	320844
ENSMUSG00000021025	-2.26799	3.27222e-07	3.45476e-05	Nfkbia	18035
ENSMUSG00000025402	-3.30329	3.46267e-07	3.62991e-05	Nab2	17937
ENSMUSG00000049091	-1.64113	3.69625e-07	3.84748e-05	Sephs2	20768
ENSMUSG00000035245	2.07889	4.15107e-07	4.27972e-05	Eogt	101351
ENSMUSG00000030168	-2.20247	4.1694e-07	4.27972e-05	Adipor2	68465
ENSMUSG00000026701	-2.04078	4.44566e-07	4.53181e-05	Prdx6	11758
ENSMUSG00000042524	-2.24358	4.55292e-07	4.60936e-05	Sun2	223697
ENSMUSG00000041548	1.99426	4.6461e-07	4.6717e-05	Hspb8	80888
ENSMUSG00000030279	1.92973	4.70754e-07	4.70149e-05	C2cd5	74741
ENSMUSG00000033594	-2.8776	5.07081e-07	5.02636e-05	Spata2l	78779
ENSMUSG00000074207	-2.10706	5.10084e-07	5.02636e-05	Adh1	11522
ENSMUSG00000017802	-2.11914	5.42185e-07	5.30727e-05	Retreg3	67998
ENSMUSG00000032754	-2.75609	5.45771e-07	5.30727e-05	Slc8b1	170756
ENSMUSG00000000056	-1.86266	5.49881e-07	5.31229e-05	Narf	67608
ENSMUSG00000032898	-2.81763	5.57407e-07	5.35002e-05	Fbxo21	231670
ENSMUSG00000028536	-2.7503	5.76293e-07	5.4956e-05	2610528J11Rik	66451
ENSMUSG00000041762	-2.01755	5.84769e-07	5.54069e-05	Gpr155	68526
ENSMUSG00000000673	-2.06608	6.72466e-07	6.29223e-05	Haao	107766
ENSMUSG00000030245	1.76103	6.72601e-07	6.29223e-05	Golt1b	66964
ENSMUSG00000003477	-2.72161	7.09534e-07	6.59599e-05	Inmt	21743
ENSMUSG00000037902	-2.44302	7.40436e-07	6.84024e-05	Sirpa	19261
ENSMUSG00000050359	6.68084	7.46974e-07	6.85778e-05	Sprr1a	20753
ENSMUSG00000033610	-2.12225	8.03581e-07	7.33193e-05	Pank1	75735
ENSMUSG00000035504	-2.80082	8.2015e-07	7.4372e-05	Reep6	70335
ENSMUSG00000016534	-1.51888	8.34703e-07	7.52301e-05	Lamp2	16784
ENSMUSG00000001986	3.14803	8.66114e-07	7.75881e-05	Gria3	53623
ENSMUSG00000091382	5.97359	9.52045e-07	8.47721e-05	Vmn1r18	171199
ENSMUSG00000021127	-1.96003	1.01875e-06	9.01684e-05	Zfp36l1	12192
ENSMUSG00000028633	1.82594	1.05413e-06	9.27443e-05	Ctps	51797
ENSMUSG00000027641	2.85283	1.09171e-06	9.54826e-05	Rbl1	19650
ENSMUSG00000067071	-2.15716	1.10162e-06	9.57823e-05	Hes6	55927
ENSMUSG00000025076	-1.7299	1.10829e-06	9.57989e-05	Casp7	12369
ENSMUSG00000019856	2.59742	1.16128e-06	9.97956e-05	Fam184a	75906
ENSMUSG00000040354	-2.21415	1.1812e-06	0.000100233	Mars	216443
ENSMUSG00000073940	-2.19205	1.18634e-06	0.000100233	Hbb-bt	101488143
ENSMUSG00000047757	4.03766	1.18671e-06	0.000100233	Fancb	237211
ENSMUSG00000046814	-2.11269	1.21379e-06	0.000101692	Gchfr	320415
ENSMUSG00000033634	-2.1052	1.21775e-06	0.000101692	Nat8f2	93673
ENSMUSG00000109311	6.21552	1.32733e-06	0.00011022	AI314278	101521
ENSMUSG00000030278	4.08832	1.43876e-06	0.000118806	Cidec	14311
ENSMUSG00000031482	-1.51821	1.4561e-06	0.00011957	Slc25a15	18408
ENSMUSG00000037847	-1.85019	1.53327e-06	0.000125212	Nmrk1	225994
ENSMUSG00000031613	-1.77856	1.57887e-06	0.000127603	Hpgd	15446
ENSMUSG00000063253	1.47108	1.57983e-06	0.000127603	Scoc	56367
ENSMUSG00000030737	-1.76829	1.6062e-06	0.000129028	Slco2b1	101488
ENSMUSG00000063838	3.47172	1.64293e-06	0.000131266	Cdc42ep5	58804
ENSMUSG00000031626	2.11425	1.65531e-06	0.000131543	Sorbs2	234214
ENSMUSG00000082361	2.44589	1.66531e-06	0.000131631	Btc	12223
ENSMUSG00000029552	2.4297	1.68224e-06	0.000132261	Tes	21753
ENSMUSG00000029153	-1.90444	1.72115e-06	0.000134586	Ociad2	433904
ENSMUSG00000032332	2.6782	1.73002e-06	0.000134586	Col12a1	12816
ENSMUSG00000049580	3.13248	1.77378e-06	0.000136907	Tsku	244152
ENSMUSG00000037172	2.26982	1.77837e-06	0.000136907	E330009J07Rik	243780
ENSMUSG00000041237	-2.22745	1.80276e-06	0.000138065	Pklr	18770
ENSMUSG00000071633	-3.53289	1.82005e-06	0.000138671	Gm4952	240549
ENSMUSG00000026853	-1.81245	1.8711e-06	0.000141633	Crat	12908
ENSMUSG00000074102	1.64219	1.88646e-06	0.000141633	Rbm15b	109095
ENSMUSG00000028240	-7.41848	1.88767e-06	0.000141633	Cyp7a1	13122
ENSMUSG00000042622	-3.94429	2.00527e-06	0.000149697	Maff	17133
ENSMUSG00000032014	-2.99057	2.02464e-06	0.000150129	Oaf	102644
ENSMUSG00000068114	2.1404	2.03138e-06	0.000150129	Ccdc134	76457
ENSMUSG00000038072	2.0742	2.04409e-06	0.000150317	Galnt11	231050
ENSMUSG00000020484	-1.94546	2.19176e-06	0.000160378	Xbp1	22433
ENSMUSG00000049047	2.16797	2.54159e-06	0.000185061	Armcx3	71703
ENSMUSG00000099021	-3.25933	2.57338e-06	0.000186457	Rn7s1	103948
ENSMUSG00000026568	-1.47897	2.60265e-06	0.000187658	Mpc2	70456
ENSMUSG00000099250	-3.2592	2.62083e-06	0.000187726	Rn7s2	103949
ENSMUSG00000031974	-1.6488	2.62901e-06	0.000187726	Abcb10	56199
ENSMUSG00000057103	-2.19732	2.70925e-06	0.000192526	Nat8f1	66116
ENSMUSG00000030562	-1.99598	2.79022e-06	0.000197331	Nox4	50490
ENSMUSG00000040435	-1.93567	2.97872e-06	0.000208838	Ppp1r15a	17872
ENSMUSG00000038068	-2.64511	2.98118e-06	0.000208838	Rnf144b	218215
ENSMUSG00000024795	3.81236	3.01643e-06	0.000210311	Kif20b	240641
ENSMUSG00000032231	3.28299	3.10914e-06	0.000215757	Anxa2	12306
ENSMUSG00000023960	-1.84651	3.23356e-06	0.000223342	Enpp5	83965
ENSMUSG00000017868	2.60209	3.38843e-06	0.000232803	Sgk2	27219
ENSMUSG00000000902	1.90913	3.40203e-06	0.000232803	Smarcb1	20587
ENSMUSG00000034429	-2.1713	3.48519e-06	0.000237395	Zfp707	69020
ENSMUSG00000003813	-2.02312	3.70885e-06	0.00025147	Rad23a	19358
ENSMUSG00000021707	-1.5035	3.735e-06	0.000251751	Dhfr	13361
ENSMUSG00000042010	-2.48882	3.74705e-06	0.000251751	Acacb	100705
ENSMUSG00000021416	-2.24989	3.91869e-06	0.000262091	Eci3	69123
ENSMUSG00000024424	-2.04609	4.23951e-06	0.000282271	Ttc39c	72747
ENSMUSG00000038205	2.76584	4.3644e-06	0.000289283	Prkab2	108097
ENSMUSG00000018648	-3.26279	4.45796e-06	0.000294166	Dusp14	56405
ENSMUSG00000051627	-1.70565	4.60813e-06	0.000302723	H1f4	50709
ENSMUSG00000029378	-5.11226	4.667e-06	0.000305234	Areg	11839
ENSMUSG00000050199	-2.38207	4.81284e-06	0.000313386	Lgr4	107515
ENSMUSG00000040249	-2.66553	4.96618e-06	0.000321952	Lrp1	16971
ENSMUSG00000038298	-2.0702	5.02996e-06	0.000324663	Pdzk1	59020
ENSMUSG00000039529	-1.88766	5.20488e-06	0.000334493	Atp8b1	54670
ENSMUSG00000042312	-2.40607	5.31143e-06	0.000339863	S100a13	20196
ENSMUSG00000027199	2.03268	5.8823e-06	0.000373357	Gatm	67092
ENSMUSG00000021996	-1.3381	5.88541e-06	0.000373357	Esd	13885
ENSMUSG00000027227	-1.46365	5.983e-06	0.000377926	Sord	20322
ENSMUSG00000069324	-1.99923	6.49363e-06	0.000408436	NA	NA
ENSMUSG00000030357	-1.87618	6.73772e-06	0.000421993	Fkbp4	14228
ENSMUSG00000021638	-2.07641	6.82698e-06	0.000425779	Ocln	18260
ENSMUSG00000052062	1.78834	6.89108e-06	0.000427971	Pard3b	72823
ENSMUSG00000057228	-2.54582	6.96325e-06	0.000429413	Aadat	23923
ENSMUSG00000024664	-2.82139	6.9724e-06	0.000429413	Fads3	60527
ENSMUSG00000047446	2.0083	7.15723e-06	0.000438967	Arl4a	11861
ENSMUSG00000034109	1.60605	7.223e-06	0.00044117	Golim4	73124
ENSMUSG00000004558	-1.42604	7.37983e-06	0.000448894	Ndrg2	29811
ENSMUSG00000028199	-1.7829	7.4951e-06	0.000454037	Cryz	12972
ENSMUSG00000026259	-2.18915	7.67581e-06	0.00046071	Ngef	53972
ENSMUSG00000036775	-1.403	7.69567e-06	0.00046071	Decr2	26378
ENSMUSG00000048572	-3.30441	7.70776e-06	0.00046071	Tmem252	226040
ENSMUSG00000021306	2.09402	7.74229e-06	0.00046071	Gpr137b	83924
ENSMUSG00000016382	-1.68179	7.7611e-06	0.00046071	Pls3	102866
ENSMUSG00000026520	2.54847	7.87835e-06	0.0004658	Pycr2	69051
ENSMUSG00000029032	-2.29713	8.12874e-06	0.000478689	Arhgef16	230972
ENSMUSG00000046351	1.48186	8.16658e-06	0.000479009	Zfp322a	218100
ENSMUSG00000037762	2.86503	8.27608e-06	0.000483513	Slc16a9	66859
ENSMUSG00000003762	2.57108	8.74742e-06	0.000509038	Coq8b	76889
ENSMUSG00000060981	-2.36746	8.8506e-06	0.000513023	H4c8	69386
ENSMUSG00000042073	-2.04221	8.92414e-06	0.000515265	Abhd14b	76491
ENSMUSG00000040147	-2.11882	8.9991e-06	0.000517571	Maob	109731
ENSMUSG00000027333	3.68881	9.04176e-06	0.000518009	Smox	228608
ENSMUSG00000026944	-2.03716	9.43647e-06	0.00053695	Abca2	11305
ENSMUSG00000010025	-1.89971	9.44503e-06	0.00053695	Aldh3a2	11671
ENSMUSG00000036242	4.71229	9.51576e-06	0.000538898	Armh4	67419
ENSMUSG00000057342	-1.78001	9.56103e-06	0.000539395	Sphk2	56632
ENSMUSG00000000049	-1.9472	9.60069e-06	0.000539574	Apoh	11818
ENSMUSG00000028517	-2.04299	9.80771e-06	0.00054912	Plpp3	67916
ENSMUSG00000049791	-2.10592	9.92086e-06	0.000552289	Fzd4	14366
ENSMUSG00000033713	-2.15209	9.93903e-06	0.000552289	Foxn3	71375
ENSMUSG00000051065	-2.14986	1.01128e-05	0.00055984	Mb21d2	239796
ENSMUSG00000024818	-2.25942	1.02238e-05	0.000561393	Slc25a45	107375
ENSMUSG00000035969	-2.12266	1.02275e-05	0.000561393	Rusc2	100213
ENSMUSG00000001403	6.00889	1.02548e-05	0.000561393	Ube2c	68612
ENSMUSG00000028195	-2.90546	1.03348e-05	0.000563687	Ccn1	16007
ENSMUSG00000033102	-1.98884	1.04723e-05	0.000569087	Cdc14b	218294
ENSMUSG00000026839	-3.15845	1.06956e-05	0.000579091	Upp2	76654
ENSMUSG00000022951	1.35618	1.076e-05	0.000580449	Rcan1	54720
ENSMUSG00000022040	-1.99408	1.09532e-05	0.000588723	Ephx2	13850
ENSMUSG00000033318	-2.33929	1.10201e-05	0.000590172	Gstt2	14872
ENSMUSG00000028773	5.14598	1.10891e-05	0.000591725	Fabp3	14077
ENSMUSG00000029722	-1.84779	1.13513e-05	0.00060354	Agfg2	231801
ENSMUSG00000022836	-1.53876	1.16244e-05	0.000615841	Mylk	107589
ENSMUSG00000024014	-2.19545	1.16961e-05	0.000617426	Pim1	18712
ENSMUSG00000035199	2.04053	1.23238e-05	0.000648252	Arl6ip5	65106
ENSMUSG00000055373	4.05523	1.25958e-05	0.000660206	Fut9	14348
ENSMUSG00000052934	-1.80604	1.27501e-05	0.000665932	Fbxo31	76454
ENSMUSG00000026623	-2.34772	1.34756e-05	0.000701348	Lpgat1	226856
ENSMUSG00000020766	-2.02722	1.40745e-05	0.000729949	Galk1	14635
ENSMUSG00000071551	-2.1426	1.41703e-05	0.000731182	Akr1c19	432720
ENSMUSG00000042745	2.83711	1.41972e-05	0.000731182	Id1	15901
ENSMUSG00000027313	-3.52067	1.47356e-05	0.000756274	Chac1	69065
ENSMUSG00000022853	-1.94969	1.50589e-05	0.000770191	Ehhadh	74147
ENSMUSG00000054499	-1.74814	1.51183e-05	0.000770564	Dedd2	67379
ENSMUSG00000021281	-1.7012	1.57246e-05	0.000798713	Tnfaip2	21928
ENSMUSG00000024953	-1.48052	1.58716e-05	0.000803417	Prdx5	54683
ENSMUSG00000039652	1.72524	1.67996e-05	0.000847489	Cpeb3	208922
ENSMUSG00000073678	-2.21605	1.73138e-05	0.000870461	Pgap1	241062
ENSMUSG00000047638	-1.62363	1.74978e-05	0.000876729	Nr1h4	20186
ENSMUSG00000027820	-1.87917	1.8014e-05	0.000899543	Mme	17380
ENSMUSG00000056938	-1.86025	1.86345e-05	0.000927394	Acbd4	67131
ENSMUSG00000055737	-1.55194	1.87458e-05	0.000929804	Ghr	14600
ENSMUSG00000027559	-1.37403	1.88795e-05	0.000931143	Car3	12350
ENSMUSG00000036553	-2.11092	1.88988e-05	0.000931143	Sh3tc1	231147
ENSMUSG00000033955	-2.03577	1.93047e-05	0.000947983	Tnks1bp1	228140
ENSMUSG00000025464	-1.76525	1.9474e-05	0.00095313	Paox	212503
ENSMUSG00000045672	1.85051	2.03208e-05	0.000991291	Col27a1	373864
ENSMUSG00000024521	-2.9701	2.04063e-05	0.00099154	Pmaip1	58801
ENSMUSG00000021033	-1.22393	2.046e-05	0.00099154	Gstz1	14874
ENSMUSG00000020534	-1.45033	2.05675e-05	0.000993493	Shmt1	20425
ENSMUSG00000039063	-1.51363	2.14797e-05	0.00103253	Echdc3	67856
ENSMUSG00000100602	3.1445	2.15153e-05	0.00103253	NA	NA
ENSMUSG00000020604	-2.3144	2.24856e-05	0.0010733	Arsg	74008
ENSMUSG00000020733	-1.91062	2.25521e-05	0.0010733	Slc9a3r1	26941
ENSMUSG00000052566	-1.895	2.25829e-05	0.0010733	Hook2	170833
ENSMUSG00000035790	-1.91835	2.28772e-05	0.00108035	Cep19	66994
ENSMUSG00000030364	-2.50401	2.28773e-05	0.00108035	Clec2h	94071
ENSMUSG00000009013	1.71073	2.40936e-05	0.00113416	Dynll1	56455
ENSMUSG00000034168	-1.89276	2.4315e-05	0.00114095	Irf2bpl	238330
ENSMUSG00000022237	-1.97839	2.492e-05	0.00116564	Ankrd33b	67434
ENSMUSG00000048482	-2.89175	2.55899e-05	0.0011932	Bdnf	12064
ENSMUSG00000032028	-3.20487	2.57793e-05	0.00119825	Nxpe2	78252
ENSMUSG00000071856	-1.80174	2.60373e-05	0.00120645	Mcc	328949
ENSMUSG00000030225	-1.55184	2.62334e-05	0.00120685	Dera	232449
ENSMUSG00000036103	1.54603	2.62526e-05	0.00120685	Colec12	140792
ENSMUSG00000031490	-2.21547	2.62909e-05	0.00120685	Eif4ebp1	13685
ENSMUSG00000015305	-1.72219	2.63924e-05	0.00120776	Sash1	70097
ENSMUSG00000032349	-1.6787	2.68991e-05	0.0012235	Elovl5	68801
ENSMUSG00000042202	-1.78466	2.69018e-05	0.0012235	Slc35e2	320541
ENSMUSG00000003849	-2.16957	2.80616e-05	0.00127162	Nqo1	18104
ENSMUSG00000041126	-1.66556	2.8132e-05	0.00127162	H2afv	77605
ENSMUSG00000044937	2.59587	2.82818e-05	0.00127449	Ttc41	103220
ENSMUSG00000029161	2.44707	2.83961e-05	0.00127575	Cgref1	68567
ENSMUSG00000058258	-1.45606	2.84988e-05	0.00127649	Idi1	319554
ENSMUSG00000020561	1.8141	2.8763e-05	0.00128443	Twistnb	28071
ENSMUSG00000005107	-1.79602	2.91186e-05	0.00129299	Slc2a9	117591
ENSMUSG00000038372	2.35233	2.91296e-05	0.00129299	Gmds	218138
ENSMUSG00000069520	-1.80172	3.03059e-05	0.00134117	Tmem19	67226
ENSMUSG00000034320	1.85942	3.06351e-05	0.00135169	Slc26a2	13521
ENSMUSG00000032500	-2.7453	3.08242e-05	0.00135599	Dclk3	245038
ENSMUSG00000010064	-1.61011	3.13561e-05	0.00137529	Slc38a3	76257
ENSMUSG00000099858	-1.4756	3.15993e-05	0.00138186	NA	NA
ENSMUSG00000020677	1.5105	3.18514e-05	0.0013869	Ddx52	78394
ENSMUSG00000036292	1.8419	3.19022e-05	0.0013869	Gramd1c	207798
ENSMUSG00000024759	-1.7388	3.42727e-05	0.00148322	Atl3	109168
ENSMUSG00000089281	-2.18648	3.43184e-05	0.00148322	Scarna6	100217415
ENSMUSG00000030207	-2.08869	3.52523e-05	0.00151914	Fam234b	74525
ENSMUSG00000022821	-1.91173	3.54453e-05	0.00152302	Hgd	15233
ENSMUSG00000071392	4.50711	3.56155e-05	NA	Ect2l	100045792
ENSMUSG00000078945	2.5861	3.56811e-05	0.0015287	Naip2	17948
ENSMUSG00000015083	-1.69362	3.59048e-05	0.00153384	C8g	69379
ENSMUSG00000006494	-1.58099	3.66815e-05	0.00155656	Pdk1	228026
ENSMUSG00000040297	1.90218	3.66997e-05	0.00155656	Suco	226551
ENSMUSG00000021835	-1.71858	3.67524e-05	0.00155656	Bmp4	12159
ENSMUSG00000029499	-1.74975	3.73807e-05	0.00157864	Pxmp2	19301
ENSMUSG00000036478	-1.66019	3.77374e-05	0.00158886	Btg1	12226
ENSMUSG00000046352	-1.75443	3.78378e-05	0.00158886	Gjb2	14619
ENSMUSG00000030674	-1.77373	3.83117e-05	0.00160261	Qprt	67375
ENSMUSG00000077714	-2.22057	3.84848e-05	0.00160261	Snord17	100313519
ENSMUSG00000030560	-1.30398	3.84904e-05	0.00160261	Ctsc	13032
ENSMUSG00000049721	-2.56672	3.86353e-05	0.00160413	Gal3st1	53897
ENSMUSG00000022829	6.45965	3.90754e-05	0.00161554	Stxbp5l	207227
ENSMUSG00000039450	-2.16186	3.913e-05	0.00161554	Dcxr	67880
ENSMUSG00000026688	-1.64372	3.93375e-05	0.00161554	Mgst3	66447
ENSMUSG00000035757	-1.56672	3.94432e-05	0.00161554	Selenoo	223776
ENSMUSG00000028402	-2.11288	3.94568e-05	0.00161554	Mpdz	17475
ENSMUSG00000074768	-1.79394	4.02238e-05	0.00164165	Bhmt	12116
ENSMUSG00000039004	-2.14235	4.03167e-05	0.00164165	Bmp6	12161
ENSMUSG00000089542	-2.62431	4.06169e-05	0.00164934	LOC115487914	115487914
ENSMUSG00000037826	-1.77413	4.10495e-05	0.00166234	Ppm1k	243382
ENSMUSG00000002227	-2.16722	4.16933e-05	0.00168379	Mov10	17454
ENSMUSG00000052305	-2.1072	4.18395e-05	0.00168509	Hbb-b1	15129
ENSMUSG00000075705	-1.6851	4.26505e-05	0.00171309	Msrb1	27361
ENSMUSG00000032348	-1.4917	4.30433e-05	0.00172418	Gsta4	14860
ENSMUSG00000038080	-1.82302	4.36568e-05	0.00174403	Kdm1b	218214
ENSMUSG00000070661	-4.03374	4.56404e-05	0.00181585	Rnf186	66825
ENSMUSG00000027359	-2.17245	4.57002e-05	0.00181585	Slc27a2	26458
ENSMUSG00000070960	-1.98147	4.64426e-05	0.0018404	NA	NA
ENSMUSG00000028470	-1.61212	4.65992e-05	0.00184167	Hint2	68917
ENSMUSG00000043165	8.39608	4.68511e-05	NA	Lor	16939
ENSMUSG00000019312	-2.38121	4.68635e-05	0.00184717	Grb7	14786
ENSMUSG00000026317	1.9563	4.94691e-05	0.00194469	Cln8	26889
ENSMUSG00000068205	2.03704	4.9843e-05	0.00195419	Macrod2	72899
ENSMUSG00000115869	-3.82622	5.0202e-05	0.00196306	Gm31814	102634162
ENSMUSG00000019822	-1.66157	5.07527e-05	0.00197904	Smpd2	20598
ENSMUSG00000085977	-4.72178	5.08785e-05	0.00197904	NA	NA
ENSMUSG00000042328	-1.91114	5.16359e-05	0.00200323	Hps4	192232
ENSMUSG00000022574	-1.93371	5.25877e-05	0.00203481	Naprt	223646
ENSMUSG00000021338	-1.90276	5.31402e-05	0.00205082	Carmil1	68732
ENSMUSG00000070044	-1.74296	5.34738e-05	0.00205832	Fam149a	212326
ENSMUSG00000037894	-1.33074	5.42012e-05	0.00208091	H2afz	51788
ENSMUSG00000023456	-2.02848	5.47832e-05	0.0020978	Tpi1	21991
ENSMUSG00000026819	-2.95494	5.49847e-05	0.00209897	Slc25a25	227731
ENSMUSG00000026542	3.89189	5.50977e-05	0.00209897	Apcs	20219
ENSMUSG00000000399	-1.58396	5.56255e-05	0.00211362	Ndufa9	66108
ENSMUSG00000078247	2.90015	5.58366e-05	0.00211621	Airn	104103
ENSMUSG00000019866	-1.84461	5.62661e-05	0.00212703	Crybg1	11630
ENSMUSG00000018899	-1.69076	5.83885e-05	0.00220163	Irf1	16362
ENSMUSG00000038039	2.15925	5.89914e-05	0.00221802	Gcc2	70297
ENSMUSG00000030849	-1.27176	5.91232e-05	0.00221802	Fgfr2	14183
ENSMUSG00000052609	-1.95857	6.0363e-05	0.0022588	Plekhg3	263406
ENSMUSG00000052712	-1.34466	6.17671e-05	0.0023055	BC004004	80748
ENSMUSG00000053898	-1.72953	6.21024e-05	0.00231218	Ech1	51798
ENSMUSG00000025586	1.53236	6.29853e-05	0.00233584	Cpeb1	12877
ENSMUSG00000020072	-1.71139	6.30539e-05	0.00233584	Pbld2	67307
ENSMUSG00000020580	1.76394	6.37652e-05	0.00235628	Rock2	19878
ENSMUSG00000026958	-1.97282	6.55097e-05	0.00241471	Dpp7	83768
ENSMUSG00000035473	-1.87549	6.59633e-05	0.00242538	Galm	319625
ENSMUSG00000109764	-1.90506	6.703e-05	0.00245849	Klkb1	16621
ENSMUSG00000046688	-1.85013	6.88026e-05	0.00251725	Tifa	211550
ENSMUSG00000020051	-1.90931	6.92486e-05	0.00252536	Pah	18478
ENSMUSG00000102442	-2.52168	6.93659e-05	0.00252536	NA	NA
ENSMUSG00000035561	-3.49156	7.31428e-05	0.00265632	Aldh1b1	72535
ENSMUSG00000058351	-1.77599	7.61238e-05	0.00275781	Smim4	66487
ENSMUSG00000035944	-1.59969	7.73683e-05	0.00279604	Ttc38	239570
ENSMUSG00000074968	5.6305	7.76079e-05	0.00279786	Ano3	228432
ENSMUSG00000047904	5.49793	7.76301e-05	NA	Sstr2	20606
ENSMUSG00000021417	-1.82449	7.79283e-05	0.00280258	Eci2	23986
ENSMUSG00000044976	4.64303	7.81646e-05	0.00280425	Wdr72	546144
ENSMUSG00000035158	1.47045	8.03729e-05	0.00287649	Mitf	17342
ENSMUSG00000062901	-1.61039	8.07559e-05	0.00288322	Klhl24	75785
ENSMUSG00000024026	-1.6826	8.17443e-05	0.00290875	Glo1	109801
ENSMUSG00000037376	1.31911	8.18647e-05	0.00290875	Trmt6	66926
ENSMUSG00000032359	-1.37048	8.33023e-05	0.00295274	Ctsh	13036
ENSMUSG00000064225	-2.0454	8.36663e-05	0.00295854	Paqr9	75552
ENSMUSG00000064294	-1.8456	8.55954e-05	0.00301953	Aox3	71724
ENSMUSG00000055538	-2.06574	8.61898e-05	0.00303326	Zcchc24	71918
ENSMUSG00000021360	-1.56709	8.7044e-05	0.00305605	Gcnt2	14538
ENSMUSG00000100595	7.02965	8.84012e-05	NA	NA	NA
ENSMUSG00000049152	-1.53749	9.15773e-05	0.00320759	Ugt3a2	223337
ENSMUSG00000058013	1.87546	9.22954e-05	0.0032251	44450	52398
ENSMUSG00000035878	-2.55452	9.30316e-05	0.00324316	Hykk	235386
ENSMUSG00000061959	-2.05479	9.38228e-05	0.00326292	Ces1e	13897
ENSMUSG00000061353	-1.43914	9.40399e-05	0.00326292	Cxcl12	20315
ENSMUSG00000058620	-2.41854	9.96237e-05	0.00344857	Adra2b	11552
ENSMUSG00000019762	-1.33004	0.000100115	0.00345746	Iyd	70337
ENSMUSG00000026888	-1.52874	0.000101027	0.00348083	Grb14	50915
ENSMUSG00000034617	1.44174	0.000101372	0.00348459	Mtrr	210009
ENSMUSG00000070056	-1.96199	0.000102149	0.00350316	Mfhas1	52065
ENSMUSG00000041132	-1.74129	0.0001024	0.00350365	N4bp2l1	100637
ENSMUSG00000056204	-2.21335	0.000103208	0.00352312	Pgpep1	66522
ENSMUSG00000062054	-1.84537	0.000106294	0.00362011	Iah1	67732
ENSMUSG00000017723	-2.51955	0.000106903	0.00363248	Wfdc2	67701
ENSMUSG00000025260	-1.53847	0.000111461	0.00377869	Hsd17b10	15108
ENSMUSG00000056666	-1.93506	0.000111798	0.00378143	Retsat	67442
ENSMUSG00000041308	1.46163	0.000113278	0.00382275	Sntb2	20650
ENSMUSG00000019726	1.81428	0.000114722	0.00385031	Lyst	17101
ENSMUSG00000051041	-2.56837	0.00011478	0.00385031	Olfml1	244198
ENSMUSG00000004530	-1.70452	0.000115012	0.00385031	Coro1c	23790
ENSMUSG00000029445	-2.00887	0.000115259	0.00385031	Hpd	15445
ENSMUSG00000032009	-1.96078	0.000115397	0.00385031	Sesn3	75747
ENSMUSG00000040473	4.27455	0.000115918	0.00385897	Cfap69	207686
ENSMUSG00000036036	3.66455	0.000117177	0.00389211	Zfp57	22715
ENSMUSG00000032114	-1.8124	0.000117674	0.00389986	Slc37a4	14385
ENSMUSG00000052085	-1.97455	0.000117965	0.00390078	Dock8	76088
ENSMUSG00000021900	-1.75032	0.000123606	0.00407566	Btd	26363
ENSMUSG00000034957	-2.04138	0.000123847	0.00407566	Cebpa	12606
ENSMUSG00000075391	-1.67745	0.000124081	0.00407566	NA	NA
ENSMUSG00000003559	-1.61288	0.000128861	0.00422059	As3mt	57344
ENSMUSG00000024782	-1.62308	0.000129065	0.00422059	Ak3	56248
ENSMUSG00000032854	3.27253	0.000131985	0.00430654	Ugt8a	22239
ENSMUSG00000026305	1.45919	0.000134967	0.00439416	Lrrfip1	16978
ENSMUSG00000029171	2.546	0.000136684	0.00444027	Pgm1	66681
ENSMUSG00000109532	5.58606	0.00013746	0.00445568	NA	NA
ENSMUSG00000041625	-1.35719	0.000138035	0.00446455	Ggact	223267
ENSMUSG00000027495	-1.7997	0.000138883	0.00448215	Fam210b	67017
ENSMUSG00000033526	2.01305	0.000140813	0.00453456	Ppip5k1	327655
ENSMUSG00000000594	-1.64732	0.000141923	0.00455305	Gm2a	14667
ENSMUSG00000018796	-2.06711	0.000142004	0.00455305	Acsl1	14081
ENSMUSG00000060090	1.64016	0.000142609	0.00455468	Rp2	19889
ENSMUSG00000001435	-2.02647	0.000142671	0.00455468	Col18a1	12822
ENSMUSG00000022235	-1.27358	0.000143318	0.00456548	Cmbl	69574
ENSMUSG00000062421	1.73842	0.000144898	0.00460587	Arf2	11841
ENSMUSG00000021998	-1.37499	0.000146526	0.0046408	Lcp1	18826
ENSMUSG00000049115	-1.85449	0.000146624	0.0046408	Agtr1a	11607
ENSMUSG00000114694	7.78936	0.000148041	NA	NA	NA
ENSMUSG00000022026	5.72404	0.000148738	0.00469764	Olfm4	380924
ENSMUSG00000030630	-1.73067	0.000151451	0.00477313	Fah	14085
ENSMUSG00000009772	-2.44178	0.000152486	0.00479553	Nuak2	74137
ENSMUSG00000034285	-1.44318	0.000153187	0.0048061	Nipsnap1	18082
ENSMUSG00000059708	1.71895	0.000153472	0.0048061	Akap17b	338351
ENSMUSG00000016194	-1.29727	0.00015626	0.00488305	Hsd11b1	15483
ENSMUSG00000041736	-1.80425	0.000157565	0.00490447	Tspo	12257
ENSMUSG00000056708	1.92883	0.000157609	0.00490447	Ier5	15939
ENSMUSG00000020601	1.87852	0.000158585	0.00491863	Trib2	217410
ENSMUSG00000031903	-1.76112	0.00015873	0.00491863	Pla2g15	192654
ENSMUSG00000019787	8.63105	0.000159497	NA	Trdn	76757
ENSMUSG00000074867	2.35717	0.000159952	0.00494613	Zfp808	630579
ENSMUSG00000025383	5.18023	0.000160807	0.00496218	Il23a	83430
ENSMUSG00000032194	-1.80192	0.000161426	0.00496718	Kank2	235041
ENSMUSG00000028528	3.3538	0.000161716	0.00496718	Dnajc6	72685
ENSMUSG00000025059	-1.68839	0.000162215	0.00496718	Gk	14933
ENSMUSG00000021706	1.39581	0.000162313	0.00496718	Zfyve16	218441
ENSMUSG00000021573	-1.84393	0.0001627	0.00496874	Tppp	72948
ENSMUSG00000031596	-1.59669	0.000164032	0.00499145	Slc7a2	11988
ENSMUSG00000026020	1.31241	0.000164119	0.00499145	Nop58	55989
ENSMUSG00000037583	-3.56424	0.00016666	0.00505831	Nr0b2	23957
ENSMUSG00000020102	-1.74339	0.000171154	0.00518407	Slc16a7	20503
ENSMUSG00000046753	1.56589	0.000172399	0.0052111	Ccdc66	320234
ENSMUSG00000025466	-1.91825	0.00017342	0.00523128	Fuom	69064
ENSMUSG00000029458	-1.56096	0.000174179	0.00524346	Brap	72399
ENSMUSG00000022676	2.85074	0.00017454	0.00524364	Snai2	20583
ENSMUSG00000096105	-2.03812	0.000178183	0.00534224	NA	NA
ENSMUSG00000026475	-4.09518	0.000178778	0.00534923	Rgs16	19734
ENSMUSG00000087968	-2.31983	0.000179776	0.00536822	LOC115485773	115485773
ENSMUSG00000040350	1.58228	0.00018049	0.00537867	Trim7	94089
ENSMUSG00000030498	-1.22598	0.00018159	0.00540057	Gas2	14453
ENSMUSG00000025732	-1.53674	0.000182464	0.00541568	Mcrip2	68241
ENSMUSG00000115016	7.01537	0.000185339	0.00548998	AA536875	380934
ENSMUSG00000000340	-1.35153	0.000186773	0.00552138	Dbt	13171
ENSMUSG00000026179	-1.52782	0.000189108	0.00557418	Pnkd	56695
ENSMUSG00000034403	-1.78504	0.000189508	0.00557418	Pja1	18744
ENSMUSG00000028989	2.66337	0.00018969	0.00557418	Angptl7	654812
ENSMUSG00000037260	-1.78021	0.000190554	0.00558844	Hgsnat	52120
ENSMUSG00000068874	-2.39471	0.00019419	0.00568382	Selenbp1	20341
ENSMUSG00000051359	-1.72759	0.000198566	0.00580039	Ncald	52589
ENSMUSG00000030711	-1.22969	0.00020577	0.00599479	Sult1a1	20887
ENSMUSG00000054150	-1.56982	0.000206379	0.00599479	Syne3	212073
ENSMUSG00000032224	-1.91113	0.000206437	0.00599479	Fam81a	76886
ENSMUSG00000031960	-1.65403	0.00020835	0.00603848	Aars	234734
ENSMUSG00000038415	-3.3765	0.000209671	0.00606487	Foxq1	15220
ENSMUSG00000038624	6.20309	0.000211066	0.0060933	Nepn	66650
ENSMUSG00000036469	2.11887	0.000212501	0.00612275	44256	72925
ENSMUSG00000086273	7.14339	0.000213403	NA	Rbm46os	78212
ENSMUSG00000019947	-2.0377	0.000217637	0.00625451	Arid5b	71371
ENSMUSG00000000171	-1.28922	0.000218292	0.00625451	Sdhd	66925
ENSMUSG00000018417	-1.33008	0.000218343	0.00625451	Myo1b	17912
ENSMUSG00000015143	-1.40613	0.000219154	0.00626561	Actn1	109711
ENSMUSG00000036687	-1.53706	0.00022331	0.00636415	Tmem184a	231832
ENSMUSG00000025509	-2.24253	0.000223462	0.00636415	Pnpla2	66853
ENSMUSG00000048782	3.92339	0.000225513	0.0064102	Insc	233752
ENSMUSG00000028212	2.25857	0.00022657	0.00642337	Ccne2	12448
ENSMUSG00000039236	3.90781	0.000226845	0.00642337	Isg20	57444
ENSMUSG00000054263	-1.88303	0.000228209	0.00644962	Lifr	16880
ENSMUSG00000086245	2.43246	0.000230182	0.00649297	NA	NA
ENSMUSG00000002475	-1.24662	0.000231286	0.0065117	Abhd3	106861
ENSMUSG00000038451	-2.06892	0.000232992	0.00654726	Spsb2	14794
ENSMUSG00000049764	2.13073	0.000234946	0.00658962	Zfp280b	64453
ENSMUSG00000030739	-1.32878	0.000235626	0.00659225	Myh14	71960
ENSMUSG00000027253	-1.60857	0.000235931	0.00659225	Lrp4	228357
ENSMUSG00000021993	-1.24232	0.000237572	0.00662557	Mipep	70478
ENSMUSG00000022091	-1.46422	0.000242304	0.00674481	Sorbs3	20410
ENSMUSG00000022994	-1.68777	0.000243158	0.00675587	Adcy6	11512
ENSMUSG00000046605	1.89034	0.000244082	0.0067688	B3gntl1	210004
ENSMUSG00000020229	5.21861	0.000244824	NA	Slc5a4a	64452
ENSMUSG00000021187	1.5384	0.000244994	0.00677324	Tc2n	74413
ENSMUSG00000028138	-1.46247	0.000245158	0.00677324	Adh5	11532
ENSMUSG00000085091	-3.37193	0.000245964	0.00678281	NA	NA
ENSMUSG00000115151	5.29322	0.000247463	NA	NA	NA
ENSMUSG00000024900	-2.37767	0.000248115	0.00682939	Cpt1a	12894
ENSMUSG00000105134	4.87727	0.000251552	NA	NA	NA
ENSMUSG00000065979	-1.46689	0.000254181	0.00698336	Cpped1	223978
ENSMUSG00000023079	1.37472	0.000255702	0.00701212	Gtf2ird1	57080
ENSMUSG00000094377	-2.3284	0.000258497	0.00707564	LOC115490316	115490316
ENSMUSG00000037580	-2.16268	0.000260075	0.00710567	Gch1	14528
ENSMUSG00000062762	-1.50396	0.000265173	0.00723158	Ei24	13663
ENSMUSG00000035948	-1.61311	0.000266662	0.00725881	Acss3	380660
ENSMUSG00000050856	-1.27669	0.000268284	0.00727625	Atp5k	11958
ENSMUSG00000061981	-1.61612	0.000268287	0.00727625	Flot2	14252
ENSMUSG00000003062	1.31246	0.000268951	0.00728088	Stard3nl	76205
ENSMUSG00000024601	-1.16541	0.000274179	0.00740884	Isoc1	66307
ENSMUSG00000022351	-1.48153	0.000276065	0.00743531	Sqle	20775
ENSMUSG00000097101	-2.08476	0.000276164	0.00743531	1810034E14Rik	66503
ENSMUSG00000068299	-1.56391	0.000277496	0.00744057	Nat8f4	75541
ENSMUSG00000020009	1.50612	0.000277665	0.00744057	Ifngr1	15979
ENSMUSG00000039831	-1.26384	0.000278078	0.00744057	Arhgap29	214137
ENSMUSG00000078866	-2.06878	0.000278373	0.00744057	Zfp970	628308
ENSMUSG00000055782	-2.78955	0.000279077	0.00744592	Abcd2	26874
ENSMUSG00000022445	-1.89528	0.000280043	0.00745823	Cyp2d26	76279
ENSMUSG00000020150	-1.79087	0.000284089	0.00755236	Gamt	14431
ENSMUSG00000054520	-1.74454	0.000284875	0.00755968	Sh3bp2	24055
ENSMUSG00000028150	-2.06898	0.000287383	0.00760943	Rorc	19885
ENSMUSG00000066595	1.63007	0.00028778	0.00760943	Flvcr1	226844
ENSMUSG00000029864	-1.39091	0.000296191	0.00781784	Gstk1	76263
ENSMUSG00000017493	-1.90936	0.000298964	0.00787698	Igfbp4	16010
ENSMUSG00000070695	6.80538	0.000299199	NA	Cntnap5a	636808
ENSMUSG00000022340	4.30639	0.000299996	NA	Sybu	319613
ENSMUSG00000058152	3.70516	0.000301318	0.00792487	Chsy3	78923
ENSMUSG00000036875	1.64882	0.000304175	0.00798582	Dna2	327762
ENSMUSG00000038894	-1.87463	0.0003072	0.00805093	Irs2	384783
ENSMUSG00000038618	-1.58709	0.000308147	0.00806146	Rassf7	66985
ENSMUSG00000026655	-1.31994	0.000313446	0.00818559	Fam107b	66540
ENSMUSG00000112984	3.77854	0.00031527	0.00821844	NA	NA
ENSMUSG00000022346	-3.06695	0.000315816	0.00821844	Myc	17869
ENSMUSG00000021211	-1.63447	0.000322794	0.00838265	Akr1c12	622402
ENSMUSG00000042770	-1.48306	0.00032326	0.00838265	Hebp1	15199
ENSMUSG00000028434	-1.63621	0.000324135	0.0083906	Epb41l4b	54357
ENSMUSG00000028412	-1.58038	0.00032775	0.00846936	Slc44a1	100434
ENSMUSG00000044894	-1.61122	0.000328634	0.00847738	Uqcrq	22272
ENSMUSG00000106717	5.73048	0.000328721	NA	NA	NA
ENSMUSG00000006777	-2.76926	0.000330743	0.00851693	Krt23	94179
ENSMUSG00000046159	3.97915	0.00033466	NA	Chrm3	12671
ENSMUSG00000024425	-1.33628	0.000335769	0.0086313	Ndfip1	65113
ENSMUSG00000041644	4.79994	0.000337673	0.00866518	Slc5a12	241612
ENSMUSG00000046169	2.19892	0.000342965	0.0087804	Adamts6	108154
ENSMUSG00000020777	-1.57443	0.000343351	0.0087804	Acox1	11430
ENSMUSG00000009905	-1.53626	0.000346508	0.00884583	Kdsr	70750
ENSMUSG00000020182	1.80643	0.000350345	0.00892837	Ddc	13195
ENSMUSG00000045282	-1.97882	0.000353771	0.00900015	Tmem86b	68255
ENSMUSG00000092702	-2.46039	0.000357385	0.00907469	NA	NA
ENSMUSG00000007656	1.2721	0.000357929	0.00907469	Arpp19	59046
ENSMUSG00000033400	-1.53672	0.000359488	0.00909861	Agl	77559
ENSMUSG00000065251	-1.41763	0.000364728	0.00921547	LOC115487916	115487916
ENSMUSG00000076441	-1.75066	0.000367616	0.0092641	Ass1	11898
ENSMUSG00000021947	-1.69612	0.000369172	0.0092641	Cryl1	68631
ENSMUSG00000040918	-1.40568	0.000369276	0.0092641	Slc19a2	116914
ENSMUSG00000020553	1.73902	0.000369341	0.0092641	Pctp	18559
ENSMUSG00000064702	-1.41593	0.000369787	0.0092641	LOC115487916	115487916
ENSMUSG00000045316	-1.32014	0.000371579	0.00929325	Fahd1	68636
ENSMUSG00000040268	1.38222	0.000373384	0.00932263	Plekha1	101476
ENSMUSG00000063558	-1.61367	0.000379093	0.00943563	Aox1	11761
ENSMUSG00000002661	-1.85404	0.000379187	0.00943563	Alkbh7	66400
ENSMUSG00000008855	-1.24126	0.000386216	0.00959439	Hdac5	15184
ENSMUSG00000065944	-1.41234	0.000392015	0.00972211	Rnu2-10	19848
ENSMUSG00000030083	-1.43089	0.000398765	0.00987294	Abtb1	80283
ENSMUSG00000046687	-1.66711	0.000400792	0.00990654	Gm5424	432466
ENSMUSG00000021591	-1.1895	0.000405347	0.00999087	Glrx	93692
ENSMUSG00000033720	-1.41861	0.000405556	0.00999087	Sfxn5	94282
ENSMUSG00000107707	10.664	0.000418792	NA	NA	NA
ENSMUSG00000078349	2.92987	0.000419923	0.0103276	AW011738	100382
ENSMUSG00000004040	-1.58355	0.00042213	0.0103646	Stat3	20848
ENSMUSG00000031666	-1.60932	0.000428939	0.0105002	Rbl2	19651
ENSMUSG00000083287	-1.42068	0.000429073	0.0105002	NA	NA
ENSMUSG00000042104	2.25214	0.000429964	0.0105046	Uggt2	66435
ENSMUSG00000054630	-1.46631	0.000432908	0.0105591	Ugt2b5	22238
ENSMUSG00000028223	-1.37852	0.000435656	0.0106035	Decr1	67460
ENSMUSG00000025885	-1.67914	0.000436164	0.0106035	Myo5b	17919
ENSMUSG00000025153	-1.97242	0.000437508	0.010604	Fasn	14104
ENSMUSG00000028127	-1.50158	0.000437618	0.010604	Abcd3	19299
ENSMUSG00000025002	4.16115	0.000439468	0.0106314	Cyp2c55	72082
ENSMUSG00000022562	-2.22236	0.000443524	0.010712	Oplah	75475
ENSMUSG00000004633	-1.31545	0.000445428	0.0107404	Chn2	69993
ENSMUSG00000067369	-1.40363	0.000448009	0.010785	Trmt2b	215201
ENSMUSG00000071711	-1.59727	0.000450367	0.0108242	Mpst	246221
ENSMUSG00000026781	-1.37823	0.000457255	0.0109611	Acbd5	74159
ENSMUSG00000009281	-1.21672	0.000457546	0.0109611	Rarres2	71660
ENSMUSG00000040883	-1.96544	0.000459424	0.0109883	Tmem205	235043
ENSMUSG00000075304	2.49701	0.000466277	0.0111342	Sp5	64406
ENSMUSG00000031278	1.60952	0.000467691	0.0111393	Acsl4	50790
ENSMUSG00000040848	-1.56653	0.000468539	0.0111393	Sft2d2	108735
ENSMUSG00000073481	-1.54731	0.000468754	0.0111393	44257	67247
ENSMUSG00000017144	-1.4751	0.0004719	0.0111961	Rnd3	74194
ENSMUSG00000027412	1.9902	0.000473184	0.0112085	Lpin3	64899
ENSMUSG00000010609	-1.47296	0.000474758	0.0112278	Psen2	19165
ENSMUSG00000109089	-3.84232	0.000476253	0.0112452	4833411C07Rik	71624
ENSMUSG00000038567	5.27167	0.000483278	0.0113552	Cyp24a1	13081
ENSMUSG00000053886	-1.87486	0.000483417	0.0113552	Sh2d4a	72281
ENSMUSG00000113273	3.5758	0.000483583	0.0113552	NA	NA
ENSMUSG00000039987	1.36491	0.000483984	0.0113552	Phtf2	68770
ENSMUSG00000048489	-2.53813	0.000486517	0.0113965	Depp1	213393
ENSMUSG00000112006	-5.61345	0.000488867	0.0114334	NA	NA
ENSMUSG00000010830	3.65963	0.000489705	0.011435	Kdelr3	105785
ENSMUSG00000030004	-1.85455	0.000492031	0.0114711	Nat8	68396
ENSMUSG00000065089	-4.5724	0.00049436	0.0115073	LOC115487044	115487044
ENSMUSG00000045629	-2.05857	0.00050361	0.0117013	Sh3tc2	225608
ENSMUSG00000032724	1.56304	0.000504278	0.0117013	Abtb2	99382
ENSMUSG00000106755	-1.92668	0.000505749	0.0117171	NA	NA
ENSMUSG00000030237	-1.89479	0.000506567	0.0117176	Slco1a4	28250
ENSMUSG00000031886	-1.28843	0.000508795	0.0117508	Ces2e	234673
ENSMUSG00000060703	-1.21051	0.000509657	0.0117523	Cd302	66205
ENSMUSG00000065767	-1.38385	0.000512651	0.011803	LOC115487916	115487916
ENSMUSG00000005982	-1.66529	0.000516786	0.0118796	Naa60	74763
ENSMUSG00000028792	-1.61658	0.000518476	0.0119	Ak2	11637
ENSMUSG00000044072	1.93591	0.000523266	0.0119913	Eml6	237711
ENSMUSG00000031889	-1.37475	0.000531106	0.0121521	D230025D16Rik	234678
ENSMUSG00000056366	4.61426	0.00053212	0.0121565	NA	NA
ENSMUSG00000038286	-1.61283	0.000534197	0.0121851	Bphl	68021
ENSMUSG00000024158	-1.20916	0.000536593	0.0122209	Hagh	14651
ENSMUSG00000038195	-1.27571	0.000537583	0.0122246	Rilp	280408
ENSMUSG00000016344	-1.30423	0.000539552	0.0122506	Ppdpf	66496
ENSMUSG00000028894	-1.56091	0.000541339	0.0122723	Inpp5b	16330
ENSMUSG00000020850	-1.81336	0.00054893	0.0124253	Prpf8	192159
ENSMUSG00000022307	-1.44012	0.000549946	0.0124293	Oxr1	170719
ENSMUSG00000022982	-1.13498	0.000555949	0.0125458	Sod1	20655
ENSMUSG00000027180	-0.995554	0.000564775	0.0127255	Fbxo3	57443
ENSMUSG00000096243	-2.16478	0.000568983	0.0127869	LOC115490317	115490317
ENSMUSG00000023122	-1.74642	0.00056923	0.0127869	Sult1c2	69083
ENSMUSG00000030254	2.0207	0.000576579	0.0129324	Rad18	58186
ENSMUSG00000008540	-1.23751	0.000586332	0.0131312	Mgst1	56615
ENSMUSG00000037366	-1.71838	0.000590189	0.013188	Pafah2	100163
ENSMUSG00000029761	1.3506	0.000590655	0.013188	Cald1	109624
ENSMUSG00000020309	-1.47928	0.000598226	0.0133369	Chac2	68044
ENSMUSG00000002233	-1.73839	0.000602222	0.0133863	Rhoc	11853
ENSMUSG00000046027	-1.82067	0.000602252	0.0133863	Stard5	170460
ENSMUSG00000062198	1.71737	0.000603824	0.0133951	2700097O09Rik	72658
ENSMUSG00000108381	2.11102	0.000604462	0.0133951	NA	NA
ENSMUSG00000039670	-1.89087	0.000607156	0.0134347	Oxld1	66431
ENSMUSG00000030505	1.24274	0.000617945	0.013653	Prmt3	71974
ENSMUSG00000090737	2.62636	0.000619608	0.0136693	NA	NA
ENSMUSG00000010122	-1.69615	0.000623914	0.0137438	Slc47a1	67473
ENSMUSG00000019872	-1.17729	0.000625457	0.0137573	Smpdl3a	57319
ENSMUSG00000020326	1.51073	0.000634254	0.0139019	Ccng1	12450
ENSMUSG00000028673	-1.37149	0.000634678	0.0139019	Fuca1	71665
ENSMUSG00000027187	-1.64999	0.000635784	0.0139019	Cat	12359
ENSMUSG00000036814	3.29705	0.00063613	0.0139019	Slc6a20a	102680
ENSMUSG00000022885	-1.63979	0.000636735	0.0139019	St6gal1	20440
ENSMUSG00000031442	2.45106	0.000638114	0.0139115	Mcf2l	17207
ENSMUSG00000028194	-1.42947	0.000644303	0.0140257	Ddah1	69219
ENSMUSG00000025165	4.19882	0.000644815	NA	Sectm1a	209588
ENSMUSG00000015745	-1.76018	0.000645322	0.0140272	Plekho1	67220
ENSMUSG00000032712	-1.29727	0.000652731	0.014159	Resf1	67246
ENSMUSG00000042246	3.2017	0.000653398	0.014159	Tmc7	209760
ENSMUSG00000108652	5.09507	0.00065426	0.014159	NA	NA
ENSMUSG00000075033	2.76589	0.000676268	0.0146129	Nxpe3	385658
ENSMUSG00000058022	-1.5532	0.000677208	0.0146129	Adtrp	109254
ENSMUSG00000031897	-1.90424	0.00068423	0.0147361	Psmb10	19171
ENSMUSG00000075010	-2.09066	0.000684911	0.0147361	AW112010	107350
ENSMUSG00000104117	4.34815	0.00068548	NA	Gm20743	433374
ENSMUSG00000000037	6.79732	0.000689414	NA	Scml2	107815
ENSMUSG00000042348	-1.69186	0.000692678	0.0148815	Arl15	218639
ENSMUSG00000026107	1.58732	0.00069616	0.0149145	Nabp1	109019
ENSMUSG00000060678	-2.051	0.000696996	0.0149145	H4c3	319155
ENSMUSG00000040586	1.48718	0.000697243	0.0149145	Ofd1	237222
ENSMUSG00000029777	-1.47293	0.000704621	0.0150506	Gars	353172
ENSMUSG00000029802	-1.3689	0.000707772	0.0150961	Abcg2	26357
ENSMUSG00000022615	-2.46846	0.000710229	0.0151266	Tymp	72962
ENSMUSG00000024070	-1.25666	0.000713601	0.0151766	Prkd3	75292
ENSMUSG00000028896	1.85932	0.000718163	0.0152367	Rcc1	100088
ENSMUSG00000003546	-1.52207	0.000718891	0.0152367	Klc4	74764
ENSMUSG00000045896	1.19098	0.000720657	0.0152367	Paip2b	232164
ENSMUSG00000026893	1.91072	0.000721381	0.0152367	Gca	227960
ENSMUSG00000057074	-2.07572	0.000721579	0.0152367	Ces1g	12623
ENSMUSG00000028180	1.18409	0.000722748	0.0152396	Zranb2	53861
ENSMUSG00000046070	-1.72091	0.000726031	0.015287	Igfals	16005
ENSMUSG00000022906	-1.30384	0.000729958	0.0153478	Parp9	80285
ENSMUSG00000031673	2.02325	0.000732993	0.015384	Cdh11	12552
ENSMUSG00000018166	-2.21262	0.000733762	0.015384	Erbb3	13867
ENSMUSG00000058672	2.13385	0.000737179	0.0154227	Tubb2a	22151
ENSMUSG00000031708	-1.52695	0.000737692	0.0154227	Tecr	106529
ENSMUSG00000032058	-1.51639	0.000742097	0.0154929	Ppp2r1b	73699
ENSMUSG00000044468	-1.38034	0.000744398	0.015519	Tent5c	74645
ENSMUSG00000013593	-1.46994	0.00074636	0.015538	Ndufs2	226646
ENSMUSG00000025277	-1.32384	0.000749171	0.0155745	Abhd6	66082
ENSMUSG00000037747	3.34531	0.000750372	0.0155776	Phyhipl	70911
ENSMUSG00000028456	1.19418	0.000753056	0.0156114	Unc13b	22249
ENSMUSG00000036918	-1.95601	0.000757498	0.0156815	Ttc7	225049
ENSMUSG00000020572	-1.31296	0.000760094	0.0157132	Nampt	59027
ENSMUSG00000026664	-1.04978	0.000766392	0.0158213	Phyh	16922
ENSMUSG00000068877	-2.39761	0.000773542	0.0159315	Selenbp2	20342
ENSMUSG00000029826	-1.50365	0.000773888	0.0159315	Zc3hav1	78781
ENSMUSG00000003809	-1.36828	0.000781702	0.01607	Gcdh	270076
ENSMUSG00000109125	5.61147	0.000782554	NA	NA	NA
ENSMUSG00000106714	7.04052	0.000782957	NA	NA	NA
ENSMUSG00000029455	-1.72663	0.000787858	0.0161741	Aldh2	11669
ENSMUSG00000042797	-1.73123	0.000791916	0.0162275	Aqp11	66333
ENSMUSG00000062949	-1.53096	0.000792657	0.0162275	Atp11c	320940
ENSMUSG00000009614	-1.96384	0.000795612	0.0162655	Sardh	192166
ENSMUSG00000033530	-1.31613	0.000796719	0.0162656	Ttc7b	104718
ENSMUSG00000023829	-1.6747	0.000804927	0.0164105	Slc22a1	20517
ENSMUSG00000062518	6.06222	0.000818406	0.0166436	Zfp534	100503584
ENSMUSG00000023904	-1.31972	0.000818613	0.0166436	Hcfc1r1	353502
ENSMUSG00000035109	4.59874	0.000825936	0.016753	Shc4	271849
ENSMUSG00000024955	-1.48557	0.000826261	0.016753	Esrra	26379
ENSMUSG00000027698	-1.89547	0.000830906	0.0168096	Nceh1	320024
ENSMUSG00000028032	1.59935	0.000831326	0.0168096	Papss1	23971
ENSMUSG00000115160	-1.64958	0.0008331	0.0168225	NA	NA
ENSMUSG00000013646	-1.27529	0.000838926	0.0168907	Sh3bp5l	79566
ENSMUSG00000048538	-1.17555	0.000838947	0.0168907	NA	NA
ENSMUSG00000092674	-5.79709	0.000839586	NA	NA	NA
ENSMUSG00000034456	-1.36852	0.000840531	0.0168907	Uroc1	243537
ENSMUSG00000035776	-1.43363	0.000841048	0.0168907	Cd99l2	171486
ENSMUSG00000052957	-1.81386	0.000851007	0.0170675	Gas1	14451
ENSMUSG00000044816	4.07394	0.000856499	0.0171415	D630023F18Rik	98303
ENSMUSG00000030022	1.79678	0.000857239	0.0171415	Adamts9	101401
ENSMUSG00000031504	-2.17004	0.000858174	0.0171415	Rab20	19332
ENSMUSG00000056966	4.76439	0.000861256	0.0171798	Gjc3	118446
ENSMUSG00000093183	-3.35413	0.000865496	0.0172411	NA	NA
ENSMUSG00000038074	1.48092	0.000870945	0.0173263	Fkbp14	231997
ENSMUSG00000007338	-1.38116	0.000873262	0.017349	Mrpl49	18120
ENSMUSG00000025731	-1.45647	0.000879362	0.0174468	Mettl26	68347
ENSMUSG00000090465	9.21866	0.000888232	NA	NA	NA
ENSMUSG00000078920	-1.88444	0.000890561	0.0176453	Ifi47	15953
ENSMUSG00000017686	1.01749	0.000896023	0.0177297	Rhot1	59040
ENSMUSG00000036053	1.68793	0.000898919	0.0177633	Fmnl2	71409
ENSMUSG00000042364	-1.11818	0.000903587	0.0178124	Snx18	170625
ENSMUSG00000023044	-1.56171	0.000903817	0.0178124	Csad	246277
ENSMUSG00000060093	-1.9419	0.000907265	0.0178566	H4c1	326619
ENSMUSG00000005681	-1.59823	0.000911391	0.0179139	Apoa2	11807
ENSMUSG00000067144	-1.82367	0.000914858	0.0179582	Slc22a7	108114
ENSMUSG00000039813	2.5839	0.00092386	0.0181108	Tbc1d2	381605
ENSMUSG00000070847	5.31525	0.000933095	NA	Vmn2r30	22306
ENSMUSG00000017453	-1.42442	0.0009342	0.0182893	Pipox	19193
ENSMUSG00000085711	-1.39974	0.000935497	0.0182905	NA	NA
ENSMUSG00000038217	-1.64286	0.000948814	0.0185263	Tlcd2	380712
ENSMUSG00000028684	-1.7359	0.000952955	0.0185826	Urod	22275
ENSMUSG00000038069	-1.25365	0.00095484	0.0185948	Cdkn2aip	70925
ENSMUSG00000107947	7.89093	0.000955589	NA	NA	NA
ENSMUSG00000106107	3.96786	0.000957319	0.0186186	NA	NA
ENSMUSG00000048388	-2.35675	0.000960374	0.0186535	Fam171b	241520
ENSMUSG00000033427	-1.33899	0.000961911	0.0186588	Upb1	103149
ENSMUSG00000078487	6.27087	0.000971206	NA	Ankrd65	242805
ENSMUSG00000068587	-1.81382	0.000979337	0.0189719	Mgam	232714
ENSMUSG00000005514	-1.93742	0.000991245	0.0191775	Por	18984
ENSMUSG00000059824	-1.90439	0.000995545	0.0192242	Dbp	13170
ENSMUSG00000027882	-1.1133	0.000996262	0.0192242	Stxbp3	20912
ENSMUSG00000100975	-3.89201	0.000997069	NA	NA	NA
ENSMUSG00000061838	-1.35117	0.00101049	0.0194733	Suclg2	20917
ENSMUSG00000114950	9.46254	0.00101394	NA	NA	NA
ENSMUSG00000020402	-1.31247	0.00101614	0.0195567	Vdac1	22333
ENSMUSG00000024548	2.21898	0.00102033	0.0196048	Setbp1	240427
ENSMUSG00000003420	-1.71442	0.00102217	0.0196048	Fcgrt	14132
ENSMUSG00000032271	-1.97676	0.00102262	0.0196048	Nnmt	18113
ENSMUSG00000000301	-1.88523	0.00102516	0.019628	Pemt	18618
ENSMUSG00000026576	-1.77021	0.00104534	0.0199885	Atp1b1	11931
ENSMUSG00000063063	4.74802	0.00105184	NA	Ctnna2	12386
ENSMUSG00000064293	5.74778	0.001054	NA	Cntn4	269784
ENSMUSG00000113095	3.62258	0.00106209	0.0202827	Gm7969	666185
ENSMUSG00000053329	-1.41208	0.00106386	0.0202903	Gatd3a	28295
ENSMUSG00000021476	-1.36983	0.00107334	0.020435	Habp4	56541
ENSMUSG00000115458	-2.83109	0.00107422	0.020435	NA	NA
ENSMUSG00000084883	-1.4093	0.00108052	0.0205284	Ccdc85c	668158
ENSMUSG00000070417	8.94687	0.00108636	NA	Olfr2	18317
ENSMUSG00000054618	5.96613	0.00108798	NA	NA	NA
ENSMUSG00000038704	-1.62486	0.00109156	0.020689	Aspdh	68352
ENSMUSG00000029247	-1.24115	0.00109177	0.020689	Paics	67054
ENSMUSG00000046312	-1.62992	0.00109694	0.0207604	Myorg	329828
ENSMUSG00000036046	-1.34949	0.00110771	0.0209025	5031439G07Rik	223739
ENSMUSG00000016252	-1.47061	0.00110862	0.0209025	Atp5e	67126
ENSMUSG00000027762	-1.89582	0.00110971	0.0209025	Sucnr1	84112
ENSMUSG00000093283	-4.49903	0.00111011	0.0209025	NA	NA
ENSMUSG00000058239	-1.2662	0.00111883	0.02104	Usf2	22282
ENSMUSG00000024544	-1.85986	0.00112572	0.0211427	Ldlrad4	52662
ENSMUSG00000038598	5.8278	0.00112909	NA	Shoc1	100155
ENSMUSG00000093884	8.78875	0.0011295	NA	Olfr239	100038860
ENSMUSG00000054452	-1.4692	0.00114176	0.02139	Tle5	14797
ENSMUSG00000029998	-1.55883	0.00114179	0.02139	Pcyox1	66881
ENSMUSG00000047746	1.89422	0.00115211	0.021556	Fbxo40	207215
ENSMUSG00000049971	-1.69223	0.00115716	0.0216232	Glt1d1	319804
ENSMUSG00000030465	-1.26068	0.00116113	0.0216699	Psd3	234353
ENSMUSG00000024640	2.41591	0.00116298	0.0216773	Psat1	107272
ENSMUSG00000026153	1.38383	0.00116495	0.0216865	Fam135a	68187
ENSMUSG00000046879	-1.43774	0.00116813	0.0217184	Irgm1	15944
ENSMUSG00000067219	1.80713	0.00117215	0.0217658	Nipal1	70701
ENSMUSG00000032098	-2.6712	0.00117382	0.0217695	Treh	58866
ENSMUSG00000036199	-1.27653	0.0011774	0.0218084	Ndufa13	67184
ENSMUSG00000046798	-1.23527	0.00119486	0.0221042	Cldn12	64945
ENSMUSG00000001604	-1.17891	0.00120437	0.0222522	Tcea3	21401
ENSMUSG00000114582	6.00967	0.00120885	NA	3110040M04Rik	73176
ENSMUSG00000057836	1.95871	0.00122126	0.0225361	Xlr3a	22445
ENSMUSG00000044447	-1.3438	0.00122835	0.0226081	Dock5	68813
ENSMUSG00000027865	0.952001	0.0012292	0.0226081	Gdap2	14547
ENSMUSG00000026675	-1.17025	0.00122975	0.0226081	Hsd17b7	15490
ENSMUSG00000062410	-1.50777	0.00124161	0.0227978	Hsd3b3	15494
ENSMUSG00000008575	-1.48261	0.00124493	0.0228265	Nfib	18028
ENSMUSG00000025323	-1.30932	0.00124626	0.0228265	Sp4	20688
ENSMUSG00000031447	-1.34971	0.00125827	0.0230179	Lamp1	16783
ENSMUSG00000002032	-1.87227	0.00126062	0.0230325	Tmem25	71687
ENSMUSG00000025314	-1.63177	0.00126503	0.0230844	Ptprj	19271
ENSMUSG00000033032	1.39793	0.00128701	0.0234566	Afap1l1	106877
ENSMUSG00000034636	-1.2413	0.0013014	0.0236618	Zyg11b	414872
ENSMUSG00000003526	-1.61895	0.00130147	0.0236618	Prodh	19125
ENSMUSG00000021697	3.21253	0.00130949	0.0237784	Depdc1b	218581
ENSMUSG00000032380	-1.49809	0.00131177	0.0237906	Dapk2	13143
ENSMUSG00000064254	-1.63076	0.00131479	0.0237949	Ethe1	66071
ENSMUSG00000032312	-1.58255	0.00131732	0.0237949	Csk	12988
ENSMUSG00000028743	-2.04394	0.00131924	0.0237949	Akr7a5	110198
ENSMUSG00000035372	-2.30854	0.00131981	0.0237949	1810055G02Rik	72056
ENSMUSG00000040557	-1.11343	0.00132006	0.0237949	Mettl27	79565
ENSMUSG00000040181	-1.23937	0.0013242	0.0238404	Fmo1	14261
ENSMUSG00000050097	-1.52164	0.0013284	0.0238648	Ces2b	234669
ENSMUSG00000025993	-1.11426	0.0013301	0.0238648	Slc40a1	53945
ENSMUSG00000023030	1.49614	0.00133039	0.0238648	Slc11a2	18174
ENSMUSG00000057069	1.33418	0.00133251	0.0238737	Ero1lb	67475
ENSMUSG00000053644	-1.6661	0.00133556	0.0238995	Aldh7a1	110695
ENSMUSG00000035585	-1.74779	0.00134088	0.0239639	Tsen34	66078
ENSMUSG00000030031	1.77641	0.00134241	0.0239639	Kbtbd8	243574
ENSMUSG00000069089	1.07224	0.00135313	0.0241263	Cdk7	12572
ENSMUSG00000002897	1.52067	0.00136	0.0241611	Il17ra	16172
ENSMUSG00000022246	0.940935	0.00136254	0.0241611	Rai14	75646
ENSMUSG00000034110	1.79587	0.00136258	0.0241611	Kctd7	212919
ENSMUSG00000068748	3.1531	0.00136337	0.0241611	Ptprz1	19283
ENSMUSG00000079941	-1.19359	0.0013636	0.0241611	NA	NA
ENSMUSG00000075316	7.95547	0.00136459	NA	Scn9a	20274
ENSMUSG00000024049	2.64548	0.0013649	0.0241611	Myom1	17929
ENSMUSG00000034810	2.44986	0.00136915	0.0242075	Scn7a	20272
ENSMUSG00000047719	1.59291	0.001372	0.0242289	Ubiad1	71707
ENSMUSG00000054676	-1.45062	0.00137394	0.0242341	1600014C10Rik	72244
ENSMUSG00000018068	1.36594	0.00137976	0.0243064	Ints2	70422
ENSMUSG00000060802	-1.18931	0.00138198	0.0243064	B2m	12010
ENSMUSG00000062488	-1.52094	0.00138436	0.0243064	Ifit3b	667370
ENSMUSG00000037712	-1.30824	0.00138462	0.0243064	Fermt2	218952
ENSMUSG00000032232	-1.5533	0.00139367	0.0244363	Cgnl1	68178
ENSMUSG00000023043	2.04946	0.00139557	0.0244407	Krt18	16668
ENSMUSG00000104572	6.99045	0.00139599	NA	NA	NA
ENSMUSG00000010362	-1.44475	0.00140565	0.0245811	Rdm1	66599
ENSMUSG00000065820	-1.62796	0.00140691	0.0245811	LOC115487919	115487919
ENSMUSG00000083178	-2.85101	0.00142052	0.0247895	NA	NA
ENSMUSG00000040640	1.61548	0.00144927	0.0252613	Erc2	238988
ENSMUSG00000019852	2.8695	0.00146527	0.0255102	Arfgef3	215821
ENSMUSG00000039474	1.3955	0.00147205	0.0255758	Wfs1	22393
ENSMUSG00000021497	-1.39493	0.00147296	0.0255758	Txndc15	69672
ENSMUSG00000045136	1.9329	0.00147423	0.0255758	Tubb2b	73710
ENSMUSG00000002384	4.90883	0.00147669	0.0255885	Bmp8b	12164
ENSMUSG00000026411	-1.6118	0.00148829	0.0257593	Tmem9	66241
ENSMUSG00000061175	-1.62707	0.00149045	0.0257664	Fnip2	329679
ENSMUSG00000032602	-1.22847	0.00150092	0.0259172	Slc25a20	57279
ENSMUSG00000035836	-3.67044	0.00150278	0.025919	Ugt2b1	71773
ENSMUSG00000034663	-1.13465	0.00150507	0.0259282	Bmp2k	140780
ENSMUSG00000042118	-1.44418	0.00151452	0.0260606	Bhmt2	64918
ENSMUSG00000019996	1.29608	0.00152147	0.0261498	Map7	17761
ENSMUSG00000022571	-1.39642	0.00153207	0.0263013	Pycrl	66194
ENSMUSG00000021770	-1.1188	0.00153405	0.0263049	Samd8	67630
ENSMUSG00000016262	-2.29311	0.00153823	0.0263461	Sertad4	214791
ENSMUSG00000024769	-1.42527	0.00154754	0.0264747	Cdc42bpg	240505
ENSMUSG00000023031	-1.95083	0.00156455	0.0267348	Cela1	109901
ENSMUSG00000096579	-1.2467	0.00156693	0.0267445	NA	NA
ENSMUSG00000029512	-1.94183	0.00157156	0.0267927	Ulk1	22241
ENSMUSG00000022769	-1.51584	0.00158389	0.0269717	Sdf2l1	64136
ENSMUSG00000023068	1.45157	0.00158923	0.0270315	Nus1	52014
ENSMUSG00000038628	1.52414	0.00159227	0.0270521	Polr3k	67005
ENSMUSG00000048307	-1.39594	0.00159925	0.0271395	Ankrd46	68839
ENSMUSG00000030946	-1.74879	0.00161411	0.027355	Lhpp	76429
ENSMUSG00000009863	-1.17927	0.00161565	0.027355	Sdhb	67680
ENSMUSG00000064181	-1.26023	0.00162782	0.0275295	Rab3ip	216363
ENSMUSG00000020163	-1.42119	0.00163143	0.0275451	Uqcr11	66594
ENSMUSG00000036943	1.25983	0.00163482	0.0275451	Rab8b	235442
ENSMUSG00000030088	-1.86325	0.00163493	0.0275451	Aldh1l1	107747
ENSMUSG00000023951	-1.42911	0.0016362	0.0275451	Vegfa	22339
ENSMUSG00000036916	1.76501	0.00164144	0.027602	Zfp280c	208968
ENSMUSG00000048826	-1.88818	0.00166195	0.0279042	Dact2	240025
ENSMUSG00000032315	-2.4862	0.00166442	0.0279042	Cyp1a1	13076
ENSMUSG00000042251	-1.49979	0.00166805	0.0279042	Pm20d1	212933
ENSMUSG00000071796	1.45121	0.00166836	0.0279042	6820431F20Rik	547150
ENSMUSG00000056749	-1.20043	0.00166885	0.0279042	Nfil3	18030
ENSMUSG00000025534	-1.66707	0.00167388	0.0279566	Gusb	110006
ENSMUSG00000025026	-1.33238	0.00168919	0.0281583	Add3	27360
ENSMUSG00000029253	1.32107	0.00168977	0.0281583	Cenpc1	12617
ENSMUSG00000021594	-1.35596	0.00169975	0.0282929	Srd5a1	78925
ENSMUSG00000002332	-1.39577	0.00170408	0.028333	Dhrs1	52585
ENSMUSG00000007655	-1.51368	0.00171427	0.0284704	Cav1	12389
ENSMUSG00000022705	7.82906	0.00172994	NA	Drd3	13490
ENSMUSG00000086370	1.88142	0.00173284	0.0287064	Ftx	78878
ENSMUSG00000036097	1.39472	0.00173295	0.0287064	Slf2	226151
ENSMUSG00000020440	-1.28454	0.00173431	0.0287064	Arf5	11844
ENSMUSG00000026473	-1.45543	0.00174712	0.0288861	Glul	14645
ENSMUSG00000049295	1.49527	0.0017527	0.0289461	Zfp219	69890
ENSMUSG00000022875	-1.12142	0.0017729	0.0292469	Kng1	16644
ENSMUSG00000019718	-1.54185	0.00178114	0.0293501	L3hypdh	67217
ENSMUSG00000075225	1.66363	0.00179245	0.0295035	Ccdc162	75973
ENSMUSG00000027875	-1.70595	0.00179576	0.0295252	Hmgcs2	15360
ENSMUSG00000025199	-1.28492	0.00180337	0.0295929	Chuk	12675
ENSMUSG00000091613	-1.44218	0.00180388	0.0295929	NA	NA
ENSMUSG00000005161	-1.09678	0.00181718	0.0297781	Prdx2	21672
ENSMUSG00000039717	5.44348	0.00182057	NA	Ralyl	76897
ENSMUSG00000025068	-1.29879	0.00182321	0.0298436	Gsto1	14873
ENSMUSG00000024132	-1.36722	0.0018329	0.0299413	Eci1	13177
ENSMUSG00000010051	-1.56324	0.00183458	0.0299413	Hyal1	15586
ENSMUSG00000068086	-1.76074	0.00183525	0.0299413	Cyp2d9	13105
ENSMUSG00000022037	-1.8898	0.00184756	0.0300924	Clu	12759
ENSMUSG00000047866	-1.42258	0.00184858	0.0300924	Lonp2	66887
ENSMUSG00000038515	-1.43873	0.00185087	0.0300965	Grtp1	66790
ENSMUSG00000027439	-1.10188	0.00185336	0.0301038	Gzf1	74533
ENSMUSG00000032741	-1.8467	0.00186737	0.0302648	Tpcn1	252972
ENSMUSG00000021260	3.38717	0.00186825	0.0302648	Hhipl1	214305
ENSMUSG00000068739	-1.24922	0.00186941	0.0302648	Sars	20226
ENSMUSG00000108005	8.60221	0.00187227	NA	NA	NA
ENSMUSG00000020193	5.64409	0.00187337	NA	Zpbp	53604
ENSMUSG00000096917	2.5113	0.00187379	0.0303025	2500002B13Rik	78353
ENSMUSG00000054136	-4.38894	0.00188163	0.0303961	Adm2	223780
ENSMUSG00000027249	-1.48684	0.00188711	0.0304425	F2	14061
ENSMUSG00000027997	-1.55751	0.00188863	0.0304425	Casp6	12368
ENSMUSG00000001155	-1.57733	0.00189092	0.0304463	Ftcd	14317
ENSMUSG00000017801	-1.01429	0.00190158	0.0305846	Mlx	21428
ENSMUSG00000023055	-1.47891	0.00190372	0.0305858	Calcoco1	67488
ENSMUSG00000022508	-2.36769	0.00191099	0.0306432	Bcl6	12053
ENSMUSG00000020181	3.92024	0.00191144	0.0306432	Nav3	260315
ENSMUSG00000092746	-2.438	0.00192311	0.0307969	NA	NA
ENSMUSG00000114591	5.51367	0.00192764	NA	NA	NA
ENSMUSG00000097258	3.78386	0.00193339	0.030928	NA	NA
ENSMUSG00000106491	5.85897	0.00193983	NA	NA	NA
ENSMUSG00000040760	1.40287	0.00194875	0.0311399	Appl1	72993
ENSMUSG00000042632	-1.4314	0.00195546	0.0312135	Pla2g6	53357
ENSMUSG00000024589	1.44781	0.0019627	0.0312732	Nedd4l	83814
ENSMUSG00000019986	1.34338	0.00196343	0.0312732	Ahi1	52906
ENSMUSG00000078619	-1.25602	0.00198297	0.0315503	Smarcd2	83796
ENSMUSG00000067529	8.57995	0.00198943	NA	Olfr1423	258675
ENSMUSG00000023832	-1.28089	0.0019958	0.0317053	Acat2	110460
ENSMUSG00000029780	-1.07951	0.00199782	0.0317053	Nt5c3	107569
ENSMUSG00000033107	-1.32491	0.00200056	0.0317053	Rnf125	67664
ENSMUSG00000038187	1.46503	0.00200129	0.0317053	Btbd10	68815
ENSMUSG00000115799	6.13779	0.00200933	NA	Vmn1r19	171200
ENSMUSG00000086554	3.29889	0.00202082	0.0319645	9530034E10Rik	78615
ENSMUSG00000039043	-1.57077	0.0020228	0.0319645	Arpin	70420
ENSMUSG00000062619	-1.45042	0.00202434	0.0319645	2310039H08Rik	67101
ENSMUSG00000087881	-1.97842	0.0020263	0.0319645	LOC115487906	115487906
ENSMUSG00000021048	-1.5922	0.00204797	0.0322405	Mthfd1	108156
ENSMUSG00000025545	-1.36169	0.00204816	0.0322405	Clybl	69634
ENSMUSG00000053931	-1.20929	0.00205098	0.0322505	Cnn3	71994
ENSMUSG00000059742	2.68164	0.00206205	0.03239	Kcnh7	170738
ENSMUSG00000025911	-1.13911	0.00206423	0.03239	Adhfe1	76187
ENSMUSG00000052914	-1.08319	0.00206919	0.0324335	Cyp2j6	13110
ENSMUSG00000040740	-1.62717	0.00207625	0.0325097	Slc25a34	384071
ENSMUSG00000029992	1.30934	0.00208119	0.0325525	Gfpt1	14583
ENSMUSG00000029545	-1.69454	0.00209098	0.032619	Acads	11409
ENSMUSG00000028955	-0.972283	0.00209108	0.032619	Vamp3	22319
ENSMUSG00000031545	-1.38652	0.00209207	0.032619	Gpat4	102247
ENSMUSG00000022742	-1.43032	0.00209667	0.0326564	Cpox	12892
ENSMUSG00000052459	-1.36401	0.0021066	0.0327766	Atp6v1a	11964
ENSMUSG00000094830	-7.85604	0.00211256	NA	LOC115489751	115489751
ENSMUSG00000006538	-3.1045	0.00211843	0.0329259	Ihh	16147
ENSMUSG00000095545	-1.78929	0.00212708	0.0330066	Zfp968	100043914
ENSMUSG00000022843	-1.26827	0.00212809	0.0330066	Clcn2	12724
ENSMUSG00000030281	-1.82373	0.00214342	0.0332095	Il17rc	171095
ENSMUSG00000057315	-1.36235	0.00216081	0.0334438	Arhgap24	231532
ENSMUSG00000026103	1.0185	0.00217104	0.0335672	Gls	14660
ENSMUSG00000028124	-1.26784	0.00217746	0.0336017	Gclm	14630
ENSMUSG00000053799	-0.833869	0.00217905	0.0336017	Exoc6	107371
ENSMUSG00000039007	-1.29909	0.0021801	0.0336017	Cpq	54381
ENSMUSG00000069306	-2.10345	0.00219408	0.033782	Hist1h4m	100041230
ENSMUSG00000025428	-1.37068	0.00219913	0.0338245	Atp5a1	11946
ENSMUSG00000040118	2.64652	0.00220243	0.03384	Cacna2d1	12293
ENSMUSG00000009633	-1.82181	0.00220984	0.0339039	G0s2	14373
ENSMUSG00000062040	1.16237	0.00221118	0.0339039	Zfp27	22689
ENSMUSG00000022108	-1.16321	0.00222278	0.0340465	Itm2b	16432
ENSMUSG00000027111	1.84981	0.00222799	0.034091	Itga6	16403
ENSMUSG00000078670	-1.76541	0.00223424	0.0341513	Fam174b	100038347
ENSMUSG00000026189	-1.18606	0.00223762	0.0341676	Pecr	111175
ENSMUSG00000059142	1.5827	0.00224428	0.0342247	Zfp945	240041
ENSMUSG00000017299	1.71354	0.00224599	0.0342247	Dnttip1	76233
ENSMUSG00000073900	9.31105	0.00224675	NA	Olfr704	257902
ENSMUSG00000093580	4.57179	0.00226234	NA	NA	NA
ENSMUSG00000115765	7.9548	0.00226325	NA	NA	NA
ENSMUSG00000028145	-1.16734	0.00228331	0.0347551	Them4	75778
ENSMUSG00000024665	-1.85086	0.0022855	0.0347551	Fads2	56473
ENSMUSG00000062210	2.05284	0.00229599	0.0348788	Tnfaip8	106869
ENSMUSG00000025403	-1.71185	0.0023077	0.034992	Shmt2	108037
ENSMUSG00000026202	-1.37155	0.00230938	0.034992	Tuba4a	22145
ENSMUSG00000074579	3.3552	0.00231072	0.034992	Lekr1	624866
ENSMUSG00000055235	-2.49897	0.00231454	0.034992	Wdr86	269633
ENSMUSG00000020205	-2.59457	0.00231528	0.034992	Phlda1	21664
ENSMUSG00000116640	2.54275	0.00232666	0.0351254	NA	NA
ENSMUSG00000021866	-1.34479	0.00232886	0.0351254	Anxa11	11744
ENSMUSG00000060771	1.57154	0.00233685	0.03521	Tsga10	211484
ENSMUSG00000038764	-1.52804	0.00234305	0.0352674	Ptpn3	545622
ENSMUSG00000094806	-1.50258	0.00234635	0.0352812	Cyp2d10	13101
ENSMUSG00000025347	-1.35788	0.00235208	0.035294	Mettl7b	71664
ENSMUSG00000034108	-1.73219	0.00235408	0.035294	Ccs	12460
ENSMUSG00000008090	-1.52189	0.00235437	0.035294	Fgfrl1	116701
ENSMUSG00000039234	-1.55532	0.00235779	0.0353021	Sec24d	69608
ENSMUSG00000026197	-1.25015	0.00235968	0.0353021	Zfand2b	68818
ENSMUSG00000037493	-2.07136	0.00236961	0.0353865	Cib2	56506
ENSMUSG00000024135	-1.14043	0.00237011	0.0353865	Srbd1	78586
ENSMUSG00000025815	-1.67573	0.00238205	0.0355288	Dhtkd1	209692
ENSMUSG00000097737	3.50625	0.00238583	NA	NA	NA
ENSMUSG00000036617	1.32676	0.00239224	0.0356448	Etl4	208618
ENSMUSG00000049252	5.46938	0.00242357	NA	Lrp1b	94217
ENSMUSG00000039770	1.02616	0.002424	0.0360629	Ypel5	383295
ENSMUSG00000026417	-1.60291	0.00242518	0.0360629	Pigr	18703
ENSMUSG00000029456	-1.63407	0.00243586	0.0361853	Acad10	71985
ENSMUSG00000103796	9.80987	0.00244856	NA	NA	NA
ENSMUSG00000048376	-1.48312	0.00245922	0.0364956	F2r	14062
ENSMUSG00000096727	-1.66743	0.00248138	0.0367876	Psmb9	16912
ENSMUSG00000062151	4.13404	0.00248492	NA	Unc13c	208898
ENSMUSG00000020427	-1.1427	0.00249022	0.0368582	Igfbp3	16009
ENSMUSG00000024529	2.76216	0.00249112	0.0368582	Lox	16948
ENSMUSG00000028776	-1.3944	0.00249553	0.0368864	Tinagl1	94242
ENSMUSG00000040296	-1.12718	0.00249895	0.0369001	Ddx58	230073
ENSMUSG00000074771	4.84139	0.00250118	NA	Ankef1	319196
ENSMUSG00000033629	-1.26656	0.00250229	0.0369125	Hacd3	57874
ENSMUSG00000021879	3.73178	0.00251207	NA	Dnah12	110083
ENSMUSG00000048249	-1.12679	0.00252613	0.0372271	Crebrf	77128
ENSMUSG00000030559	2.77753	0.00253027	0.0372405	Rab38	72433
ENSMUSG00000009376	-1.35433	0.00253208	0.0372405	Met	17295
ENSMUSG00000091405	-1.71591	0.00253541	0.0372524	H4c14	97122
ENSMUSG00000025503	-1.54772	0.00255074	0.0374404	Taldo1	21351
ENSMUSG00000028957	-1.76694	0.00255372	0.037447	Per3	18628
ENSMUSG00000089756	-1.69945	0.00256204	0.0375102	Zfp966	667962
ENSMUSG00000102628	4.9923	0.00256378	NA	NA	NA
ENSMUSG00000039428	-1.17975	0.0025654	0.0375102	Tmem135	72759
ENSMUSG00000003528	-1.40254	0.00256565	0.0375102	Slc25a1	13358
ENSMUSG00000020782	-1.60194	0.00257128	0.0375315	Llgl2	217325
ENSMUSG00000078597	-1.65443	0.00257218	0.0375315	Cyp4a12b	13118
ENSMUSG00000057335	1.2813	0.00260099	0.0379144	Cep170	545389
ENSMUSG00000027506	1.08158	0.00261199	0.0380373	Tpd52	21985
ENSMUSG00000096265	3.4457	0.00262191	0.0381216	4930467E23Rik	626415
ENSMUSG00000025194	-1.78116	0.00262294	0.0381216	Abcc2	12780
ENSMUSG00000065254	-2.16786	0.00264417	0.0383924	NA	NA
ENSMUSG00000009569	-1.3207	0.0026517	0.0384639	Mrtfb	239719
ENSMUSG00000089940	4.17454	0.00265486	0.0384721	NA	NA
ENSMUSG00000032802	1.43821	0.00266354	0.0385601	Srxn1	76650
ENSMUSG00000020902	-1.66427	0.00267411	0.0386751	Ntn1	18208
ENSMUSG00000023495	-1.66706	0.00268017	0.038725	Pcbp4	59092
ENSMUSG00000027371	-1.20516	0.00269801	0.0389446	Fahd2a	68126
ENSMUSG00000009291	-1.30568	0.00270787	0.0390488	Pttg1ip	108705
ENSMUSG00000019874	2.83749	0.00271345	NA	Fabp7	12140
ENSMUSG00000046668	-1.83192	0.00271673	0.0391384	Cxxc5	67393
ENSMUSG00000080809	7.98418	0.00271675	NA	Olfr1273-ps	258977
ENSMUSG00000031149	3.38875	0.00272131	0.0391384	Praf2	54637
ENSMUSG00000017418	-1.10238	0.00272437	0.0391384	Arl5b	75869
ENSMUSG00000079550	2.89771	0.00272542	0.0391384	Mpp4	227157
ENSMUSG00000021589	1.27885	0.00272732	0.0391384	Rhobtb3	73296
ENSMUSG00000056313	-1.30468	0.00276267	0.0396072	Tcim	69068
ENSMUSG00000021273	-1.25833	0.00277703	0.0397745	Fdft1	14137
ENSMUSG00000030884	-1.15078	0.00278192	0.039806	Uqcrc2	67003
ENSMUSG00000041881	-1.02609	0.00279109	0.0398985	Ndufa7	66416
ENSMUSG00000099119	10.2644	0.00279567	NA	Mir6546	102466998
ENSMUSG00000048368	-2.45228	0.00280474	0.0400549	Omd	27047
ENSMUSG00000047014	6.70505	0.00281935	NA	Catsperb	271036
ENSMUSG00000042895	4.44916	0.00282919	NA	Abra	223513
ENSMUSG00000025983	4.98487	0.0028305	NA	Ccdc150	78016
ENSMUSG00000024421	-1.64713	0.00285955	0.0407983	Lama3	16774
ENSMUSG00000063684	-1.46904	0.00286833	0.0408841	NA	NA
ENSMUSG00000026170	-1.31184	0.00287756	0.040966	Cyp27a1	104086
ENSMUSG00000028019	1.6715	0.00287962	0.040966	Pdgfc	54635
ENSMUSG00000102492	9.74228	0.00289478	NA	NA	NA
ENSMUSG00000070493	-1.15382	0.0028986	0.0411964	Chchd2	14004
ENSMUSG00000037966	-1.27838	0.00291939	0.041452	Ninj1	18081
ENSMUSG00000034853	1.58865	0.0029229	0.041462	Acot11	329910
ENSMUSG00000025486	-1.35876	0.00292883	0.0414857	Sirt3	64384
ENSMUSG00000038725	2.8949	0.00293018	0.0414857	Pkhd1l1	192190
ENSMUSG00000038522	-1.15134	0.00293976	0.0415815	Mfsd4b1	215929
ENSMUSG00000027222	-1.62494	0.00297468	0.0420351	Pex16	18633
ENSMUSG00000023175	-1.154	0.00297796	0.0420413	Bsg	12215
ENSMUSG00000039633	-1.29905	0.00298434	0.0420894	Lonrf1	244421
ENSMUSG00000097879	-1.6242	0.00298706	0.0420894	NA	NA
ENSMUSG00000061518	-0.895041	0.0029905	0.0420977	Cox5b	12859
ENSMUSG00000106048	5.42041	0.0029972	NA	NA	NA
ENSMUSG00000005124	2.65243	0.00300917	0.0423203	Ccn4	22402
ENSMUSG00000027883	-1.72482	0.00302079	0.0424407	Gpsm2	76123
ENSMUSG00000026409	1.56601	0.00302348	0.0424407	Pfkfb2	18640
ENSMUSG00000060002	-1.12691	0.00303305	0.0425142	Chpt1	212862
ENSMUSG00000098370	5.76315	0.00303419	NA	NA	NA
ENSMUSG00000020432	-1.64841	0.00303447	0.0425142	Tcn2	21452
ENSMUSG00000021990	-1.42486	0.00305347	0.0427147	Spata13	219140
ENSMUSG00000029480	1.3395	0.00305456	0.0427147	Dhx37	208144
ENSMUSG00000012076	1.28625	0.00306202	0.0427786	Brms1l	52592
ENSMUSG00000025577	-1.42919	0.00309282	0.0431681	Cbx2	12416
ENSMUSG00000111021	7.95304	0.00309468	NA	Olfr50	18350
ENSMUSG00000091813	-1.43479	0.00311974	0.0435027	Ces2h	436059
ENSMUSG00000052430	3.67083	0.0031456	0.043822	Bmpr1b	12167
ENSMUSG00000020641	1.35429	0.00315038	0.0438472	Rsad2	58185
ENSMUSG00000042962	-1.21323	0.00315957	0.0439338	NA	NA
ENSMUSG00000042406	-0.966385	0.00317266	0.0440744	Atf4	11911
ENSMUSG00000011382	-1.24311	0.00318261	0.044171	Dhdh	71755
ENSMUSG00000033735	-1.27055	0.00318565	0.0441717	Spr	20751
ENSMUSG00000028405	-1.51187	0.0031889	0.0441754	Aco1	11428
ENSMUSG00000085582	5.2315	0.00319126	NA	3110099E03Rik	100043232
ENSMUSG00000062373	1.07449	0.00319766	0.0442552	Tmem65	74868
ENSMUSG00000095991	-1.32554	0.00320235	0.0442786	NA	NA
ENSMUSG00000038496	4.17296	0.0032085	0.0443223	Slc19a3	80721
ENSMUSG00000086392	4.20724	0.00321563	NA	Mccc1os	654424
ENSMUSG00000028715	-2.69011	0.00323285	0.0445614	Cyp4a14	13119
ENSMUSG00000046861	-1.31734	0.0032339	0.0445614	Hectd3	76608
ENSMUSG00000026295	-1.11449	0.00323486	0.0445614	Spp2	75396
ENSMUSG00000031119	-2.23292	0.00324178	0.0446152	Gpc4	14735
ENSMUSG00000024413	1.10728	0.00325088	0.0446988	Npc1	18145
ENSMUSG00000051379	2.72656	0.00325908	NA	Flrt3	71436
ENSMUSG00000022604	1.23077	0.00325962	0.0447774	Cep97	74201
ENSMUSG00000036880	-1.47913	0.00326775	0.0448474	Acaa2	52538
ENSMUSG00000073557	1.27343	0.00329969	0.0452438	Ppp1r12b	329251
ENSMUSG00000000881	-1.21192	0.00330816	0.0453178	Dlg3	53310
ENSMUSG00000094242	-1.1458	0.00331414	0.0453577	NA	NA
ENSMUSG00000114907	5.40202	0.00332274	NA	NA	NA
ENSMUSG00000032387	-1.16445	0.00333439	0.0455926	Rbpms2	71973
ENSMUSG00000084858	-2.12615	0.00334869	0.0457458	NA	NA
ENSMUSG00000025171	-1.45004	0.00335805	0.0458314	Ubtd1	226122
ENSMUSG00000025950	-1.25721	0.00336589	0.045896	Idh1	15926
ENSMUSG00000062480	-1.22889	0.00338518	0.0461165	Acat3	224530
ENSMUSG00000036892	-1.47915	0.00339333	0.0461416	Prodh2	56189
ENSMUSG00000096141	3.65226	0.00339384	0.0461416	Dnah7a	627872
ENSMUSG00000048087	-1.05254	0.00339639	0.0461416	Gm4737	11615
ENSMUSG00000025270	-1.25715	0.00341267	0.0463201	Alas2	11656
ENSMUSG00000025651	-1.43041	0.00342112	0.0463923	Uqcrc1	22273
ENSMUSG00000092805	-2.10615	0.00344176	0.0466294	NA	NA
ENSMUSG00000036123	2.65462	0.00344666	0.046653	Slc9a3	105243
ENSMUSG00000104912	5.75917	0.00344958	NA	NA	NA
ENSMUSG00000019975	1.42987	0.00345885	0.0467752	Ikbip	67454
ENSMUSG00000080845	2.08267	0.00346621	0.0468037	NA	NA
ENSMUSG00000037916	-1.46742	0.0034673	0.0468037	Ndufv1	17995
ENSMUSG00000021892	-1.25635	0.00348282	0.0469705	Sh3bp5	24056
ENSMUSG00000073609	-1.291	0.00349356	0.0470376	D2hgdh	98314
ENSMUSG00000040693	4.13758	0.00349416	0.0470376	Slco4c1	227394
ENSMUSG00000025481	-1.67404	0.00350284	0.0470718	Urah	76974
ENSMUSG00000028706	-0.993705	0.00350308	0.0470718	Nsun4	72181
ENSMUSG00000068085	-1.40816	0.00351172	0.0471052	Cyp2d11	545123
ENSMUSG00000021466	-1.1538	0.00351194	0.0471052	Ptch1	19206
ENSMUSG00000027447	-1.26921	0.00352584	0.0471857	Cst3	13010
ENSMUSG00000038582	-1.44692	0.00352628	0.0471857	Pptc7	320717
ENSMUSG00000040430	-1.22749	0.00352833	0.0471857	Pitpnc1	71795
ENSMUSG00000050732	-1.27065	0.00353367	0.0471857	Vamp8	22320
ENSMUSG00000031618	-1.54662	0.0035339	0.0471857	Nr3c2	110784
ENSMUSG00000034341	-1.62486	0.00354941	0.04735	Wbp2	22378
ENSMUSG00000106330	6.95703	0.00355144	NA	NA	NA
ENSMUSG00000039958	1.18449	0.0035572	0.0474111	Etfbkmt	320204
ENSMUSG00000026394	3.96134	0.00356265	0.047441	Atp6v1g3	338375
ENSMUSG00000021665	-1.46479	0.00356755	0.0474636	Hexb	15212
ENSMUSG00000035268	-1.11931	0.00357142	0.0474723	Pkig	18769
ENSMUSG00000100426	4.07168	0.00359145	NA	NA	NA
ENSMUSG00000022685	1.2577	0.00360021	0.047812	Parn	74108
ENSMUSG00000089991	-1.01224	0.00363411	0.0481948	NA	NA
ENSMUSG00000037369	1.34929	0.00363556	0.0481948	Kdm6a	22289
ENSMUSG00000035885	-1.2437	0.00365679	0.0483906	Cox8a	12868
ENSMUSG00000038422	-1.79215	0.00365688	0.0483906	Hdhd3	72748
ENSMUSG00000022956	-1.2487	0.00366954	0.0485022	Atp5o	28080
ENSMUSG00000083261	-1.19445	0.00367469	0.0485022	NA	NA
ENSMUSG00000046982	-1.39397	0.00367645	0.0485022	Tshz1	110796
ENSMUSG00000082724	-2.04286	0.00367947	0.0485022	NA	NA
ENSMUSG00000060639	-1.87426	0.00368172	0.0485022	H4c9	319158
ENSMUSG00000100627	4.58405	0.00368744	NA	NA	NA
ENSMUSG00000032000	-1.33676	0.00369766	0.0486688	Birc3	11796
ENSMUSG00000092607	1.18933	0.00370837	0.0487664	Scnm1	69269
ENSMUSG00000010663	-1.39555	0.00374393	0.0491903	Fads1	76267
ENSMUSG00000060445	5.98747	0.00376295	NA	Sycp2	320558
ENSMUSG00000028811	-1.17988	0.00376314	0.0493987	Yars	107271
ENSMUSG00000024747	-1.29955	0.0037793	0.0495668	Aldh1a7	26358
ENSMUSG00000034522	-2.18868	0.00378913	0.0496518	Zfp395	380912
ENSMUSG00000028793	-1.49685	0.00379816	0.049726	Rnf19b	75234
ENSMUSG00000064065	2.72055	0.00380801	0.0498108	Ipcef1	320495
ENSMUSG00000100512	5.95604	0.00381944	NA	Ovol3	381867
ENSMUSG00000025932	5.34444	0.00385214	NA	Eya1	14048
ENSMUSG00000022500	-1.22249	0.00385445	0.0503736	Litaf	56722
ENSMUSG00000021994	1.45855	0.0038891	0.0507623	Wnt5a	22418
ENSMUSG00000028266	1.10646	0.00389106	0.0507623	Lmo4	16911
ENSMUSG00000031633	1.37235	0.00389706	0.0507814	Slc25a4	11739
ENSMUSG00000108027	7.2848	0.00389877	NA	NA	NA
ENSMUSG00000002308	-1.45086	0.00390117	0.0507814	Cd320	54219
ENSMUSG00000074715	3.72505	0.00390282	0.0507814	Ccl28	56838
ENSMUSG00000044647	4.64511	0.00392762	0.0510506	Csrnp3	77771
ENSMUSG00000045658	-1.19383	0.00393209	0.0510506	Pid1	98496
ENSMUSG00000024236	-1.15082	0.00393632	0.0510506	Svil	225115
ENSMUSG00000035642	-1.28067	0.00393733	0.0510506	Aamdc	66273
ENSMUSG00000031824	1.54217	0.00394634	0.0511226	6430548M08Rik	234797
ENSMUSG00000041697	-1.16109	0.00395622	0.0512056	Cox6a1	12861
ENSMUSG00000041248	3.79969	0.00396764	0.0513085	Kcnj1	56379
ENSMUSG00000029776	-1.09549	0.00400857	0.0517925	Hibadh	58875
ENSMUSG00000038145	-1.28804	0.00402005	0.0518955	Snrk	20623
ENSMUSG00000033715	-1.66843	0.00403563	0.0520511	Akr1c14	105387
ENSMUSG00000115253	6.2097	0.00405346	NA	Vmn1r20	434017
ENSMUSG00000051435	4.04351	0.00407013	0.0524503	Fhad1	329977
ENSMUSG00000079263	2.30831	0.00409064	0.0526098	Gm6614	625716
ENSMUSG00000025900	5.37649	0.0040917	NA	Rp1	19888
ENSMUSG00000071757	-1.1891	0.00409523	0.0526098	Zhx2	387609
ENSMUSG00000070283	-1.40829	0.00409619	0.0526098	Ndufaf3	66706
ENSMUSG00000036639	-1.57044	0.00409674	0.0526098	Nudt1	17766
ENSMUSG00000027016	1.77389	0.00410243	0.0526254	Zfp385b	241494
ENSMUSG00000095512	-1.21593	0.00410508	0.0526254	NA	NA
ENSMUSG00000113004	4.59886	0.00411534	NA	NA	NA
ENSMUSG00000030161	-1.23169	0.00412105	0.0527844	Gabarapl1	57436
ENSMUSG00000027597	-1.04051	0.00414373	0.0529962	Ahcy	269378
ENSMUSG00000028518	-1.46986	0.00414476	0.0529962	Prkaa2	108079
ENSMUSG00000038150	1.19917	0.00415692	0.0530856	Ormdl3	66612
ENSMUSG00000054855	1.90641	0.00415893	0.0530856	Rnd1	223881
ENSMUSG00000039206	-1.40577	0.00416729	0.0531465	Daglb	231871
ENSMUSG00000083704	5.84634	0.00418353	NA	NA	NA
ENSMUSG00000021335	-1.25519	0.00418477	0.0533233	Slc17a1	20504
ENSMUSG00000025868	-1.11087	0.00419137	0.0533614	Higd2a	67044
ENSMUSG00000028382	-1.09723	0.00420383	0.053474	Ptbp3	230257
ENSMUSG00000024697	-1.88308	0.00421431	0.0534905	Gna14	14675
ENSMUSG00000044080	-1.404	0.00421641	0.0534905	S100a1	20193
ENSMUSG00000027201	1.45918	0.00422027	0.0534905	Myef2	17876
ENSMUSG00000010067	1.59612	0.00422205	0.0534905	Rassf1	56289
ENSMUSG00000021794	-1.04507	0.00422768	0.0534905	Glud1	14661
ENSMUSG00000028383	-1.04377	0.00422815	0.0534905	Hsdl2	72479
ENSMUSG00000035596	-1.26875	0.00423046	0.0534905	Mboat7	77582
ENSMUSG00000061288	-1.05477	0.00424747	0.0536564	Taok3	330177
ENSMUSG00000098044	8.1242	0.00425004	NA	NA	NA
ENSMUSG00000025981	-1.1816	0.00425307	0.0536564	Coq10b	67876
ENSMUSG00000057933	-1.36477	0.0042597	0.0536564	Gsta2	14858
ENSMUSG00000034880	-1.27862	0.00426035	0.0536564	Mrpl34	94065
ENSMUSG00000025572	-1.34981	0.00426173	0.0536564	Tmc6	217353
ENSMUSG00000019577	1.57264	0.0042736	0.05376	Pdk4	27273
ENSMUSG00000046598	-1.69262	0.00427767	0.0537655	Bdh1	71911
ENSMUSG00000105816	7.25558	0.0042963	NA	D030025E07Rik	402774
ENSMUSG00000066000	3.54175	0.00432664	0.0543348	Zfp979	112422
ENSMUSG00000094655	-1.47264	0.00433633	0.0544103	LOC115487690	115487690
ENSMUSG00000026260	-1.05448	0.00435469	0.0545943	Ndufa10	67273
ENSMUSG00000073125	1.94154	0.00436243	0.0546291	Xlr3b	574437
ENSMUSG00000090150	-1.34833	0.00436486	0.0546291	Acad11	102632
ENSMUSG00000025176	-1.28125	0.00437523	0.0547125	Hoga1	67432
ENSMUSG00000023939	-1.32727	0.00440866	0.0550426	Mrpl14	68463
ENSMUSG00000106239	1.66671	0.00440907	0.0550426	NA	NA
ENSMUSG00000026193	-1.77895	0.00441987	0.0550496	Fn1	14268
ENSMUSG00000029103	-1.17235	0.00442242	0.0550496	Lrpap1	16976
ENSMUSG00000034206	3.55961	0.00442244	NA	Polq	77782
ENSMUSG00000093956	-1.25531	0.00442782	0.0550496	LOC115487688	115487688
ENSMUSG00000039865	-1.30001	0.00442814	0.0550496	Slc44a3	213603
ENSMUSG00000070690	1.63422	0.00442825	0.0550496	Albfm1	622307
ENSMUSG00000042978	-1.57375	0.00443198	0.0550497	Sbk1	104175
ENSMUSG00000024810	-1.26328	0.00445127	0.0552428	Il33	77125
ENSMUSG00000033857	1.93932	0.00448318	0.0555922	Engase	217364
ENSMUSG00000047139	1.51441	0.00449497	0.055647	Cd24a	12484
ENSMUSG00000064856	-1.25456	0.00449513	0.055647	LOC115487687	115487687
ENSMUSG00000040048	-1.07493	0.00451261	0.0557926	Ndufb10	68342
ENSMUSG00000042111	1.25002	0.00451444	0.0557926	Ccdc115	69668
ENSMUSG00000027790	6.40092	0.00452599	NA	Sis	69983
ENSMUSG00000031845	2.12728	0.00452822	0.0559077	Bco1	63857
ENSMUSG00000068747	-1.46123	0.00453132	0.0559077	Sort1	20661
ENSMUSG00000060733	-1.21236	0.00454898	0.0560788	Ipmk	69718
ENSMUSG00000058833	-1.28979	0.0045724	0.0562814	Rex1bd	66462
ENSMUSG00000110715	-1.6808	0.00457495	0.0562814	NA	NA
ENSMUSG00000020883	-0.993954	0.00457684	0.0562814	Fbxl20	72194
ENSMUSG00000030075	5.99772	0.00458004	NA	Cntn3	18488
ENSMUSG00000047619	4.06841	0.00458326	NA	Ddi1	71829
ENSMUSG00000009035	-1.26211	0.0046021	0.056545	Tmem184b	223693
ENSMUSG00000042628	-1.03823	0.0046226	0.0567108	Zfyve1	217695
ENSMUSG00000020877	-1.51586	0.00462565	0.0567108	Scrn2	217140
ENSMUSG00000031812	-1.18369	0.00462978	0.0567108	Map1lc3b	67443
ENSMUSG00000023367	-1.6391	0.00463094	0.0567108	Tmem176a	66058
ENSMUSG00000074733	1.40616	0.00464196	0.0567987	Zfp950	414758
ENSMUSG00000034226	5.51371	0.00464909	NA	Rhov	228543
ENSMUSG00000051483	-1.61049	0.00465387	0.0568963	Cbr1	12408
ENSMUSG00000032181	8.22312	0.00465488	NA	Scg3	20255
ENSMUSG00000004151	2.02683	0.00465764	0.0568963	Etv1	14009
ENSMUSG00000022248	1.33867	0.00467077	0.0570096	Rad1	19355
ENSMUSG00000029838	4.54571	0.00467309	NA	Ptn	19242
ENSMUSG00000033967	3.40382	0.00468431	0.0571075	Rnf225	381845
ENSMUSG00000022339	0.992773	0.00468652	0.0571075	Ebag9	55960
ENSMUSG00000045975	-1.07897	0.00469345	0.0571406	C2cd2	207781
ENSMUSG00000022912	-1.08066	0.00469696	0.0571406	Pros1	19128
ENSMUSG00000066071	-1.61571	0.00471235	0.0572807	Cyp4a12a	277753
ENSMUSG00000078768	3.54046	0.00472343	NA	Zfp566	72556
ENSMUSG00000029162	-1.22522	0.00473205	0.0574588	Khk	16548
ENSMUSG00000036138	-1.64479	0.00473478	0.0574588	Acaa1a	113868
ENSMUSG00000004947	1.58238	0.00473934	0.0574669	Dtx2	74198
ENSMUSG00000003072	-1.36555	0.00475467	0.0576056	Atp5d	66043
ENSMUSG00000074502	8.49719	0.00476743	NA	Ubtfl1	546118
ENSMUSG00000062300	-1.58282	0.00477299	0.0577801	Nectin2	19294
ENSMUSG00000022210	-1.19777	0.00477723	0.0577841	Dhrs4	28200
ENSMUSG00000049109	5.75351	0.00481874	NA	Themis	210757
ENSMUSG00000029380	-3.35422	0.00482601	NA	Cxcl1	14825
ENSMUSG00000022217	-1.60579	0.00485314	0.0586293	Emc9	85308
ENSMUSG00000033767	-1.04692	0.00485718	0.0586293	Tmem131l	229473
ENSMUSG00000024039	-1.64463	0.004859	0.0586293	Cbs	12411
ENSMUSG00000084974	4.64566	0.00487731	NA	NA	NA
ENSMUSG00000005268	-1.64872	0.00489509	0.0590166	Prlr	19116
ENSMUSG00000063683	-1.14141	0.00491984	0.0591799	Glyat	107146
ENSMUSG00000093402	-1.27911	0.00492419	0.0591799	NA	NA
ENSMUSG00000061740	-1.23783	0.00492465	0.0591799	Cyp2d22	56448
ENSMUSG00000035637	-1.38895	0.00492579	0.0591799	Grhpr	76238
ENSMUSG00000024427	-1.42126	0.00492866	0.0591799	Spry4	24066
ENSMUSG00000007041	-1.22783	0.00499007	0.0598687	Clic1	114584
ENSMUSG00000051098	-1.52643	0.00501273	0.0600917	Mblac2	72852
ENSMUSG00000044162	3.5919	0.00502328	NA	Tnip3	414084
ENSMUSG00000031024	1.21931	0.00502365	0.0601738	St5	76954
ENSMUSG00000046329	-1.76006	0.00503862	0.0603044	Slc25a23	66972
ENSMUSG00000095917	8.18117	0.00506767	NA	Olfr740	258661
ENSMUSG00000028914	-1.42872	0.00507702	0.0607148	Casp9	12371
ENSMUSG00000022123	3.7683	0.00510588	0.0610105	Scel	64929
ENSMUSG00000060950	1.30909	0.0051253	0.0611914	Trmt61a	328162
ENSMUSG00000025103	-0.789905	0.0051293	0.0611914	Btbd1	83962
ENSMUSG00000023262	-1.51109	0.00514289	0.0613041	Acy1	109652
ENSMUSG00000039891	5.69853	0.00515818	NA	Txlnb	378431
ENSMUSG00000023070	-1.18444	0.00517605	0.0616496	Rgn	19733
ENSMUSG00000028070	-1.15775	0.00519597	0.0617941	Naxe	246703
ENSMUSG00000020034	-1.13933	0.00520261	0.0617941	Tcp11l2	216198
ENSMUSG00000037098	1.3827	0.00520423	0.0617941	Rab11fip3	215445
ENSMUSG00000025138	-1.01068	0.00520491	0.0617941	Sirt7	209011
ENSMUSG00000114496	5.20283	0.00521181	NA	NA	NA
ENSMUSG00000032796	-1.33799	0.00522394	0.0619703	Lama1	16772
ENSMUSG00000078607	-2.85508	0.00522848	NA	1810010H24Rik	69066
ENSMUSG00000109083	8.29641	0.00523471	NA	NA	NA
ENSMUSG00000021460	-0.791419	0.00523735	0.0620796	Auh	11992
ENSMUSG00000008167	1.29823	0.00524197	0.0620845	Fbxw9	68628
ENSMUSG00000065778	-3.11528	0.00524465	NA	LOC115490050	115490050
ENSMUSG00000026692	-1.55715	0.00525387	0.0621757	Fmo4	226564
ENSMUSG00000031722	-1.78112	0.00526929	0.0622651	Hp	15439
ENSMUSG00000023022	-1.30676	0.00526985	0.0622651	Lima1	65970
ENSMUSG00000034203	1.02696	0.00527617	0.06229	Chchd4	72170
ENSMUSG00000038648	1.85776	0.00528201	0.0623092	Creb3l2	208647
ENSMUSG00000043230	7.62008	0.00528985	NA	Fam124b	241128
ENSMUSG00000045538	1.62194	0.00530422	0.0625213	Ddx28	71986
ENSMUSG00000053398	-2.53872	0.00531036	0.0625438	Phgdh	236539
ENSMUSG00000030609	1.27998	0.0053225	0.0626369	Aen	68048
ENSMUSG00000106054	8.50918	0.0053227	NA	NA	NA
ENSMUSG00000094891	6.14508	0.00532356	NA	Olfr55	100038859
ENSMUSG00000062826	3.66184	0.00533807	NA	Ces2f	71903
ENSMUSG00000040385	-1.14224	0.00535071	0.0629187	Ppp1ca	19045
ENSMUSG00000001755	-1.37936	0.00536507	0.0630311	Coasy	71743
ENSMUSG00000026249	1.40038	0.0053688	0.0630311	Serpine2	20720
ENSMUSG00000002985	-1.10962	0.00538528	0.0631443	Apoe	11816
ENSMUSG00000028559	-0.93974	0.00538698	0.0631443	Osbpl9	100273
ENSMUSG00000038587	-1.45413	0.00539791	0.0632223	Akap12	83397
ENSMUSG00000060843	3.89425	0.00541034	NA	Ctnna3	216033
ENSMUSG00000042102	-1.44635	0.00543454	0.0635578	Dmgdh	74129
ENSMUSG00000038679	1.7838	0.00543515	0.0635578	Trps1	83925
ENSMUSG00000049339	-1.61502	0.00544101	0.063576	Retreg2	227298
ENSMUSG00000057541	0.883027	0.00545069	0.0636231	Pus7	78697
ENSMUSG00000020212	1.77931	0.00545365	0.0636231	Mdm1	17245
ENSMUSG00000024012	-1.29179	0.00548771	0.0639226	Mtch1	56462
ENSMUSG00000059461	-1.29395	0.00548798	0.0639226	NA	NA
ENSMUSG00000047905	-1.06338	0.00550106	0.0639746	NA	NA
ENSMUSG00000047379	-1.36652	0.0055011	0.0639746	B4gat1	108902
ENSMUSG00000047454	-1.26449	0.00552655	0.0641813	Gphn	268566
ENSMUSG00000000365	4.71245	0.00552681	NA	Rnf17	30054
ENSMUSG00000025492	-1.58965	0.00552755	0.0641813	Ifitm3	66141
ENSMUSG00000115190	3.60434	0.0055448	0.064331	NA	NA
ENSMUSG00000074896	-1.33347	0.00556645	0.0644168	Ifit3	15959
ENSMUSG00000030994	-1.76068	0.00556822	0.0644168	D7Ertd443e	71007
ENSMUSG00000001473	1.53644	0.00556896	0.0644168	Tubb6	67951
ENSMUSG00000091989	-1.19988	0.00556962	0.0644168	NA	NA
ENSMUSG00000021068	1.16288	0.00557756	0.0644581	Nin	18080
ENSMUSG00000038418	-3.35128	0.00559958	0.0646392	Egr1	13653
ENSMUSG00000095588	-1.17099	0.00560197	0.0646392	NA	NA
ENSMUSG00000020994	1.45286	0.00562903	0.0649006	Pnn	18949
ENSMUSG00000093843	-1.37637	0.0056413	0.0649914	LOC115487691	115487691
ENSMUSG00000022687	1.93498	0.0056633	0.0651191	Boc	117606
ENSMUSG00000077167	-2.82973	0.00566418	0.0651191	LOC115487534	115487534
ENSMUSG00000083079	-7.2508	0.00566989	0.0651191	NA	NA
ENSMUSG00000064994	-2.09298	0.00567	0.0651191	LOC115486004	115486004
ENSMUSG00000025381	-1.22847	0.00568218	0.0651668	Cnpy2	56530
ENSMUSG00000060044	1.93046	0.00568297	0.0651668	Tmem26	327766
ENSMUSG00000000805	2.62262	0.00568988	0.0651954	Car4	12351
ENSMUSG00000112105	1.74444	0.0056952	0.0652059	NA	NA
ENSMUSG00000029771	-1.44412	0.00570619	0.065265	Irf5	27056
ENSMUSG00000028488	3.35367	0.00570919	0.065265	Sh3gl2	20404
ENSMUSG00000106111	4.58364	0.00571512	NA	NA	NA
ENSMUSG00000036083	-1.07865	0.0057319	0.065394	Slc17a3	105355
ENSMUSG00000026626	-0.977574	0.00573297	0.065394	Ppp2r5a	226849
ENSMUSG00000020386	-1.03165	0.00573376	0.065394	Sar1b	66397
ENSMUSG00000042675	-1.26896	0.00575249	0.0654813	Ypel3	66090
ENSMUSG00000052520	-0.999421	0.0057541	0.0654813	Cyp2j5	13109
ENSMUSG00000055172	-1.22817	0.0057547	0.0654813	C1ra	50909
ENSMUSG00000103763	-4.93039	0.00576069	NA	NA	NA
ENSMUSG00000031753	-1.28708	0.00576932	0.0655966	Cog4	102339
ENSMUSG00000027327	-1.31147	0.0057737	0.0655966	1700037H04Rik	67326
ENSMUSG00000031059	-1.02482	0.00579705	0.0658113	Ndufb11	104130
ENSMUSG00000019894	3.50229	0.00583912	0.0662379	Slc6a15	103098
ENSMUSG00000031150	2.07879	0.0058455	0.0662595	Ccdc120	54648
ENSMUSG00000020623	-1.74531	0.00587135	0.0665015	Map2k6	26399
ENSMUSG00000037071	-1.56864	0.00588774	0.066636	Scd1	20249
ENSMUSG00000070780	-1.50885	0.00590364	0.0667649	Rbm47	245945
ENSMUSG00000031090	-1.19628	0.0059093	0.0667778	Nadsyn1	78914
ENSMUSG00000034402	4.00543	0.00596817	NA	Kcnh5	238271
ENSMUSG00000029810	-1.41538	0.00597876	0.0674975	Tmem176b	65963
ENSMUSG00000074064	-1.75651	0.00598212	0.0674975	Mlycd	56690
ENSMUSG00000045102	5.7404	0.00599977	NA	Poln	272158
ENSMUSG00000046722	-0.969652	0.00600878	0.0677306	Cdc42se1	57912
ENSMUSG00000006800	-1.16009	0.00601195	0.0677306	Sulf2	72043
ENSMUSG00000003423	-1.33526	0.00604302	0.0680288	Pih1d1	68845
ENSMUSG00000061906	-1.21038	0.00604826	0.068036	Ugt2b38	100559
ENSMUSG00000028618	-1.32574	0.00606582	0.0681552	Tmem59	56374
ENSMUSG00000027405	1.0265	0.00606815	0.0681552	Nop56	67134
ENSMUSG00000020250	-1.26307	0.00607269	0.0681552	Txnrd1	50493
ENSMUSG00000022838	2.24467	0.00609796	0.0682956	Eaf2	106389
ENSMUSG00000042029	1.8777	0.00609841	0.0682956	Ncapg2	76044
ENSMUSG00000030122	-1.12041	0.00609906	0.0682956	Ptms	69202
ENSMUSG00000042216	3.02357	0.00615099	0.0688006	Sgsm1	52850
ENSMUSG00000090925	-3.48741	0.00615591	0.0688006	1810064F22Rik	69862
ENSMUSG00000005881	-1.33686	0.00615813	0.0688006	Ergic3	66366
ENSMUSG00000002797	1.21023	0.00621516	0.0693454	Ggct	110175
ENSMUSG00000041506	1.37945	0.00621627	0.0693454	Rrp9	27966
ENSMUSG00000047940	6.4837	0.00624498	NA	Stpg2	381476
ENSMUSG00000039375	3.65444	0.00625105	NA	Wdr17	244484
ENSMUSG00000046442	2.19074	0.00627487	0.0699463	Ppm1e	320472
ENSMUSG00000045237	-1.45348	0.00628218	0.069975	1110012L19Rik	68618
ENSMUSG00000050777	-1.23084	0.00630442	0.070126	Tmem37	170706
ENSMUSG00000039197	-1.08892	0.00630522	0.070126	Adk	11534
ENSMUSG00000020017	-2.19977	0.00635015	0.0704881	Hal	15109
ENSMUSG00000040969	3.25198	0.00635173	0.0704881	Arhgef38	77669
ENSMUSG00000009894	-1.49005	0.00635208	0.0704881	Snap47	67826
ENSMUSG00000027966	4.6301	0.00635482	NA	Col11a1	12814
ENSMUSG00000080950	1.81714	0.00636452	0.0705731	NA	NA
ENSMUSG00000060538	-1.08978	0.00639559	0.0708188	Tmem219	68742
ENSMUSG00000028522	1.03706	0.00639626	0.0708188	Mier1	71148
ENSMUSG00000016756	-1.30706	0.0064047	0.0708586	Cmah	12763
ENSMUSG00000025584	-1.0436	0.00640945	0.0708586	Pde8a	18584
ENSMUSG00000030826	-1.19138	0.00643294	0.0710653	Bcat2	12036
ENSMUSG00000036095	3.77604	0.00644468	NA	Dgkb	217480
ENSMUSG00000096735	5.48932	0.00644631	NA	Vmn1r79	100042437
ENSMUSG00000027763	1.13885	0.00645297	0.0711871	Mbnl1	56758
ENSMUSG00000039512	-1.32344	0.00645834	0.0711871	Uhrf1bp1	224648
ENSMUSG00000034171	-1.10933	0.00646192	0.0711871	Faah	14073
ENSMUSG00000027406	-0.967364	0.00646323	0.0711871	Idh3b	170718
ENSMUSG00000025591	1.12005	0.00649244	0.0714555	Tma16	66282
ENSMUSG00000039835	1.41342	0.00650113	0.0714979	Nhsl1	215819
ENSMUSG00000033308	-1.28348	0.00650597	0.071498	Dpyd	99586
ENSMUSG00000091151	7.10597	0.00651131	NA	Vmn1r224	665525
ENSMUSG00000089719	6.4313	0.00651496	NA	NA	NA
ENSMUSG00000045594	-1.47728	0.00651725	0.0715687	Glb1	12091
ENSMUSG00000102329	2.40868	0.00651775	NA	NA	NA
ENSMUSG00000008892	-0.915853	0.00652331	0.0715821	Vdac3	22335
ENSMUSG00000016206	1.56639	0.00653881	0.0716551	H2-M3	14991
ENSMUSG00000032081	-1.3406	0.00653967	0.0716551	Apoc3	11814
ENSMUSG00000028737	-1.47867	0.00654482	0.0716585	Aldh4a1	212647
ENSMUSG00000058147	2.45086	0.00655068	0.0716696	Xlr3c	22446
ENSMUSG00000039745	1.62489	0.0065619	0.0717392	Htatip2	53415
ENSMUSG00000078808	5.96296	0.00658708	NA	Vmn1r58	81014
ENSMUSG00000114305	6.02254	0.00661093	NA	NA	NA
ENSMUSG00000079113	7.02972	0.00661175	NA	Defa43	665956
ENSMUSG00000040283	1.23718	0.00661805	0.0722997	Btnl9	237754
ENSMUSG00000059447	-1.27862	0.00664259	0.0725141	Hadhb	231086
ENSMUSG00000016028	-1.42802	0.00665342	0.0725787	Celsr1	12614
ENSMUSG00000003623	-1.16625	0.00666032	0.0726004	Crot	74114
ENSMUSG00000030309	2.04992	0.00670187	0.0729995	Caprin2	232560
ENSMUSG00000078503	3.94525	0.00670804	NA	Zfp990	101056073
ENSMUSG00000017718	-1.60651	0.00672459	0.073193	Afmid	71562
ENSMUSG00000108084	3.15699	0.00673867	NA	NA	NA
ENSMUSG00000048756	-1.27332	0.00676199	0.073546	Foxo3	56484
ENSMUSG00000055409	5.58658	0.00680749	NA	Nell1	338352
ENSMUSG00000032012	-1.41842	0.00685305	0.0744212	Nectin1	58235
ENSMUSG00000020284	-1.19662	0.00685406	0.0744212	Cfap410	67884
ENSMUSG00000012428	-1.58768	0.00685756	0.0744212	Steap4	117167
ENSMUSG00000023247	5.39574	0.0068601	NA	Guca2a	14915
ENSMUSG00000095294	3.04918	0.00687791	0.0745872	Gm21119	100861668
ENSMUSG00000006373	-0.943839	0.00689207	0.074686	Pgrmc1	53328
ENSMUSG00000036820	-1.42483	0.00691062	0.0748321	Amdhd2	245847
ENSMUSG00000030555	1.11299	0.00692202	0.0749007	Ttc23	67009
ENSMUSG00000040694	4.2649	0.00692977	NA	Apobec2	11811
ENSMUSG00000097930	-1.73198	0.00694997	0.0751482	NA	NA
ENSMUSG00000044254	-1.63599	0.00698049	0.0754229	Pcsk9	100102
ENSMUSG00000045341	7.06204	0.00698674	NA	Olfr167	258937
ENSMUSG00000028573	-0.99004	0.00699756	0.0755522	Fggy	75578
ENSMUSG00000031751	-1.51218	0.0070079	0.0756086	Amfr	23802
ENSMUSG00000035984	4.50896	0.00704223	NA	Nme5	75533
ENSMUSG00000045827	-1.17849	0.0070887	0.0764245	Serpinb9	20723
ENSMUSG00000066820	6.97367	0.00711598	NA	Vmn2r28	665255
ENSMUSG00000087303	2.30231	0.00712	0.0767061	Lipo2	101055671
ENSMUSG00000109394	6.3327	0.00712746	NA	A230057D06Rik	319893
ENSMUSG00000115701	6.9964	0.00715852	NA	Vmn1r6	171193
ENSMUSG00000013622	-1.10878	0.00717139	0.0772034	Atraid	381629
ENSMUSG00000060591	-1.70495	0.00717845	0.0772231	Ifitm2	80876
ENSMUSG00000046192	5.87757	0.00720026	NA	Iqub	214704
ENSMUSG00000031683	-0.973081	0.00720992	0.0774713	Lsm6	78651
ENSMUSG00000064694	-1.88221	0.007212	0.0774713	NA	NA
ENSMUSG00000049422	-1.06309	0.00722407	0.0775446	Chchd10	103172
ENSMUSG00000021725	1.49198	0.00724909	0.0777568	Parp8	52552
ENSMUSG00000096167	8.80635	0.00724961	NA	Olfr887	258415
ENSMUSG00000022751	-0.977969	0.00728969	0.0781355	Nit2	52633
ENSMUSG00000097310	3.14052	0.00728988	NA	NA	NA
ENSMUSG00000000197	3.84918	0.0072995	NA	Nalcn	338370
ENSMUSG00000019232	-1.30591	0.00730925	0.0782885	Etnppl	71760
ENSMUSG00000022376	6.118	0.00733303	NA	Adcy8	11514
ENSMUSG00000059734	-1.04808	0.00736418	0.0788197	Ndufs8	225887
ENSMUSG00000074264	1.14647	0.00738318	0.0789659	Amy1	11722
ENSMUSG00000022755	5.2231	0.00740552	NA	Adgrg7	239853
ENSMUSG00000049823	-3.08768	0.00745121	NA	Zbtb12	193736
ENSMUSG00000034245	-1.02753	0.00745617	0.0796888	Hdac11	232232
ENSMUSG00000030588	-1.09036	0.00748336	0.0799217	Yif1b	77254
ENSMUSG00000038521	-1.02539	0.00749084	0.0799437	C1s1	50908
ENSMUSG00000013997	-0.988322	0.00749878	0.0799708	Nit1	27045
ENSMUSG00000056457	4.63116	0.00753317	NA	Prl2c3	18812
ENSMUSG00000025037	1.2895	0.00753404	0.0802889	Maoa	17161
ENSMUSG00000094050	-1.20777	0.00754229	0.0802977	LOC115487687	115487687
ENSMUSG00000044730	1.18246	0.00754574	0.0802977	9930104L06Rik	194268
ENSMUSG00000025366	1.25225	0.00755385	0.0803262	Esyt1	23943
ENSMUSG00000089771	4.37443	0.00756767	0.080364	Gm16311	102632119
ENSMUSG00000001666	-1.08281	0.00757058	0.080364	Ddt	13202
ENSMUSG00000095199	-1.65418	0.00757371	0.080364	Zfp968	100043914
ENSMUSG00000003418	3.06303	0.0075811	0.080366	St8sia6	241230
ENSMUSG00000039710	3.81151	0.00758651	0.080366	Slc7a12	140918
ENSMUSG00000069305	-1.78087	0.00759022	0.080366	Hist1h4n	319161
ENSMUSG00000060534	5.46425	0.00759508	NA	Dcc	13176
ENSMUSG00000019864	-1.3236	0.00760197	0.0804328	Rtn4ip1	170728
ENSMUSG00000114943	4.09148	0.00763417	0.0806768	NA	NA
ENSMUSG00000101660	-1.49151	0.00763594	0.0806768	NA	NA
ENSMUSG00000083325	-1.13896	0.00764455	0.0806769	NA	NA
ENSMUSG00000027933	1.32231	0.00764686	0.0806769	Ints3	229543
ENSMUSG00000064128	1.35422	0.00769244	0.0810999	Cenpj	219103
ENSMUSG00000024085	-1.21726	0.00770982	0.0811593	Man2a1	17158
ENSMUSG00000059534	-1.16219	0.00771085	0.0811593	Uqcr10	66152
ENSMUSG00000034173	-1.52645	0.00771456	0.0811593	Zbed5	71970
ENSMUSG00000029190	-1.05868	0.00772655	0.0812277	D5Ertd579e	320661
ENSMUSG00000066009	4.73363	0.00774156	0.0813276	Zfp987	626316
ENSMUSG00000025745	-1.22903	0.00775955	0.0814587	Hadha	97212
ENSMUSG00000096401	1.38505	0.00776705	0.0814796	NA	NA
ENSMUSG00000050545	1.8269	0.00778416	0.0816012	Fam228b	207921
ENSMUSG00000004748	-1.35812	0.0077946	0.0816307	Mtfp1	67900
ENSMUSG00000066900	-1.02269	0.00779802	0.0816307	Suds3	71954
ENSMUSG00000106963	3.01733	0.007803	NA	NA	NA
ENSMUSG00000072460	-1.06943	0.00782552	0.0818606	NA	NA
ENSMUSG00000041984	5.40498	0.00782879	NA	Rptn	20129
ENSMUSG00000045471	7.41742	0.00784982	NA	Hcrt	15171
ENSMUSG00000047735	0.960773	0.00784998	0.0820584	Samd9l	209086
ENSMUSG00000040170	-1.05888	0.00789982	0.082521	Fmo2	55990
ENSMUSG00000104381	8.19022	0.00790531	NA	NA	NA
ENSMUSG00000001622	5.36048	0.00792347	NA	Csn3	12994
ENSMUSG00000026849	-1.232	0.00797745	0.0832731	Tor1a	30931
ENSMUSG00000038576	-1.36978	0.00799401	0.0833548	Susd4	96935
ENSMUSG00000020477	-1.01166	0.00799655	0.0833548	Mrps24	64660
ENSMUSG00000031384	3.79336	0.00803152	0.0836259	Asb9	69299
ENSMUSG00000014294	-1.25478	0.00803388	0.0836259	Ndufa2	17991
ENSMUSG00000101337	3.28019	0.00805274	0.0837632	Dnah7c	100101919
ENSMUSG00000110405	5.24434	0.0080807	NA	NA	NA
ENSMUSG00000046062	-1.16151	0.00808645	0.0840547	Ppp1r15b	108954
ENSMUSG00000031402	-1.17527	0.00809999	0.0841363	Mpp1	17524
ENSMUSG00000115819	-1.60103	0.00811363	0.0842188	NA	NA
ENSMUSG00000030316	-1.77979	0.00812977	0.0843272	Tamm41	68971
ENSMUSG00000029787	-1.30764	0.00816051	0.0845867	Avl9	78937
ENSMUSG00000021687	-1.19113	0.00816956	0.0846211	Scamp1	107767
ENSMUSG00000073514	5.95984	0.00818314	NA	Dok6	623279
ENSMUSG00000001627	1.04195	0.00819875	0.084864	Ifrd1	15982
ENSMUSG00000097392	1.40943	0.00822652	0.0850918	D930016D06Rik	100662
ENSMUSG00000028410	-1.07515	0.00823722	0.0851301	Dnaja1	15502
ENSMUSG00000014077	-1.2854	0.00824174	0.0851301	Chp1	56398
ENSMUSG00000114205	5.29104	0.00826225	NA	NA	NA
ENSMUSG00000080893	-0.959704	0.00830233	0.085696	NA	NA
ENSMUSG00000111594	1.47584	0.0083091	0.0857061	NA	NA
ENSMUSG00000094004	9.25002	0.00831227	NA	Gm5128	331529
ENSMUSG00000031097	5.8687	0.00831686	0.0857262	Tnni2	21953
ENSMUSG00000051615	-1.01327	0.00834476	0.0859539	Rap2a	76108
ENSMUSG00000074449	3.12107	0.00835347	0.0859838	Gm15319	100040599
ENSMUSG00000063229	-1.48358	0.00836127	0.0860041	Ldha	16828
ENSMUSG00000025135	-1.05099	0.00837863	0.0860859	Anapc11	66156
ENSMUSG00000031799	0.890464	0.00839126	0.0860859	Tpm4	326618
ENSMUSG00000078891	-1.97084	0.0083971	0.0860859	NA	NA
ENSMUSG00000035242	-1.17903	0.00839865	0.0860859	Oaz1	18245
ENSMUSG00000060803	-1.63734	0.00840319	0.0860859	Gstp1	14870
ENSMUSG00000028822	-1.21778	0.00840936	0.0860859	Tmem50a	71817
ENSMUSG00000009621	-1.33716	0.00840998	0.0860859	Vav2	22325
ENSMUSG00000116832	6.17793	0.00841844	NA	NA	NA
ENSMUSG00000095187	5.79733	0.00842033	NA	Olfr1381	258461
ENSMUSG00000020829	-1.40101	0.00843567	0.086289	Slc46a1	52466
ENSMUSG00000085784	5.23685	0.00846866	NA	NA	NA
ENSMUSG00000010461	3.6934	0.00848553	NA	Eya4	14051
ENSMUSG00000038155	-1.63125	0.00851446	0.0870348	Gstp2	14869
ENSMUSG00000071177	-1.35142	0.00853207	0.0871424	Serpina1d	20703
ENSMUSG00000042613	-1.11911	0.00853678	0.0871424	Pbxip1	229534
ENSMUSG00000030861	-0.928152	0.00855345	0.0872523	Acadsb	66885
ENSMUSG00000025393	-1.27184	0.00856612	0.0873185	Atp5b	11947
ENSMUSG00000026726	2.48816	0.00857508	0.0873185	Cubn	65969
ENSMUSG00000026389	-1.85537	0.00857766	0.0873185	Steap3	68428
ENSMUSG00000026421	1.40288	0.00859583	0.0874431	Csrp1	13007
ENSMUSG00000046404	1.16764	0.00861651	0.0875777	Yod1	226418
ENSMUSG00000028467	-1.05241	0.0086209	0.0875777	Gba2	230101
ENSMUSG00000064288	-1.79914	0.00863122	0.0876223	H4c12	319160
ENSMUSG00000033295	-1.77866	0.00865171	0.08777	Ptprf	19268
ENSMUSG00000040660	5.89263	0.00867286	NA	Cyp2b9	13094
ENSMUSG00000024386	-1.44834	0.00868192	0.0880161	Proc	19123
ENSMUSG00000115021	4.67211	0.00869003	NA	Vmn1r173	545934
ENSMUSG00000031617	1.24049	0.00869145	0.0880523	Tmem184c	234463
ENSMUSG00000098013	7.87747	0.00873093	NA	NA	NA
ENSMUSG00000083396	-1.0483	0.00874435	0.0885276	NA	NA
ENSMUSG00000021213	-0.918313	0.00876319	0.0886576	Akr1c13	27384
ENSMUSG00000095766	2.61703	0.00877795	NA	NA	NA
ENSMUSG00000020718	-1.36667	0.00878404	0.0887624	Polg2	50776
ENSMUSG00000095701	-1.5033	0.00878556	0.0887624	LOC115489789	115489789
ENSMUSG00000046985	-0.906484	0.00883534	0.0892043	Tapt1	231225
ENSMUSG00000010911	-1.18609	0.0089187	0.0899545	Apip	56369
ENSMUSG00000026270	-1.30449	0.00892181	0.0899545	Capn10	23830
ENSMUSG00000037259	2.34179	0.0089395	0.0900714	Dzank1	241688
ENSMUSG00000034484	-0.853354	0.00900173	0.0906367	Snx2	67804
ENSMUSG00000053117	4.80544	0.00900215	NA	E330013P04Rik	107376
ENSMUSG00000079344	6.25488	0.00900303	NA	Lipo4	628236
ENSMUSG00000005225	1.1231	0.00901204	0.0906787	Plekha8	231999
ENSMUSG00000032492	-1.39858	0.00902017	0.0906987	Pth1r	19228
ENSMUSG00000089829	6.82964	0.00906164	NA	NA	NA
ENSMUSG00000068742	-1.3939	0.00908055	0.0912438	Cry2	12953
ENSMUSG00000020044	-1.18543	0.00910946	0.0914492	Timp3	21859
ENSMUSG00000031818	-1.02383	0.00911908	0.0914492	Cox4i1	12857
ENSMUSG00000033022	-0.79571	0.00912573	0.0914492	Cdo1	12583
ENSMUSG00000032475	1.0466	0.00912574	0.0914492	Nck1	17973
ENSMUSG00000050714	1.41231	0.00914177	0.0915034	Zbtb26	320633
ENSMUSG00000074826	1.55602	0.00914353	0.0915034	Gm10767	100038538
ENSMUSG00000074004	6.80211	0.00915018	NA	B3gnt6	272411
ENSMUSG00000021747	-1.23434	0.00915791	0.0915427	4930452B06Rik	74430
ENSMUSG00000020649	1.48772	0.00916539	0.0915427	Rrm2	20135
ENSMUSG00000020176	-0.9195	0.00917209	0.0915427	Grb10	14783
ENSMUSG00000017390	-1.11906	0.00918423	0.0915427	Aldoc	11676
ENSMUSG00000110591	3.29945	0.00918866	0.0915427	NA	NA
ENSMUSG00000108231	-1.28008	0.00919054	0.0915427	NA	NA
ENSMUSG00000063856	-0.899741	0.00919081	0.0915427	Gpx1	14775
ENSMUSG00000058230	-1.38159	0.00923389	0.0918427	Arhgap35	232906
ENSMUSG00000020515	-1.06232	0.00923744	0.0918427	Cnot8	69125
ENSMUSG00000087687	-1.64727	0.00923957	0.0918427	Pet100	100503890
ENSMUSG00000001663	-1.25603	0.00925644	0.0919485	Gstt1	14871
ENSMUSG00000029228	-1.77321	0.009266	0.0919817	Lnx1	16924
ENSMUSG00000040616	-1.41094	0.00928879	0.0921461	Tmem51	214359
ENSMUSG00000104918	2.00597	0.0093213	0.0923076	NA	NA
ENSMUSG00000028035	-0.994425	0.00932233	0.0923076	Dnajb4	67035
ENSMUSG00000047843	-1.2156	0.00932381	0.0923076	Bri3	55950
ENSMUSG00000028051	-2.27369	0.00939251	0.0929255	Hcn3	15168
ENSMUSG00000064371	5.25497	0.00940933	NA	NA	NA
ENSMUSG00000049969	-1.04404	0.00941051	0.0930413	Plekhf2	71801
ENSMUSG00000030103	-1.61339	0.00945349	0.0934038	Bhlhe40	20893
ENSMUSG00000037204	-1.50339	0.00946203	0.0934257	Atg101	68118
ENSMUSG00000025350	-1.68914	0.00947084	0.0934502	Rdh5	19682
ENSMUSG00000096986	5.72658	0.00948671	NA	4930509E16Rik	75115
ENSMUSG00000008348	-1.36804	0.009511	0.0937839	Ubc	22190
ENSMUSG00000044921	2.27478	0.00952813	0.0938902	Rassf9	237504
ENSMUSG00000034422	-1.0302	0.00954038	0.0939483	Parp14	547253
ENSMUSG00000036172	5.41783	0.00957886	NA	Cd200r3	74603
ENSMUSG00000026526	-1.18968	0.00957888	0.0942348	Fh1	14194
ENSMUSG00000027173	-0.924189	0.00958223	0.0942348	Depdc7	211896
ENSMUSG00000028085	-0.98325	0.00961154	0.094422	Gatb	229487
ENSMUSG00000015970	-1.38171	0.00961862	0.094422	Chdh	218865
ENSMUSG00000033871	-1.35896	0.00962043	0.094422	Ppargc1b	170826
ENSMUSG00000049303	2.76536	0.00965926	0.0947402	Syt12	171180
ENSMUSG00000028057	-0.952687	0.00968013	0.0948103	Rit1	19769
ENSMUSG00000037709	-1.44781	0.00968314	0.0948103	Fam13a	58909
ENSMUSG00000006315	-1.16375	0.00968564	0.0948103	Tmem147	69804
ENSMUSG00000042282	5.24535	0.00970341	NA	Gucy2f	245650
ENSMUSG00000037348	-1.5101	0.0097316	0.0951498	Paqr7	71904
ENSMUSG00000004319	1.07343	0.00973321	0.0951498	Clcn3	12725
ENSMUSG00000033813	0.886967	0.00974765	0.0951898	Tcea1	21399
ENSMUSG00000039653	-1.12927	0.00975097	0.0951898	Baat	12012
ENSMUSG00000028197	3.52903	0.00975683	NA	Col24a1	71355
ENSMUSG00000074971	1.48618	0.00975692	0.0951898	Fibin	67606
ENSMUSG00000005483	-0.99681	0.00976486	0.0951898	Dnajb1	81489
ENSMUSG00000025909	6.22947	0.00976834	NA	Sntg1	71096
ENSMUSG00000039640	-1.46166	0.0097695	0.0951898	Mrpl12	56282
ENSMUSG00000065773	-1.49684	0.00979652	0.0953902	Rnu1b6	19847
ENSMUSG00000029245	5.12616	0.00982197	NA	Epha5	13839
ENSMUSG00000083111	-1.74731	0.00982804	0.0955477	NA	NA
ENSMUSG00000003282	1.97663	0.00983245	0.0955477	Plag1	56711
ENSMUSG00000004610	-1.46978	0.00983638	0.0955477	Etfb	110826
ENSMUSG00000050299	-0.979919	0.00983855	0.0955477	NA	NA
ENSMUSG00000004798	-1.21355	0.00986529	0.0957445	Ulk2	29869
ENSMUSG00000032679	-1.07681	0.00988315	0.0958534	Cd59a	12509
ENSMUSG00000083626	-1.04134	0.00988948	0.0958534	NA	NA
ENSMUSG00000063531	3.83878	0.00989149	NA	Sema3e	20349
ENSMUSG00000031271	3.36664	0.00991408	0.0960288	Serpina7	331535
ENSMUSG00000047368	-1.13702	0.00995843	0.0963953	Abhd17b	226016
ENSMUSG00000103216	5.8338	0.00996522	NA	NA	NA
ENSMUSG00000098428	-1.20907	0.00996883	0.0963996	Gm2260	100039484
ENSMUSG00000021313	2.01481	0.00997317	0.0963996	Ryr2	20191
ENSMUSG00000111006	5.39866	0.00997594	NA	NA	NA
ENSMUSG00000055553	-0.86997	0.00998379	0.0963996	Kxd1	75620
ENSMUSG00000038000	-1.26539	0.00998497	0.0963996	Acd	497652
ENSMUSG00000096958	4.18277	0.0100418	0.0968657	NA	NA
ENSMUSG00000041293	-1.95862	0.0100474	0.0968657	Adgrf1	77596
ENSMUSG00000072664	-0.970094	0.0100529	0.0968657	Ugt3a1	105887
ENSMUSG00000026365	-0.996876	0.0100888	0.0970655	Cfh	12628
ENSMUSG00000003452	2.56173	0.0100905	0.0970655	Bicd1	12121
ENSMUSG00000075703	-0.934621	0.0101026	0.0970655	Selenoi	28042
ENSMUSG00000028969	-1.10615	0.0101034	0.0970655	Cdk5	12568
ENSMUSG00000071640	-1.75112	0.0101065	0.0970655	NA	NA
ENSMUSG00000021596	3.00892	0.0101114	NA	Mctp1	78771
ENSMUSG00000087963	-3.60018	0.0101228	NA	LOC115488237	115488237
ENSMUSG00000003299	-1.18065	0.0101317	0.0972286	Mrpl4	66163
ENSMUSG00000038160	-0.965069	0.0101366	0.0972286	Atg5	11793
ENSMUSG00000084033	2.78195	0.0102022	NA	NA	NA
ENSMUSG00000062987	5.94287	0.010204	NA	Olfr715b	384732
ENSMUSG00000022462	-1.5819	0.0102073	0.0977479	Slc38a2	67760
ENSMUSG00000038702	1.34602	0.0102101	0.0977479	Dsel	319901
ENSMUSG00000020153	-1.25511	0.0102106	0.0977479	Ndufs7	75406
ENSMUSG00000104095	4.14095	0.010212	NA	NA	NA
ENSMUSG00000097410	5.58974	0.0102415	NA	NA	NA
ENSMUSG00000029265	0.854349	0.0102499	0.098061	Dr1	13486
ENSMUSG00000036904	-1.25645	0.0102793	0.0982788	Fzd8	14370
ENSMUSG00000032649	-1.6915	0.0102924	0.0983401	Colgalt2	269132
ENSMUSG00000021056	8.09959	0.0103462	NA	Tex21	80384
ENSMUSG00000072849	-1.46792	0.0103736	0.0990521	Serpina1e	20704
ENSMUSG00000049800	-1.10976	0.0104142	0.0993346	Sertad2	58172
ENSMUSG00000007850	1.04041	0.0104167	0.0993346	Hnrnph1	59013
ENSMUSG00000063216	7.92514	0.0104449	NA	Olfr1351	259042
ENSMUSG00000046341	-2.08172	0.0104525	0.0995802	NA	NA
ENSMUSG00000036819	-1.24427	0.0104559	0.0995802	Jmjd4	194952
ENSMUSG00000055681	-1.22918	0.0104762	0.099655	Cope	59042
ENSMUSG00000025075	-1.15165	0.0104772	0.099655	Habp2	226243
ENSMUSG00000002108	-1.1515	0.0104923	0.0997341	Nr1h3	22259
ENSMUSG00000109568	4.20855	0.0105183	NA	NA	NA
ENSMUSG00000020895	2.02327	0.010522	0.0999518	Tmem107	66910
ENSMUSG00000090555	-1.4305	0.0105507	0.100161	NA	NA
ENSMUSG00000106671	3.68008	0.0105702	NA	NA	NA
ENSMUSG00000024270	1.64422	0.0105782	0.100299	Slc39a6	106957
ENSMUSG00000059456	-1.42273	0.0105789	0.100299	Ptk2b	19229
ENSMUSG00000028020	6.23385	0.0106511	NA	Glrb	14658
ENSMUSG00000105244	8.99889	0.0106535	NA	NA	NA
ENSMUSG00000029063	-1.03167	0.0106582	0.100986	Nadk	192185
ENSMUSG00000021792	-0.989666	0.0107162	0.101471	Prxl2a	70564
ENSMUSG00000028479	-1.16871	0.0107857	0.102003	Gne	50798
ENSMUSG00000065824	-1.49508	0.010789	0.102003	NA	NA
ENSMUSG00000022579	-1.62265	0.0107931	0.102003	Gpihbp1	68453
ENSMUSG00000117332	5.38894	0.0108306	NA	NA	NA
ENSMUSG00000020629	-1.13362	0.0108318	0.102303	Adi1	104923
ENSMUSG00000007833	-1.30968	0.0108414	0.102328	Aldh16a1	69748
ENSMUSG00000027947	-1.35754	0.0108543	0.102385	Il6ra	16194
ENSMUSG00000034785	-1.32544	0.0108768	0.102524	Dio1	13370
ENSMUSG00000031996	-1.2247	0.0108853	0.102524	Aplp2	11804
ENSMUSG00000053626	2.97406	0.010895	0.102524	Tll1	21892
ENSMUSG00000043192	-1.39858	0.0108967	0.102524	NA	NA
ENSMUSG00000024131	-1.24654	0.0109071	0.102556	Slc3a1	20532
ENSMUSG00000035686	-1.39094	0.0109275	0.102664	Thrsp	21835
ENSMUSG00000090693	2.15268	0.0109311	NA	Trim43a	547109
ENSMUSG00000037089	-1.2056	0.0109324	0.102664	Slc35b2	73836
ENSMUSG00000030340	-1.72878	0.0109478	0.102743	Scnn1a	20276
ENSMUSG00000099563	6.32462	0.0109599	NA	NA	NA
ENSMUSG00000021518	-0.981047	0.0110226	0.103378	Ptdss1	19210
ENSMUSG00000031438	-0.858482	0.0110296	0.103379	Rnf128	66889
ENSMUSG00000106334	6.0876	0.0110405	NA	NA	NA
ENSMUSG00000078922	-1.76662	0.011046	0.103467	Tgtp1	21822
ENSMUSG00000079015	-1.43405	0.0110553	0.103483	Serpina1c	20702
ENSMUSG00000038462	-1.11899	0.0110617	0.103483	Uqcrfs1	66694
ENSMUSG00000011179	1.57479	0.011075	0.103521	Odc1	18263
ENSMUSG00000036427	-1.30845	0.0110798	0.103521	Gpi1	14751
ENSMUSG00000003344	-1.1596	0.0111089	0.103707	Btbd2	208198
ENSMUSG00000089706	3.04649	0.0111152	0.103707	B230216N24Rik	78603
ENSMUSG00000102948	8.40346	0.0111157	NA	NA	NA
ENSMUSG00000038028	1.07957	0.0111207	0.103707	Tigar	319801
ENSMUSG00000113836	1.77102	0.0111581	0.103989	NA	NA
ENSMUSG00000115662	-1.12467	0.0111907	0.104228	NA	NA
ENSMUSG00000021361	-0.938175	0.0112057	0.104302	Tmem14c	66154
ENSMUSG00000112967	6.09306	0.011223	NA	4930428E07Rik	73867
ENSMUSG00000029680	5.1082	0.0112357	NA	Hyal4	77042
ENSMUSG00000036863	-1.17072	0.0112521	0.104644	Syde2	214804
ENSMUSG00000031505	-1.04103	0.0112566	0.104644	Naxd	69225
ENSMUSG00000023224	-1.14642	0.0112655	0.104661	Serping1	12258
ENSMUSG00000079031	5.31714	0.0112686	NA	BB287469	544881
ENSMUSG00000091815	5.03063	0.011283	NA	NA	NA
ENSMUSG00000024190	-1.80046	0.0113032	0.104945	Dusp1	19252
ENSMUSG00000044249	3.82691	0.0113193	0.105028	Defb29	75400
ENSMUSG00000081904	6.83686	0.0113242	NA	NA	NA
ENSMUSG00000105696	-2.82352	0.0113299	NA	NA	NA
ENSMUSG00000038690	-1.06652	0.0113453	0.105204	Atp5j2	57423
ENSMUSG00000097195	1.16043	0.0113653	0.105323	Snhg5	72655
ENSMUSG00000031431	-1.63564	0.0113733	0.105331	Tsc22d3	14605
ENSMUSG00000117247	6.82328	0.0113865	NA	NA	NA
ENSMUSG00000108569	-2.51948	0.01141	0.105605	NA	NA
ENSMUSG00000060376	-1.50442	0.0114224	0.105653	Bckdha	12039
ENSMUSG00000095403	1.2559	0.0114346	0.1057	NA	NA
ENSMUSG00000045409	0.988234	0.0114564	0.105787	Trim39	79263
ENSMUSG00000019971	1.12307	0.0114582	0.105787	Cep290	216274
ENSMUSG00000025912	2.37108	0.0114604	NA	Mybl1	17864
ENSMUSG00000028672	-1.24808	0.0114719	0.105846	Hmgcl	15356
ENSMUSG00000054385	-1.43929	0.0114821	0.105875	Ceacam2	26367
ENSMUSG00000020986	-1.08322	0.0115161	0.106122	Sec23a	20334
ENSMUSG00000050577	7.90596	0.0115371	NA	NA	NA
ENSMUSG00000028525	1.1474	0.0115432	0.106252	Pde4b	18578
ENSMUSG00000044345	-1.66752	0.0115465	0.106252	Marveld1	277010
ENSMUSG00000095024	7.24584	0.0115473	NA	Gm5458	432825
ENSMUSG00000102581	8.50661	0.0115496	NA	NA	NA
ENSMUSG00000068876	-1.10585	0.0115518	0.106252	Cgn	70737
ENSMUSG00000114860	3.52077	0.0115583	NA	NA	NA
ENSMUSG00000026489	-1.18717	0.0115649	0.106306	Coq8a	67426
ENSMUSG00000053182	5.53223	0.0115945	NA	Gm609	208166
ENSMUSG00000094737	-1.05787	0.0116223	0.106767	NA	NA
ENSMUSG00000112074	6.60906	0.0116414	NA	NA	NA
ENSMUSG00000030551	-1.11083	0.0116503	0.106959	Nr2f2	11819
ENSMUSG00000030770	-1.25736	0.0116707	0.107079	Parva	57342
ENSMUSG00000109505	5.46452	0.0116712	NA	NA	NA
ENSMUSG00000019579	-1.08509	0.0116865	0.107158	Mydgf	28106
ENSMUSG00000046186	3.58873	0.0116932	NA	Cd109	235505
ENSMUSG00000096065	4.77749	0.0116934	NA	NA	NA
ENSMUSG00000096354	4.77749	0.0116934	NA	NA	NA
ENSMUSG00000024725	-0.764801	0.0116938	0.107158	Ostf1	20409
ENSMUSG00000025781	-0.835298	0.011731	0.10742	Atp5c1	11949
ENSMUSG00000021916	1.00044	0.0117369	0.10742	Glt8d1	76485
ENSMUSG00000107917	6.82693	0.0117661	NA	NA	NA
ENSMUSG00000003746	-1.07663	0.0117736	0.107651	Man1a	17155
ENSMUSG00000021973	-0.993994	0.0117767	0.107651	Micu2	68514
ENSMUSG00000101609	1.32284	0.0117928	0.107726	Kcnq1ot1	63830
ENSMUSG00000085453	7.02236	0.0117952	NA	Gm12018	327872
ENSMUSG00000050931	-0.979418	0.0117995	0.107726	Sgms2	74442
ENSMUSG00000037474	4.00946	0.0118052	NA	Dtl	76843
ENSMUSG00000052040	-1.48077	0.0118149	0.1078	Klf13	50794
ENSMUSG00000025892	4.58857	0.0118313	NA	Gria4	14802
ENSMUSG00000028034	1.2432	0.0118498	0.108037	Fubp1	51886
ENSMUSG00000098290	-5.37018	0.0118601	NA	NA	NA
ENSMUSG00000096838	-1.45819	0.0118636	0.108037	LOC115489789	115489789
ENSMUSG00000038578	-1.13061	0.0118659	0.108037	Susd1	634731
ENSMUSG00000103696	2.74742	0.0118791	0.108037	NA	NA
ENSMUSG00000025040	1.28133	0.0118837	0.108037	Fundc1	72018
ENSMUSG00000046805	-1.24441	0.0118848	0.108037	Mpeg1	17476
ENSMUSG00000090946	1.17758	0.0118998	0.108058	Ccdc71l	72123
ENSMUSG00000029629	1.20878	0.0119016	0.108058	Phf14	75725
ENSMUSG00000102389	3.6157	0.0119033	NA	NA	NA
ENSMUSG00000070394	-1.2103	0.0119171	0.108119	Tmem256	69186
ENSMUSG00000071359	1.33363	0.0119259	0.108119	Tbpl1	237336
ENSMUSG00000022895	0.936198	0.0119339	0.108119	Ets2	23872
ENSMUSG00000030647	-1.0202	0.0119376	0.108119	Ndufc2	68197
ENSMUSG00000108843	8.30506	0.0119401	NA	NA	NA
ENSMUSG00000002346	-1.70095	0.011948	0.108147	Slc25a42	73095
ENSMUSG00000079269	5.23884	0.011968	NA	NA	NA
ENSMUSG00000022219	-1.69269	0.0119703	0.10822	Cideb	12684
ENSMUSG00000032714	-1.75588	0.0119707	0.10822	Syde1	71709
ENSMUSG00000029410	5.93475	0.0119989	NA	Ppef2	19023
ENSMUSG00000045917	-1.05707	0.0120081	0.108491	Tmem268	230279
ENSMUSG00000073647	1.36604	0.012029	0.108573	NA	NA
ENSMUSG00000029146	-1.01646	0.0120318	0.108573	Snx17	266781
ENSMUSG00000042659	0.89859	0.0120571	0.108735	Arrdc4	66412
ENSMUSG00000003199	-1.10873	0.0120783	0.108748	Mpnd	68047
ENSMUSG00000017837	-1.19803	0.0120795	0.108748	Nkiras2	71966
ENSMUSG00000075327	-1.09549	0.0120806	0.108748	Zbtb2	381990
ENSMUSG00000031931	1.08305	0.0121324	0.109148	Ankrd49	56503
ENSMUSG00000066842	1.1164	0.0121405	0.109154	Hmcn1	545370
ENSMUSG00000116919	4.92097	0.0121663	NA	NA	NA
ENSMUSG00000071178	-1.48455	0.012178	0.109339	Serpina1b	20701
ENSMUSG00000068240	-1.2419	0.0121801	0.109339	NA	NA
ENSMUSG00000037386	1.75362	0.0121833	0.109339	Rims2	116838
ENSMUSG00000090949	7.37753	0.0122112	NA	Vmn2r77	546983
ENSMUSG00000036751	-0.865826	0.0122703	0.110034	Cox6b1	110323
ENSMUSG00000043279	-0.903761	0.0122756	0.110034	Trim56	384309
ENSMUSG00000052131	3.1665	0.0122793	NA	Akr1b7	11997
ENSMUSG00000027867	4.5303	0.0123038	NA	Spag17	74362
ENSMUSG00000105304	2.6484	0.0124072	NA	NA	NA
ENSMUSG00000041238	0.895867	0.0124091	0.111163	Rbbp8	225182
ENSMUSG00000066366	-1.4009	0.012432	0.111301	Serpina1a	20700
ENSMUSG00000030954	-4.02765	0.0124458	0.11133	Gp2	67133
ENSMUSG00000034858	-1.34654	0.0124527	0.11133	Fam214a	235493
ENSMUSG00000047731	-1.1429	0.0124579	0.11133	Wbp1l	226178
ENSMUSG00000102483	4.49066	0.0124585	NA	Catspere1	631584
ENSMUSG00000045410	-1.11031	0.0125029	0.111665	Akr1e1	56043
ENSMUSG00000040809	4.72993	0.0125096	NA	Chil3	12655
ENSMUSG00000113381	4.81172	0.0125103	NA	NA	NA
ENSMUSG00000040272	1.31612	0.0125657	0.112158	Accs	329470
ENSMUSG00000031246	-0.88347	0.0125905	0.112312	Sh3bgrl	56726
ENSMUSG00000097911	4.73241	0.0126114	NA	NA	NA
ENSMUSG00000106129	-2.67096	0.0126314	NA	NA	NA
ENSMUSG00000065822	-2.4453	0.0126431	0.112713	Snord15a	449630
ENSMUSG00000090383	7.02037	0.0126453	NA	Vmn2r58	628422
ENSMUSG00000082860	4.00689	0.0126748	NA	NA	NA
ENSMUSG00000005089	-1.11169	0.0126875	0.11304	Slc1a2	20511
ENSMUSG00000039384	1.98112	0.0126988	0.113073	Dusp10	63953
ENSMUSG00000027775	-0.97653	0.0127142	0.11308	Mfsd1	66868
ENSMUSG00000094320	-1.13354	0.0127149	0.11308	NA	NA
ENSMUSG00000109927	4.90094	0.0127193	NA	NA	NA
ENSMUSG00000021228	-2.77951	0.012739	0.11317	Acot3	171281
ENSMUSG00000035953	-1.06084	0.0127403	0.11317	Pip4p1	219024
ENSMUSG00000027287	1.20742	0.0127707	0.113325	Snap23	20619
ENSMUSG00000021242	-0.922298	0.0127732	0.113325	Npc2	67963
ENSMUSG00000020431	2.54694	0.0128026	0.113518	Adcy1	432530
ENSMUSG00000029154	2.90579	0.012835	0.113738	Cwh43	231293
ENSMUSG00000075144	7.21364	0.012845	NA	Olfr1156	258814
ENSMUSG00000004207	-1.41957	0.0128526	0.113825	Psap	19156
ENSMUSG00000092204	7.20262	0.0128732	NA	NA	NA
ENSMUSG00000040681	-1.00803	0.0129023	0.114197	Hmgn1	15312
ENSMUSG00000031558	2.81239	0.0129477	0.114531	Slit2	20563
ENSMUSG00000079065	1.15442	0.0129647	0.114612	BC005561	100042165
ENSMUSG00000014606	-1.31413	0.0130072	0.114917	Slc25a11	67863
ENSMUSG00000024787	-1.305	0.0130222	0.114917	Snx15	69024
ENSMUSG00000083170	-1.88764	0.0130225	0.114917	NA	NA
ENSMUSG00000104891	3.07568	0.0130363	NA	NA	NA
ENSMUSG00000034459	-1.63436	0.0130433	0.115032	Ifit1	15957
ENSMUSG00000062980	-1.01878	0.0130665	0.115168	Cped1	214642
ENSMUSG00000094499	7.46521	0.0130889	NA	NA	NA
ENSMUSG00000052837	-1.59005	0.0131006	0.115399	Junb	16477
ENSMUSG00000040146	-1.16826	0.0131163	0.115404	Rgl3	71746
ENSMUSG00000058503	0.925571	0.0131167	0.115404	Fam133b	68152
ENSMUSG00000091952	1.86252	0.0131305	0.115419	NA	NA
ENSMUSG00000097168	3.82562	0.0131341	0.115419	NA	NA
ENSMUSG00000025241	-1.18835	0.0131768	0.115726	Fyco1	17281
ENSMUSG00000001911	-1.15862	0.0132147	0.11599	Nfix	18032
ENSMUSG00000055137	-1.06694	0.0132289	0.116046	Sugct	192136
ENSMUSG00000029909	5.44234	0.0132331	NA	Prss37	67690
ENSMUSG00000115529	4.50909	0.0132455	NA	9630013A20Rik	319903
ENSMUSG00000079162	2.12533	0.0132593	NA	Trim43b	666747
ENSMUSG00000089737	7.04294	0.013288	NA	NA	NA
ENSMUSG00000100832	10.202	0.0133002	NA	NA	NA
ENSMUSG00000063015	-0.93073	0.0133094	0.116682	Ccni	12453
ENSMUSG00000028553	-1.02452	0.0133294	0.116788	Angptl3	30924
ENSMUSG00000002808	2.42231	0.0133319	NA	Epdr1	105298
ENSMUSG00000104154	3.93556	0.0133431	NA	NA	NA
ENSMUSG00000005803	-0.981988	0.0133461	0.116866	Sqor	59010
ENSMUSG00000113817	4.98502	0.0133772	NA	NA	NA
ENSMUSG00000094318	7.91312	0.0133942	NA	NA	NA
ENSMUSG00000110249	6.70476	0.0134036	NA	NA	NA
ENSMUSG00000047710	0.993798	0.0134118	0.117371	Champ1	101994
ENSMUSG00000097912	7.45262	0.01342	NA	NA	NA
ENSMUSG00000085109	4.0121	0.0134207	NA	NA	NA
ENSMUSG00000111447	3.93402	0.0134588	NA	NA	NA
ENSMUSG00000073478	2.64989	0.0134718	NA	NA	NA
ENSMUSG00000021224	-1.18591	0.0134893	0.117918	Numb	18222
ENSMUSG00000028167	-1.01533	0.0134902	0.117918	Bdh2	69772
ENSMUSG00000105695	7.41789	0.0135236	NA	NA	NA
ENSMUSG00000028565	-1.29643	0.0135438	0.118277	Nfia	18027
ENSMUSG00000030621	2.29892	0.0135473	0.118277	Me3	109264
ENSMUSG00000071035	-1.22816	0.0135581	0.118301	NA	NA
ENSMUSG00000030108	-1.01094	0.0135829	0.118448	Slc6a13	14412
ENSMUSG00000022450	-0.995514	0.0135952	0.118485	Ndufa6	67130
ENSMUSG00000008461	-3.93455	0.0136074	0.118522	Fut1	14343
ENSMUSG00000005980	-1.91678	0.0136295	0.118644	Dnase1	13419
ENSMUSG00000070855	5.75605	0.0136374	NA	Olfr1116	257875
ENSMUSG00000018750	-0.914024	0.0136563	0.118807	Zbtb4	75580
ENSMUSG00000054519	-1.38183	0.0136755	0.118905	Zfp867	237775
ENSMUSG00000110697	2.22725	0.0136916	NA	NA	NA
ENSMUSG00000052397	-1.07376	0.0137073	0.119111	Ezr	22350
ENSMUSG00000018574	-1.28466	0.0137301	0.119239	Acadvl	11370
ENSMUSG00000060724	4.68684	0.0137716	NA	Vmn1r47	113846
ENSMUSG00000003134	1.14723	0.0138067	0.119818	Tbc1d8	54610
ENSMUSG00000031980	-1.21635	0.0138183	0.119818	Agt	11606
ENSMUSG00000028803	-0.976297	0.0138211	0.119818	Nipal3	74552
ENSMUSG00000078497	3.55831	0.0138695	NA	NA	NA
ENSMUSG00000007877	6.24546	0.0138889	NA	Tcap	21393
ENSMUSG00000043461	4.49976	0.0138926	NA	Sptssb	66183
ENSMUSG00000061816	4.63608	0.0139336	NA	Myl1	17901
ENSMUSG00000051043	-1.63097	0.013938	0.120522	Gprc5c	70355
ENSMUSG00000041459	1.07772	0.0139393	0.120522	Tardbp	230908
ENSMUSG00000032515	-1.33321	0.0139476	0.120522	Csrnp1	215418
ENSMUSG00000022551	-1.25153	0.0139506	0.120522	Cyc1	66445
ENSMUSG00000071335	-1.18237	0.0139507	0.120522	Mfsd4b3-ps	100041085
ENSMUSG00000032978	3.41471	0.0139567	0.120522	Guca2b	14916
ENSMUSG00000073542	0.987713	0.0139594	0.120522	Cep76	225659
ENSMUSG00000079101	-1.00115	0.0139821	0.120577	NA	NA
ENSMUSG00000039062	-1.63062	0.0139821	0.120577	Anpep	16790
ENSMUSG00000000078	-0.727952	0.0139933	0.120603	Klf6	23849
ENSMUSG00000091620	6.19578	0.0140216	NA	Vmn2r23	435916
ENSMUSG00000042647	-1.43241	0.0140555	0.121069	Acad12	338350
ENSMUSG00000038042	1.04949	0.0140808	0.121216	Ptpdc1	218232
ENSMUSG00000081522	5.20069	0.014083	NA	NA	NA
ENSMUSG00000081747	5.17793	0.0140862	NA	NA	NA
ENSMUSG00000054770	1.12876	0.0140921	0.121243	Kctd18	51960
ENSMUSG00000022403	-0.877236	0.0141438	0.121617	St13	70356
ENSMUSG00000072791	5.48085	0.0141516	NA	Abcb5	77706
ENSMUSG00000078898	-1.44685	0.0141583	0.121671	Zfp968	100043914
ENSMUSG00000022766	-1.52463	0.0142354	0.122262	Serpind1	15160
ENSMUSG00000029669	-0.968105	0.0142562	0.12237	Tspan12	269831
ENSMUSG00000027210	1.28372	0.0142779	0.122485	Meis2	17536
ENSMUSG00000079092	5.38966	0.0142983	NA	Prl2c2	18811
ENSMUSG00000110221	3.05921	0.0143025	NA	Gm36210	102640043
ENSMUSG00000002635	-1.19709	0.0143108	0.122696	Pdcd2l	68079
ENSMUSG00000056770	-0.984512	0.0143301	0.122791	Setd3	52690
ENSMUSG00000089712	-1.91051	0.014381	0.123155	LOC115486954	115486954
ENSMUSG00000027884	-0.901363	0.0144243	0.123455	Clcc1	229725
ENSMUSG00000032056	6.74845	0.0144329	NA	Btg4	56057
ENSMUSG00000114815	4.91106	0.0144366	NA	NA	NA
ENSMUSG00000097263	1.41284	0.0144548	0.123644	NA	NA
ENSMUSG00000024970	1.57974	0.0144898	0.123872	Spindoc	68229
ENSMUSG00000107531	3.59499	0.014519	NA	NA	NA
ENSMUSG00000026123	-1.03205	0.0145193	0.124052	Plekhb2	226971
ENSMUSG00000019906	1.19417	0.0145496	0.124239	Lin7a	108030
ENSMUSG00000050332	-1.43218	0.0145687	0.12433	Amer1	72345
ENSMUSG00000027209	4.94064	0.0145979	NA	Fam227b	75823
[truncated: 47,167 more rows]
