# Supplementary material for: The dynamic effect of genetic variation on the in vivo ER stress transcriptional response in different tissues
Source: G3 (Bethesda). 2022 Apr 29;12(6):jkac104. doi: 10.1093/g3journal/jkac104 (PMC9157157; doi:10.1093/g3journal/jkac104)
Supplement: jkac104_Supplementary_Table_S6 [file jkac104_supplementary_table_s6.xlsx]

## Sheet: B6
SUPPLEMENTAL TABLE 6 - GO ENRICHMENT OF TISSUE-EFFECT GENES
GO TERM	P-VALUE	Q-VALUE
lipid metabolic process	8.2e-23	3.7e-19
fatty acid metabolic process	1.8e-11	3.9e-08
oxidation-reduction process	7.3e-11	1.1e-07
metabolic process	4.7e-09	5.2e-06
phosphorylation	7.1e-09	6.4e-06
cholesterol metabolic process	2.9e-07	0.00022
regulation of Rho protein signal transduction	1.6e-06	0.001
liver development	3.8e-06	0.0022
tetrahydrofolate metabolic process	1.7e-05	0.0084
circadian rhythm	3.4e-05	0.015
phospholipid homeostasis	3.9e-05	0.016
cell migration	4.3e-05	0.016
cellular response to insulin stimulus	4.9e-05	0.017
positive regulation of cell migration	6.1e-05	0.02
response to endoplasmic reticulum stress	7.6e-05	0.021
steroid biosynthetic process	7.6e-05	0.021
intracellular signal transduction	8.2e-05	0.022
cholesterol homeostasis	9.3e-05	0.023
triglyceride metabolic process	0.00016	0.037
phospholipid biosynthetic process	0.00016	0.037
glucose metabolic process	0.00023	0.049
circadian regulation of gene expression	0.00024	0.049
triglyceride biosynthetic process	0.00026	0.049
CDP-diacylglycerol biosynthetic process	0.00026	0.049
steroid metabolic process	0.00028	0.049

## Sheet: CAST
SUPPLEMENTAL TABLE 6 - GO ENRICHMENT OF TISSUE-EFFECT GENES
GO TERM	P-VALUE	Q-VALUE
oxidation-reduction process	6.5e-09	2.1e-05
lipid metabolic process	8.5e-07	0.0014
fatty acid metabolic process	2e-06	0.0022
response to nutrient	4e-06	0.0032
metabolic process	6e-06	0.0039
circadian rhythm	2.6e-05	0.014
cellular response to insulin stimulus	3.7e-05	0.017

## Sheet: F1
SUPPLEMENTAL TABLE 6 - GO ENRICHMENT OF TISSUE-EFFECT GENES
GO TERM	P-VALUE	Q-VALUE
oxidation-reduction process	2.3e-34	8e-31
metabolic process	1.1e-27	1.9e-24
lipid metabolic process	2.5e-20	2.9e-17
fatty acid metabolic process	1.3e-17	1.1e-14
fatty acid beta-oxidation	2.6e-10	1.8e-07
glutathione metabolic process	1.6e-09	9.5e-07
steroid biosynthetic process	4.5e-07	0.00023
triglyceride metabolic process	2.2e-05	0.0081
protein homotetramerization	2.3e-05	0.0081
fatty acid biosynthetic process	2.3e-05	0.0081
response to drug	3.9e-05	0.012
pyridine nucleotide biosynthetic process	0.00013	0.039
negative regulation of megakaryocyte differentiation	0.00015	0.039
cholesterol metabolic process	0.00019	0.046
cellular amino acid biosynthetic process	0.00021	0.046
L-phenylalanine catabolic process	0.00022	0.046
ethanol catabolic process	0.00022	0.046
