# Supplementary material for: The dynamic effect of genetic variation on the in vivo ER stress transcriptional response in different tissues
Source: G3 (Bethesda). 2022 Apr 29;12(6):jkac104. doi: 10.1093/g3journal/jkac104 (PMC9157157; doi:10.1093/g3journal/jkac104)
Supplement: jkac104_Supplementary_Table_S7 [file jkac104_supplementary_table_s7.xlsx]

## Sheet: B6
SUPPLEMENTAL TABLE 7 - GO ENRICHMENT OF GENES UNAFFECTED BY TISSUE.
GO TERM	P-VALUE	Q-VALUE
oxidation-reduction process	6.1e-29	3.6e-25
metabolic process	8.4e-18	2.5e-14
ribosome biogenesis	3e-11	5.9e-08
transport	1.4e-10	2e-07
endoplasmic reticulum unfolded protein response	3.4e-09	4e-06
retrograde vesicle-mediated transport, Golgi to ER	1.1e-07	0.00011
steroid metabolic process	3.2e-07	0.00027
protein transport	1.4e-06	0.001
fatty acid metabolic process	2.2e-06	0.0015
protein N-linked glycosylation via asparagine	2.8e-06	0.0016
ER-associated ubiquitin-dependent protein catabolic process	4.6e-06	0.0024
ER to Golgi vesicle-mediated transport	6.7e-06	0.0033
response to unfolded protein	8.1e-06	0.0036
fatty acid beta-oxidation	9.5e-06	0.004
positive regulation of lipid metabolic process	1e-05	0.004
positive regulation of glucose metabolic process	1.3e-05	0.0047
rRNA processing	2e-05	0.0067
retrograde protein transport, ER to cytosol	2.4e-05	0.0067
negative regulation of lipid biosynthetic process	2.4e-05	0.0067
vesicle-mediated transport	2.5e-05	0.0067
fatty acid beta-oxidation using acyl-CoA dehydrogenase	2.5e-05	0.0067
negative regulation of lipid storage	2.5e-05	0.0067
response to endoplasmic reticulum stress	3.7e-05	0.0094
lipid metabolic process	5.4e-05	0.013
steroid biosynthetic process	7.7e-05	0.018
L-phenylalanine catabolic process	8e-05	0.018
translational initiation	8.1e-05	0.018
SRP-dependent cotranslational protein targeting to membrane	8.5e-05	0.018
heat generation	9.8e-05	0.019
cellular response to lipid	9.8e-05	0.019
negative regulation of insulin secretion involved in cellular response to glucose stimulus	0.00015	0.028
cell redox homeostasis	0.00017	0.031
transmembrane transport	0.00017	0.031
regulation of translational initiation	0.00018	0.031
RNA secondary structure unwinding	0.00021	0.035
iron ion homeostasis	0.00028	0.046

## Sheet: CAST
SUPPLEMENTAL TABLE 7 - GO ENRICHMENT OF GENES UNAFFECTED BY TISSUE.
GO TERM	P-VALUE	Q-VALUE
oxidation-reduction process	1.4e-24	8.8e-21
metabolic process	1.1e-15	3.3e-12
transport	4.4e-14	9.2e-11
endoplasmic reticulum unfolded protein response	2.8e-11	3.9e-08
vesicle-mediated transport	3.1e-11	3.9e-08
ribosome biogenesis	7.3e-11	7.6e-08
response to endoplasmic reticulum stress	3.2e-10	2.8e-07
protein transport	8.2e-10	6.4e-07
response to unfolded protein	1.4e-09	9.4e-07
protein N-linked glycosylation via asparagine	6.8e-09	4.2e-06
rRNA processing	7.5e-09	4.3e-06
positive regulation of lipid metabolic process	9.3e-09	4.8e-06
retrograde vesicle-mediated transport, Golgi to ER	1.1e-08	5.3e-06
ER to Golgi vesicle-mediated transport	1.4e-08	6.3e-06
Golgi organization	2.1e-08	8.8e-06
ER-associated ubiquitin-dependent protein catabolic process	3.5e-08	1.4e-05
negative regulation of lipid biosynthetic process	4.2e-08	1.5e-05
fatty acid beta-oxidation	1.4e-07	4.7e-05
steroid metabolic process	4.8e-07	0.00016
retrograde protein transport, ER to cytosol	6.6e-07	0.00021
positive regulation of glucose metabolic process	7.4e-07	0.00022
SRP-dependent cotranslational protein targeting to membrane	1.1e-06	0.00032
negative regulation of lipid storage	1.2e-06	0.00032
heat generation	2.9e-06	0.00072
cellular response to lipid	2.9e-06	0.00072
liver development	4.3e-06	0.001
regulation of translational initiation	7.7e-06	0.0018
fatty acid beta-oxidation using acyl-CoA dehydrogenase	1.1e-05	0.0024
negative regulation of insulin secretion involved in cellular response to glucose stimulus	1.3e-05	0.0028
intra-Golgi vesicle-mediated transport	2.5e-05	0.0052
transcription, DNA-templated	2.9e-05	0.0059
tRNA aminoacylation for protein translation	3.3e-05	0.0065
lipid metabolic process	4.2e-05	0.0078
ribosomal large subunit biogenesis	4.6e-05	0.0085
cholesterol metabolic process	5.3e-05	0.0092
steroid biosynthetic process	5.3e-05	0.0092
lipid homeostasis	6.6e-05	0.011
maturation of SSU-rRNA from tricistronic rRNA transcript (SSU-rRNA, 5.8S rRNA, LSU-rRNA)	7.5e-05	0.012
RNA secondary structure unwinding	8e-05	0.013
mitochondrion morphogenesis	0.00011	0.017
cell redox homeostasis	0.00013	0.019
translational initiation	0.00014	0.021
epoxygenase P450 pathway	0.00019	0.028
negative regulation of gluconeogenesis	0.00025	0.035
regulation of transcription from RNA polymerase II promoter	0.0003	0.041
tRNA processing	0.00035	0.047

## Sheet: F1
SUPPLEMENTAL TABLE 7 - GO ENRICHMENT OF GENES UNAFFECTED BY TISSUE.
GO TERM	P-VALUE	Q-VALUE
oxidation-reduction process	2.8e-17	8.4e-14
transport	2.8e-17	8.4e-14
ribosome biogenesis	1e-13	2e-10
ER-associated ubiquitin-dependent protein catabolic process	2.7e-12	4e-09
translational initiation	1.2e-10	1.3e-07
endoplasmic reticulum unfolded protein response	1.3e-10	1.3e-07
ER to Golgi vesicle-mediated transport	2.1e-10	1.8e-07
protein transport	5.4e-10	4e-07
response to endoplasmic reticulum stress	1.9e-09	1.2e-06
protein folding	1.6e-08	9.7e-06
retrograde vesicle-mediated transport, Golgi to ER	1.9e-08	1e-05
cell-cell adhesion	2.6e-08	1.3e-05
steroid metabolic process	4.1e-08	1.9e-05
vesicle-mediated transport	9.2e-08	3.9e-05
response to unfolded protein	1.4e-07	5.4e-05
retrograde protein transport, ER to cytosol	2.2e-07	7.7e-05
cholesterol metabolic process	2.2e-07	7.7e-05
ribosomal large subunit biogenesis	2.7e-07	8.8e-05
SRP-dependent cotranslational protein targeting to membrane	4.4e-07	0.00014
rRNA processing	7.2e-07	0.00021
Golgi organization	1.3e-06	0.00037
regulation of translational initiation	1.9e-06	0.00051
RNA secondary structure unwinding	4.6e-06	0.0012
toxin transport	5.4e-06	0.0013
autophagy	9e-06	0.0021
RNA splicing	2e-05	0.0045
metabolic process	6.9e-05	0.015
triglyceride homeostasis	7.8e-05	0.017
protein N-linked glycosylation via asparagine	0.0001	0.02
steroid biosynthetic process	0.00011	0.021
response to nutrient levels	0.00012	0.022
lipid metabolic process	0.00012	0.022
maturation of SSU-rRNA from tricistronic rRNA transcript (SSU-rRNA, 5.8S rRNA, LSU-rRNA)	0.00012	0.022
mRNA processing	0.00013	0.022
cholesterol biosynthetic process	0.00015	0.026
intracellular protein transport	0.00016	0.026
tRNA aminoacylation for protein translation	0.00017	0.028
fatty acid beta-oxidation using acyl-CoA dehydrogenase	0.00021	0.033

## Sheet: Combined
SUPPLEMENTAL TABLE 7 - GO ENRICHMENT OF GENES UNAFFECTED BY TISSUE.
GO TERM	P-VALUE	Q-VALUE
ribosome biogenesis	8.9e-15	3.2e-11
endoplasmic reticulum unfolded protein response	1e-12	1.8e-09
vesicle-mediated transport	2.7e-11	3.2e-08
protein transport	4.3e-11	3.8e-08
retrograde vesicle-mediated transport, Golgi to ER	9.3e-11	6.6e-08
transport	1.7e-10	1e-07
ER-associated ubiquitin-dependent protein catabolic process	4.4e-10	2.2e-07
response to unfolded protein	2.9e-09	1.3e-06
response to endoplasmic reticulum stress	3.8e-09	1.5e-06
retrograde protein transport, ER to cytosol	1.2e-08	4.1e-06
ER to Golgi vesicle-mediated transport	3.5e-08	1.1e-05
protein N-linked glycosylation via asparagine	4.2e-08	1.2e-05
translational initiation	5.7e-08	1.5e-05
SRP-dependent cotranslational protein targeting to membrane	1.8e-07	4.5e-05
regulation of translational initiation	8.9e-07	0.00021
intra-Golgi vesicle-mediated transport	1.1e-06	0.00024
ribosomal large subunit biogenesis	1.7e-06	0.00036
oxidation-reduction process	3.3e-06	0.00064
rRNA processing	3.9e-06	0.00073
protein folding	5.2e-06	0.00092
RNA secondary structure unwinding	6.1e-06	0.001
intracellular protein transport	7.9e-06	0.0013
RNA splicing	0.0001	0.016
transcription, DNA-templated	0.00015	0.022
steroid metabolic process	0.00015	0.022
negative regulation of lipid storage	0.00016	0.022
mRNA processing	0.00017	0.023
Golgi organization	0.00026	0.032
positive regulation of glucose metabolic process	0.00034	0.041
maturation of SSU-rRNA from tricistronic rRNA transcript (SSU-rRNA, 5.8S rRNA, LSU-rRNA)	0.00042	0.049
