# Supplementary material for: The dynamic effect of genetic variation on the in vivo ER stress transcriptional response in different tissues
Source: G3 (Bethesda). 2022 Apr 29;12(6):jkac104. doi: 10.1093/g3journal/jkac104 (PMC9157157; doi:10.1093/g3journal/jkac104)
Supplement: jkac104_Supplementary_Table_S8 [file jkac104_supplementary_table_s8.xlsx]

## Sheet: Liver
SUPPLEMENTAL TABLE 8 - ER STRESS INDUCED GENES WITH GENOTYPE EFFECT
Ensembl ID	Log2FoldChange	P-value	P-adj
ENSMUSG00000026796	-2.37141	1.43314e-12	1.87698e-08
ENSMUSG00000031725	-1.71001	1.09597e-11	7.17698e-08
ENSMUSG00000022464	0.0243667	4.5263e-11	1.97603e-07
ENSMUSG00000057074	-2.22208	2.22381e-09	7.28131e-06
ENSMUSG00000021339	0.773746	3.36131e-09	7.92584e-06
ENSMUSG00000044042	1.64357	3.63099e-09	7.92584e-06
ENSMUSG00000021559	2.22667	1.20985e-08	2.26363e-05
ENSMUSG00000025002	3.66346	1.68739e-08	2.76247e-05
ENSMUSG00000028952	-0.381479	2.30311e-08	3.35154e-05
ENSMUSG00000029201	1.98596	1.26163e-07	0.000165235
ENSMUSG00000055235	-4.38603	1.69135e-07	0.000177505
ENSMUSG00000041220	2.67487	1.75874e-07	0.000177505
ENSMUSG00000037710	-0.935527	1.76191e-07	0.000177505
ENSMUSG00000029482	0.736917	2.31153e-07	0.000207426
ENSMUSG00000062545	2.41871	2.37565e-07	0.000207426
ENSMUSG00000030555	0.847466	3.20446e-07	0.000262305
ENSMUSG00000042073	-1.0679	3.58869e-07	0.000276477
ENSMUSG00000006777	-6.01606	4.48426e-07	0.000317348
ENSMUSG00000085208	1.33021	4.60382e-07	0.000317348
ENSMUSG00000039745	-1.33002	9.6843e-07	0.000634176
ENSMUSG00000106889	-4.41335	1.16035e-06	0.000723673
ENSMUSG00000029826	0.959072	1.46902e-06	0.000874533
ENSMUSG00000022615	-2.55867	1.7503e-06	0.000996681
ENSMUSG00000022877	0.251961	2.16138e-06	0.00117949
ENSMUSG00000030747	-1.12524	2.86459e-06	0.00146216
ENSMUSG00000021222	-2.29997	3.01564e-06	0.00146216
ENSMUSG00000030483	-0.425802	3.06885e-06	0.00146216
ENSMUSG00000035811	1.44579	3.12593e-06	0.00146216
ENSMUSG00000023073	2.90849	3.83683e-06	0.00173279
ENSMUSG00000029650	1.63476	4.97472e-06	0.0021718
ENSMUSG00000025007	-0.831961	5.76667e-06	0.00243632
ENSMUSG00000075517	1.99812	6.80354e-06	0.00278456
ENSMUSG00000058216	-2.04628	9.99836e-06	0.00396814
ENSMUSG00000000538	0.702722	1.17612e-05	0.00453049
ENSMUSG00000019437	0.244508	1.41108e-05	0.00528026
ENSMUSG00000028538	-1.894	1.5624e-05	0.00568002
ENSMUSG00000036875	1.66074	1.60465e-05	0.00568002
ENSMUSG00000032231	-0.227212	1.68039e-05	0.00579161
ENSMUSG00000046070	0.333724	1.87374e-05	0.00629242
ENSMUSG00000027513	-1.2587	2.20977e-05	0.00723535
ENSMUSG00000004038	-1.63976	2.57808e-05	0.00813655
ENSMUSG00000048852	-3.02486	2.60926e-05	0.00813655
ENSMUSG00000110755	0.929037	2.68141e-05	0.00816707
ENSMUSG00000041132	-0.099108	2.82076e-05	0.00839624
ENSMUSG00000054520	0.214152	3.27915e-05	0.00934132
ENSMUSG00000048538	-0.461444	3.28091e-05	0.00934132
ENSMUSG00000026020	0.77782	3.51141e-05	0.00972673
ENSMUSG00000048087	-0.395363	3.61432e-05	0.00972673
ENSMUSG00000027962	-1.15833	3.6481e-05	0.00972673
ENSMUSG00000037905	0.842911	3.7198e-05	0.00972673
ENSMUSG00000020641	1.99554	3.78761e-05	0.00972673
ENSMUSG00000067144	0.950902	3.87598e-05	0.00976226
ENSMUSG00000058624	2.67724	4.00198e-05	0.00988942
ENSMUSG00000097148	-1.81168	4.14333e-05	0.0100415
ENSMUSG00000105987	-1.98655	4.21687e-05	0.0100415
ENSMUSG00000042328	-1.13356	4.75922e-05	0.0111306
ENSMUSG00000100094	0.854441	4.94227e-05	0.011356
ENSMUSG00000054072	1.0635	5.77918e-05	0.01305
ENSMUSG00000037797	0.590176	6.18173e-05	0.0137224
ENSMUSG00000028896	1.81414	7.04853e-05	0.0153858
ENSMUSG00000031596	-1.53229	7.43559e-05	0.0157863
ENSMUSG00000036918	0.279987	7.4731e-05	0.0157863
ENSMUSG00000032372	-1.20685	7.88786e-05	0.016398
ENSMUSG00000022843	-0.342646	8.12508e-05	0.0164963
ENSMUSG00000027597	-0.337305	8.18706e-05	0.0164963
ENSMUSG00000050565	0.596849	9.14811e-05	0.0181534
ENSMUSG00000020776	1.67196	9.70789e-05	0.0189768
ENSMUSG00000010609	-0.612934	0.000107497	0.0207043
ENSMUSG00000112447	-6.5606	0.000110346	0.0208142
ENSMUSG00000027993	0.500773	0.000111246	0.0208142
ENSMUSG00000022244	-0.388861	0.000124157	0.0229026
ENSMUSG00000026833	-1.57524	0.000142124	0.0257468
ENSMUSG00000031482	-1.42713	0.000144743	0.0257468
ENSMUSG00000075010	0.169918	0.000145473	0.0257468
ENSMUSG00000021260	-1.80573	0.000157747	0.0275092
ENSMUSG00000052934	-1.44754	0.000159632	0.0275092
ENSMUSG00000003134	-0.333665	0.000170021	0.028919
ENSMUSG00000034429	0.452772	0.000175715	0.0295044
ENSMUSG00000082665	-1.5181	0.000179996	0.0298405
ENSMUSG00000002325	1.37309	0.000182938	0.0299493
ENSMUSG00000022428	2.0267	0.0002002	0.0323577
ENSMUSG00000029630	0.664239	0.000202591	0.0323577
ENSMUSG00000061292	0.810807	0.000228955	0.0361281
ENSMUSG00000023176	-0.439897	0.000236273	0.0368388
ENSMUSG00000026483	-1.32243	0.000278258	0.0424313
ENSMUSG00000042978	0.266486	0.000279095	0.0424313
ENSMUSG00000030717	-1.83253	0.00028186	0.0424313
ENSMUSG00000105786	4.89411	0.000290083	0.043173
ENSMUSG00000075543	-0.258319	0.00032397	0.0476745
ENSMUSG00000050244	-0.403245	0.000339238	0.0493667
ENSMUSG00000038745	-0.698742	0.000346677	0.0498948
ENSMUSG00000027737	-0.58463	0.000357904	0.0509507
ENSMUSG00000036181	-1.58194	0.000390702	0.0550217
ENSMUSG00000067219	-0.225138	0.000409205	0.0570145
ENSMUSG00000112129	-0.80948	0.000422793	0.0582876
ENSMUSG00000094830	-6.95097	0.000430583	0.0587432
ENSMUSG00000006567	-1.16428	0.00044423	0.0599802
ENSMUSG00000029426	0.457977	0.000455291	0.0600562
ENSMUSG00000026621	-0.958357	0.0004585	0.0600562
ENSMUSG00000078896	-0.951783	0.000458549	0.0600562
ENSMUSG00000029188	-1.39787	0.000465577	0.0603728
ENSMUSG00000036083	1.61376	0.000473988	0.060861
ENSMUSG00000003526	-0.668521	0.000512003	0.0648657
ENSMUSG00000040820	1.38106	0.000519775	0.0648657
ENSMUSG00000028467	-0.299794	0.000520035	0.0648657
ENSMUSG00000049225	2.65172	0.000550045	0.0679617
ENSMUSG00000081704	2.31743	0.000566382	0.069154
ENSMUSG00000046985	0.596987	0.000570255	0.069154
ENSMUSG00000051627	-1.20217	0.000578716	0.0695361
ENSMUSG00000056973	-2.09887	0.000624154	0.0740494
ENSMUSG00000031845	-0.136145	0.000627585	0.0740494
ENSMUSG00000081578	-4.40943	0.000638367	0.0741969
ENSMUSG00000040918	0.542689	0.000640506	0.0741969
ENSMUSG00000035498	-1.1664	0.000645831	0.0741969
ENSMUSG00000009614	-0.326442	0.000660083	0.0751748
ENSMUSG00000091572	2.6379	0.000731919	0.0820752
ENSMUSG00000030850	1.06697	0.000733206	0.0820752
ENSMUSG00000068085	-0.236963	0.000763397	0.0847306
ENSMUSG00000078964	-1.21186	0.000790973	0.0870535
ENSMUSG00000026259	0.81344	0.000808237	0.0876273
ENSMUSG00000074794	1.89514	0.000809567	0.0876273
ENSMUSG00000076441	-1.53688	0.000830192	0.0891231
ENSMUSG00000078879	-0.924765	0.000860045	0.0914236
ENSMUSG00000025317	0.623812	0.000865582	0.0914236
ENSMUSG00000019715	0.634996	0.000907433	0.0945424
ENSMUSG00000027016	1.63713	0.000909923	0.0945424
ENSMUSG00000078877	-0.0946212	0.000916766	0.0945424
ENSMUSG00000089756	-0.789764	0.000951662	0.0973744
ENSMUSG00000028680	1.17987	0.000978969	0.099392
ENSMUSG00000032079	-1.18828	0.00107638	0.108317
ENSMUSG00000078898	-0.678514	0.0010903	0.108317
ENSMUSG00000048706	0.881255	0.00109555	0.108317
ENSMUSG00000073555	0.37034	0.00110296	0.108317
ENSMUSG00000074527	0.840187	0.00110823	0.108317
ENSMUSG00000057315	-0.342768	0.00112887	0.109064
ENSMUSG00000029190	0.977701	0.00113829	0.109064
ENSMUSG00000027875	-0.93964	0.00114085	0.109064
ENSMUSG00000037798	-1.27887	0.0012006	0.113677
ENSMUSG00000034006	-0.569362	0.00120647	0.113677
ENSMUSG00000001700	0.505566	0.00129307	0.120967
ENSMUSG00000004798	0.223124	0.00130644	0.121014
ENSMUSG00000026270	-0.484513	0.00131205	0.121014
ENSMUSG00000020614	-1.17238	0.00133999	0.121424
ENSMUSG00000110935	-1.12269	0.0013439	0.121424
ENSMUSG00000027983	0.618126	0.00134435	0.121424
ENSMUSG00000000976	-0.174551	0.00135751	0.121424
ENSMUSG00000075918	-5.38749	0.00136286	0.121424
ENSMUSG00000078870	-0.333526	0.00143061	0.126599
ENSMUSG00000057103	-0.426864	0.00144493	0.127008
ENSMUSG00000058056	0.63779	0.00149126	0.130207
ENSMUSG00000025366	-0.371145	0.00156248	0.135235
ENSMUSG00000023341	1.9677	0.0015695	0.135235
ENSMUSG00000093056	-4.637	0.00163647	0.139251
ENSMUSG00000017802	-0.944435	0.00164969	0.139251
ENSMUSG00000022865	0.946865	0.00165374	0.139251
ENSMUSG00000030759	0.956544	0.00165863	0.139251
ENSMUSG00000011305	-2.30182	0.00169244	0.140599
ENSMUSG00000052957	0.151516	0.00169616	0.140599
ENSMUSG00000078894	0.838394	0.00173912	0.143253
ENSMUSG00000095199	-1.11413	0.00179233	0.146406
ENSMUSG00000078234	1.67125	0.00179975	0.146406
ENSMUSG00000060073	0.871316	0.00184455	0.149124
ENSMUSG00000042632	-0.777781	0.00191906	0.153062
ENSMUSG00000105315	4.03547	0.00192032	0.153062
ENSMUSG00000003344	-1.00141	0.00192833	0.153062
ENSMUSG00000074071	-0.9897	0.00196708	0.155198
ENSMUSG00000081886	-4.61226	0.00199716	0.156627
ENSMUSG00000096838	-2.927	0.00203912	0.157477
ENSMUSG00000022863	1.47781	0.00204097	0.157477
ENSMUSG00000022136	1.2503	0.00204407	0.157477
ENSMUSG00000083243	4.94706	0.00206323	0.157581
ENSMUSG00000003420	-0.650514	0.00206948	0.157581
ENSMUSG00000030847	-0.121007	0.00210673	0.158688
ENSMUSG00000020415	-0.092999	0.00210825	0.158688
ENSMUSG00000089542	-3.46694	0.00214725	0.159438
ENSMUSG00000022893	0.739769	0.00215457	0.159438
ENSMUSG00000006611	-0.1555	0.00215473	0.159438
ENSMUSG00000111684	2.29109	0.00221229	0.162778
ENSMUSG00000000753	-0.87798	0.00225456	0.164961
ENSMUSG00000029716	-0.19947	0.00230774	0.167914
ENSMUSG00000035104	0.441523	0.00232703	0.168382
ENSMUSG00000035561	-2.88502	0.00236867	0.170453
ENSMUSG00000022237	0.724948	0.00244742	0.17489
ENSMUSG00000041126	-0.537106	0.00245704	0.17489
ENSMUSG00000056966	1.94858	0.00251057	0.177735
ENSMUSG00000050114	2.22864	0.00253389	0.177951
ENSMUSG00000064181	0.218116	0.00254955	0.177951
ENSMUSG00000040746	-0.078759	0.00255697	0.177951
ENSMUSG00000030528	0.706268	0.00257916	0.177951
ENSMUSG00000078897	0.0380337	0.00258156	0.177951
ENSMUSG00000025068	-1.19108	0.00263237	0.180503
ENSMUSG00000028982	0.503206	0.00264738	0.180587
ENSMUSG00000116354	1.75	0.00268731	0.181877
ENSMUSG00000042010	0.428543	0.00269406	0.181877
ENSMUSG00000111242	4.22659	0.00276825	0.185927
ENSMUSG00000094306	-4.58442	0.00280627	0.187519
ENSMUSG00000032051	0.877607	0.00291226	0.193613
ENSMUSG00000032041	1.20019	0.0029324	0.193968
ENSMUSG00000032018	0.659983	0.00297901	0.196061
ENSMUSG00000024424	-0.510303	0.00300463	0.196758
ENSMUSG00000093183	-2.10095	0.00316201	0.204575
ENSMUSG00000104226	4.85297	0.00316381	0.204575
ENSMUSG00000023284	1.69608	0.00317086	0.204575
ENSMUSG00000025037	1.01711	0.00329994	0.210905
ENSMUSG00000084038	2.49715	0.00333016	0.210905
ENSMUSG00000099146	-0.0849829	0.0033362	0.210905
ENSMUSG00000042251	0.305554	0.0033389	0.210905
ENSMUSG00000112527	1.81009	0.00334949	0.210905
ENSMUSG00000024395	-0.4433	0.0034385	0.215474
ENSMUSG00000024580	0.728435	0.00346364	0.215528
ENSMUSG00000070225	-6.35492	0.00349066	0.215528
ENSMUSG00000028121	0.916117	0.00350333	0.215528
ENSMUSG00000092674	-3.52983	0.00350904	0.215528
ENSMUSG00000094786	2.14248	0.00352953	0.215528
ENSMUSG00000015890	-0.980828	0.0035381	0.215528
ENSMUSG00000027997	-1.38309	0.00362737	0.219213
ENSMUSG00000039450	-1.21557	0.00363775	0.219213
ENSMUSG00000024052	1.16701	0.00365362	0.219213
ENSMUSG00000054619	-0.336406	0.00366555	0.219213
ENSMUSG00000048376	-0.329065	0.0037202	0.221471
ENSMUSG00000057400	-1.08945	0.0037428	0.221807
ENSMUSG00000009633	2.44854	0.00386644	0.227937
ENSMUSG00000110123	1.63024	0.00388104	0.227937
ENSMUSG00000027828	1.23433	0.00390427	0.228278
ENSMUSG00000036916	1.19631	0.00393103	0.228821
ENSMUSG00000030083	-1.15881	0.00402521	0.233267
ENSMUSG00000047822	1.30091	0.00410389	0.235092
ENSMUSG00000081952	1.33838	0.00413106	0.235092
ENSMUSG00000025464	0.30695	0.0041421	0.235092
ENSMUSG00000032300	-1.81458	0.00414687	0.235092
ENSMUSG00000082905	4.44388	0.0041604	0.235092
ENSMUSG00000090877	-0.823917	0.00416442	0.235092
ENSMUSG00000047230	1.92501	0.00420256	0.236227
ENSMUSG00000029456	-0.458327	0.00423467	0.237015
ENSMUSG00000054855	-1.26263	0.00429528	0.239384
ENSMUSG00000008167	-0.168835	0.0043231	0.239914
ENSMUSG00000030499	-0.418575	0.00441036	0.243347
ENSMUSG00000023087	-2.57778	0.00442213	0.243347
ENSMUSG00000078899	0.0992195	0.00445082	0.243748
ENSMUSG00000096852	-0.241877	0.00447492	0.243748
ENSMUSG00000041096	1.09021	0.00448524	0.243748
ENSMUSG00000092837	-5.55174	0.00451829	0.244529
ENSMUSG00000020017	-1.61266	0.00470785	0.252883
ENSMUSG00000025791	0.331537	0.00472212	0.252883
ENSMUSG00000019866	-1.07355	0.00474687	0.252883
ENSMUSG00000009378	1.07379	0.00474989	0.252883
ENSMUSG00000028878	0.156371	0.00480164	0.254603
ENSMUSG00000035953	-0.786293	0.00485399	0.256342
ENSMUSG00000095648	-0.139218	0.00487879	0.256616
ENSMUSG00000106030	1.83544	0.00497728	0.26075
ENSMUSG00000028399	1.29383	0.00509218	0.264488
ENSMUSG00000028572	1.29363	0.00512115	0.264488
ENSMUSG00000068083	0.232985	0.00512691	0.264488
ENSMUSG00000020733	0.833338	0.00512942	0.264488
ENSMUSG00000022445	-0.338531	0.00523407	0.267882
ENSMUSG00000039958	0.737368	0.00527214	0.267882
ENSMUSG00000008855	-0.83748	0.0052772	0.267882
ENSMUSG00000096546	0.562093	0.00529658	0.267882
ENSMUSG00000035944	-0.37982	0.0052975	0.267882
ENSMUSG00000068250	0.735962	0.00537674	0.270843
ENSMUSG00000061959	-0.79163	0.0054213	0.272041
ENSMUSG00000089774	0.769274	0.00551022	0.275448
ENSMUSG00000078889	-0.0669366	0.00556516	0.277136
ENSMUSG00000049555	0.683098	0.00560674	0.27815
ENSMUSG00000025795	0.614385	0.00565291	0.279382
ENSMUSG00000078880	-0.19477	0.00571711	0.28073
ENSMUSG00000106496	4.03288	0.00572307	0.28073
ENSMUSG00000084839	-0.468764	0.00577677	0.282307
ENSMUSG00000007594	-0.923861	0.00580409	0.282588
ENSMUSG00000092274	1.0571	0.00587615	0.283534
ENSMUSG00000065773	-2.80638	0.00587925	0.283534
ENSMUSG00000047735	1.42743	0.00588847	0.283534
ENSMUSG00000022636	0.988713	0.00602343	0.287856
ENSMUSG00000069805	-1.12139	0.00603989	0.287856
ENSMUSG00000097177	-1.18279	0.00606627	0.287856
ENSMUSG00000097073	-0.789408	0.00608683	0.287856
ENSMUSG00000028132	1.0607	0.00608812	0.287856
ENSMUSG00000032120	0.356382	0.00612059	0.28835
ENSMUSG00000022951	0.249471	0.00616364	0.289338
ENSMUSG00000028434	0.426615	0.00622359	0.289894
ENSMUSG00000031700	-0.785337	0.0062323	0.289894
ENSMUSG00000078887	-0.373686	0.00625953	0.289894
ENSMUSG00000048782	0.756271	0.00626404	0.289894
ENSMUSG00000027248	0.945915	0.00632081	0.291492
ENSMUSG00000027804	0.892925	0.00640289	0.293909
ENSMUSG00000024331	1.23162	0.0064181	0.293909
ENSMUSG00000036040	-1.85055	0.00646579	0.294521
ENSMUSG00000028180	1.15574	0.0064793	0.294521
ENSMUSG00000020142	-0.939888	0.00651781	0.294521
ENSMUSG00000030556	0.458531	0.00653175	0.294521
ENSMUSG00000025981	0.743321	0.00654392	0.294521
ENSMUSG00000020000	2.52689	0.00661798	0.296834
ENSMUSG00000015542	0.159095	0.00670825	0.299491
ENSMUSG00000058613	-0.229245	0.00672295	0.299491
ENSMUSG00000003948	0.381266	0.00677107	0.300612
ENSMUSG00000087141	0.964808	0.0068605	0.303554
ENSMUSG00000006850	-0.450525	0.00693102	0.305642
ENSMUSG00000094743	3.31184	0.0069554	0.305688
ENSMUSG00000022010	-1.01998	0.0069988	0.306523
ENSMUSG00000070690	0.621305	0.00702122	0.306523
ENSMUSG00000093283	-3.5353	0.00708736	0.307495
ENSMUSG00000036775	-0.416816	0.00709044	0.307495
ENSMUSG00000031485	0.411852	0.00716906	0.309878
ENSMUSG00000084858	-0.878751	0.00721546	0.310858
ENSMUSG00000006782	0.423683	0.0072646	0.311949
ENSMUSG00000028906	-0.439208	0.00729481	0.312223
ENSMUSG00000029597	-2.28722	0.00742286	0.315071
ENSMUSG00000030909	1.26826	0.00742737	0.315071
ENSMUSG00000022678	1.23561	0.00745602	0.315071
ENSMUSG00000026958	-1.92714	0.00745759	0.315071
ENSMUSG00000003585	-0.67092	0.00749392	0.315406
ENSMUSG00000037260	-0.822071	0.00751368	0.315406
ENSMUSG00000038550	-0.531268	0.00758302	0.31712
ENSMUSG00000028228	0.688082	0.00760293	0.31712
ENSMUSG00000025173	0.329697	0.00769358	0.319837
ENSMUSG00000018339	-3.19978	0.00775673	0.319837
ENSMUSG00000020644	0.556156	0.00775936	0.319837
ENSMUSG00000064796	-2.61914	0.00776576	0.319837
ENSMUSG00000035868	1.84672	0.00787932	0.323497
ENSMUSG00000020593	-0.48978	0.00794036	0.324098
ENSMUSG00000029314	-0.0734914	0.00794346	0.324098
ENSMUSG00000038704	-0.908328	0.00799242	0.325083
ENSMUSG00000107198	1.70019	0.00807268	0.327174
ENSMUSG00000025764	0.664874	0.00810753	0.327174
ENSMUSG00000019232	-1.45216	0.00811876	0.327174
ENSMUSG00000030157	0.745077	0.00821767	0.329879
ENSMUSG00000029260	1.18445	0.00826458	0.329879
ENSMUSG00000061808	-0.669475	0.00826908	0.329879
ENSMUSG00000039519	1.46776	0.00828663	0.329879
ENSMUSG00000019970	-1.78678	0.0083122	0.329894
ENSMUSG00000047379	-0.624853	0.00842455	0.333342
ENSMUSG00000049091	-0.0957919	0.00848363	0.334669
ENSMUSG00000030278	2.36849	0.00859247	0.337945
ENSMUSG00000069874	0.88625	0.00866361	0.339222
ENSMUSG00000031767	0.577379	0.00867674	0.339222
ENSMUSG00000003464	-0.10195	0.00875113	0.341112
ENSMUSG00000037379	-2.68457	0.00881796	0.342697
ENSMUSG00000000326	0.663251	0.00888655	0.344341
ENSMUSG00000025935	1.15024	0.00891645	0.34448
ENSMUSG00000009376	0.9606	0.00898762	0.344493
ENSMUSG00000039982	-0.499178	0.00900072	0.344493
ENSMUSG00000016206	1.26389	0.00900238	0.344493
ENSMUSG00000046687	-1.36876	0.0090321	0.344493
ENSMUSG00000021987	0.723074	0.0090752	0.344493
ENSMUSG00000005547	1.61627	0.00908154	0.344493
ENSMUSG00000022425	0.364412	0.00912233	0.344493
ENSMUSG00000030659	1.52855	0.00912722	0.344493
ENSMUSG00000004127	1.54149	0.00916157	0.344796
ENSMUSG00000090038	-0.254904	0.00921415	0.345781
ENSMUSG00000025986	1.10924	0.0094129	0.351883
ENSMUSG00000037166	-1.98816	0.00946839	0.351883
ENSMUSG00000078903	-0.000498412	0.00950012	0.351883
ENSMUSG00000097879	-0.34166	0.00952209	0.351883
ENSMUSG00000095616	-2.74156	0.00956905	0.351883
ENSMUSG00000027984	-0.664511	0.00958543	0.351883
ENSMUSG00000038085	0.315239	0.00961629	0.351883
ENSMUSG00000039323	-1.0846	0.00963418	0.351883
ENSMUSG00000029445	-0.41047	0.009644	0.351883
ENSMUSG00000098867	-0.167834	0.0096454	0.351883
ENSMUSG00000073481	-0.457483	0.00967276	0.3519
ENSMUSG00000083279	2.85502	0.00975612	0.352322
ENSMUSG00000078881	-0.130115	0.0097775	0.352322
ENSMUSG00000065778	-2.91217	0.0097792	0.352322
ENSMUSG00000025993	-0.351295	0.00979197	0.352322
ENSMUSG00000026773	1.07084	0.00986815	0.354091
ENSMUSG00000074656	0.75285	0.00999881	0.356827
ENSMUSG00000001755	-0.695569	0.0100943	0.356827
ENSMUSG00000032182	0.785497	0.0101319	0.356827
ENSMUSG00000025486	-1.12393	0.0101414	0.356827
ENSMUSG00000018166	0.681588	0.0101419	0.356827
ENSMUSG00000032212	0.94569	0.0101769	0.356827
ENSMUSG00000025347	0.420643	0.0101932	0.356827
ENSMUSG00000001630	1.1247	0.0102098	0.356827
ENSMUSG00000038150	0.410383	0.0102671	0.356827
ENSMUSG00000027495	-0.815526	0.0102944	0.356827
ENSMUSG00000075705	-0.311754	0.0103454	0.356827
ENSMUSG00000021418	0.868541	0.0103484	0.356827
ENSMUSG00000018727	0.267883	0.0103545	0.356827
ENSMUSG00000019726	1.5103	0.0103741	0.356827
ENSMUSG00000040029	1.28722	0.0104067	0.356827
ENSMUSG00000032702	0.617209	0.0104467	0.356827
ENSMUSG00000067199	-0.733255	0.0104477	0.356827
ENSMUSG00000025612	0.960442	0.0104585	0.356827
ENSMUSG00000023886	-1.48587	0.0104621	0.356827
ENSMUSG00000029545	-1.0743	0.0105952	0.359236
ENSMUSG00000022346	-0.926047	0.0106112	0.359236
ENSMUSG00000026179	-0.888903	0.0106205	0.359236
ENSMUSG00000070661	0.421309	0.0106424	0.359236
ENSMUSG00000078945	0.645286	0.0107955	0.363467
ENSMUSG00000026791	-0.638925	0.0110117	0.368853
ENSMUSG00000057069	1.28245	0.0110484	0.368853
ENSMUSG00000023571	-1.99527	0.0110539	0.368853
ENSMUSG00000055612	0.198428	0.011137	0.368853
ENSMUSG00000040605	-1.02727	0.0111477	0.368853
ENSMUSG00000020427	-1.13234	0.0111536	0.368853
ENSMUSG00000019861	1.4199	0.0111762	0.368853
ENSMUSG00000025579	-0.629744	0.0111816	0.368853
ENSMUSG00000039145	-0.140319	0.0112122	0.368853
ENSMUSG00000036093	0.910558	0.0112371	0.368853
ENSMUSG00000060376	-0.73324	0.0113305	0.369976
ENSMUSG00000111709	-1.66585	0.0113508	0.369976
ENSMUSG00000029344	-1.30955	0.0113644	0.369976
ENSMUSG00000038510	1.34167	0.0114016	0.369976
ENSMUSG00000001435	-0.657604	0.0114126	0.369976
ENSMUSG00000027236	0.726612	0.0115243	0.371814
ENSMUSG00000000902	0.823295	0.0115775	0.371814
ENSMUSG00000004843	-0.392464	0.0115886	0.371814
ENSMUSG00000070419	0.938318	0.0116053	0.371814
ENSMUSG00000019368	-0.591827	0.0116112	0.371814
ENSMUSG00000060981	-2.01733	0.0116842	0.372741
ENSMUSG00000045374	-0.605095	0.0116971	0.372741
ENSMUSG00000034341	-0.47664	0.0118958	0.377885
ENSMUSG00000036053	1.36823	0.0119598	0.377885
ENSMUSG00000019082	-0.850993	0.0119618	0.377885
ENSMUSG00000095260	-2.79723	0.0119739	0.377885
ENSMUSG00000039457	1.98696	0.0120244	0.378566
ENSMUSG00000026456	0.0287673	0.0120579	0.37871
ENSMUSG00000022360	0.815545	0.0121681	0.381256
ENSMUSG00000039634	1.12655	0.0122061	0.381536
ENSMUSG00000022844	0.477213	0.012296	0.382805
ENSMUSG00000082461	3.88206	0.0123087	0.382805
ENSMUSG00000041324	2.79575	0.0123553	0.382805
ENSMUSG00000113637	1.21618	0.0123636	0.382805
ENSMUSG00000026278	-2.08673	0.0125389	0.387316
ENSMUSG00000028974	-0.422807	0.0126227	0.388295
ENSMUSG00000096770	-7.38939	0.0126299	0.388295
ENSMUSG00000036898	0.248426	0.0127277	0.390386
ENSMUSG00000022562	-0.190795	0.0127927	0.391463
ENSMUSG00000081138	3.33069	0.012844	0.392117
ENSMUSG00000031443	-0.586715	0.0129853	0.395508
ENSMUSG00000041261	1.04457	0.0130528	0.396379
ENSMUSG00000041333	1.82999	0.0130744	0.396379
ENSMUSG00000066026	-1.0472	0.0131108	0.396565
ENSMUSG00000022003	2.13321	0.0131747	0.396577
ENSMUSG00000048489	0.00591863	0.0131832	0.396577
ENSMUSG00000029499	-0.698273	0.0132021	0.396577
ENSMUSG00000072664	0.719884	0.0132359	0.396683
ENSMUSG00000030161	-0.591438	0.0133585	0.399102
ENSMUSG00000096349	-2.12639	0.0134173	0.399102
ENSMUSG00000079057	0.402867	0.0134277	0.399102
ENSMUSG00000115702	-2.26398	0.0134385	0.399102
ENSMUSG00000115070	-1.24063	0.013695	0.405798
ENSMUSG00000025465	-0.799513	0.013754	0.406628
ENSMUSG00000094806	-0.368215	0.0137936	0.40688
ENSMUSG00000081775	2.09694	0.0139387	0.408183
ENSMUSG00000030029	0.061335	0.0139429	0.408183
ENSMUSG00000035877	0.624917	0.0139468	0.408183
ENSMUSG00000090145	0.696357	0.0139624	0.408183
ENSMUSG00000007850	1.38341	0.0140121	0.408723
ENSMUSG00000021270	1.12029	0.0143114	0.416525
ENSMUSG00000061665	0.971357	0.0144302	0.418489
ENSMUSG00000024891	-0.342234	0.0144428	0.418489
ENSMUSG00000040557	-1.25621	0.0144939	0.419042
ENSMUSG00000065254	-3.09975	0.014535	0.419305
ENSMUSG00000039246	0.954182	0.0145903	0.419345
ENSMUSG00000000555	-0.708294	0.0146276	0.419345
ENSMUSG00000060733	0.414992	0.0146324	0.419345
ENSMUSG00000013622	-0.81649	0.0147486	0.421753
ENSMUSG00000029068	1.01012	0.0150681	0.429949
ENSMUSG00000007617	1.32157	0.0151502	0.430618
ENSMUSG00000034957	0.465798	0.0152313	0.430618
ENSMUSG00000083864	3.73154	0.0152452	0.430618
ENSMUSG00000060090	1.14832	0.0152585	0.430618
ENSMUSG00000094615	-0.0139412	0.0152744	0.430618
ENSMUSG00000010025	0.000517231	0.0152888	0.430618
ENSMUSG00000029370	1.23112	0.0155241	0.436306
ENSMUSG00000034459	1.20264	0.0156315	0.438386
ENSMUSG00000035268	-1.40438	0.0157355	0.44036
ENSMUSG00000057880	-0.564216	0.015814	0.440642
ENSMUSG00000026295	-0.442848	0.0158632	0.440642
ENSMUSG00000025533	-0.8658	0.0158697	0.440642
ENSMUSG00000026404	0.773536	0.0158802	0.440642
ENSMUSG00000006736	0.480103	0.015959	0.441892
ENSMUSG00000032366	-0.00345106	0.0160151	0.442509
ENSMUSG00000064941	-4.78372	0.0160577	0.442754
ENSMUSG00000065089	-4.96274	0.0160941	0.442825
ENSMUSG00000065822	-2.97009	0.0161964	0.444704
ENSMUSG00000038039	1.53213	0.016319	0.446236
ENSMUSG00000114862	3.77297	0.0163203	0.446236
ENSMUSG00000019122	0.0234108	0.0163686	0.446623
ENSMUSG00000032332	2.19973	0.0164805	0.447591
ENSMUSG00000038055	-0.538128	0.0165005	0.447591
ENSMUSG00000097392	1.52771	0.0165801	0.447591
ENSMUSG00000024498	-0.149912	0.0166258	0.447591
ENSMUSG00000019947	1.59098	0.0166287	0.447591
ENSMUSG00000112364	3.18806	0.0166301	0.447591
ENSMUSG00000091337	-0.575722	0.0166537	0.447591
ENSMUSG00000074576	-1.25923	0.0166774	0.447591
ENSMUSG00000083356	3.98986	0.0167271	0.448003
ENSMUSG00000042524	-0.988213	0.0167612	0.448003
ENSMUSG00000021867	0.421917	0.0168349	0.448263
ENSMUSG00000020021	1.07865	0.0168646	0.448263
ENSMUSG00000043068	-1.45827	0.0169583	0.448263
ENSMUSG00000045092	-0.739422	0.0169622	0.448263
ENSMUSG00000028470	-1.07215	0.0169817	0.448263
ENSMUSG00000028893	0.778784	0.0170318	0.448263
ENSMUSG00000078886	0.34019	0.0170346	0.448263
ENSMUSG00000036103	1.20471	0.0170447	0.448263
ENSMUSG00000041075	0.909456	0.0171213	0.448659
ENSMUSG00000045312	-0.505937	0.01716	0.448659
ENSMUSG00000027122	-0.480625	0.0171695	0.448659
ENSMUSG00000002769	-1.32426	0.0171968	0.448659
ENSMUSG00000026223	-0.869777	0.0172579	0.449095
ENSMUSG00000030834	-0.442522	0.0172821	0.449095
ENSMUSG00000038403	0.223577	0.0173281	0.449399
ENSMUSG00000020034	-0.664096	0.0175161	0.453218
ENSMUSG00000039914	0.105766	0.0176486	0.453218
ENSMUSG00000030701	0.325477	0.0176834	0.453218
ENSMUSG00000080704	4.05347	0.017694	0.453218
ENSMUSG00000031381	0.464567	0.0177034	0.453218
ENSMUSG00000049580	1.48074	0.0177143	0.453218
ENSMUSG00000027332	-0.53627	0.0177176	0.453218
ENSMUSG00000029657	1.4252	0.0177737	0.453765
ENSMUSG00000035941	1.20045	0.0178754	0.455307
ENSMUSG00000079065	1.13441	0.0179036	0.455307
ENSMUSG00000057229	-0.103377	0.0179826	0.456429
ENSMUSG00000072941	-1.61443	0.0180308	0.456768
ENSMUSG00000022020	0.651715	0.0181626	0.459114
ENSMUSG00000087963	-3.28644	0.0181935	0.459114
ENSMUSG00000063659	0.889178	0.0183283	0.461438
ENSMUSG00000033149	0.69785	0.0183866	0.461438
ENSMUSG00000022231	-0.206894	0.0183913	0.461438
ENSMUSG00000033444	0.963453	0.0184734	0.462613
ENSMUSG00000009291	-0.0630841	0.0187515	0.468262
ENSMUSG00000030315	0.234776	0.0187705	0.468262
ENSMUSG00000020553	1.07773	0.018824	0.468702
ENSMUSG00000083079	-4.5745	0.0188955	0.46903
ENSMUSG00000026848	0.379662	0.0189693	0.46903
ENSMUSG00000045896	0.848295	0.0189804	0.46903
ENSMUSG00000031980	-0.604183	0.0189804	0.46903
ENSMUSG00000024588	-0.0145162	0.0190321	0.469423
ENSMUSG00000025171	-0.671489	0.0191247	0.469952
ENSMUSG00000070360	-4.67277	0.0191253	0.469952
ENSMUSG00000035686	1.4276	0.0192438	0.471979
ENSMUSG00000026042	-1.8884	0.0193	0.472472
ENSMUSG00000113398	4.02853	0.0193997	0.474026
ENSMUSG00000080738	-0.279696	0.0194725	0.47492
ENSMUSG00000095362	0.839007	0.0195222	0.475247
ENSMUSG00000028676	0.770191	0.0197083	0.478743
ENSMUSG00000022201	0.56247	0.0198097	0.478743
ENSMUSG00000039670	-1.78435	0.0198871	0.478743
ENSMUSG00000036622	-0.794476	0.0198893	0.478743
ENSMUSG00000036138	-0.931169	0.0198961	0.478743
ENSMUSG00000042675	-1.23633	0.0199351	0.478743
ENSMUSG00000031626	0.682299	0.0199544	0.478743
ENSMUSG00000031812	-0.580982	0.0199693	0.478743
ENSMUSG00000023805	1.33864	0.0199948	0.478743
ENSMUSG00000025135	-1.2803	0.0201363	0.480252
ENSMUSG00000028542	0.284791	0.0201561	0.480252
ENSMUSG00000048388	-0.791667	0.0201679	0.480252
ENSMUSG00000035031	0.993403	0.0204824	0.485461
ENSMUSG00000027222	-0.979852	0.0204947	0.485461
ENSMUSG00000051652	-0.81262	0.0204978	0.485461
ENSMUSG00000046814	-1.43047	0.0206354	0.487485
ENSMUSG00000044005	-1.60937	0.0206577	0.487485
ENSMUSG00000095738	-3.22901	0.0208286	0.487684
ENSMUSG00000090093	0.824496	0.0208451	0.487684
ENSMUSG00000022246	-0.0112522	0.0208582	0.487684
ENSMUSG00000079494	1.20243	0.0208714	0.487684
ENSMUSG00000052562	1.16848	0.0208721	0.487684
ENSMUSG00000029227	0.798702	0.0208896	0.487684
ENSMUSG00000003534	-3.5104	0.0209929	0.488113
ENSMUSG00000022766	-0.671132	0.0210102	0.488113
ENSMUSG00000031077	-0.325956	0.0210198	0.488113
ENSMUSG00000043572	-1.75486	0.0212731	0.493122
ENSMUSG00000044697	2.72002	0.0213445	0.493903
ENSMUSG00000047904	0.0615788	0.0213888	0.494054
ENSMUSG00000025383	1.55659	0.0214636	0.494473
ENSMUSG00000028223	-0.152428	0.0214824	0.494473
ENSMUSG00000034258	-1.37023	0.0215854	0.495427
ENSMUSG00000074063	1.8421	0.0216217	0.495427
ENSMUSG00000066072	-2.01122	0.0216373	0.495427
ENSMUSG00000062901	0.0643664	0.0219422	0.500686
ENSMUSG00000020176	-1.03918	0.0219559	0.500686
ENSMUSG00000096891	2.09855	0.0219817	0.500686
ENSMUSG00000006205	-2.0567	0.02207	0.501823
ENSMUSG00000038047	0.918282	0.0221803	0.503458
ENSMUSG00000102353	-0.829471	0.0223367	0.505335
ENSMUSG00000086370	0.824151	0.0223402	0.505335
ENSMUSG00000022723	1.14369	0.0223988	0.505788
ENSMUSG00000081633	-1.77721	0.0225989	0.508667
ENSMUSG00000103653	-0.506703	0.0226417	0.508667
ENSMUSG00000027562	-1.36381	0.0226515	0.508667
ENSMUSG00000021687	0.385262	0.0226954	0.508667
ENSMUSG00000006800	-1.42516	0.0227222	0.508667
ENSMUSG00000066324	0.786268	0.0227924	0.508667
ENSMUSG00000027803	0.125349	0.0227982	0.508667
ENSMUSG00000072235	0.472236	0.0228395	0.508723
ENSMUSG00000025225	-2.38418	0.0228806	0.508773
ENSMUSG00000032115	0.988517	0.0229451	0.509343
ENSMUSG00000000301	-0.894163	0.0231062	0.511997
ENSMUSG00000015451	0.0839877	0.0232349	0.511997
ENSMUSG00000056904	0.846074	0.0233201	0.511997
ENSMUSG00000049044	0.859702	0.023339	0.511997
ENSMUSG00000094574	1.5554	0.0234472	0.511997
ENSMUSG00000030630	-0.586903	0.0234524	0.511997
ENSMUSG00000021215	0.780486	0.0234891	0.511997
ENSMUSG00000031379	-0.619034	0.0235027	0.511997
ENSMUSG00000030707	-2.22256	0.0235048	0.511997
ENSMUSG00000104664	1.4396	0.0235105	0.511997
ENSMUSG00000084883	-0.165473	0.0235472	0.511997
ENSMUSG00000061906	0.776942	0.023575	0.511997
ENSMUSG00000053253	0.21745	0.0235941	0.511997
ENSMUSG00000029032	-1.54606	0.0236452	0.511997
ENSMUSG00000023800	1.11569	0.0236511	0.511997
ENSMUSG00000073424	-0.533625	0.0239718	0.518084
ENSMUSG00000031889	0.2142	0.02409	0.519119
ENSMUSG00000030737	-0.511092	0.0241023	0.519119
ENSMUSG00000026638	0.520679	0.0241386	0.519119
ENSMUSG00000028093	-0.904791	0.0242184	0.519793
ENSMUSG00000002820	-0.974504	0.0242677	0.519793
ENSMUSG00000024014	-0.43523	0.024289	0.519793
ENSMUSG00000026839	0.271388	0.0244318	0.521995
ENSMUSG00000030674	-0.822064	0.0244852	0.522284
ENSMUSG00000031834	-0.565566	0.0245281	0.522349
ENSMUSG00000025261	0.472491	0.0245857	0.522726
ENSMUSG00000017418	0.798764	0.0246331	0.522885
ENSMUSG00000005107	-0.115155	0.0247508	0.524533
ENSMUSG00000062300	-0.554146	0.0248607	0.526012
ENSMUSG00000106038	3.04866	0.0250386	0.52892
ENSMUSG00000042305	0.326481	0.0252457	0.532437
ENSMUSG00000042460	1.14244	0.0255963	0.537444
ENSMUSG00000008090	-0.699536	0.0256218	0.537444
ENSMUSG00000034634	-0.509849	0.025701	0.537444
ENSMUSG00000035776	-0.470514	0.0257132	0.537444
ENSMUSG00000094475	0.265178	0.0257446	0.537444
ENSMUSG00000034285	-0.0202558	0.0257929	0.537444
ENSMUSG00000094388	0.948473	0.0258107	0.537444
ENSMUSG00000083289	3.61222	0.0258222	0.537444
ENSMUSG00000085834	1.29208	0.0258524	0.537444
ENSMUSG00000028914	0.666524	0.0260394	0.539084
ENSMUSG00000040699	-0.610323	0.0260426	0.539084
ENSMUSG00000020182	0.461782	0.0260698	0.539084
ENSMUSG00000024843	0.168389	0.0261432	0.539084
ENSMUSG00000082896	0.796284	0.0261715	0.539084
ENSMUSG00000083899	1.02563	0.0261783	0.539084
ENSMUSG00000030342	-1.11965	0.0264536	0.543181
ENSMUSG00000070704	0.453701	0.0264602	0.543181
ENSMUSG00000031844	-0.934881	0.0265214	0.543585
ENSMUSG00000036817	0.00809076	0.0265696	0.543722
ENSMUSG00000021379	-1.60612	0.0266668	0.54486
ENSMUSG00000040447	-0.170378	0.0267863	0.546449
ENSMUSG00000030588	-1.34414	0.0270649	0.550666
ENSMUSG00000095545	-0.593161	0.0271506	0.550666
ENSMUSG00000023904	-0.318061	0.0271627	0.550666
ENSMUSG00000041012	-0.319691	0.0272033	0.550666
ENSMUSG00000021236	0.781545	0.027238	0.550666
ENSMUSG00000077714	-3.44823	0.0272663	0.550666
ENSMUSG00000028788	0.733507	0.0272873	0.550666
ENSMUSG00000089281	-3.2028	0.0274194	0.552479
ENSMUSG00000068205	2.11136	0.0275881	0.555025
ENSMUSG00000081132	3.63094	0.0277189	0.556801
ENSMUSG00000003423	-0.776697	0.0278396	0.557588
ENSMUSG00000050373	-1.26458	0.0278432	0.557588
ENSMUSG00000041354	-0.899547	0.028029	0.560452
ENSMUSG00000026672	0.310019	0.0283307	0.565333
ENSMUSG00000095532	1.43644	0.0283594	0.565333
ENSMUSG00000083270	1.10488	0.0285795	0.568854
ENSMUSG00000078901	-0.210354	0.028638	0.569153
ENSMUSG00000029528	0.0782877	0.0287908	0.571272
ENSMUSG00000027808	1.0506	0.0288319	0.571272
ENSMUSG00000078862	0.813006	0.0289091	0.571937
ENSMUSG00000111897	-1.67914	0.0289638	0.572155
ENSMUSG00000036904	-0.0715216	0.0290641	0.572242
ENSMUSG00000073940	-1.01416	0.0290656	0.572242
ENSMUSG00000113617	-2.90186	0.0290993	0.572242
ENSMUSG00000055240	1.41411	0.0291446	0.572273
ENSMUSG00000028240	-1.79385	0.0292063	0.572627
ENSMUSG00000031864	0.41215	0.0294182	0.57592
ENSMUSG00000015342	0.94547	0.0294729	0.576128
ENSMUSG00000026701	-0.406992	0.0295885	0.577526
ENSMUSG00000028756	-0.404288	0.0297453	0.579723
ENSMUSG00000042349	-0.471637	0.0298519	0.580936
ENSMUSG00000034175	-1.18559	0.0299832	0.581843
ENSMUSG00000038205	0.368781	0.0299874	0.581843
ENSMUSG00000069306	-2.0837	0.030079	0.582441
ENSMUSG00000035237	-0.407456	0.0301241	0.582441
ENSMUSG00000019779	0.879972	0.0302606	0.582441
ENSMUSG00000074519	0.403776	0.0302993	0.582441
ENSMUSG00000026888	-0.0343071	0.0302998	0.582441
ENSMUSG00000083449	2.21073	0.0303388	0.582441
ENSMUSG00000105787	3.5094	0.0303712	0.582441
ENSMUSG00000015120	0.66633	0.0304338	0.582441
ENSMUSG00000027999	-1.02275	0.0304979	0.582441
ENSMUSG00000005681	-0.482282	0.0305137	0.582441
ENSMUSG00000047492	1.14772	0.0305373	0.582441
ENSMUSG00000042293	-1.72417	0.0305865	0.582441
ENSMUSG00000027796	-1.61924	0.0305963	0.582441
ENSMUSG00000046997	-0.849006	0.0307151	0.583855
ENSMUSG00000039238	-0.479567	0.0308147	0.584898
ENSMUSG00000083817	-1.35312	0.0309446	0.586514
ENSMUSG00000055531	0.915643	0.0310452	0.58706
ENSMUSG00000022853	-0.808737	0.031063	0.58706
ENSMUSG00000057335	0.995735	0.0312167	0.588826
ENSMUSG00000096652	1.88167	0.0312464	0.588826
ENSMUSG00000040613	0.392512	0.031352	0.58895
ENSMUSG00000048249	0.499711	0.0313739	0.58895
ENSMUSG00000040811	-1.58387	0.0313879	0.58895
ENSMUSG00000044748	-0.773586	0.0314414	0.589109
ENSMUSG00000048410	0.887298	0.0318054	0.595079
ENSMUSG00000061313	0.760744	0.0319968	0.595634
ENSMUSG00000074183	-1.4426	0.0320387	0.595634
ENSMUSG00000043346	1.11883	0.0320901	0.595634
ENSMUSG00000026272	-1.29214	0.0321035	0.595634
ENSMUSG00000022742	0.47561	0.032108	0.595634
ENSMUSG00000030704	0.851087	0.0322192	0.595634
ENSMUSG00000115869	-1.90077	0.0322297	0.595634
ENSMUSG00000074064	-0.937207	0.0323098	0.595634
ENSMUSG00000057346	1.28281	0.0323149	0.595634
ENSMUSG00000029627	-0.465264	0.0323514	0.595634
ENSMUSG00000111969	3.04985	0.0324358	0.595634
ENSMUSG00000109325	1.47537	0.0324652	0.595634
ENSMUSG00000096010	-1.97319	0.0324798	0.595634
ENSMUSG00000026170	0.289526	0.0325575	0.595634
ENSMUSG00000028164	0.319614	0.0325768	0.595634
ENSMUSG00000025757	1.29367	0.0326048	0.595634
ENSMUSG00000101599	1.54806	0.0326082	0.595634
ENSMUSG00000018474	1.02644	0.0326584	0.595721
ENSMUSG00000031972	4.04613	0.0328248	0.597482
ENSMUSG00000027698	0.613528	0.0329474	0.597482
ENSMUSG00000031216	-0.224193	0.0329507	0.597482
ENSMUSG00000083156	3.95886	0.0329849	0.597482
ENSMUSG00000042312	-0.998922	0.0330811	0.597482
ENSMUSG00000111845	3.21387	0.0330865	0.597482
ENSMUSG00000081664	-1.63404	0.0331186	0.597482
ENSMUSG00000024955	-0.780355	0.0331199	0.597482
ENSMUSG00000019822	-1.07501	0.0333726	0.601198
ENSMUSG00000015846	0.699648	0.0334907	0.601198
ENSMUSG00000058239	0.169297	0.0335111	0.601198
ENSMUSG00000038009	0.33205	0.0335415	0.601198
ENSMUSG00000051716	0.0327507	0.0336477	0.601198
ENSMUSG00000068463	-0.294659	0.0336548	0.601198
ENSMUSG00000020844	-2.08678	0.0337164	0.601198
ENSMUSG00000089726	1.23575	0.033719	0.601198
ENSMUSG00000029455	-0.365948	0.033739	0.601198
ENSMUSG00000061740	-0.286988	0.0339126	0.602758
ENSMUSG00000040963	-0.396403	0.0339186	0.602758
ENSMUSG00000095969	-1.75541	0.0340681	0.604593
ENSMUSG00000066595	0.357582	0.034191	0.605953
ENSMUSG00000068246	1.56293	0.0342397	0.605996
ENSMUSG00000057342	-0.969628	0.0344162	0.608045
ENSMUSG00000024079	1.06174	0.0344547	0.608045
ENSMUSG00000024900	-0.144652	0.0344947	0.608045
ENSMUSG00000048856	-0.111201	0.0346664	0.609009
ENSMUSG00000039361	0.716095	0.0346979	0.609009
ENSMUSG00000000049	-0.548553	0.0347136	0.609009
ENSMUSG00000101862	2.36761	0.0347495	0.609009
ENSMUSG00000106963	2.10186	0.0348222	0.609009
ENSMUSG00000044795	1.19334	0.0348284	0.609009
ENSMUSG00000024810	-1.3031	0.0350867	0.611578
ENSMUSG00000028826	0.481499	0.0350893	0.611578
ENSMUSG00000094932	1.02879	0.0351154	0.611578
ENSMUSG00000113865	1.59558	0.0351856	0.611987
ENSMUSG00000034329	1.95424	0.0352919	0.612603
ENSMUSG00000028413	0.913844	0.0353406	0.612603
ENSMUSG00000016933	0.429648	0.0353614	0.612603
ENSMUSG00000057425	1.36008	0.0354208	0.612821
ENSMUSG00000026027	-0.329439	0.0355859	0.614867
ENSMUSG00000027651	-0.216155	0.0359435	0.620227
ENSMUSG00000115783	-3.71121	0.0360453	0.621166
ENSMUSG00000054499	-0.962982	0.0361369	0.621926
ENSMUSG00000005124	2.65469	0.0362376	0.62284
ENSMUSG00000041119	0.937017	0.0364142	0.625054
ENSMUSG00000055850	0.123464	0.0366293	0.627924
ENSMUSG00000057666	0.0426805	0.0367111	0.628503
ENSMUSG00000074577	-2.31251	0.0368279	0.628611
ENSMUSG00000068086	0.0708342	0.0368696	0.628611
ENSMUSG00000001870	0.0189422	0.03687	0.628611
ENSMUSG00000049672	1.11182	0.0370288	0.628611
ENSMUSG00000022797	0.626789	0.0370594	0.628611
ENSMUSG00000001774	0.803875	0.0370661	0.628611
ENSMUSG00000032350	0.914882	0.0370862	0.628611
ENSMUSG00000031734	-2.25001	0.0371013	0.628611
ENSMUSG00000025130	0.719979	0.037258	0.630412
ENSMUSG00000026730	0.744677	0.0373401	0.630412
ENSMUSG00000072680	0.383091	0.0373521	0.630412
ENSMUSG00000097451	-0.440392	0.0375265	0.630584
ENSMUSG00000026675	0.57101	0.0375775	0.630584
ENSMUSG00000060950	0.16333	0.0376043	0.630584
ENSMUSG00000039438	-1.09932	0.037605	0.630584
ENSMUSG00000064288	-2.74237	0.037644	0.630584
ENSMUSG00000045954	-0.45949	0.0376511	0.630584
ENSMUSG00000042042	1.05196	0.0377451	0.631351
ENSMUSG00000041459	0.796697	0.0378588	0.632091
ENSMUSG00000074733	1.14438	0.0379105	0.632091
ENSMUSG00000041684	-0.283469	0.0379765	0.632091
ENSMUSG00000030421	0.238159	0.0380053	0.632091
ENSMUSG00000025509	-1.22634	0.0380307	0.632091
ENSMUSG00000026131	0.581015	0.0381049	0.632522
ENSMUSG00000116919	2.98324	0.0384745	0.637849
ENSMUSG00000040170	-0.532424	0.0385945	0.63852
ENSMUSG00000042115	-2.63432	0.038691	0.63852
ENSMUSG00000023495	-1.67527	0.0387058	0.63852
ENSMUSG00000010362	-1.17876	0.0387213	0.63852
ENSMUSG00000063838	-2.05599	0.0387856	0.63852
ENSMUSG00000029299	0.585036	0.0388767	0.63852
ENSMUSG00000096659	-1.76107	0.0389676	0.63852
ENSMUSG00000022546	-0.394002	0.0389923	0.63852
ENSMUSG00000034528	-0.650823	0.0389988	0.63852
ENSMUSG00000020150	-0.598511	0.039012	0.63852
ENSMUSG00000028468	0.234899	0.0390513	0.63852
ENSMUSG00000116138	-0.83643	0.0391158	0.638642
ENSMUSG00000021741	1.47556	0.0391894	0.638642
ENSMUSG00000094812	-2.5235	0.039205	0.638642
ENSMUSG00000017009	-0.0916512	0.0392835	0.638775
ENSMUSG00000028410	0.894605	0.0393107	0.638775
ENSMUSG00000025196	-0.233067	0.0395558	0.640932
ENSMUSG00000022864	0.274709	0.0395612	0.640932
ENSMUSG00000018659	0.36905	0.0395903	0.640932
ENSMUSG00000043091	0.72793	0.0396417	0.640972
ENSMUSG00000102399	-0.887208	0.0397589	0.64182
ENSMUSG00000093815	-1.77275	0.0397921	0.64182
ENSMUSG00000016028	0.601778	0.0399543	0.643642
ENSMUSG00000007570	-0.80909	0.0401163	0.645459
ENSMUSG00000017386	0.0681702	0.0401867	0.645551
ENSMUSG00000081712	3.44353	0.0402206	0.645551
ENSMUSG00000031896	-5.26358	0.0403022	0.645617
ENSMUSG00000021646	0.268213	0.0403233	0.645617
ENSMUSG00000041827	0.894718	0.0404598	0.646508
ENSMUSG00000018340	-0.688223	0.040524	0.646508
ENSMUSG00000032114	-0.716147	0.0405271	0.646508
ENSMUSG00000057363	0.989502	0.0408431	0.650556
ENSMUSG00000029231	-0.596478	0.0409395	0.650556
ENSMUSG00000030382	-0.26536	0.0410218	0.650556
ENSMUSG00000010608	0.919755	0.0411371	0.650556
ENSMUSG00000021947	-1.391	0.0411436	0.650556
ENSMUSG00000023829	-0.544069	0.0411565	0.650556
ENSMUSG00000036892	-0.588446	0.0412054	0.650556
ENSMUSG00000081738	0.223818	0.0412436	0.650556
ENSMUSG00000100720	0.689499	0.0412706	0.650556
ENSMUSG00000094826	-1.73152	0.0413316	0.650556
ENSMUSG00000019966	1.73067	0.041342	0.650556
ENSMUSG00000039630	0.701966	0.0413769	0.650556
ENSMUSG00000095701	-2.57026	0.0415548	0.651339
ENSMUSG00000020167	-0.515494	0.041671	0.651339
ENSMUSG00000028755	1.26919	0.0417407	0.651339
ENSMUSG00000081059	-4.04513	0.0417632	0.651339
ENSMUSG00000031154	0.0383014	0.041874	0.651339
ENSMUSG00000028743	-1.34306	0.0418788	0.651339
ENSMUSG00000086390	1.13846	0.041879	0.651339
ENSMUSG00000003135	-0.677044	0.0418888	0.651339
ENSMUSG00000027201	1.5581	0.041934	0.651339
ENSMUSG00000070544	0.704019	0.0419599	0.651339
ENSMUSG00000070436	-0.924176	0.0420217	0.651339
ENSMUSG00000055912	-0.879353	0.0420235	0.651339
ENSMUSG00000022579	-1.21676	0.0422325	0.653805
ENSMUSG00000022387	-0.135221	0.0423886	0.655447
ENSMUSG00000112395	2.88016	0.0425953	0.656966
ENSMUSG00000039686	-0.117152	0.0426375	0.656966
ENSMUSG00000021417	-0.723565	0.0427	0.656966
ENSMUSG00000023353	-0.386498	0.0427375	0.656966
ENSMUSG00000015094	-2.5819	0.0428077	0.656966
ENSMUSG00000002881	0.920918	0.0428119	0.656966
ENSMUSG00000028034	0.561232	0.042838	0.656966
ENSMUSG00000025190	-0.623105	0.0431222	0.658798
ENSMUSG00000096929	1.48918	0.0431749	0.658798
ENSMUSG00000034265	-1.72053	0.0432598	0.658798
ENSMUSG00000054263	0.688136	0.0432659	0.658798
ENSMUSG00000068735	-1.44354	0.0432857	0.658798
ENSMUSG00000026879	-0.300705	0.0433439	0.658798
ENSMUSG00000029998	0.296525	0.0433622	0.658798
ENSMUSG00000084153	3.40065	0.0434288	0.658798
ENSMUSG00000078875	0.182668	0.0434753	0.658798
ENSMUSG00000037542	-0.90192	0.0435884	0.658798
ENSMUSG00000070576	-0.561308	0.043612	0.658798
ENSMUSG00000106303	2.96016	0.043653	0.658798
ENSMUSG00000029467	0.589888	0.0436833	0.658798
ENSMUSG00000039089	1.03756	0.0437038	0.658798
ENSMUSG00000091405	-2.0745	0.0437339	0.658798
ENSMUSG00000027111	1.50138	0.0437623	0.658798
ENSMUSG00000062181	0.254513	0.0440352	0.662037
ENSMUSG00000062054	-1.08923	0.0440785	0.662037
ENSMUSG00000082002	0.985572	0.0441658	0.662044
ENSMUSG00000035834	1.20894	0.0441801	0.662044
ENSMUSG00000016942	-0.878701	0.044276	0.662723
ENSMUSG00000029993	-0.961333	0.0443307	0.662785
ENSMUSG00000075324	1.4145	0.0444812	0.664088
ENSMUSG00000032633	-0.113778	0.0445193	0.664088
ENSMUSG00000029727	0.73395	0.0446279	0.66495
ENSMUSG00000053329	-0.783038	0.0448614	0.66645
ENSMUSG00000028207	0.828722	0.044946	0.66645
ENSMUSG00000108487	1.45974	0.0449519	0.66645
ENSMUSG00000026692	0.64219	0.0449521	0.66645
ENSMUSG00000034297	0.722076	0.0450168	0.66645
ENSMUSG00000005982	-0.0707973	0.0450606	0.66645
ENSMUSG00000022280	0.643503	0.0451158	0.66645
ENSMUSG00000020175	-0.929628	0.0452016	0.66645
ENSMUSG00000032757	1.13175	0.0452096	0.66645
ENSMUSG00000038742	-0.961799	0.0452374	0.66645
ENSMUSG00000027765	1.53052	0.0453855	0.667178
ENSMUSG00000022894	-0.624352	0.0454454	0.667178
ENSMUSG00000021245	0.478212	0.0454529	0.667178
ENSMUSG00000058351	-0.866341	0.0454906	0.667178
ENSMUSG00000078864	-0.741546	0.0457173	0.669387
ENSMUSG00000042647	-0.479941	0.0457434	0.669387
ENSMUSG00000028655	0.869518	0.045899	0.670914
ENSMUSG00000070047	-0.221365	0.0459765	0.670985
ENSMUSG00000022800	0.845902	0.0460449	0.670985
ENSMUSG00000025481	-0.531161	0.0460731	0.670985
ENSMUSG00000022247	-0.108755	0.0461192	0.670985
ENSMUSG00000028673	-0.836167	0.04616	0.670985
ENSMUSG00000040913	-0.792637	0.0462135	0.671018
ENSMUSG00000040813	-0.628789	0.0462855	0.671319
ENSMUSG00000039063	-0.632157	0.046499	0.673524
ENSMUSG00000081052	0.234175	0.0466124	0.673524
ENSMUSG00000028300	-0.639817	0.0466808	0.673524
ENSMUSG00000091867	-0.874981	0.0466824	0.673524
ENSMUSG00000036943	1.06554	0.0467387	0.673524
ENSMUSG00000074817	2.26203	0.0467461	0.673524
ENSMUSG00000042363	0.0355043	0.0469565	0.675812
ENSMUSG00000057147	0.242445	0.0470784	0.675948
ENSMUSG00000090737	1.66751	0.0471006	0.675948
ENSMUSG00000073982	-1.07971	0.0471208	0.675948
ENSMUSG00000023272	0.913344	0.0472818	0.677516
ENSMUSG00000030272	-1.15766	0.047391	0.677839
ENSMUSG00000061286	-1.06573	0.0474079	0.677839
ENSMUSG00000040706	-1.0053	0.0475345	0.678257
ENSMUSG00000034171	-0.729597	0.0475406	0.678257
ENSMUSG00000034308	-0.462067	0.0476445	0.678999
ENSMUSG00000021668	1.0091	0.0478643	0.681391
ENSMUSG00000034785	0.739508	0.048044	0.683205
ENSMUSG00000116215	-0.396304	0.0481376	0.683764
ENSMUSG00000019478	-0.76945	0.0481877	0.683764
ENSMUSG00000027249	-0.578377	0.0483733	0.685076
ENSMUSG00000037820	0.740498	0.0484065	0.685076
ENSMUSG00000096205	-1.70086	0.0485557	0.685076
ENSMUSG00000032776	0.872703	0.0486325	0.685076
ENSMUSG00000021611	-0.6882	0.0486431	0.685076
ENSMUSG00000023982	-1.02823	0.0486588	0.685076
ENSMUSG00000037580	-1.01158	0.0486595	0.685076
ENSMUSG00000042298	0.749532	0.0486986	0.685076
ENSMUSG00000035242	-0.888114	0.0488988	0.686477
ENSMUSG00000089255	-2.42263	0.0489031	0.686477
ENSMUSG00000084274	1.38332	0.0489742	0.68674
ENSMUSG00000041187	-1.69385	0.049117	0.687646
ENSMUSG00000034509	0.956963	0.049156	0.687646
ENSMUSG00000041417	0.780882	0.0493159	0.687646
ENSMUSG00000114066	3.46017	0.0493323	0.687646
ENSMUSG00000028618	-0.627489	0.0493503	0.687646
ENSMUSG00000086868	-1.78588	0.0494094	0.687646
ENSMUSG00000086141	0.660295	0.0494979	0.687646
ENSMUSG00000045414	1.17301	0.0495129	0.687646
ENSMUSG00000109764	0.349111	0.0495598	0.687646
ENSMUSG00000054932	-0.414066	0.0496031	0.687646
ENSMUSG00000029434	-0.709573	0.0496164	0.687646
ENSMUSG00000008348	0.237947	0.0496732	0.687706
ENSMUSG00000094377	-3.3447	0.0498667	0.689084
ENSMUSG00000105833	2.59519	0.0498935	0.689084
ENSMUSG00000028407	-1.62502	0.0499306	0.689084
ENSMUSG00000043801	-1.01425	0.0500943	0.690615
ENSMUSG00000035969	-0.993376	0.0502014	0.691142
ENSMUSG00000075700	0.927243	0.0502751	0.691142
ENSMUSG00000022788	1.18888	0.050305	0.691142
ENSMUSG00000062825	-0.461093	0.0503768	0.691142
ENSMUSG00000069922	0.0712637	0.0504021	0.691142
ENSMUSG00000063445	-0.509817	0.0504963	0.691142
ENSMUSG00000018446	-0.80087	0.0505019	0.691142
ENSMUSG00000032193	0.653217	0.0505641	0.691271
ENSMUSG00000053332	0.902281	0.0506428	0.691625
ENSMUSG00000025479	-0.230501	0.0508033	0.692026
ENSMUSG00000035469	0.590525	0.0508685	0.692026
ENSMUSG00000001127	-0.230895	0.0508899	0.692026
ENSMUSG00000037089	-1.13705	0.0509224	0.692026
ENSMUSG00000036110	0.443442	0.0509791	0.692026
ENSMUSG00000020290	0.729772	0.0509892	0.692026
ENSMUSG00000056608	1.23415	0.0511093	0.692361
ENSMUSG00000039656	-0.882002	0.0511196	0.692361
ENSMUSG00000049878	0.968328	0.0513914	0.694684
ENSMUSG00000055538	0.0879596	0.0513972	0.694684
ENSMUSG00000040612	0.887188	0.0514834	0.695132
ENSMUSG00000026574	-1.42171	0.0516879	0.696912
ENSMUSG00000024411	-0.113028	0.051783	0.696912
ENSMUSG00000000605	0.757887	0.0518218	0.696912
ENSMUSG00000031790	-0.430776	0.0518572	0.696912
ENSMUSG00000044991	-0.274481	0.0519474	0.696912
ENSMUSG00000082065	1.55222	0.0519852	0.696912
ENSMUSG00000026688	-1.36727	0.0520217	0.696912
ENSMUSG00000049382	1.47562	0.052043	0.696912
ENSMUSG00000020277	-0.73974	0.0521528	0.696912
ENSMUSG00000000157	0.146151	0.052179	0.696912
ENSMUSG00000063179	-1.11111	0.0522963	0.696912
ENSMUSG00000020829	-0.477814	0.0522983	0.696912
ENSMUSG00000026885	-1.69306	0.052307	0.696912
ENSMUSG00000021113	0.645893	0.0525615	0.699592
ENSMUSG00000035172	-1.13921	0.0526299	0.69979
ENSMUSG00000015961	0.749052	0.0527563	0.700621
ENSMUSG00000111966	-1.84013	0.0527994	0.700621
ENSMUSG00000046229	-1.6811	0.0528791	0.700969
ENSMUSG00000020051	-0.0781185	0.0529475	0.701166
ENSMUSG00000029992	0.361166	0.0531834	0.702661
ENSMUSG00000035637	-0.263298	0.0532355	0.702661
ENSMUSG00000033159	-0.524686	0.0532839	0.702661
ENSMUSG00000030410	-0.880249	0.0533889	0.702661
ENSMUSG00000021214	-1.64705	0.0534543	0.702661
ENSMUSG00000057561	0.634013	0.0534781	0.702661
ENSMUSG00000064994	-2.91765	0.0534876	0.702661
ENSMUSG00000037649	-1.90937	0.0534896	0.702661
ENSMUSG00000024866	-0.557673	0.0536747	0.704314
ENSMUSG00000010064	-0.202353	0.0537499	0.704314
ENSMUSG00000019899	-0.232886	0.0537768	0.704314
ENSMUSG00000081227	0.764504	0.0539264	0.705568
ENSMUSG00000063684	-0.111575	0.0540633	0.705575
ENSMUSG00000079293	-1.76371	0.0541121	0.705575
ENSMUSG00000028653	0.637602	0.0541339	0.705575
ENSMUSG00000028273	0.944482	0.0542648	0.705575
ENSMUSG00000044026	0.933274	0.0543281	0.705575
ENSMUSG00000096243	-3.2363	0.0543418	0.705575
ENSMUSG00000047517	-0.306145	0.054347	0.705575
ENSMUSG00000099858	0.561293	0.0543579	0.705575
ENSMUSG00000031781	-1.072	0.0544858	0.706031
ENSMUSG00000074336	-1.25769	0.0545009	0.706031
ENSMUSG00000006445	0.930674	0.0546273	0.70697
ENSMUSG00000020777	0.205698	0.0549354	0.709945
ENSMUSG00000067889	0.765969	0.0549656	0.709945
ENSMUSG00000026857	-0.882279	0.055087	0.710812
ENSMUSG00000029446	-0.84611	0.0552424	0.712116
ENSMUSG00000073403	-1.22546	0.0555171	0.714088
ENSMUSG00000030269	-0.187488	0.0555606	0.714088
ENSMUSG00000062949	0.743803	0.0556186	0.714088
ENSMUSG00000092341	1.04388	0.0556322	0.714088
ENSMUSG00000037857	0.894386	0.0557506	0.714088
ENSMUSG00000025337	0.599097	0.0557577	0.714088
ENSMUSG00000006010	0.913189	0.0557771	0.714088
ENSMUSG00000051747	2.70018	0.0560151	0.716097
ENSMUSG00000017756	-0.283247	0.0560434	0.716097
ENSMUSG00000084899	1.36085	0.0562236	0.717701
ENSMUSG00000065979	-0.62931	0.0563185	0.718212
ENSMUSG00000099021	-2.62748	0.0566066	0.720352
ENSMUSG00000032802	0.560079	0.0566088	0.720352
ENSMUSG00000039568	-0.893727	0.0566514	0.720352
ENSMUSG00000032579	-0.979813	0.0567651	0.721099
ENSMUSG00000062031	-0.505298	0.0569386	0.722337
ENSMUSG00000029726	-0.160601	0.0569729	0.722337
ENSMUSG00000072676	0.382197	0.0570784	0.722827
ENSMUSG00000023262	-0.749415	0.0571764	0.722827
ENSMUSG00000078580	-0.268035	0.0571772	0.722827
ENSMUSG00000020572	0.431896	0.0572344	0.722854
ENSMUSG00000099250	-2.62366	0.0574015	0.723835
ENSMUSG00000038884	1.18317	0.0574575	0.723835
ENSMUSG00000039004	-0.72685	0.0575308	0.723835
ENSMUSG00000028059	-2.11675	0.0576153	0.723835
ENSMUSG00000095892	-2.74666	0.0576776	0.723835
ENSMUSG00000069305	-2.02739	0.0576964	0.723835
ENSMUSG00000110386	0.513533	0.057699	0.723835
ENSMUSG00000030521	0.69451	0.0580004	0.726919
ENSMUSG00000031403	-0.0417497	0.0581996	0.728592
ENSMUSG00000078349	0.246397	0.058295	0.728592
ENSMUSG00000024799	-0.21778	0.0585016	0.728592
ENSMUSG00000023044	-0.854255	0.0585274	0.728592
ENSMUSG00000006369	-1.18727	0.0585376	0.728592
ENSMUSG00000073830	1.69552	0.0585494	0.728592
ENSMUSG00000057897	-1.27641	0.0585512	0.728592
ENSMUSG00000027068	-0.952688	0.0585938	0.728592
ENSMUSG00000092008	0.68183	0.0586345	0.728592
ENSMUSG00000083219	4.80659	0.0587636	0.729387
ENSMUSG00000096206	-1.64958	0.0588875	0.729387
ENSMUSG00000051344	-0.820224	0.0590752	0.729387
ENSMUSG00000023031	-2.14182	0.0590828	0.729387
ENSMUSG00000027762	-0.251248	0.0591245	0.729387
ENSMUSG00000082145	1.46347	0.059151	0.729387
ENSMUSG00000031534	-0.878514	0.0592255	0.729387
ENSMUSG00000035245	0.401498	0.0592698	0.729387
ENSMUSG00000056919	0.404372	0.0592738	0.729387
ENSMUSG00000021814	0.768374	0.0592975	0.729387
ENSMUSG00000025348	0.907095	0.0593466	0.729387
ENSMUSG00000094222	1.80548	0.059383	0.729387
ENSMUSG00000114737	-1.84659	0.0594614	0.729387
ENSMUSG00000030541	-0.598267	0.0596227	0.729387
ENSMUSG00000040463	-0.385314	0.0596343	0.729387
ENSMUSG00000096214	-1.71203	0.0597024	0.729387
ENSMUSG00000064380	-2.54133	0.0597444	0.729387
ENSMUSG00000079563	-0.593854	0.0598385	0.729387
ENSMUSG00000028086	-0.490705	0.0598623	0.729387
ENSMUSG00000112612	-2.8424	0.0599707	0.729387
ENSMUSG00000078686	1.76471	0.0599826	0.729387
ENSMUSG00000022672	0.552368	0.060089	0.729387
ENSMUSG00000030208	-1.09913	0.060179	0.729387
ENSMUSG00000033454	0.900068	0.060187	0.729387
ENSMUSG00000021906	0.590937	0.0601873	0.729387
ENSMUSG00000082247	-1.49337	0.0602569	0.729387
ENSMUSG00000038599	1.28602	0.0602634	0.729387
ENSMUSG00000029328	0.935211	0.0602869	0.729387
ENSMUSG00000021048	0.467066	0.0603136	0.729387
ENSMUSG00000027035	0.914113	0.0604726	0.730099
ENSMUSG00000024325	-1.05686	0.0604839	0.730099
ENSMUSG00000026249	1.2324	0.0607542	0.731479
ENSMUSG00000041483	0.97838	0.0607793	0.731479
ENSMUSG00000039533	-1.89565	0.0608393	0.731479
ENSMUSG00000027287	1.0074	0.0608467	0.731479
ENSMUSG00000063884	0.539243	0.0608774	0.731479
ENSMUSG00000030660	1.03176	0.0609814	0.732056
ENSMUSG00000027630	0.865845	0.0612778	0.734941
ENSMUSG00000005514	-0.435844	0.06136	0.735254
ENSMUSG00000026197	-1.06487	0.0616302	0.736576
ENSMUSG00000058163	-1.39601	0.0616369	0.736576
ENSMUSG00000034780	-0.14544	0.0616391	0.736576
ENSMUSG00000049940	0.543793	0.0617647	0.737188
ENSMUSG00000050440	-0.89084	0.0618221	0.737188
ENSMUSG00000114349	-0.993051	0.0618733	0.737188
ENSMUSG00000041215	0.63937	0.0619155	0.737188
ENSMUSG00000035757	-0.579152	0.0621897	0.739156
ENSMUSG00000027351	0.737063	0.0622262	0.739156
ENSMUSG00000083089	3.3328	0.0622771	0.739156
ENSMUSG00000045211	-1.52014	0.0623065	0.739156
ENSMUSG00000025743	-0.030217	0.0624436	0.739549
ENSMUSG00000019577	1.0455	0.0624526	0.739549
ENSMUSG00000078689	1.49537	0.062565	0.739959
ENSMUSG00000024772	-0.728081	0.0626504	0.739959
ENSMUSG00000097131	-0.570246	0.0627544	0.739959
ENSMUSG00000037190	-1.09953	0.0627565	0.739959
ENSMUSG00000037348	0.523303	0.0627697	0.739959
ENSMUSG00000108518	0.622232	0.0628721	0.7405
ENSMUSG00000027692	0.850429	0.0630523	0.741533
ENSMUSG00000053219	-1.22475	0.0631521	0.741533
ENSMUSG00000037847	0.45645	0.0631765	0.741533
ENSMUSG00000003477	-0.0432727	0.0632078	0.741533
ENSMUSG00000030207	-1.16318	0.0632429	0.741533
ENSMUSG00000001786	0.126112	0.0633098	0.741654
ENSMUSG00000104810	1.82781	0.0634632	0.742786
ENSMUSG00000022821	-0.699681	0.0635241	0.742834
ENSMUSG00000090925	-1.72385	0.0635819	0.742847
ENSMUSG00000024084	0.0174332	0.0636772	0.743165
ENSMUSG00000074802	1.52253	0.0639574	0.743165
ENSMUSG00000042410	0.868951	0.0639768	0.743165
ENSMUSG00000025358	0.336751	0.0639785	0.743165
ENSMUSG00000049115	-0.492913	0.0640238	0.743165
ENSMUSG00000078674	1.65075	0.0641034	0.743165
ENSMUSG00000066442	0.21816	0.0641039	0.743165
ENSMUSG00000028199	-0.318679	0.0641203	0.743165
ENSMUSG00000002477	0.790097	0.0641639	0.743165
ENSMUSG00000026333	0.81475	0.0642035	0.743165
ENSMUSG00000022253	0.59114	0.0642332	0.743165
ENSMUSG00000031645	0.48044	0.0642949	0.743222
ENSMUSG00000039196	0.831642	0.0644564	0.744432
ENSMUSG00000027602	-0.198747	0.0645665	0.744822
ENSMUSG00000030275	0.794851	0.0646039	0.744822
ENSMUSG00000028975	-0.808489	0.0647721	0.744878
ENSMUSG00000041308	0.612123	0.0647762	0.744878
ENSMUSG00000001440	0.460462	0.0647794	0.744878
ENSMUSG00000024386	-0.3803	0.0649127	0.745756
ENSMUSG00000060795	1.13531	0.0650379	0.746539
ENSMUSG00000110439	1.54784	0.0652607	0.748441
ENSMUSG00000066798	1.04689	0.0654476	0.749522
ENSMUSG00000030122	-0.204387	0.0654694	0.749522
ENSMUSG00000020432	-0.929937	0.0658324	0.752729
ENSMUSG00000025868	-0.542576	0.0658645	0.752729
ENSMUSG00000025384	-1.00657	0.0660742	0.754467
ENSMUSG00000030720	-0.844411	0.0664065	0.756308
ENSMUSG00000069917	-0.547653	0.0664232	0.756308
ENSMUSG00000068823	0.779682	0.0665282	0.756308
ENSMUSG00000107006	-1.90363	0.066529	0.756308
ENSMUSG00000028008	0.506831	0.0665321	0.756308
ENSMUSG00000033478	0.426723	0.0665819	0.756308
ENSMUSG00000045282	-1.16259	0.0672825	0.763063
ENSMUSG00000094559	-0.372498	0.0673703	0.763063
ENSMUSG00000063730	1.08394	0.0673904	0.763063
ENSMUSG00000062995	-0.567007	0.0674096	0.763063
ENSMUSG00000074553	-1.48262	0.0676374	0.764981
ENSMUSG00000038388	0.305481	0.0678062	0.766227
ENSMUSG00000105703	-0.320478	0.0680018	0.766459
ENSMUSG00000078688	1.60742	0.0680667	0.766459
ENSMUSG00000025350	-0.914126	0.0682635	0.766459
ENSMUSG00000003814	0.854285	0.0682973	0.766459
ENSMUSG00000003849	-1.18647	0.0683349	0.766459
ENSMUSG00000033257	0.727027	0.0683755	0.766459
ENSMUSG00000057396	1.31453	0.0684466	0.766459
ENSMUSG00000059447	0.0903581	0.0684957	0.766459
ENSMUSG00000022235	-0.59405	0.068535	0.766459
ENSMUSG00000030287	0.586618	0.0685358	0.766459
ENSMUSG00000024610	-0.986923	0.0685464	0.766459
ENSMUSG00000098188	1.06981	0.068586	0.766459
ENSMUSG00000022142	0.681383	0.0686393	0.766459
ENSMUSG00000023068	0.82364	0.068646	0.766459
ENSMUSG00000067818	-0.603667	0.0688551	0.768139
ENSMUSG00000003813	-0.789188	0.0689741	0.768812
ENSMUSG00000028179	-0.981489	0.0690532	0.769039
ENSMUSG00000073421	-1.5359	0.0691691	0.769545
ENSMUSG00000024287	0.529482	0.0692745	0.769545
ENSMUSG00000036528	0.375115	0.0692915	0.769545
ENSMUSG00000034158	0.815022	0.0693337	0.769545
ENSMUSG00000087968	-2.69075	0.069508	0.770484
ENSMUSG00000030670	0.299695	0.0695843	0.770484
ENSMUSG00000086176	3.32227	0.0696254	0.770484
ENSMUSG00000106829	-3.46734	0.0696536	0.770484
ENSMUSG00000033799	0.315471	0.0697529	0.77056
ENSMUSG00000020108	-2.06407	0.0697781	0.77056
ENSMUSG00000031754	0.785285	0.0699043	0.771059
ENSMUSG00000114797	0.998281	0.0699673	0.771059
ENSMUSG00000073139	-0.88793	0.0699999	0.771059
ENSMUSG00000078680	1.56764	0.070102	0.771534
ENSMUSG00000029622	-0.84232	0.0703357	0.773457
ENSMUSG00000023868	-2.49224	0.0704183	0.773511
ENSMUSG00000016520	-0.495352	0.0704588	0.773511
ENSMUSG00000033624	0.445624	0.0705755	0.774077
ENSMUSG00000093931	-5.86928	0.0706844	0.774077
ENSMUSG00000032803	0.596354	0.0706876	0.774077
ENSMUSG00000095590	-1.5683	0.0707734	0.774368
ENSMUSG00000000594	-0.634047	0.0708336	0.774381
ENSMUSG00000039108	-0.569336	0.0708981	0.774438
ENSMUSG00000032204	0.128897	0.0709571	0.774438
ENSMUSG00000028274	1.04474	0.0711384	0.77577
ENSMUSG00000027195	0.860021	0.0714885	0.778939
ENSMUSG00000005802	0.863086	0.0716712	0.780281
ENSMUSG00000041712	0.239485	0.0718435	0.780379
ENSMUSG00000049521	-0.996153	0.0718455	0.780379
ENSMUSG00000027580	0.725565	0.071859	0.780379
ENSMUSG00000060935	1.29957	0.0720149	0.781425
ENSMUSG00000081695	-4.13174	0.0721601	0.782018
ENSMUSG00000021670	1.19527	0.072189	0.782018
ENSMUSG00000078597	-0.050211	0.0723256	0.78285
ENSMUSG00000089873	1.59085	0.072747	0.786761
ENSMUSG00000115852	-0.359827	0.0728875	0.78763
ENSMUSG00000026687	-0.273383	0.0732218	0.790502
ENSMUSG00000035199	0.668891	0.0732766	0.790502
ENSMUSG00000036278	-0.581089	0.073386	0.790502
ENSMUSG00000078687	1.64573	0.0733947	0.790502
ENSMUSG00000089827	2.32483	0.0735857	0.791254
ENSMUSG00000073842	1.87314	0.0735927	0.791254
ENSMUSG00000032420	-0.184637	0.0736711	0.791254
ENSMUSG00000022383	1.28687	0.0737552	0.791254
ENSMUSG00000060586	-1.34798	0.0737666	0.791254
ENSMUSG00000021492	-0.641831	0.0738614	0.791592
ENSMUSG00000029817	0.743897	0.0739763	0.791592
ENSMUSG00000005413	0.417745	0.0740393	0.791592
ENSMUSG00000024276	0.286539	0.0740473	0.791592
ENSMUSG00000048772	-1.45804	0.0741502	0.791592
ENSMUSG00000001751	-0.698954	0.0741607	0.791592
ENSMUSG00000026491	0.715089	0.0744204	0.79363
ENSMUSG00000019906	1.28612	0.0745944	0.79363
ENSMUSG00000018379	0.647925	0.0746194	0.79363
ENSMUSG00000004100	-0.605863	0.0746411	0.79363
ENSMUSG00000115100	-0.1243	0.0746547	0.79363
ENSMUSG00000024354	0.698088	0.0747902	0.794426
ENSMUSG00000016252	-1.16718	0.0748784	0.794661
ENSMUSG00000024201	-0.399097	0.0750002	0.794661
ENSMUSG00000058748	1.34013	0.0750755	0.794661
ENSMUSG00000026238	0.78585	0.0751036	0.794661
ENSMUSG00000057672	-0.459618	0.0752115	0.794661
ENSMUSG00000037966	-1.12261	0.0752141	0.794661
ENSMUSG00000017858	-0.458838	0.075237	0.794661
ENSMUSG00000020781	-1.32327	0.0752988	0.794672
ENSMUSG00000020516	0.803992	0.0754164	0.795188
ENSMUSG00000039206	-0.509203	0.075469	0.795188
ENSMUSG00000023019	1.58573	0.0756723	0.795587
ENSMUSG00000020964	0.680365	0.075791	0.795587
ENSMUSG00000041238	1.08559	0.0758473	0.795587
ENSMUSG00000088246	-2.4479	0.0759044	0.795587
ENSMUSG00000024188	0.580937	0.0759081	0.795587
ENSMUSG00000083737	3.56145	0.0759857	0.795587
ENSMUSG00000029759	-0.0503749	0.0760033	0.795587
ENSMUSG00000074272	-0.963583	0.0760292	0.795587
ENSMUSG00000087138	1.17815	0.0761014	0.795587
ENSMUSG00000034245	-0.501584	0.0761345	0.795587
ENSMUSG00000040390	-0.433971	0.0761751	0.795587
ENSMUSG00000078683	1.60013	0.0762906	0.795774
ENSMUSG00000100065	3.07676	0.0763232	0.795774
ENSMUSG00000022139	0.874208	0.0764439	0.795774
ENSMUSG00000002804	-1.74431	0.0764471	0.795774
ENSMUSG00000019997	-1.45309	0.0764968	0.795774
ENSMUSG00000027951	0.483414	0.0766728	0.796971
ENSMUSG00000021918	0.21457	0.0768352	0.798026
ENSMUSG00000025410	-0.313833	0.077015	0.798319
ENSMUSG00000033628	-0.33801	0.0771573	0.798319
ENSMUSG00000038520	-0.774806	0.0771757	0.798319
ENSMUSG00000020053	0.315724	0.0772582	0.798319
ENSMUSG00000041736	-1.33226	0.0772678	0.798319
ENSMUSG00000004221	0.596299	0.0772966	0.798319
ENSMUSG00000020629	-0.753532	0.0775537	0.798319
ENSMUSG00000030452	0.78988	0.0775897	0.798319
ENSMUSG00000059195	-0.128371	0.0776379	0.798319
ENSMUSG00000040857	-0.397288	0.0776679	0.798319
ENSMUSG00000008892	-0.519592	0.0777827	0.798319
ENSMUSG00000058690	0.598036	0.0777847	0.798319
ENSMUSG00000020253	-0.100158	0.0778183	0.798319
ENSMUSG00000051435	2.00654	0.0778332	0.798319
ENSMUSG00000054630	0.30019	0.0778722	0.798319
ENSMUSG00000030022	0.493798	0.0778895	0.798319
ENSMUSG00000108911	3.20082	0.0779253	0.798319
ENSMUSG00000061887	0.199041	0.0779606	0.798319
ENSMUSG00000095676	-2.80074	0.0781171	0.799296
ENSMUSG00000068551	-0.15469	0.0782479	0.80001
ENSMUSG00000091269	0.852382	0.0784313	0.80126
ENSMUSG00000050931	0.502249	0.0788988	0.804996
ENSMUSG00000016637	-0.112374	0.0789639	0.804996
ENSMUSG00000027359	-0.430616	0.0789814	0.804996
ENSMUSG00000106863	1.42145	0.0791517	0.806104
ENSMUSG00000046688	-0.786214	0.0793727	0.807726
ENSMUSG00000077167	-3.50535	0.0794594	0.807981
ENSMUSG00000071796	1.04858	0.0798178	0.810996
ENSMUSG00000039501	0.558289	0.0799985	0.811518
ENSMUSG00000051403	-0.503036	0.0800058	0.811518
ENSMUSG00000029195	-0.423959	0.0800551	0.811518
ENSMUSG00000031278	0.535804	0.0801923	0.812087
ENSMUSG00000000884	-2.07658	0.0802353	0.812087
ENSMUSG00000030019	0.402468	0.0804187	0.813154
ENSMUSG00000038233	1.35273	0.0805256	0.813154
ENSMUSG00000035898	0.863838	0.0805269	0.813154
ENSMUSG00000096674	1.83851	0.0806539	0.813809
ENSMUSG00000035575	0.696536	0.0807163	0.813811
ENSMUSG00000018068	0.781514	0.0808104	0.814134
ENSMUSG00000056671	-0.485204	0.0810025	0.814151
ENSMUSG00000004980	0.835367	0.081007	0.814151
ENSMUSG00000040253	0.505027	0.0810247	0.814151
ENSMUSG00000070315	0.774001	0.0811135	0.814151
ENSMUSG00000023980	-0.169738	0.0811229	0.814151
ENSMUSG00000110309	3.17282	0.0812775	0.815078
ENSMUSG00000037921	1.21821	0.0814936	0.816404
ENSMUSG00000073471	0.581821	0.0816216	0.816404
ENSMUSG00000059481	-0.253968	0.0817303	0.816404
ENSMUSG00000023942	-0.934126	0.0817479	0.816404
ENSMUSG00000020464	0.858906	0.0817576	0.816404
ENSMUSG00000029253	1.11042	0.0817838	0.816404
ENSMUSG00000083558	-3.08935	0.0819957	0.816761
ENSMUSG00000031090	-0.798477	0.0821161	0.816761
ENSMUSG00000029822	1.88525	0.0821175	0.816761
ENSMUSG00000097383	0.310063	0.0821881	0.816761
ENSMUSG00000018999	0.57623	0.0821946	0.816761
ENSMUSG00000067995	-0.105687	0.0822334	0.816761
ENSMUSG00000112218	1.40566	0.0822561	0.816761
ENSMUSG00000087943	-2.54185	0.0823918	0.816821
ENSMUSG00000024516	0.78631	0.0824434	0.816821
ENSMUSG00000047945	-1.09453	0.0824492	0.816821
ENSMUSG00000024537	-0.691982	0.0825409	0.817111
ENSMUSG00000052539	0.593797	0.0828406	0.817673
ENSMUSG00000049422	-0.448833	0.0828628	0.817673
ENSMUSG00000083649	-2.06087	0.0828635	0.817673
ENSMUSG00000052605	-0.615335	0.0828643	0.817673
ENSMUSG00000114557	2.67983	0.0829608	0.817673
ENSMUSG00000055917	-0.553706	0.0829723	0.817673
ENSMUSG00000014470	-0.779334	0.0831406	0.818498
ENSMUSG00000029177	-1.44402	0.083181	0.818498
ENSMUSG00000060093	-1.70381	0.0832862	0.818919
ENSMUSG00000059495	0.485455	0.0834919	0.819582
ENSMUSG00000054676	-0.567219	0.0835425	0.819582
ENSMUSG00000028359	0.95907	0.0835618	0.819582
ENSMUSG00000030905	1.3766	0.083631	0.819582
ENSMUSG00000038552	1.12161	0.0837322	0.819582
ENSMUSG00000061825	1.14805	0.0837467	0.819582
ENSMUSG00000090150	0.0288038	0.0839291	0.819582
ENSMUSG00000077505	-1.98098	0.0840073	0.819582
ENSMUSG00000031333	0.509977	0.0840275	0.819582
ENSMUSG00000078249	-1.11709	0.0840545	0.819582
ENSMUSG00000052763	-0.471469	0.0841811	0.819582
ENSMUSG00000046861	-0.0912626	0.084189	0.819582
ENSMUSG00000029102	-0.115262	0.0843833	0.819582
ENSMUSG00000020905	-4.52018	0.0843861	0.819582
ENSMUSG00000033991	0.745188	0.0844634	0.819582
ENSMUSG00000041247	1.71258	0.0844758	0.819582
ENSMUSG00000057409	0.202654	0.0845153	0.819582
ENSMUSG00000028088	-0.231781	0.0846328	0.819582
ENSMUSG00000044937	1.46488	0.0846485	0.819582
ENSMUSG00000091553	1.35996	0.0847001	0.819582
ENSMUSG00000022671	-0.87312	0.0847224	0.819582
ENSMUSG00000020806	-1.10634	0.0847303	0.819582
ENSMUSG00000032607	-0.843533	0.0848342	0.81998
ENSMUSG00000026893	1.07979	0.0850598	0.821555
ENSMUSG00000058013	0.217786	0.0855296	0.824944
ENSMUSG00000087385	0.185623	0.0855367	0.824944
ENSMUSG00000019806	-0.633383	0.0856727	0.825647
ENSMUSG00000073664	0.948696	0.0858084	0.825815
ENSMUSG00000036655	-0.931349	0.0858743	0.825815
ENSMUSG00000027506	0.846016	0.0858979	0.825815
ENSMUSG00000082363	0.840195	0.0859454	0.825815
ENSMUSG00000044468	-1.18134	0.0862515	0.825815
ENSMUSG00000022994	-0.278711	0.0862738	0.825815
ENSMUSG00000083697	3.18296	0.0863687	0.825815
ENSMUSG00000068120	-0.691789	0.0864211	0.825815
ENSMUSG00000004610	-1.17527	0.0865535	0.825815
ENSMUSG00000029440	-0.396607	0.0866092	0.825815
ENSMUSG00000014226	0.953567	0.0867177	0.825815
ENSMUSG00000021427	0.803154	0.0871077	0.825815
ENSMUSG00000044645	0.266338	0.0872715	0.825815
ENSMUSG00000018846	0.84579	0.0873044	0.825815
ENSMUSG00000022200	0.805091	0.0873116	0.825815
ENSMUSG00000096592	0.90744	0.0873166	0.825815
ENSMUSG00000037306	-1.64451	0.0873377	0.825815
ENSMUSG00000031271	1.84873	0.0874018	0.825815
ENSMUSG00000022508	-1.42611	0.0874184	0.825815
ENSMUSG00000026082	1.01579	0.0874845	0.825815
ENSMUSG00000043154	0.813752	0.0874998	0.825815
ENSMUSG00000028684	-0.570041	0.0876036	0.825815
ENSMUSG00000004558	-0.162338	0.0876419	0.825815
ENSMUSG00000013833	-0.599483	0.0876954	0.825815
ENSMUSG00000055737	0.311569	0.0877303	0.825815
ENSMUSG00000019987	-1.26036	0.0877853	0.825815
ENSMUSG00000004748	0.509945	0.0878924	0.825815
ENSMUSG00000043099	-1.41706	0.0879228	0.825815
ENSMUSG00000048371	0.541225	0.0879319	0.825815
ENSMUSG00000054723	-0.133802	0.0880457	0.825815
ENSMUSG00000022858	0.207854	0.0880769	0.825815
ENSMUSG00000066724	-0.662084	0.088154	0.825815
ENSMUSG00000027677	1.05769	0.0882246	0.825815
ENSMUSG00000081053	1.50941	0.0883083	0.825815
ENSMUSG00000070407	0.54174	0.0884922	0.825815
ENSMUSG00000023022	0.549989	0.0885052	0.825815
ENSMUSG00000060803	0.0513629	0.0885504	0.825815
ENSMUSG00000025270	-0.489403	0.0886207	0.825815
ENSMUSG00000062960	0.232982	0.0886804	0.825815
ENSMUSG00000032525	0.633663	0.088692	0.825815
ENSMUSG00000020300	0.767326	0.0887959	0.825815
ENSMUSG00000046598	0.51641	0.0888342	0.825815
ENSMUSG00000090119	2.8781	0.088908	0.825815
ENSMUSG00000068876	0.304137	0.0889226	0.825815
ENSMUSG00000018770	-0.389781	0.0889585	0.825815
ENSMUSG00000024425	-0.503703	0.0890931	0.825815
ENSMUSG00000028715	-2.81817	0.0891686	0.825815
ENSMUSG00000078185	-0.122104	0.0891832	0.825815
ENSMUSG00000094955	-2.23379	0.0891914	0.825815
ENSMUSG00000055065	0.1442	0.0892464	0.825815
ENSMUSG00000001249	-0.69246	0.0894201	0.825815
ENSMUSG00000101449	2.00843	0.0894451	0.825815
ENSMUSG00000083365	-3.04237	0.0894928	0.825815
ENSMUSG00000032083	-0.528406	0.0895186	0.825815
ENSMUSG00000061482	-0.994378	0.0895473	0.825815
ENSMUSG00000049858	-0.687075	0.089576	0.825815
ENSMUSG00000055541	0.813941	0.0896097	0.825815
ENSMUSG00000069919	-0.463172	0.0896173	0.825815
ENSMUSG00000029390	0.652265	0.0897589	0.825815
ENSMUSG00000089791	1.68637	0.089763	0.825815
ENSMUSG00000074268	-4.76873	0.0898315	0.825815
ENSMUSG00000044811	-1.67077	0.0898419	0.825815
ENSMUSG00000038286	-0.55489	0.0898546	0.825815
ENSMUSG00000096188	0.619879	0.0898776	0.825815
ENSMUSG00000076258	-2.43284	0.0899098	0.825815
ENSMUSG00000038612	0.448859	0.0900509	0.825815
ENSMUSG00000060131	-0.205102	0.0900546	0.825815
ENSMUSG00000025762	0.358874	0.0900796	0.825815
ENSMUSG00000030827	0.496292	0.0901017	0.825815
ENSMUSG00000031360	-0.316553	0.0901584	0.825815
ENSMUSG00000036120	-1.44011	0.0901965	0.825815
ENSMUSG00000032175	0.642028	0.0902327	0.825815
ENSMUSG00000007833	-0.816365	0.090293	0.825815
ENSMUSG00000018809	-0.86617	0.0906047	0.828087
ENSMUSG00000038527	-0.341153	0.0907342	0.828693
ENSMUSG00000034837	-0.255947	0.0908297	0.828987
ENSMUSG00000028937	-0.780116	0.0910106	0.82932
ENSMUSG00000007216	-1.22165	0.0910462	0.82932
ENSMUSG00000025860	0.765555	0.0910562	0.82932
ENSMUSG00000023961	0.469981	0.0911448	0.829472
ENSMUSG00000034584	0.4619	0.0911995	0.829472
ENSMUSG00000042570	-0.718958	0.0912818	0.829645
ENSMUSG00000096210	0.220178	0.0913514	0.829702
ENSMUSG00000066071	0.0829	0.0915147	0.829738
ENSMUSG00000045827	-0.179609	0.0915216	0.829738
ENSMUSG00000065944	-2.40899	0.0916204	0.829738
ENSMUSG00000090935	0.841236	0.0916248	0.829738
ENSMUSG00000001155	-0.968341	0.0916733	0.829738
ENSMUSG00000115867	0.346245	0.0917356	0.829738
ENSMUSG00000026494	-0.407189	0.0919205	0.830658
ENSMUSG00000078878	0.274131	0.0920398	0.830658
ENSMUSG00000050912	0.158359	0.0920779	0.830658
ENSMUSG00000063511	0.683469	0.092091	0.830658
ENSMUSG00000108314	-0.878857	0.0922145	0.83077
ENSMUSG00000064923	-1.87496	0.0922303	0.83077
ENSMUSG00000108352	0.751691	0.0923722	0.831477
ENSMUSG00000020869	1.04798	0.0925225	0.83169
ENSMUSG00000083688	2.80116	0.0927002	0.83169
ENSMUSG00000022057	1.22967	0.0927012	0.83169
ENSMUSG00000023150	0.747057	0.0927392	0.83169
ENSMUSG00000030849	-0.76499	0.0927591	0.83169
ENSMUSG00000076281	-2.52566	0.0928198	0.83169
ENSMUSG00000060639	-1.86571	0.0928404	0.83169
ENSMUSG00000086507	1.91286	0.0929614	0.831852
ENSMUSG00000030089	-1.55333	0.0929855	0.831852
ENSMUSG00000026430	-0.969412	0.0933242	0.834312
ENSMUSG00000029669	0.24859	0.093457	0.834658
ENSMUSG00000026158	0.702645	0.0934903	0.834658
ENSMUSG00000032062	0.697375	0.0935604	0.834714
ENSMUSG00000027091	0.598402	0.0936658	0.834868
ENSMUSG00000092702	-2.7923	0.0937192	0.834868
ENSMUSG00000054766	0.712666	0.093912	0.834868
ENSMUSG00000045237	-0.878071	0.0939329	0.834868
ENSMUSG00000032081	-0.759103	0.0939481	0.834868
ENSMUSG00000026864	0.740361	0.0939601	0.834868
ENSMUSG00000101372	2.3393	0.0940459	0.835064
ENSMUSG00000048126	-1.05286	0.0941952	0.835823
ENSMUSG00000035293	0.884469	0.0943219	0.835955
ENSMUSG00000030498	-0.65532	0.0943377	0.835955
ENSMUSG00000070565	0.824199	0.0946588	0.838233
ENSMUSG00000096688	1.80726	0.0947392	0.838377
ENSMUSG00000040006	0.836574	0.0949143	0.839291
ENSMUSG00000045672	1.46873	0.0950066	0.839291
ENSMUSG00000032602	-0.145052	0.0951137	0.839291
ENSMUSG00000028369	-0.215658	0.0951236	0.839291
ENSMUSG00000094793	1.66883	0.0952965	0.839291
ENSMUSG00000027953	-1.03302	0.0953382	0.839291
ENSMUSG00000027763	0.99262	0.0953406	0.839291
ENSMUSG00000065251	-2.39328	0.095355	0.839291
ENSMUSG00000016253	0.360562	0.0955127	0.840114
ENSMUSG00000003131	0.636508	0.0956442	0.840601
ENSMUSG00000024769	-0.915703	0.0956964	0.840601
ENSMUSG00000005225	0.838283	0.0958648	0.841516
ENSMUSG00000115662	-0.604353	0.0960901	0.841592
ENSMUSG00000033610	-0.0748581	0.0961151	0.841592
ENSMUSG00000043019	0.982956	0.0961285	0.841592
ENSMUSG00000049502	0.724772	0.0961305	0.841592
ENSMUSG00000064702	-2.38233	0.096328	0.842758
ENSMUSG00000024039	-0.944333	0.0964596	0.842804
ENSMUSG00000037395	0.867361	0.0965046	0.842804
ENSMUSG00000032252	0.287036	0.0966003	0.842804
ENSMUSG00000026623	-0.0302863	0.096614	0.842804
ENSMUSG00000065767	-2.35481	0.0966747	0.842804
ENSMUSG00000052137	0.998011	0.0967195	0.842804
ENSMUSG00000051177	1.10335	0.0969701	0.843987
ENSMUSG00000041415	0.779021	0.0970102	0.843987
ENSMUSG00000029911	0.664043	0.0970485	0.843987
ENSMUSG00000026489	-0.683439	0.0971565	0.84402
ENSMUSG00000030706	0.153133	0.0971822	0.84402
ENSMUSG00000017466	-1.04801	0.0973005	0.84402
ENSMUSG00000033554	0.615446	0.0973781	0.84402
ENSMUSG00000029725	-1.32472	0.0974323	0.84402
ENSMUSG00000104394	1.03333	0.0975144	0.84402
ENSMUSG00000053929	-0.631938	0.0975186	0.84402
ENSMUSG00000027173	0.941627	0.0975678	0.84402
ENSMUSG00000028138	-0.328303	0.0977503	0.844799
ENSMUSG00000035840	0.867528	0.0977869	0.844799
ENSMUSG00000036188	0.278146	0.0985215	0.850068
ENSMUSG00000092021	1.99768	0.0985698	0.850068
ENSMUSG00000060279	-0.366569	0.0985915	0.850068
ENSMUSG00000056666	-0.279592	0.0987356	0.85075
ENSMUSG00000029596	-1.87334	0.0988576	0.850922
ENSMUSG00000031954	0.70917	0.0988897	0.850922
ENSMUSG00000003346	-1.01238	0.0989504	0.850922
ENSMUSG00000021033	-0.319742	0.099047	0.851193
ENSMUSG00000102329	1.76086	0.0991377	0.851225
ENSMUSG00000006740	0.886203	0.099264	0.851225
ENSMUSG00000028525	-0.103837	0.0994224	0.851225
ENSMUSG00000038393	0.0929493	0.0994395	0.851225
ENSMUSG00000034667	0.609957	0.0994922	0.851225
ENSMUSG00000018143	-0.0435082	0.0994959	0.851225
ENSMUSG00000025050	0.858317	0.0995594	0.851225
ENSMUSG00000095350	-4.73393	0.0996035	0.851225
ENSMUSG00000048000	0.761815	0.0996646	0.851225
ENSMUSG00000024247	-1.13207	0.0997007	0.851225
ENSMUSG00000034738	0.26633	0.0997796	0.851344
ENSMUSG00000021532	0.670116	0.099856	0.851441
ENSMUSG00000065145	-3.6393	0.100093	0.852419
ENSMUSG00000023330	-0.0705477	0.100232	0.852419
ENSMUSG00000026999	0.509926	0.100279	0.852419
ENSMUSG00000100017	-1.45026	0.10029	0.852419
ENSMUSG00000079263	0.328149	0.100312	0.852419
ENSMUSG00000048578	1.09656	0.100361	0.852419
ENSMUSG00000035382	-0.0332317	0.100452	0.85247
ENSMUSG00000022574	-0.915854	0.100497	0.85247
ENSMUSG00000052911	-0.961638	0.100747	0.853181
ENSMUSG00000020952	0.849824	0.100775	0.853181
ENSMUSG00000061374	-0.476659	0.100777	0.853181
ENSMUSG00000029729	0.458509	0.10101	0.854607
ENSMUSG00000084241	1.08178	0.101091	0.854739
ENSMUSG00000097426	2.56743	0.10123	0.854739
ENSMUSG00000058625	0.396786	0.101257	0.854739
ENSMUSG00000086253	1.54866	0.101287	0.854739
ENSMUSG00000005949	0.431218	0.101509	0.855517
ENSMUSG00000046667	1.31785	0.10151	0.855517
ENSMUSG00000117074	-1.59248	0.101657	0.856211
ENSMUSG00000071042	0.922795	0.101826	0.856328
ENSMUSG00000069206	0.896142	0.101862	0.856328
ENSMUSG00000032724	-0.471743	0.101867	0.856328
ENSMUSG00000040667	-0.349959	0.102042	0.856456
ENSMUSG00000039242	0.584015	0.102082	0.856456
ENSMUSG00000034645	-0.897727	0.102182	0.856456
ENSMUSG00000064397	-3.28478	0.10219	0.856456
ENSMUSG00000022967	-0.538531	0.102261	0.856456
ENSMUSG00000002748	0.520667	0.102275	0.856456
ENSMUSG00000063889	0.938361	0.102412	0.856644
ENSMUSG00000003363	-1.2463	0.102463	0.856644
ENSMUSG00000050714	1.31211	0.102571	0.856644
ENSMUSG00000048310	-0.110703	0.102595	0.856644
ENSMUSG00000078853	1.25696	0.102625	0.856644
ENSMUSG00000084230	0.773072	0.102864	0.857794
ENSMUSG00000034173	-0.805828	0.102934	0.857794
ENSMUSG00000064451	-3.0351	0.102959	0.857794
ENSMUSG00000001506	-1.64625	0.103108	0.858492
ENSMUSG00000001604	-0.420544	0.103214	0.858823
ENSMUSG00000084113	1.35983	0.103348	0.859396
ENSMUSG00000065701	-1.53728	0.103638	0.860204
ENSMUSG00000059316	-0.310675	0.103645	0.860204
ENSMUSG00000007827	0.0663256	0.103716	0.860204
ENSMUSG00000095403	1.32261	0.103857	0.860204
ENSMUSG00000093820	-3.13714	0.103863	0.860204
ENSMUSG00000060429	1.03099	0.103874	0.860204
ENSMUSG00000010651	-1.05928	0.103905	0.860204
ENSMUSG00000024818	0.826269	0.103981	0.860287
ENSMUSG00000042962	-0.744526	0.104213	0.861304
ENSMUSG00000042472	-0.381283	0.104235	0.861304
ENSMUSG00000087286	-1.60477	0.104433	0.862299
ENSMUSG00000093803	-0.628201	0.104517	0.862299
ENSMUSG00000053898	-0.723095	0.104553	0.862299
ENSMUSG00000027322	0.474833	0.104678	0.862789
ENSMUSG00000050697	0.666138	0.104806	0.86291
ENSMUSG00000078650	-1.61271	0.104863	0.86291
ENSMUSG00000018830	0.318624	0.105015	0.86291
ENSMUSG00000028860	-0.345879	0.105022	0.86291
ENSMUSG00000038155	0.00930491	0.105099	0.86291
ENSMUSG00000038967	-1.35294	0.105199	0.86291
ENSMUSG00000058523	1.04797	0.105208	0.86291
ENSMUSG00000048787	0.714395	0.10522	0.86291
ENSMUSG00000045136	0.742706	0.105356	0.86348
ENSMUSG00000026411	-1.13296	0.105596	0.864912
ENSMUSG00000030815	-0.514426	0.105716	0.864939
ENSMUSG00000027313	-1.35876	0.105732	0.864939
ENSMUSG00000029735	-0.0231734	0.10584	0.865281
ENSMUSG00000039704	0.876557	0.106106	0.86633
ENSMUSG00000035206	-1.015	0.106292	0.86633
ENSMUSG00000070283	-0.879124	0.106319	0.86633
ENSMUSG00000060317	1.70002	0.106328	0.86633
ENSMUSG00000099881	-0.624274	0.106404	0.86633
ENSMUSG00000052928	0.225355	0.106411	0.86633
ENSMUSG00000083396	1.08795	0.106431	0.86633
ENSMUSG00000026117	-1.44375	0.106815	0.868914
ENSMUSG00000027227	0.497301	0.106962	0.86957
ENSMUSG00000037942	0.54767	0.107141	0.869726
ENSMUSG00000034450	-0.258489	0.107152	0.869726
ENSMUSG00000000600	0.782459	0.10718	0.869726
ENSMUSG00000052031	0.582688	0.107303	0.870181
ENSMUSG00000024165	0.730674	0.107478	0.871066
ENSMUSG00000069516	-1.3666	0.107617	0.871655
ENSMUSG00000096569	-4.37913	0.107805	0.872624
ENSMUSG00000081207	1.10119	0.10787	0.872624
ENSMUSG00000066235	-0.129069	0.108374	0.875745
ENSMUSG00000014633	-1.08366	0.10839	0.875745
ENSMUSG00000058006	0.392963	0.108556	0.875854
ENSMUSG00000032621	0.842244	0.108589	0.875854
ENSMUSG00000028822	-0.682435	0.108604	0.875854
ENSMUSG00000055370	1.72631	0.108678	0.875909
ENSMUSG00000026229	0.573679	0.108882	0.876584
ENSMUSG00000001707	0.610469	0.108895	0.876584
ENSMUSG00000005142	-0.540883	0.109091	0.87715
ENSMUSG00000041161	0.234654	0.1091	0.87715
ENSMUSG00000034055	0.753934	0.109342	0.878193
ENSMUSG00000019920	0.528451	0.109363	0.878193
ENSMUSG00000069049	0.946356	0.109611	0.879495
ENSMUSG00000031594	1.52188	0.109731	0.879495
ENSMUSG00000040618	-1.55264	0.109902	0.879495
ENSMUSG00000001833	0.881168	0.109905	0.879495
ENSMUSG00000044134	-1.16572	0.109937	0.879495
ENSMUSG00000028378	-1.20397	0.110031	0.879495
ENSMUSG00000033964	1.10027	0.11004	0.879495
ENSMUSG00000004565	0.888253	0.110063	0.879495
ENSMUSG00000022096	-3.33996	0.11047	0.881139
ENSMUSG00000025019	0.746373	0.110682	0.881139
ENSMUSG00000079658	0.968311	0.110703	0.881139
ENSMUSG00000027247	0.0389449	0.11085	0.881139
ENSMUSG00000039956	1.60415	0.110927	0.881139
ENSMUSG00000033107	-0.0579521	0.111012	0.881139
ENSMUSG00000000127	-0.13282	0.111031	0.881139
ENSMUSG00000028464	1.94791	0.111062	0.881139
ENSMUSG00000028862	-1.67016	0.111169	0.881139
ENSMUSG00000041471	0.497764	0.111205	0.881139
ENSMUSG00000080977	0.563698	0.11124	0.881139
ENSMUSG00000031505	-0.514762	0.111242	0.881139
ENSMUSG00000036545	-1.07239	0.111327	0.881139
ENSMUSG00000003949	1.25833	0.111339	0.881139
ENSMUSG00000024542	-0.36972	0.111351	0.881139
ENSMUSG00000032264	1.01008	0.111371	0.881139
ENSMUSG00000073409	-0.857604	0.111412	0.881139
ENSMUSG00000042354	0.655912	0.111537	0.881595
ENSMUSG00000040250	0.729951	0.11172	0.882468
ENSMUSG00000085492	-0.766431	0.111782	0.882468
ENSMUSG00000036880	-0.390015	0.111902	0.882878
ENSMUSG00000009293	-0.440794	0.112051	0.88352
ENSMUSG00000052305	-0.870674	0.11224	0.884081
ENSMUSG00000029311	-0.175479	0.112258	0.884081
ENSMUSG00000106106	-3.08153	0.112324	0.884081
ENSMUSG00000034858	-0.122429	0.11309	0.888993
ENSMUSG00000074922	-1.07716	0.113211	0.888993
ENSMUSG00000014329	-0.73271	0.113352	0.888993
ENSMUSG00000002763	-0.45688	0.113357	0.888993
ENSMUSG00000051166	1.05376	0.113419	0.888993
ENSMUSG00000029217	0.545498	0.113479	0.888993
ENSMUSG00000051359	0.00480628	0.113507	0.888993
ENSMUSG00000024480	1.00645	0.113593	0.888993
ENSMUSG00000028466	-0.184762	0.11363	0.888993
ENSMUSG00000021431	0.878292	0.113698	0.888993
ENSMUSG00000022119	0.534392	0.113753	0.888993
ENSMUSG00000062683	-0.425297	0.113792	0.888993
ENSMUSG00000042111	0.326674	0.113838	0.888993
ENSMUSG00000028522	0.830186	0.113899	0.888993
ENSMUSG00000024665	-0.168713	0.113969	0.889015
ENSMUSG00000032889	1.09016	0.114241	0.889911
ENSMUSG00000020241	-1.1941	0.114256	0.889911
ENSMUSG00000021025	-0.800214	0.114288	0.889911
ENSMUSG00000037686	-0.940654	0.114493	0.890979
ENSMUSG00000084744	-1.85786	0.114664	0.89178
ENSMUSG00000033295	0.297521	0.114815	0.891925
ENSMUSG00000007610	-0.980559	0.114868	0.891925
ENSMUSG00000066258	1.04325	0.114939	0.891925
ENSMUSG00000026674	-0.392998	0.11506	0.891925
ENSMUSG00000101262	-0.211348	0.115086	0.891925
ENSMUSG00000019802	0.81727	0.115091	0.891925
ENSMUSG00000024369	0.325653	0.115437	0.893914
ENSMUSG00000025266	0.641773	0.115552	0.893914
ENSMUSG00000027204	-0.232648	0.115572	0.893914
ENSMUSG00000038859	-0.200658	0.115683	0.893914
ENSMUSG00000052144	0.525968	0.115689	0.893914
ENSMUSG00000030244	0.0846282	0.116159	0.896526
ENSMUSG00000002985	-0.688102	0.116164	0.896526
ENSMUSG00000026177	-1.3615	0.116247	0.896636
ENSMUSG00000054031	-0.775988	0.11634	0.896825
ENSMUSG00000096054	0.230225	0.116447	0.89712
ENSMUSG00000027166	0.107381	0.116603	0.897544
ENSMUSG00000015133	-0.844856	0.116705	0.897544
ENSMUSG00000027479	0.640053	0.116707	0.897544
ENSMUSG00000032883	0.745371	0.116809	0.897578
ENSMUSG00000055322	-0.345838	0.116862	0.897578
ENSMUSG00000049339	-0.397168	0.117015	0.897578
ENSMUSG00000061353	0.00514016	0.117083	0.897578
ENSMUSG00000025731	-0.348342	0.117084	0.897578
ENSMUSG00000022462	-0.0958581	0.117141	0.897578
ENSMUSG00000116802	1.10941	0.117192	0.897578
ENSMUSG00000090386	1.25854	0.117275	0.897694
ENSMUSG00000051223	0.677491	0.117351	0.897751
ENSMUSG00000030008	-0.854919	0.117443	0.897927
ENSMUSG00000031740	-2.09358	0.117679	0.89921
ENSMUSG00000067813	0.881151	0.117781	0.899464
ENSMUSG00000064337	-1.24724	0.117852	0.899479
ENSMUSG00000054027	-0.563338	0.118	0.89959
ENSMUSG00000074283	0.349833	0.118004	0.89959
ENSMUSG00000033059	-0.974933	0.118099	0.899793
ENSMUSG00000033676	-0.993876	0.118531	0.901936
ENSMUSG00000002949	-0.734412	0.118537	0.901936
ENSMUSG00000025937	0.708205	0.118769	0.901936
ENSMUSG00000027405	0.464354	0.118771	0.901936
ENSMUSG00000058873	0.836584	0.118831	0.901936
ENSMUSG00000070709	1.41198	0.118961	0.901936
ENSMUSG00000043061	0.824313	0.119113	0.901936
ENSMUSG00000028850	-0.704676	0.119144	0.901936
ENSMUSG00000028820	0.665481	0.119151	0.901936
ENSMUSG00000066150	0.535024	0.119163	0.901936
ENSMUSG00000001123	-0.572695	0.119195	0.901936
ENSMUSG00000038000	-0.724601	0.119207	0.901936
ENSMUSG00000110715	-0.909211	0.11934	0.902342
ENSMUSG00000005615	0.616245	0.119633	0.902342
ENSMUSG00000042594	-0.728587	0.119655	0.902342
ENSMUSG00000084309	-0.677284	0.119693	0.902342
ENSMUSG00000026896	0.59088	0.119733	0.902342
ENSMUSG00000029228	-1.66877	0.119821	0.902342
ENSMUSG00000058022	-0.25232	0.119971	0.902342
ENSMUSG00000056313	0.568508	0.120088	0.902342
ENSMUSG00000037780	-0.63604	0.120102	0.902342
ENSMUSG00000028456	0.756991	0.12011	0.902342
ENSMUSG00000039934	0.503355	0.12013	0.902342
ENSMUSG00000004317	0.79239	0.12017	0.902342
ENSMUSG00000026659	0.200956	0.120185	0.902342
ENSMUSG00000037499	-1.19933	0.120258	0.902342
ENSMUSG00000064225	-0.0400696	0.120294	0.902342
ENSMUSG00000035649	0.637769	0.120547	0.903318
ENSMUSG00000049493	0.930004	0.120562	0.903318
ENSMUSG00000093565	1.24891	0.120775	0.904397
ENSMUSG00000016552	-0.601025	0.120909	0.904622
ENSMUSG00000061723	3.20005	0.120967	0.904622
ENSMUSG00000000787	0.702125	0.121012	0.904622
ENSMUSG00000038485	0.108259	0.121221	0.905589
ENSMUSG00000024812	0.707614	0.12128	0.905589
ENSMUSG00000004070	-0.707225	0.12154	0.906298
ENSMUSG00000055148	-1.10375	0.121618	0.906298
ENSMUSG00000005054	-1.04296	0.121674	0.906298
ENSMUSG00000083337	-1.16559	0.121741	0.906298
ENSMUSG00000038725	-0.247175	0.121835	0.906298
ENSMUSG00000034789	-0.72005	0.121989	0.906298
ENSMUSG00000025899	0.561177	0.122075	0.906298
ENSMUSG00000036570	-0.793396	0.122086	0.906298
ENSMUSG00000087881	-1.67247	0.122109	0.906298
ENSMUSG00000026014	0.73164	0.122125	0.906298
ENSMUSG00000020538	-0.0805153	0.122136	0.906298
ENSMUSG00000042988	-0.396346	0.1224	0.907423
ENSMUSG00000064254	-0.838332	0.122494	0.907423
ENSMUSG00000000056	-0.686321	0.122566	0.907423
ENSMUSG00000033688	-0.325885	0.122673	0.907423
ENSMUSG00000002847	-0.353647	0.122684	0.907423
ENSMUSG00000026749	0.547779	0.122793	0.907423
ENSMUSG00000025153	1.09388	0.122793	0.907423
ENSMUSG00000025534	-0.705608	0.122857	0.907423
ENSMUSG00000028807	-1.24654	0.122965	0.907423
ENSMUSG00000041895	-0.0232924	0.123033	0.907423
ENSMUSG00000027296	-1.7056	0.123104	0.907423
ENSMUSG00000050199	0.107962	0.123119	0.907423
ENSMUSG00000026728	-0.723672	0.123224	0.907562
ENSMUSG00000021416	-1.14075	0.123346	0.907562
ENSMUSG00000022255	0.703189	0.12336	0.907562
ENSMUSG00000033427	-0.258575	0.123415	0.907562
ENSMUSG00000028060	0.86998	0.12353	0.907897
ENSMUSG00000087241	0.629079	0.123863	0.909833
ENSMUSG00000093798	-0.197379	0.124026	0.91052
ENSMUSG00000026626	-0.333924	0.124187	0.911024
ENSMUSG00000095253	-0.430645	0.124234	0.911024
ENSMUSG00000104253	1.04874	0.124553	0.911332
ENSMUSG00000081389	2.88346	0.124611	0.911332
ENSMUSG00000026348	-0.61906	0.124667	0.911332
ENSMUSG00000023963	-0.682768	0.124912	0.911332
ENSMUSG00000028124	0.114558	0.125009	0.911332
ENSMUSG00000079501	-0.67146	0.125074	0.911332
ENSMUSG00000032485	-0.487285	0.125095	0.911332
ENSMUSG00000022837	1.184	0.125097	0.911332
ENSMUSG00000063406	0.829512	0.125107	0.911332
ENSMUSG00000028076	0.579267	0.125117	0.911332
ENSMUSG00000025792	-0.17824	0.125179	0.911332
ENSMUSG00000028976	-1.81218	0.125253	0.911332
ENSMUSG00000068114	-0.229707	0.125332	0.911332
ENSMUSG00000056536	0.117224	0.125364	0.911332
ENSMUSG00000083524	-0.282676	0.125546	0.911332
ENSMUSG00000073834	1.62889	0.125569	0.911332
ENSMUSG00000060807	-0.452309	0.125618	0.911332
ENSMUSG00000007036	-0.806547	0.125634	0.911332
ENSMUSG00000025355	0.155487	0.125749	0.911332
ENSMUSG00000055991	0.120733	0.12578	0.911332
ENSMUSG00000039062	-0.327793	0.12581	0.911332
ENSMUSG00000022040	-0.595514	0.125856	0.911332
ENSMUSG00000026227	0.997833	0.125876	0.911332
ENSMUSG00000040297	0.743246	0.126396	0.914265
ENSMUSG00000073418	-0.0756097	0.126421	0.914265
ENSMUSG00000019960	1.14496	0.126549	0.914686
ENSMUSG00000083261	1.07611	0.126749	0.914755
ENSMUSG00000000159	0.776765	0.126758	0.914755
ENSMUSG00000111877	1.03401	0.126768	0.914755
ENSMUSG00000012017	-1.29875	0.126925	0.915382
ENSMUSG00000003528	-0.267001	0.127233	0.917102
ENSMUSG00000026715	-0.372616	0.127385	0.917223
ENSMUSG00000090021	-0.395565	0.12739	0.917223
ENSMUSG00000006599	0.667394	0.127611	0.918308
ENSMUSG00000015335	-0.329821	0.127769	0.918941
ENSMUSG00000083392	1.46947	0.127918	0.919142
ENSMUSG00000052974	-0.440852	0.127943	0.919142
ENSMUSG00000050730	0.802995	0.12809	0.919142
ENSMUSG00000034320	0.0869024	0.12826	0.919142
ENSMUSG00000024392	-0.110883	0.128278	0.919142
ENSMUSG00000033356	-0.798037	0.128286	0.919142
ENSMUSG00000041959	1.26851	0.128396	0.919142
ENSMUSG00000038046	-0.394813	0.128407	0.919142
ENSMUSG00000073840	0.82293	0.128458	0.919142
ENSMUSG00000021594	0.226355	0.128499	0.919142
ENSMUSG00000100691	-1.2823	0.128652	0.919738
ENSMUSG00000038387	-0.994795	0.128784	0.92018
ENSMUSG00000025375	0.569483	0.12892	0.920553
ENSMUSG00000031592	0.731489	0.129019	0.920553
ENSMUSG00000061244	0.780704	0.129359	0.920553
ENSMUSG00000043411	0.504966	0.129536	0.920553
ENSMUSG00000022364	-0.47345	0.129562	0.920553
ENSMUSG00000039270	0.939273	0.129575	0.920553
ENSMUSG00000016487	-0.289647	0.129617	0.920553
ENSMUSG00000079427	-0.14786	0.129685	0.920553
ENSMUSG00000032363	-1.17884	0.129692	0.920553
ENSMUSG00000068882	0.712854	0.129764	0.920553
ENSMUSG00000037254	-0.155909	0.129766	0.920553
ENSMUSG00000025616	0.755318	0.130132	0.920553
ENSMUSG00000026584	0.092483	0.130557	0.920553
ENSMUSG00000020863	0.970561	0.130599	0.920553
ENSMUSG00000017776	0.699557	0.130645	0.920553
ENSMUSG00000074102	0.018094	0.130675	0.920553
ENSMUSG00000042104	1.21494	0.130675	0.920553
ENSMUSG00000000154	-0.648994	0.1307	0.920553
ENSMUSG00000039182	0.0877033	0.130709	0.920553
ENSMUSG00000078675	1.70476	0.130723	0.920553
ENSMUSG00000022999	-0.556716	0.130867	0.920553
ENSMUSG00000031799	0.699894	0.130872	0.920553
ENSMUSG00000020821	0.14573	0.130872	0.920553
ENSMUSG00000034108	-0.640867	0.130898	0.920553
ENSMUSG00000015536	0.19478	0.130922	0.920553
ENSMUSG00000026520	-0.683208	0.131	0.920553
ENSMUSG00000055723	-0.161053	0.131054	0.920553
ENSMUSG00000084098	0.825283	0.131054	0.920553
ENSMUSG00000116355	2.07127	0.131088	0.920553
ENSMUSG00000030363	-2.18646	0.131106	0.920553
ENSMUSG00000063856	-0.286332	0.131111	0.920553
ENSMUSG00000082087	-1.59615	0.131171	0.920553
ENSMUSG00000062038	0.602074	0.131303	0.920553
ENSMUSG00000041477	-1.31356	0.131343	0.920553
ENSMUSG00000032184	-2.20121	0.131404	0.920553
ENSMUSG00000028776	-0.793327	0.131518	0.920553
ENSMUSG00000044361	0.42182	0.131621	0.920553
ENSMUSG00000030990	-0.745718	0.131708	0.920553
ENSMUSG00000028339	-0.523895	0.131857	0.920553
ENSMUSG00000000440	0.910533	0.131936	0.920553
ENSMUSG00000021226	-1.00046	0.131973	0.920553
ENSMUSG00000047509	0.447606	0.132067	0.920553
ENSMUSG00000027641	1.08169	0.132109	0.920553
ENSMUSG00000024782	0.0500506	0.132171	0.920553
ENSMUSG00000025823	0.748072	0.132213	0.920553
ENSMUSG00000031957	-7.71323	0.132334	0.920553
ENSMUSG00000055116	-2.42021	0.132341	0.920553
ENSMUSG00000026571	-0.330161	0.132452	0.920553
ENSMUSG00000028347	-1.72442	0.132463	0.920553
ENSMUSG00000025950	0.554986	0.132542	0.920553
ENSMUSG00000059461	-1.00605	0.132557	0.920553
ENSMUSG00000078866	0.213375	0.132559	0.920553
ENSMUSG00000055730	0.105639	0.132562	0.920553
ENSMUSG00000096810	1.45573	0.132907	0.922459
ENSMUSG00000022434	-0.657197	0.133023	0.922778
ENSMUSG00000017344	-0.549898	0.133194	0.923281
ENSMUSG00000024597	0.946709	0.133283	0.923281
ENSMUSG00000028108	-0.0231549	0.133388	0.923281
ENSMUSG00000061540	0.482027	0.133449	0.923281
ENSMUSG00000067924	-0.144606	0.13345	0.923281
ENSMUSG00000034390	0.859797	0.133526	0.923281
ENSMUSG00000094772	-0.773248	0.133604	0.923281
ENSMUSG00000065232	-1.97641	0.13366	0.923281
ENSMUSG00000078673	1.67324	0.133745	0.923381
ENSMUSG00000025911	-0.410297	0.133884	0.923559
ENSMUSG00000078570	-1.39605	0.133912	0.923559
ENSMUSG00000023885	-0.605695	0.134096	0.924348
ENSMUSG00000089809	-0.641478	0.134357	0.925417
ENSMUSG00000033543	0.680342	0.13451	0.925417
ENSMUSG00000001467	0.94151	0.134569	0.925417
ENSMUSG00000031886	-0.188173	0.134609	0.925417
ENSMUSG00000055172	-0.22372	0.134629	0.925417
ENSMUSG00000074749	-0.629065	0.134675	0.925417
ENSMUSG00000021385	0.602496	0.13479	0.925434
ENSMUSG00000004768	-0.699141	0.134819	0.925434
ENSMUSG00000056938	-0.429792	0.135123	0.927035
ENSMUSG00000049090	-1.10695	0.135293	0.927151
ENSMUSG00000056978	-0.706794	0.135335	0.927151
ENSMUSG00000020248	0.790174	0.135353	0.927151
ENSMUSG00000029810	-0.992681	0.135545	0.927247
ENSMUSG00000061136	0.747675	0.135553	0.927247
ENSMUSG00000060678	-2.24259	0.135597	0.927247
ENSMUSG00000094050	-2.46389	0.13573	0.927247
ENSMUSG00000003038	-0.269436	0.135759	0.927247
ENSMUSG00000031666	-0.641268	0.135938	0.927247
ENSMUSG00000055725	-0.294773	0.135986	0.927247
ENSMUSG00000011960	0.677854	0.136052	0.927247
ENSMUSG00000021065	0.0633583	0.13606	0.927247
ENSMUSG00000027848	-1.71049	0.136075	0.927247
ENSMUSG00000007815	0.262509	0.136368	0.927725
ENSMUSG00000040964	-0.228629	0.136382	0.927725
ENSMUSG00000032263	0.336853	0.136402	0.927725
ENSMUSG00000103137	0.0520734	0.136428	0.927725
ENSMUSG00000111191	2.6179	0.136785	0.929667
ENSMUSG00000036086	0.936663	0.13687	0.929711
ENSMUSG00000024371	0.0666493	0.136964	0.929711
ENSMUSG00000040848	-0.633333	0.137044	0.929711
ENSMUSG00000000673	-0.507349	0.137124	0.929711
ENSMUSG00000070644	-0.738976	0.137146	0.929711
ENSMUSG00000026956	-1.71002	0.13742	0.930447
ENSMUSG00000030431	-1.28733	0.137466	0.930447
ENSMUSG00000017453	-0.113908	0.137494	0.930447
ENSMUSG00000029304	1.63924	0.137539	0.930447
ENSMUSG00000038780	-0.200559	0.137696	0.930524
ENSMUSG00000020092	-0.644838	0.137764	0.930524
ENSMUSG00000025732	-1.14041	0.137805	0.930524
ENSMUSG00000006378	-0.901073	0.137844	0.930524
ENSMUSG00000029346	-0.624307	0.13792	0.930524
ENSMUSG00000037622	-0.765126	0.137976	0.930524
ENSMUSG00000034422	0.668938	0.138293	0.932178
ENSMUSG00000044378	-0.014595	0.138528	0.933284
ENSMUSG00000026858	-0.112982	0.138615	0.933389
ENSMUSG00000035504	-0.742431	0.138786	0.933437
ENSMUSG00000003072	-0.783099	0.138829	0.933437
ENSMUSG00000049971	-0.157212	0.138836	0.933437
ENSMUSG00000070960	-0.670257	0.13898	0.933923
ENSMUSG00000024913	-0.372423	0.139166	0.93402
ENSMUSG00000107002	-0.951712	0.139237	0.93402
ENSMUSG00000002897	-0.217263	0.139307	0.93402
ENSMUSG00000022555	-0.665046	0.13947	0.93402
ENSMUSG00000043870	0.0115372	0.139641	0.93402
ENSMUSG00000069515	-1.38528	0.139686	0.93402
ENSMUSG00000035836	0.858897	0.139726	0.93402
ENSMUSG00000015357	-0.518527	0.140037	0.93402
ENSMUSG00000017390	0.225252	0.14004	0.93402
ENSMUSG00000064899	-2.19382	0.140049	0.93402
ENSMUSG00000116562	-1.33087	0.140062	0.93402
ENSMUSG00000033685	-0.633927	0.140086	0.93402
ENSMUSG00000063694	0.704712	0.140168	0.93402
ENSMUSG00000002031	-0.590263	0.140197	0.93402
ENSMUSG00000068855	-1.31336	0.140199	0.93402
ENSMUSG00000074254	1.20308	0.140265	0.93402
ENSMUSG00000022217	-0.828268	0.140411	0.93402
ENSMUSG00000026234	-0.121854	0.140447	0.93402
ENSMUSG00000082141	1.00458	0.140473	0.93402
ENSMUSG00000114167	0.608035	0.140554	0.93402
ENSMUSG00000025323	-0.01089	0.140608	0.93402
ENSMUSG00000097790	1.91936	0.140714	0.93402
ENSMUSG00000023892	0.810046	0.140776	0.93402
ENSMUSG00000024308	-0.71717	0.140876	0.93402
ENSMUSG00000009894	-0.0537821	0.140926	0.93402
ENSMUSG00000054051	0.711855	0.140938	0.93402
ENSMUSG00000082575	-0.421441	0.141048	0.93402
ENSMUSG00000020876	-1.06018	0.141076	0.93402
ENSMUSG00000025651	-0.700966	0.14112	0.93402
ENSMUSG00000070605	2.14773	0.141189	0.93402
ENSMUSG00000025372	-1.02854	0.141308	0.93402
ENSMUSG00000030004	-0.334624	0.14133	0.93402
ENSMUSG00000063015	-0.418776	0.141443	0.93402
ENSMUSG00000029432	0.628141	0.141453	0.93402
ENSMUSG00000030469	0.707174	0.14149	0.93402
ENSMUSG00000009575	0.56713	0.141602	0.934286
ENSMUSG00000038335	0.310832	0.141704	0.934491
ENSMUSG00000062619	-1.18727	0.141832	0.934866
ENSMUSG00000040929	1.32937	0.142013	0.935412
ENSMUSG00000013787	-0.422843	0.142126	0.935412
ENSMUSG00000020850	-0.700777	0.142129	0.935412
ENSMUSG00000051098	1.41868	0.142316	0.93617
ENSMUSG00000022032	1.07402	0.1425	0.936772
ENSMUSG00000028954	0.134327	0.142551	0.936772
ENSMUSG00000024037	-0.822698	0.142858	0.937437
ENSMUSG00000046897	0.292103	0.14287	0.937437
ENSMUSG00000024817	0.575492	0.142889	0.937437
ENSMUSG00000026457	-0.272174	0.143006	0.937437
ENSMUSG00000002346	-0.505701	0.14301	0.937437
[truncated: 47,911 more rows]

## Sheet: Kidney
SUPPLEMENTAL TABLE 8 - ER STRESS INDUCED GENES WITH GENOTYPE EFFECT
Ensembl ID	Log2FoldChange	P-value	P-adj
ENSMUSG00000029826	1.5065	6.90625e-18	1.16191e-13
ENSMUSG00000116919	-3.02426	8.52782e-14	7.1736e-10
ENSMUSG00000020044	1.73219	7.20595e-13	4.0411e-09
ENSMUSG00000074971	-1.48983	1.87857e-12	7.90127e-09
ENSMUSG00000040010	-2.10235	2.958e-11	9.95308e-08
ENSMUSG00000036330	0.967376	7.53903e-11	2.11395e-07
ENSMUSG00000046607	-3.78783	4.74463e-10	1.14034e-06
ENSMUSG00000015542	1.36144	4.76579e-09	1.00225e-05
ENSMUSG00000031765	0.210592	9.03626e-09	1.53222e-05
ENSMUSG00000034006	-0.543389	9.10737e-09	1.53222e-05
ENSMUSG00000019715	0.895843	1.1061e-08	1.69174e-05
ENSMUSG00000026483	-0.337223	2.4061e-08	3.37335e-05
ENSMUSG00000030268	1.37657	6.04616e-08	7.52668e-05
ENSMUSG00000048281	-0.50375	6.26328e-08	7.52668e-05
ENSMUSG00000063415	-1.92288	1.65038e-07	0.000178027
ENSMUSG00000039234	0.666999	1.69308e-07	0.000178027
ENSMUSG00000030850	0.637629	2.78876e-07	0.000275988
ENSMUSG00000111932	-2.61714	3.14581e-07	0.000290818
ENSMUSG00000022636	1.01457	3.29765e-07	0.000290818
ENSMUSG00000020423	-0.822063	3.45718e-07	0.000290818
ENSMUSG00000081704	-0.226203	4.23154e-07	0.000339007
ENSMUSG00000005124	1.3934	5.40331e-07	0.000413206
ENSMUSG00000036585	0.277034	1.01134e-06	0.000739771
ENSMUSG00000084325	-2.20244	1.07483e-06	0.000753455
ENSMUSG00000039653	-1.85307	1.18658e-06	0.000761075
ENSMUSG00000032724	-0.674838	1.24649e-06	0.000761075
ENSMUSG00000048578	0.950136	1.27478e-06	0.000761075
ENSMUSG00000053398	-0.261526	1.29201e-06	0.000761075
ENSMUSG00000039047	0.83839	1.31189e-06	0.000761075
ENSMUSG00000082341	-4.31716	2.11947e-06	0.0011886
ENSMUSG00000029201	0.880503	2.44558e-06	0.00132724
ENSMUSG00000110755	1.18597	2.57937e-06	0.0013561
ENSMUSG00000082665	0.194656	3.0666e-06	0.00156341
ENSMUSG00000041372	0.179484	3.85386e-06	0.00190698
ENSMUSG00000020733	1.25581	4.22618e-06	0.00203146
ENSMUSG00000022010	0.268503	4.63499e-06	0.00216609
ENSMUSG00000002944	0.962535	5.97565e-06	0.00271715
ENSMUSG00000021477	1.03326	7.68467e-06	0.00340229
ENSMUSG00000029193	1.11022	8.17917e-06	0.00344947
ENSMUSG00000020064	0.393556	8.27329e-06	0.00344947
ENSMUSG00000001467	0.940444	8.45719e-06	0.00344947
ENSMUSG00000061808	0.884405	8.61136e-06	0.00344947
ENSMUSG00000022369	-0.991324	1.06285e-05	0.00415847
ENSMUSG00000002332	0.799613	1.24678e-05	0.00476723
ENSMUSG00000006517	1.04667	1.47059e-05	0.00549803
ENSMUSG00000003623	0.908272	1.54921e-05	0.00566605
ENSMUSG00000091813	1.85742	1.67438e-05	0.00598465
ENSMUSG00000029752	-0.200756	1.70746e-05	0.00598465
ENSMUSG00000055681	0.956868	1.77545e-05	0.00609595
ENSMUSG00000022967	-0.239425	2.07154e-05	0.00697032
ENSMUSG00000024866	1.77567	2.11988e-05	0.00699311
ENSMUSG00000034709	0.619903	2.42937e-05	0.00785996
ENSMUSG00000106963	-1.43613	2.79329e-05	0.00886684
ENSMUSG00000101431	-0.677403	2.91188e-05	0.00907214
ENSMUSG00000021697	-0.060304	3.0008e-05	0.00917917
ENSMUSG00000078612	-1.34314	3.42668e-05	0.0102947
ENSMUSG00000030538	0.88191	3.61831e-05	0.0106797
ENSMUSG00000079263	-1.54465	4.10908e-05	0.0119192
ENSMUSG00000050097	1.78127	4.29216e-05	0.0122392
ENSMUSG00000038213	-0.0807196	4.40854e-05	0.0123615
ENSMUSG00000069520	0.605914	4.61191e-05	0.0127198
ENSMUSG00000000673	1.36222	4.72304e-05	0.0128162
ENSMUSG00000021416	1.13484	4.8172e-05	0.0128552
ENSMUSG00000027908	0.977355	4.90304e-05	0.0128552
ENSMUSG00000020256	-1.18057	4.96665e-05	0.0128552
ENSMUSG00000081887	-1.07215	5.2505e-05	0.013384
ENSMUSG00000083160	-3.30788	5.85601e-05	0.0145978
ENSMUSG00000074071	-0.169686	5.90019e-05	0.0145978
ENSMUSG00000024357	0.904265	6.07923e-05	0.0148227
ENSMUSG00000024580	0.481321	6.45745e-05	0.01552
ENSMUSG00000025503	1.02557	7.23272e-05	0.0171385
ENSMUSG00000114443	-1.39195	7.86143e-05	0.0181389
ENSMUSG00000027737	-2.73964	7.9988e-05	0.0181389
ENSMUSG00000048388	1.11633	8.06296e-05	0.0181389
ENSMUSG00000022174	0.669949	8.08619e-05	0.0181389
ENSMUSG00000027822	0.697337	8.30343e-05	0.0183812
ENSMUSG00000022428	1.6179	9.92757e-05	0.0213391
ENSMUSG00000110126	-1.02123	9.97795e-05	0.0213391
ENSMUSG00000050248	-0.225706	0.000100368	0.0213391
ENSMUSG00000022244	1.3314	0.00010147	0.0213391
ENSMUSG00000038527	1.2666	0.000107728	0.0223756
ENSMUSG00000025950	1.54376	0.000111695	0.022579
ENSMUSG00000030316	-0.235717	0.00011273	0.022579
ENSMUSG00000031884	1.44764	0.000112734	0.022579
ENSMUSG00000034271	-0.540993	0.000118786	0.0235113
ENSMUSG00000040728	-0.437544	0.000128686	0.0246824
ENSMUSG00000015451	1.28287	0.000128756	0.0246824
ENSMUSG00000030827	-3.76003	0.000130179	0.0246824
ENSMUSG00000037847	1.21323	0.000130571	0.0246824
ENSMUSG00000059343	3.5065	0.000132144	0.024702
ENSMUSG00000099413	-0.297446	0.000137283	0.0253807
ENSMUSG00000029103	0.965262	0.000141569	0.0258887
ENSMUSG00000030298	1.03691	0.000148168	0.0268041
ENSMUSG00000031762	0.0303146	0.000159683	0.0285799
ENSMUSG00000025347	0.869647	0.000176825	0.0313147
ENSMUSG00000023044	1.15468	0.000192379	0.0337144
ENSMUSG00000031725	0.808306	0.000194586	0.0337497
ENSMUSG00000021838	-1.18374	0.000223943	0.0382043
ENSMUSG00000030717	-0.895278	0.000224811	0.0382043
ENSMUSG00000038742	-2.44484	0.000232713	0.0391516
ENSMUSG00000037509	-1.75321	0.00024271	0.0404292
ENSMUSG00000061825	1.50456	0.000248474	0.0409835
ENSMUSG00000087141	0.425453	0.000251556	0.0410892
ENSMUSG00000019718	-0.0850412	0.00025926	0.0419403
ENSMUSG00000081633	-1.7574	0.000262179	0.0420086
ENSMUSG00000042215	0.916925	0.000269871	0.0428331
ENSMUSG00000082043	-3.00832	0.000278878	0.0438489
ENSMUSG00000032492	1.05955	0.00030449	0.0471748
ENSMUSG00000035105	0.547596	0.000305638	0.0471748
ENSMUSG00000075602	0.257653	0.000308946	0.0472116
ENSMUSG00000024529	-1.85924	0.000311489	0.0472116
ENSMUSG00000028834	0.664226	0.000326468	0.0484999
ENSMUSG00000053581	0.706723	0.000329804	0.0484999
ENSMUSG00000062151	0.347692	0.000330226	0.0484999
ENSMUSG00000004535	0.520719	0.00033152	0.0484999
ENSMUSG00000021286	-0.098136	0.000336549	0.0488112
ENSMUSG00000040472	1.07786	0.00034681	0.0498695
ENSMUSG00000027282	0.620412	0.000352618	0.050275
ENSMUSG00000032047	0.92931	0.000369506	0.0519106
ENSMUSG00000040339	0.410471	0.000370261	0.0519106
ENSMUSG00000001054	0.702414	0.000376468	0.0523447
ENSMUSG00000081732	-1.83844	0.000391969	0.0540532
ENSMUSG00000081664	-3.17756	0.000397101	0.0543157
ENSMUSG00000025402	-0.831354	0.000406075	0.0550952
ENSMUSG00000046722	0.765534	0.000417181	0.0557237
ENSMUSG00000041440	0.859127	0.000417332	0.0557237
ENSMUSG00000030994	-1.26513	0.000450944	0.0597377
ENSMUSG00000029161	1.12973	0.000469498	0.0609688
ENSMUSG00000032434	0.753909	0.000469966	0.0609688
ENSMUSG00000008035	0.613513	0.000471109	0.0609688
ENSMUSG00000060969	0.945218	0.000488763	0.0627706
ENSMUSG00000091363	-1.4248	0.000498091	0.0632043
ENSMUSG00000013611	0.979391	0.000500634	0.0632043
ENSMUSG00000063730	1.30323	0.00050351	0.0632043
ENSMUSG00000030945	0.989595	0.000509363	0.0632043
ENSMUSG00000021750	0.858913	0.000513203	0.0632043
ENSMUSG00000071711	1.04671	0.000515664	0.0632043
ENSMUSG00000087613	1.79458	0.000521542	0.0632043
ENSMUSG00000028410	0.845585	0.000522194	0.0632043
ENSMUSG00000003423	0.940681	0.000531889	0.0639179
ENSMUSG00000028132	0.395803	0.000541322	0.0645901
ENSMUSG00000048538	0.938603	0.000553533	0.0653291
ENSMUSG00000028085	0.910789	0.000555282	0.0653291
ENSMUSG00000024313	1.11289	0.000569017	0.0664801
ENSMUSG00000040570	0.296324	0.000575838	0.0668131
ENSMUSG00000032715	-1.74757	0.000582393	0.0671108
ENSMUSG00000025731	0.948505	0.000617194	0.0706372
ENSMUSG00000016552	0.578369	0.000628131	0.0714032
ENSMUSG00000072662	0.608434	0.00064095	0.0720277
ENSMUSG00000115458	1.66172	0.000645862	0.0720277
ENSMUSG00000054027	-1.26835	0.000646469	0.0720277
ENSMUSG00000025130	0.987531	0.000650918	0.0720464
ENSMUSG00000030062	0.900144	0.000656972	0.0722411
ENSMUSG00000110808	-5.36647	0.000661686	0.072287
ENSMUSG00000024487	0.723165	0.000674153	0.0731739
ENSMUSG00000046598	1.09785	0.000681729	0.0735218
ENSMUSG00000091730	-2.47029	0.000686425	0.0735567
ENSMUSG00000047963	0.346088	0.000691245	0.0736044
ENSMUSG00000022571	1.05846	0.000705051	0.0746024
ENSMUSG00000038604	-1.15298	0.000730083	0.0767682
ENSMUSG00000039041	0.821916	0.000781476	0.0816618
ENSMUSG00000020620	-0.931934	0.000799996	0.0830811
ENSMUSG00000022351	0.730349	0.000823499	0.0849973
ENSMUSG00000048772	1.24083	0.00083118	0.0852669
ENSMUSG00000042988	1.475	0.00085604	0.087285
ENSMUSG00000052520	0.878518	0.000874944	0.0875007
ENSMUSG00000026348	0.656331	0.000879845	0.0875007
ENSMUSG00000102442	1.6838	0.000882461	0.0875007
ENSMUSG00000074264	-0.881705	0.000886797	0.0875007
ENSMUSG00000020593	0.864104	0.000890064	0.0875007
ENSMUSG00000038497	0.846671	0.000897148	0.0875007
ENSMUSG00000052415	0.45095	0.000905787	0.0875007
ENSMUSG00000028378	1.00973	0.000906253	0.0875007
ENSMUSG00000031958	1.21054	0.000908599	0.0875007
ENSMUSG00000040270	-0.659761	0.000910166	0.0875007
ENSMUSG00000042041	2.68672	0.000934636	0.0893427
ENSMUSG00000069733	-0.198111	0.000950906	0.0902468
ENSMUSG00000026628	-1.54853	0.000954823	0.0902468
ENSMUSG00000000253	0.940365	0.0009676	0.0903784
ENSMUSG00000044986	1.33491	0.00097654	0.0903784
ENSMUSG00000039224	-4.28417	0.000979928	0.0903784
ENSMUSG00000070730	0.774473	0.00098284	0.0903784
ENSMUSG00000054920	0.436664	0.000983075	0.0903784
ENSMUSG00000030763	0.515027	0.00102534	0.0937521
ENSMUSG00000038298	1.16809	0.00103257	0.0938761
ENSMUSG00000028862	-1.29913	0.00103786	0.0938761
ENSMUSG00000036478	-0.544946	0.00106709	0.0956369
ENSMUSG00000058216	-3.16038	0.0010687	0.0956369
ENSMUSG00000032353	1.05396	0.00107841	0.0959958
ENSMUSG00000110989	-3.00945	0.0010845	0.0960297
ENSMUSG00000026627	0.659401	0.00110367	0.0972158
ENSMUSG00000023243	0.92115	0.00113493	0.0994483
ENSMUSG00000012187	1.11296	0.00116515	0.101568
ENSMUSG00000062995	-0.625948	0.00119971	0.104041
ENSMUSG00000040359	0.30681	0.00122047	0.104774
ENSMUSG00000029122	0.283699	0.00122242	0.104774
ENSMUSG00000085566	-0.234193	0.00122685	0.104774
ENSMUSG00000044367	0.898454	0.00124311	0.105124
ENSMUSG00000045752	0.689076	0.0012444	0.105124
ENSMUSG00000047746	1.36533	0.00124969	0.105124
ENSMUSG00000033488	1.03954	0.00125683	0.105198
ENSMUSG00000023284	0.706885	0.00128119	0.106707
ENSMUSG00000026399	0.864441	0.00132435	0.109758
ENSMUSG00000020829	1.03632	0.00135022	0.111353
ENSMUSG00000107411	-2.23166	0.00136522	0.112041
ENSMUSG00000028600	0.528378	0.00137732	0.112485
ENSMUSG00000029007	0.66063	0.0014098	0.113542
ENSMUSG00000032359	0.809606	0.0014098	0.113542
ENSMUSG00000022451	0.610802	0.001419	0.113542
ENSMUSG00000073471	0.541151	0.00142151	0.113542
ENSMUSG00000041828	-0.556897	0.001424	0.113542
ENSMUSG00000021751	0.829543	0.00144157	0.114401
ENSMUSG00000030603	0.797855	0.00145467	0.114899
ENSMUSG00000003546	0.814714	0.00146865	0.11546
ENSMUSG00000063931	1.10081	0.00153385	0.120026
ENSMUSG00000015027	1.03208	0.00155295	0.120958
ENSMUSG00000030209	-2.39515	0.00156602	0.12126
ENSMUSG00000115516	-0.580436	0.00157271	0.12126
ENSMUSG00000057069	0.194603	0.00157845	0.12126
ENSMUSG00000025574	-0.591155	0.00160048	0.122393
ENSMUSG00000028836	0.914268	0.00163842	0.124727
ENSMUSG00000040272	0.234312	0.00169374	0.128358
ENSMUSG00000027597	0.835157	0.00173073	0.130573
ENSMUSG00000022206	0.302888	0.00175037	0.131465
ENSMUSG00000004394	0.903915	0.00176809	0.132206
ENSMUSG00000006345	1.14267	0.00177665	0.132258
ENSMUSG00000028199	0.826311	0.00179019	0.132285
ENSMUSG00000002475	0.879031	0.00179531	0.132285
ENSMUSG00000025795	-0.00388368	0.0018006	0.132285
ENSMUSG00000028614	-0.204155	0.0018203	0.132483
ENSMUSG00000027882	0.459323	0.00183268	0.132483
ENSMUSG00000066829	0.662162	0.00183296	0.132483
ENSMUSG00000050912	-0.240958	0.00183479	0.132483
ENSMUSG00000047040	0.46464	0.00191056	0.137364
ENSMUSG00000072664	0.749961	0.00193538	0.138557
ENSMUSG00000039463	0.845871	0.00196617	0.140164
ENSMUSG00000055850	0.890987	0.00200627	0.142352
ENSMUSG00000008892	0.446657	0.00201378	0.142352
ENSMUSG00000001827	0.862551	0.00209117	0.147204
ENSMUSG00000053094	0.345525	0.00212521	0.148977
ENSMUSG00000115852	0.416584	0.00217398	0.151726
ENSMUSG00000039208	0.897604	0.00218246	0.151726
ENSMUSG00000020601	0.596168	0.00220715	0.152811
ENSMUSG00000028964	0.678464	0.00223219	0.153912
ENSMUSG00000041891	0.67306	0.00231778	0.158619
ENSMUSG00000040850	0.577212	0.00233888	0.158619
ENSMUSG00000048087	0.819086	0.00233978	0.158619
ENSMUSG00000063268	0.857525	0.00234085	0.158619
ENSMUSG00000002059	0.884733	0.00234761	0.158619
ENSMUSG00000074207	1.26012	0.00236946	0.159455
ENSMUSG00000005951	0.677742	0.0024538	0.163562
ENSMUSG00000019852	0.336399	0.00245642	0.163562
ENSMUSG00000062908	0.747521	0.00245965	0.163562
ENSMUSG00000037887	-1.33505	0.00249031	0.164949
ENSMUSG00000022262	1.25941	0.00253798	0.167447
ENSMUSG00000025612	0.549382	0.00259018	0.170224
ENSMUSG00000027610	0.933269	0.00266313	0.17421
ENSMUSG00000041654	0.898518	0.00268387	0.17421
ENSMUSG00000027429	0.715672	0.00268446	0.17421
ENSMUSG00000040532	0.839013	0.00269226	0.17421
ENSMUSG00000083207	-1.82423	0.00280195	0.180613
ENSMUSG00000074170	0.778377	0.00283437	0.182006
ENSMUSG00000024538	0.730789	0.00285692	0.182423
ENSMUSG00000017009	0.741172	0.00286256	0.182423
ENSMUSG00000032309	0.642876	0.00288564	0.182746
ENSMUSG00000030347	0.75667	0.00288935	0.182746
ENSMUSG00000029101	0.338723	0.00291391	0.183609
ENSMUSG00000024640	-0.399378	0.00295332	0.185215
ENSMUSG00000054619	0.952336	0.00297117	0.185215
ENSMUSG00000036834	-0.96089	0.00297242	0.185215
ENSMUSG00000020877	1.19138	0.00300823	0.186442
ENSMUSG00000035376	0.723245	0.00301428	0.186442
ENSMUSG00000025534	1.03476	0.00305184	0.188074
ENSMUSG00000022066	0.627702	0.00306515	0.188204
ENSMUSG00000030674	0.919068	0.00309377	0.189271
ENSMUSG00000022210	0.702436	0.00312879	0.190064
ENSMUSG00000039929	-0.185428	0.00313162	0.190064
ENSMUSG00000034285	0.772593	0.00314063	0.190064
ENSMUSG00000095159	1.31111	0.00321244	0.193714
ENSMUSG00000030905	0.860923	0.00323346	0.194284
ENSMUSG00000021278	0.817569	0.00325049	0.194613
ENSMUSG00000031168	0.810145	0.00326813	0.194935
ENSMUSG00000032105	1.16871	0.00327904	0.194935
ENSMUSG00000020051	1.19474	0.00337591	0.199987
ENSMUSG00000028716	0.665664	0.0034019	0.20082
ENSMUSG00000009092	-1.49202	0.0034484	0.202853
ENSMUSG00000061742	0.837496	0.00347247	0.203557
ENSMUSG00000000420	0.678446	0.00355453	0.207644
ENSMUSG00000028757	0.872724	0.00360792	0.210034
ENSMUSG00000079494	0.977436	0.00367749	0.212395
ENSMUSG00000002808	0.83397	0.00369123	0.212395
ENSMUSG00000041313	-1.04814	0.00370333	0.212395
ENSMUSG00000032932	0.669073	0.00371729	0.212395
ENSMUSG00000025479	1.02633	0.00372556	0.212395
ENSMUSG00000040966	1.15617	0.0037308	0.212395
ENSMUSG00000032418	0.630201	0.00373686	0.212395
ENSMUSG00000039519	1.25813	0.00375946	0.21295
ENSMUSG00000110715	0.674801	0.00377329	0.21295
ENSMUSG00000032978	1.08756	0.0037846	0.21295
ENSMUSG00000056131	0.731499	0.00381015	0.213081
ENSMUSG00000032369	0.443344	0.00381225	0.213081
ENSMUSG00000037916	0.865519	0.00384931	0.21444
ENSMUSG00000031232	0.761309	0.00388212	0.215554
ENSMUSG00000025487	0.954114	0.00393504	0.217773
ENSMUSG00000031517	0.760973	0.00396738	0.218843
ENSMUSG00000084013	0.825935	0.00408075	0.224361
ENSMUSG00000040675	-1.38952	0.00415758	0.227841
ENSMUSG00000005510	0.726558	0.00422848	0.228302
ENSMUSG00000038704	1.09476	0.00424728	0.228302
ENSMUSG00000081059	-3.0985	0.00425036	0.228302
ENSMUSG00000114488	2.561	0.00425624	0.228302
ENSMUSG00000022043	-0.0939556	0.00425648	0.228302
ENSMUSG00000031482	0.223802	0.00425677	0.228302
ENSMUSG00000020496	0.684467	0.00427158	0.228302
ENSMUSG00000021484	0.696387	0.0042747	0.228302
ENSMUSG00000033793	0.599912	0.00429987	0.228302
ENSMUSG00000021376	0.76645	0.00430411	0.228302
ENSMUSG00000005667	-0.196654	0.00433765	0.228302
ENSMUSG00000025747	0.962416	0.00434206	0.228302
ENSMUSG00000024386	1.07546	0.00435251	0.228302
ENSMUSG00000113219	-2.23201	0.00436827	0.228302
ENSMUSG00000108884	-0.514294	0.0043831	0.228302
ENSMUSG00000108518	0.274057	0.00438312	0.228302
ENSMUSG00000020549	0.414522	0.0044068	0.228827
ENSMUSG00000020484	0.596546	0.00444236	0.229964
ENSMUSG00000083512	-1.53135	0.00448527	0.231473
ENSMUSG00000055723	-0.71947	0.00453778	0.233467
ENSMUSG00000004462	-0.170429	0.0046144	0.235793
ENSMUSG00000060798	0.284126	0.00465475	0.235793
ENSMUSG00000003559	0.775612	0.00465655	0.235793
ENSMUSG00000018677	0.857454	0.00470033	0.235793
ENSMUSG00000033021	0.611724	0.00470103	0.235793
ENSMUSG00000038173	0.880987	0.00472738	0.235793
ENSMUSG00000024486	-0.585937	0.0047548	0.235793
ENSMUSG00000019737	-0.0205759	0.00476195	0.235793
ENSMUSG00000023914	1.13931	0.00477078	0.235793
ENSMUSG00000004460	0.816423	0.00477337	0.235793
ENSMUSG00000075705	0.992862	0.00477381	0.235793
ENSMUSG00000078877	-0.629226	0.00478387	0.235793
ENSMUSG00000024150	0.906125	0.00480317	0.235793
ENSMUSG00000083700	-1.9136	0.00480412	0.235793
ENSMUSG00000026819	1.54155	0.00481053	0.235793
ENSMUSG00000031490	-0.368198	0.00481174	0.235793
ENSMUSG00000024650	1.35043	0.00482126	0.235793
ENSMUSG00000033629	0.619415	0.00484999	0.236002
ENSMUSG00000036752	1.15607	0.00485358	0.236002
ENSMUSG00000030082	0.695137	0.00490525	0.237827
ENSMUSG00000006299	0.729004	0.00499586	0.241524
ENSMUSG00000058914	1.06163	0.00503703	0.242816
ENSMUSG00000001642	0.654519	0.00507811	0.243471
ENSMUSG00000095300	1.3321	0.00507956	0.243471
ENSMUSG00000031532	0.846967	0.00521391	0.249201
ENSMUSG00000112428	4.05923	0.00523143	0.24933
ENSMUSG00000037348	1.14327	0.00528591	0.250834
ENSMUSG00000020946	0.765575	0.0052928	0.250834
ENSMUSG00000019861	0.50274	0.00533179	0.251972
ENSMUSG00000052214	0.630037	0.00534869	0.252063
ENSMUSG00000057228	0.801061	0.00539752	0.253653
ENSMUSG00000085208	0.74373	0.00542815	0.254224
ENSMUSG00000047617	0.431453	0.00546561	0.254224
ENSMUSG00000042097	0.603494	0.00546942	0.254224
ENSMUSG00000024953	0.909375	0.00547849	0.254224
ENSMUSG00000053038	0.709536	0.00548522	0.254224
ENSMUSG00000081159	3.36321	0.00565342	0.2613
ENSMUSG00000109093	0.0886116	0.00571756	0.262733
ENSMUSG00000028932	0.602727	0.00571881	0.262733
ENSMUSG00000038224	1.13644	0.00574609	0.262733
ENSMUSG00000022546	1.18529	0.00576663	0.262733
ENSMUSG00000022261	0.763774	0.00578182	0.262733
ENSMUSG00000003813	0.695463	0.00578236	0.262733
ENSMUSG00000021065	0.714505	0.00580086	0.262733
ENSMUSG00000015083	0.960304	0.00580937	0.262733
ENSMUSG00000034570	0.959879	0.00590268	0.266238
ENSMUSG00000021335	0.82474	0.00604268	0.271824
ENSMUSG00000005364	-1.08499	0.00607429	0.272517
ENSMUSG00000022136	0.630258	0.00616406	0.275809
ENSMUSG00000020697	0.331508	0.00621428	0.277319
ENSMUSG00000034126	0.477174	0.00623388	0.277457
ENSMUSG00000018287	0.840724	0.00625283	0.277566
ENSMUSG00000049152	0.766236	0.00632757	0.280145
ENSMUSG00000073406	-1.15507	0.0063541	0.280581
ENSMUSG00000028571	0.969911	0.00643801	0.283533
ENSMUSG00000089735	-1.36284	0.00645465	0.283533
ENSMUSG00000028792	0.877934	0.00648572	0.284156
ENSMUSG00000070044	0.609234	0.00665344	0.290747
ENSMUSG00000032332	0.370068	0.0066888	0.291535
ENSMUSG00000030800	1.19686	0.0067114	0.291764
ENSMUSG00000041052	0.935158	0.00675362	0.292842
ENSMUSG00000071035	0.766408	0.00679605	0.293883
ENSMUSG00000114934	-1.36531	0.00683145	0.293883
ENSMUSG00000002769	0.782263	0.00683206	0.293883
ENSMUSG00000033634	0.821687	0.00684748	0.293883
ENSMUSG00000084077	-3.15661	0.00694908	0.297484
ENSMUSG00000021901	0.550236	0.00696931	0.297593
ENSMUSG00000026617	0.703002	0.00703662	0.299092
ENSMUSG00000082361	0.922071	0.00706672	0.299092
ENSMUSG00000068739	0.587178	0.00706933	0.299092
ENSMUSG00000029802	0.663743	0.00707562	0.299092
ENSMUSG00000048911	0.334872	0.00712641	0.299092
ENSMUSG00000024912	-3.2489	0.00715293	0.299092
ENSMUSG00000055312	0.790635	0.00715528	0.299092
ENSMUSG00000001794	0.869072	0.00716065	0.299092
ENSMUSG00000039158	-1.09055	0.00716442	0.299092
ENSMUSG00000113773	-3.58947	0.00718346	0.299145
ENSMUSG00000039183	0.855023	0.00727453	0.301922
ENSMUSG00000060860	0.807799	0.00728604	0.301922
ENSMUSG00000004508	0.458449	0.0073173	0.30243
ENSMUSG00000021228	-1.23525	0.0073414	0.30243
ENSMUSG00000026664	0.653774	0.00738598	0.30243
ENSMUSG00000066800	-0.972218	0.00739171	0.30243
ENSMUSG00000024036	-1.82963	0.00740254	0.30243
ENSMUSG00000003072	0.722549	0.00741021	0.30243
ENSMUSG00000053040	0.319815	0.00742413	0.30243
ENSMUSG00000024135	0.556054	0.00755841	0.307156
ENSMUSG00000028917	0.466422	0.00772299	0.313088
ENSMUSG00000042364	0.00231608	0.00776265	0.31394
ENSMUSG00000022026	0.123443	0.00792788	0.319853
ENSMUSG00000020321	0.936209	0.00795701	0.32023
ENSMUSG00000106246	-1.76299	0.00799563	0.32023
ENSMUSG00000021993	0.683499	0.00801514	0.32023
ENSMUSG00000030557	-0.324353	0.00802394	0.32023
ENSMUSG00000032377	0.0501619	0.00803239	0.32023
ENSMUSG00000006519	1.00235	0.00809938	0.322137
ENSMUSG00000052456	0.848608	0.00817826	0.324507
ENSMUSG00000031634	0.594284	0.00822293	0.325512
ENSMUSG00000024143	-0.232028	0.00825149	0.325876
ENSMUSG00000114316	-2.62734	0.00830334	0.326286
ENSMUSG00000023832	1.13005	0.00831771	0.326286
ENSMUSG00000020781	0.140351	0.00832006	0.326286
ENSMUSG00000063590	1.18461	0.00845491	0.330803
ENSMUSG00000026600	0.248847	0.00852565	0.332797
ENSMUSG00000089809	-0.630843	0.00855451	0.332847
ENSMUSG00000050332	-0.0764225	0.0085665	0.332847
ENSMUSG00000020402	0.737589	0.0086785	0.335909
ENSMUSG00000025737	0.626064	0.00868522	0.335909
ENSMUSG00000031886	0.782339	0.00874107	0.336688
ENSMUSG00000066324	0.310295	0.00876114	0.336688
ENSMUSG00000031438	0.495676	0.00878181	0.336688
ENSMUSG00000076441	1.06419	0.00879395	0.336688
ENSMUSG00000115388	-1.43541	0.00880545	0.336688
ENSMUSG00000046840	1.0481	0.00887936	0.338337
ENSMUSG00000021192	0.314331	0.00888879	0.338337
ENSMUSG00000047728	0.206139	0.00893892	0.339169
ENSMUSG00000020708	0.730122	0.00895683	0.339169
ENSMUSG00000037049	0.710208	0.00897382	0.339169
ENSMUSG00000067106	0.780667	0.00901606	0.339169
ENSMUSG00000024253	0.640015	0.00902395	0.339169
ENSMUSG00000002107	-0.655437	0.0090316	0.339169
ENSMUSG00000097715	0.0570636	0.00908441	0.34036
ENSMUSG00000017631	-0.0937623	0.00912165	0.34036
ENSMUSG00000026202	1.00325	0.00912402	0.34036
ENSMUSG00000034918	1.10318	0.00916496	0.341131
ENSMUSG00000108230	2.71683	0.00919934	0.341655
ENSMUSG00000003809	0.772293	0.00927121	0.342807
ENSMUSG00000081651	-1.69463	0.00928056	0.342807
ENSMUSG00000028967	0.236749	0.00929148	0.342807
ENSMUSG00000038299	0.68214	0.0093727	0.345047
ENSMUSG00000047509	0.907908	0.00945784	0.347421
ENSMUSG00000020840	0.588745	0.00952662	0.348046
ENSMUSG00000003299	0.734227	0.00952928	0.348046
ENSMUSG00000018983	0.382234	0.009542	0.348046
ENSMUSG00000097041	-4.80944	0.00956189	0.348046
ENSMUSG00000020258	0.985664	0.00959177	0.348046
ENSMUSG00000019877	0.53931	0.00961202	0.348046
ENSMUSG00000105995	1.44162	0.00965189	0.348046
ENSMUSG00000017929	0.872454	0.00969634	0.348046
ENSMUSG00000068328	0.598694	0.00970506	0.348046
ENSMUSG00000041797	-0.537056	0.009708	0.348046
ENSMUSG00000016018	0.488828	0.00971777	0.348046
ENSMUSG00000030884	0.756235	0.00972312	0.348046
ENSMUSG00000035885	0.820958	0.00986607	0.35232
ENSMUSG00000039438	1.1241	0.00988441	0.35232
ENSMUSG00000020387	0.334867	0.00997963	0.353912
ENSMUSG00000114529	-1.3158	0.00998284	0.353912
ENSMUSG00000005699	0.860122	0.00999218	0.353912
ENSMUSG00000018411	0.872218	0.0100898	0.355536
ENSMUSG00000021235	0.744612	0.0101216	0.355536
ENSMUSG00000100701	1.00931	0.0101729	0.355536
ENSMUSG00000024870	0.81702	0.0101893	0.355536
ENSMUSG00000022114	-0.51632	0.0101951	0.355536
ENSMUSG00000031604	0.054074	0.010214	0.355536
ENSMUSG00000030838	0.565896	0.0102349	0.355536
ENSMUSG00000046879	0.441357	0.0102356	0.355536
ENSMUSG00000015568	0.819104	0.0102419	0.355536
ENSMUSG00000035585	0.610095	0.0102493	0.355536
ENSMUSG00000110123	0.169246	0.010284	0.356003
ENSMUSG00000048076	0.541874	0.0103233	0.356158
ENSMUSG00000053317	1.25921	0.0103308	0.356158
ENSMUSG00000074261	0.940476	0.010372	0.356848
ENSMUSG00000032357	0.755509	0.0104474	0.358634
ENSMUSG00000021185	0.779531	0.0104746	0.358634
ENSMUSG00000114579	0.818679	0.0104879	0.358634
ENSMUSG00000058624	0.852334	0.0105143	0.358808
ENSMUSG00000032456	-0.18156	0.0105482	0.358817
ENSMUSG00000074064	0.887426	0.0105572	0.358817
ENSMUSG00000069805	1.14666	0.0106293	0.359731
ENSMUSG00000029311	0.853156	0.0106333	0.359731
ENSMUSG00000095463	0.597173	0.0106504	0.359731
ENSMUSG00000037780	1.34052	0.0106696	0.359731
ENSMUSG00000031853	-0.623244	0.0107816	0.362779
ENSMUSG00000038578	-0.141795	0.0109187	0.366658
ENSMUSG00000058355	0.658409	0.0109803	0.367994
ENSMUSG00000003814	1.03155	0.0110831	0.369828
ENSMUSG00000023456	0.868732	0.0110991	0.369828
ENSMUSG00000063063	1.39355	0.0111166	0.369828
ENSMUSG00000026029	0.483887	0.011123	0.369828
ENSMUSG00000111684	1.37589	0.0111782	0.370932
ENSMUSG00000066839	0.636804	0.0112533	0.371934
ENSMUSG00000052562	1.10304	0.0112629	0.371934
ENSMUSG00000017801	0.762435	0.0112747	0.371934
ENSMUSG00000026730	0.872494	0.0114445	0.376795
ENSMUSG00000020720	0.558495	0.0114841	0.37736
ENSMUSG00000019173	0.703721	0.0115209	0.377376
ENSMUSG00000069237	0.419893	0.011535	0.377376
ENSMUSG00000029563	-1.81345	0.0115652	0.377376
ENSMUSG00000029135	-0.798846	0.0115743	0.377376
ENSMUSG00000081816	-1.958	0.0116296	0.377746
ENSMUSG00000046082	1.22259	0.0116305	0.377746
ENSMUSG00000026260	0.742023	0.0117153	0.37958
ENSMUSG00000026188	0.233423	0.0117321	0.37958
ENSMUSG00000081104	-1.22044	0.0117595	0.379735
ENSMUSG00000085998	1.2707	0.0118297	0.380803
ENSMUSG00000022040	0.771588	0.0118379	0.380803
ENSMUSG00000067212	0.579623	0.011871	0.381141
ENSMUSG00000089712	-0.421919	0.0120586	0.386427
ENSMUSG00000025075	0.653208	0.0122347	0.390764
ENSMUSG00000019590	0.653774	0.0122404	0.390764
ENSMUSG00000023994	-0.130971	0.0123029	0.391355
ENSMUSG00000056305	0.602625	0.0123054	0.391355
ENSMUSG00000105506	-4.13371	0.0123415	0.39176
ENSMUSG00000071414	0.897526	0.0124484	0.391978
ENSMUSG00000000594	0.842298	0.0124777	0.391978
ENSMUSG00000038775	0.988306	0.0124945	0.391978
ENSMUSG00000025651	0.808249	0.0125037	0.391978
ENSMUSG00000081729	0.955409	0.0125095	0.391978
ENSMUSG00000088609	0.0114676	0.0125162	0.391978
ENSMUSG00000033208	1.09319	0.0125311	0.391978
ENSMUSG00000017723	0.535517	0.0125376	0.391978
ENSMUSG00000063229	0.933711	0.012558	0.391978
ENSMUSG00000103801	-2.0344	0.0126096	0.392858
ENSMUSG00000024427	-0.480618	0.0126789	0.394032
ENSMUSG00000018846	0.375744	0.0126941	0.394032
ENSMUSG00000044734	0.115341	0.0127942	0.396409
ENSMUSG00000022365	0.525463	0.01282	0.396478
ENSMUSG00000019810	0.872125	0.012936	0.399187
ENSMUSG00000052712	0.573736	0.0129551	0.399187
ENSMUSG00000054733	0.813173	0.0129932	0.399631
ENSMUSG00000069008	0.926893	0.0130801	0.40157
ENSMUSG00000041355	0.821054	0.0131664	0.402906
ENSMUSG00000032839	0.243998	0.0131716	0.402906
ENSMUSG00000031781	0.675906	0.0132655	0.405044
ENSMUSG00000048277	0.851802	0.0133355	0.406444
ENSMUSG00000022508	-0.740459	0.0133866	0.406917
ENSMUSG00000038605	-0.363535	0.0134132	0.406917
ENSMUSG00000042460	0.541829	0.0134236	0.406917
ENSMUSG00000066513	-1.95322	0.0135243	0.409233
ENSMUSG00000021266	0.6844	0.0136147	0.410858
ENSMUSG00000004931	0.591074	0.013647	0.410858
ENSMUSG00000024896	0.502087	0.013663	0.410858
ENSMUSG00000097231	-1.58742	0.0136961	0.410858
ENSMUSG00000039682	0.809501	0.0137002	0.410858
ENSMUSG00000033533	0.990759	0.0137537	0.411061
ENSMUSG00000057554	0.519269	0.0137558	0.411061
ENSMUSG00000038510	0.953746	0.0138602	0.413447
ENSMUSG00000037010	-0.461212	0.0139144	0.41433
ENSMUSG00000039007	0.825458	0.0139688	0.415213
ENSMUSG00000046010	0.727018	0.0141107	0.418693
ENSMUSG00000031647	0.542824	0.0142685	0.422628
ENSMUSG00000000326	1.07025	0.0143564	0.424485
ENSMUSG00000028692	0.94549	0.014405	0.42506
ENSMUSG00000006599	0.468169	0.0144264	0.42506
ENSMUSG00000020134	-0.239718	0.0144555	0.425175
ENSMUSG00000079111	0.64661	0.0145001	0.425741
ENSMUSG00000032342	0.563343	0.0146103	0.427873
ENSMUSG00000108314	0.361995	0.0146236	0.427873
ENSMUSG00000035283	-1.35123	0.0147065	0.429551
ENSMUSG00000081483	-4.28993	0.0147697	0.430586
ENSMUSG00000089958	1.20426	0.0148256	0.430586
ENSMUSG00000089817	-1.16167	0.0148305	0.430586
ENSMUSG00000068823	0.4588	0.0148443	0.430586
ENSMUSG00000060376	1.0272	0.0148804	0.430891
ENSMUSG00000060131	-0.446824	0.0149645	0.431557
ENSMUSG00000081553	-1.25054	0.0149798	0.431557
ENSMUSG00000035637	0.734511	0.0149804	0.431557
ENSMUSG00000020430	0.410169	0.0150331	0.432241
ENSMUSG00000081208	-1.3847	0.0150674	0.432241
ENSMUSG00000010057	0.59702	0.0151444	0.432241
ENSMUSG00000028577	0.571056	0.0151671	0.432241
ENSMUSG00000054277	0.55412	0.0151816	0.432241
ENSMUSG00000027199	0.683354	0.0152059	0.432241
ENSMUSG00000029446	-0.155045	0.0152271	0.432241
ENSMUSG00000026248	0.298226	0.0152513	0.432241
ENSMUSG00000027173	0.664554	0.0153142	0.432241
ENSMUSG00000030826	-0.255827	0.0153323	0.432241
ENSMUSG00000046814	1.04715	0.0153481	0.432241
ENSMUSG00000031937	0.0361216	0.0153758	0.432241
ENSMUSG00000038650	0.879337	0.0154184	0.432241
ENSMUSG00000029162	0.799362	0.0154302	0.432241
ENSMUSG00000033735	0.686274	0.0154571	0.432241
ENSMUSG00000029810	0.90585	0.0154573	0.432241
ENSMUSG00000071640	0.263993	0.0154595	0.432241
ENSMUSG00000026220	1.12579	0.0154665	0.432241
ENSMUSG00000039450	0.971735	0.0156554	0.436431
ENSMUSG00000042747	0.855874	0.0156871	0.436431
ENSMUSG00000095199	0.0352841	0.0156943	0.436431
ENSMUSG00000021947	0.887625	0.0157621	0.437593
ENSMUSG00000050043	0.571324	0.0158025	0.437672
ENSMUSG00000021360	0.46154	0.0158246	0.437672
ENSMUSG00000028307	0.777726	0.015843	0.437672
ENSMUSG00000067786	0.205731	0.0158826	0.438049
ENSMUSG00000028167	0.873244	0.0159307	0.438655
ENSMUSG00000021752	-0.490896	0.0160839	0.441658
ENSMUSG00000040018	0.856925	0.0160923	0.441658
ENSMUSG00000031343	-0.953735	0.0162272	0.444195
ENSMUSG00000035232	0.796073	0.0162429	0.444195
ENSMUSG00000004451	0.639862	0.0162639	0.444195
ENSMUSG00000101963	-2.4269	0.0163066	0.44464
ENSMUSG00000040663	-1.1997	0.0163557	0.445189
ENSMUSG00000109489	-1.34369	0.0163797	0.445189
ENSMUSG00000039828	-0.229728	0.0164873	0.446442
ENSMUSG00000099997	1.27713	0.0164926	0.446442
ENSMUSG00000001632	-0.153489	0.0165054	0.446442
ENSMUSG00000031333	0.52623	0.0165484	0.446885
ENSMUSG00000025980	0.872024	0.0165853	0.447165
ENSMUSG00000048807	-0.404175	0.0167346	0.450037
ENSMUSG00000030104	0.641352	0.0167453	0.450037
ENSMUSG00000026189	0.754761	0.0168407	0.451879
ENSMUSG00000001249	0.672465	0.0168808	0.452234
ENSMUSG00000085541	-0.656842	0.016972	0.453953
ENSMUSG00000064254	1.11681	0.0170098	0.454243
ENSMUSG00000002015	0.69458	0.0171014	0.455964
ENSMUSG00000043923	-0.443636	0.0172496	0.457431
ENSMUSG00000015092	0.673858	0.01725	0.457431
ENSMUSG00000060671	-0.261009	0.0172858	0.457431
ENSMUSG00000035754	0.578199	0.0173295	0.457431
ENSMUSG00000092416	-0.669278	0.0173753	0.457431
ENSMUSG00000026870	0.604644	0.0173821	0.457431
ENSMUSG00000037347	0.922711	0.0173994	0.457431
ENSMUSG00000019505	0.664508	0.0174091	0.457431
ENSMUSG00000000605	0.502823	0.0174139	0.457431
ENSMUSG00000046341	1.09318	0.0174283	0.457431
ENSMUSG00000030968	-0.959632	0.0176521	0.462584
ENSMUSG00000066632	0.864257	0.017697	0.463017
ENSMUSG00000019763	0.245191	0.0177237	0.463017
ENSMUSG00000032096	0.480837	0.0178394	0.465318
ENSMUSG00000022110	0.598756	0.0179409	0.466197
ENSMUSG00000020070	-0.495751	0.0179553	0.466197
ENSMUSG00000073758	-0.59048	0.0179562	0.466197
ENSMUSG00000029771	1.0558	0.0180097	0.466864
ENSMUSG00000041594	0.596328	0.0180623	0.467507
ENSMUSG00000038286	0.86188	0.0181067	0.467937
ENSMUSG00000115602	0.949997	0.0181384	0.468038
ENSMUSG00000019822	0.689111	0.0182156	0.469007
ENSMUSG00000022602	-1.10548	0.0182317	0.469007
ENSMUSG00000023073	0.300851	0.018347	0.47037
ENSMUSG00000019710	0.545942	0.0183546	0.47037
ENSMUSG00000030007	0.623315	0.0183686	0.47037
ENSMUSG00000002204	0.937987	0.0184302	0.471045
ENSMUSG00000000902	0.288161	0.0184538	0.471045
ENSMUSG00000063888	0.614667	0.0185355	0.471045
ENSMUSG00000083930	-3.12348	0.0185555	0.471045
ENSMUSG00000030339	0.38667	0.0186184	0.471045
ENSMUSG00000024082	0.482072	0.0186275	0.471045
ENSMUSG00000034757	0.523742	0.0186493	0.471045
ENSMUSG00000067818	0.675175	0.018652	0.471045
ENSMUSG00000074817	-2.18771	0.0186557	0.471045
ENSMUSG00000102948	-3.44505	0.0186749	0.471045
ENSMUSG00000062585	-0.387464	0.0187037	0.471063
ENSMUSG00000026767	0.493799	0.0188204	0.471412
ENSMUSG00000044250	-1.76325	0.0188321	0.471412
ENSMUSG00000024757	0.434771	0.0188462	0.471412
ENSMUSG00000007815	0.536521	0.018851	0.471412
ENSMUSG00000025348	-0.378342	0.0188576	0.471412
ENSMUSG00000028343	0.586404	0.0189305	0.472531
ENSMUSG00000081578	-1.95562	0.0189897	0.473309
ENSMUSG00000066687	-1.635	0.0190751	0.474732
ENSMUSG00000094530	0.846253	0.019142	0.475295
ENSMUSG00000005045	-2.35438	0.0191542	0.475295
ENSMUSG00000056204	0.851746	0.0193217	0.478747
ENSMUSG00000029591	-2.43314	0.0193547	0.478858
ENSMUSG00000068921	0.191561	0.0194376	0.480204
ENSMUSG00000041028	0.60635	0.019469	0.480273
ENSMUSG00000017747	0.813611	0.0195228	0.480895
ENSMUSG00000028779	0.682826	0.0196536	0.483409
ENSMUSG00000049502	0.382325	0.019736	0.484087
ENSMUSG00000060336	0.432653	0.0197387	0.484087
ENSMUSG00000016510	0.500611	0.0197893	0.484622
ENSMUSG00000020149	0.592861	0.0198325	0.484865
ENSMUSG00000056938	0.742195	0.0198569	0.484865
ENSMUSG00000116738	-2.1395	0.0199123	0.48487
ENSMUSG00000019659	0.442853	0.0199147	0.48487
ENSMUSG00000023829	0.951523	0.0199484	0.484906
ENSMUSG00000081933	-0.9729	0.0199738	0.484906
ENSMUSG00000021306	0.323877	0.0201957	0.489585
ENSMUSG00000001482	0.640371	0.020294	0.49126
ENSMUSG00000023973	0.531914	0.0203283	0.491384
ENSMUSG00000027195	0.882365	0.0204867	0.493849
ENSMUSG00000028992	0.473727	0.020489	0.493849
ENSMUSG00000038009	0.832117	0.0205957	0.494794
ENSMUSG00000096546	0.240101	0.0206017	0.494794
ENSMUSG00000046491	0.440572	0.0206164	0.494794
ENSMUSG00000047230	0.940849	0.0207126	0.495808
ENSMUSG00000066097	0.734366	0.0207176	0.495808
ENSMUSG00000020873	0.656713	0.0207488	0.495849
ENSMUSG00000060073	0.407807	0.0209291	0.499448
ENSMUSG00000049516	-0.290147	0.0211038	0.502904
ENSMUSG00000112612	-2.64573	0.0212547	0.505169
ENSMUSG00000034936	0.158446	0.0212712	0.505169
ENSMUSG00000034853	0.537775	0.0212977	0.505169
ENSMUSG00000042165	0.687408	0.0213787	0.505169
ENSMUSG00000028713	1.13873	0.0213997	0.505169
ENSMUSG00000024423	0.384462	0.0214158	0.505169
ENSMUSG00000029735	0.596544	0.0214361	0.505169
ENSMUSG00000029516	0.045138	0.0214391	0.505169
ENSMUSG00000003099	0.507969	0.0214844	0.50553
ENSMUSG00000078695	0.937679	0.0215692	0.506817
ENSMUSG00000030098	-1.40663	0.0216142	0.507165
ENSMUSG00000049047	-0.230462	0.0217525	0.508471
ENSMUSG00000030108	0.861822	0.0217623	0.508471
ENSMUSG00000003226	0.33947	0.0217999	0.508471
ENSMUSG00000047719	0.545973	0.0218016	0.508471
ENSMUSG00000013160	0.619234	0.0218314	0.508471
ENSMUSG00000021646	0.657374	0.0218835	0.508471
ENSMUSG00000042251	1.18241	0.0219223	0.508471
ENSMUSG00000018286	0.706989	0.0219294	0.508471
ENSMUSG00000020629	-0.196645	0.0219811	0.508471
ENSMUSG00000078439	0.80094	0.0220469	0.508471
ENSMUSG00000042670	1.06402	0.0220681	0.508471
ENSMUSG00000054452	0.664632	0.0220846	0.508471
ENSMUSG00000034226	1.33915	0.0220935	0.508471
ENSMUSG00000098761	-1.62289	0.0221254	0.508471
ENSMUSG00000029063	0.553055	0.0221311	0.508471
ENSMUSG00000005625	0.693665	0.0221582	0.508471
ENSMUSG00000031505	0.709219	0.0221837	0.508471
ENSMUSG00000028032	0.675676	0.0223249	0.510379
ENSMUSG00000000171	0.54998	0.0223333	0.510379
ENSMUSG00000079262	0.788415	0.0224013	0.510379
ENSMUSG00000042225	0.187459	0.0224098	0.510379
ENSMUSG00000030168	0.576167	0.0224186	0.510379
ENSMUSG00000000340	0.59591	0.0224549	0.510515
ENSMUSG00000025228	0.55866	0.0225194	0.510856
ENSMUSG00000028179	0.53579	0.0225306	0.510856
ENSMUSG00000021546	0.597874	0.0225859	0.511421
ENSMUSG00000041920	0.220698	0.0226381	0.51161
ENSMUSG00000001755	0.827727	0.0226551	0.51161
ENSMUSG00000018669	0.629244	0.0226935	0.511789
ENSMUSG00000025485	-0.335738	0.0227418	0.512193
ENSMUSG00000005881	0.648357	0.0228215	0.5133
ENSMUSG00000027374	0.610148	0.0229244	0.514928
ENSMUSG00000023120	1.30523	0.0229635	0.515003
ENSMUSG00000040322	-0.578411	0.023004	0.515003
ENSMUSG00000037351	0.550986	0.0230298	0.515003
ENSMUSG00000106094	-2.89295	0.0230502	0.515003
ENSMUSG00000075268	0.8446	0.0231157	0.515104
ENSMUSG00000024347	-3.19361	0.0231302	0.515104
ENSMUSG00000004267	0.717391	0.0231764	0.515104
ENSMUSG00000021248	0.622232	0.0231974	0.515104
ENSMUSG00000061360	0.608753	0.0232079	0.515104
ENSMUSG00000106038	-4.67454	0.0233037	0.516549
ENSMUSG00000021263	0.417459	0.0233763	0.517477
ENSMUSG00000027406	0.664633	0.0234589	0.517952
ENSMUSG00000004655	0.9757	0.0234593	0.517952
ENSMUSG00000007038	0.867924	0.023537	0.518436
ENSMUSG00000023367	0.84984	0.0235916	0.518436
ENSMUSG00000032413	0.163606	0.0236012	0.518436
ENSMUSG00000029017	0.736486	0.0236179	0.518436
ENSMUSG00000034793	0.650184	0.0236585	0.518436
ENSMUSG00000033715	0.90956	0.0236899	0.518436
ENSMUSG00000022761	0.577518	0.0236969	0.518436
ENSMUSG00000112239	0.658777	0.0238707	0.521559
ENSMUSG00000085711	0.75232	0.0239304	0.521601
ENSMUSG00000030630	0.811136	0.0239652	0.521601
ENSMUSG00000018387	1.19325	0.0239844	0.521601
ENSMUSG00000074527	-0.346223	0.0239989	0.521601
ENSMUSG00000030301	0.724077	0.0240458	0.521601
ENSMUSG00000019960	0.512265	0.0240627	0.521601
ENSMUSG00000045333	-1.16353	0.0240896	0.521601
ENSMUSG00000006423	0.504289	0.0241741	0.522758
ENSMUSG00000069892	-0.269861	0.0242408	0.523527
ENSMUSG00000030122	0.614147	0.0242929	0.523978
ENSMUSG00000025371	0.78876	0.0244664	0.526337
ENSMUSG00000083396	0.771732	0.0245443	0.526337
ENSMUSG00000020766	0.831946	0.0245509	0.526337
ENSMUSG00000052271	-1.93217	0.0246021	0.526337
ENSMUSG00000021810	0.528818	0.0246151	0.526337
ENSMUSG00000032501	-0.387931	0.0246487	0.526337
ENSMUSG00000040323	0.626385	0.0246643	0.526337
ENSMUSG00000017697	-1.39354	0.0246707	0.526337
ENSMUSG00000058503	-0.222352	0.0247112	0.526337
ENSMUSG00000047284	0.501247	0.024732	0.526337
ENSMUSG00000058620	1.07071	0.0247639	0.526337
ENSMUSG00000000399	0.684647	0.0248146	0.526337
ENSMUSG00000009291	0.68998	0.0248567	0.526337
ENSMUSG00000020429	-1.95564	0.0248913	0.526337
ENSMUSG00000027305	0.578587	0.024896	0.526337
ENSMUSG00000002010	0.73858	0.0249626	0.526337
ENSMUSG00000026594	0.485276	0.0249812	0.526337
ENSMUSG00000047084	0.554186	0.0250538	0.526337
ENSMUSG00000013997	0.611606	0.0250578	0.526337
ENSMUSG00000052572	-0.538084	0.0250716	0.526337
ENSMUSG00000050628	-0.0383664	0.0250851	0.526337
ENSMUSG00000023019	0.977419	0.0250905	0.526337
ENSMUSG00000112378	-3.48809	0.0251798	0.52645
ENSMUSG00000039842	0.122635	0.0251881	0.52645
ENSMUSG00000025176	0.603418	0.0252467	0.52645
ENSMUSG00000021427	0.479925	0.025256	0.52645
ENSMUSG00000028772	0.425093	0.0252831	0.52645
ENSMUSG00000029401	0.390081	0.0252893	0.52645
ENSMUSG00000035559	0.574217	0.0253149	0.52645
ENSMUSG00000027378	0.573767	0.0254458	0.527976
ENSMUSG00000112424	-3.30462	0.0254608	0.527976
ENSMUSG00000046572	-0.331576	0.0254931	0.527976
ENSMUSG00000022982	0.658221	0.0255637	0.527976
ENSMUSG00000030101	0.660428	0.0255652	0.527976
ENSMUSG00000112863	-1.75584	0.0255766	0.527976
ENSMUSG00000106889	-1.44466	0.0256163	0.528147
ENSMUSG00000046727	0.820019	0.0256989	0.529111
ENSMUSG00000028896	0.512549	0.0257259	0.529111
ENSMUSG00000089940	-2.03867	0.0257591	0.529146
ENSMUSG00000040883	1.18081	0.0258511	0.52999
ENSMUSG00000025428	0.757828	0.0258632	0.52999
ENSMUSG00000029650	0.758749	0.0258972	0.530043
ENSMUSG00000038080	0.615733	0.026076	0.533054
ENSMUSG00000026187	0.45575	0.026164	0.533651
ENSMUSG00000058135	0.880414	0.0261957	0.533651
ENSMUSG00000046275	0.0737593	0.0262004	0.533651
ENSMUSG00000062070	0.77804	0.0262926	0.534211
ENSMUSG00000082305	-1.68714	0.0262939	0.534211
ENSMUSG00000028680	-0.657064	0.0263714	0.534211
ENSMUSG00000021033	0.665889	0.0263784	0.534211
ENSMUSG00000009013	0.562998	0.0263867	0.534211
ENSMUSG00000081957	1.06253	0.0264483	0.534814
ENSMUSG00000027984	0.713886	0.0266648	0.536428
ENSMUSG00000025575	0.213322	0.0267061	0.536428
ENSMUSG00000032246	0.727697	0.026744	0.536428
ENSMUSG00000020303	-1.89611	0.0267488	0.536428
ENSMUSG00000004264	0.439902	0.026764	0.536428
ENSMUSG00000025041	0.136436	0.0267736	0.536428
ENSMUSG00000031299	0.600436	0.0267742	0.536428
ENSMUSG00000055430	-0.63557	0.0268054	0.536428
ENSMUSG00000075031	0.0958417	0.026815	0.536428
ENSMUSG00000037172	-0.364002	0.0268564	0.536595
ENSMUSG00000083240	0.569307	0.0268872	0.536595
ENSMUSG00000006057	0.54113	0.0269945	0.537375
ENSMUSG00000091004	-3.81517	0.0270399	0.537375
ENSMUSG00000039701	-0.279816	0.0270862	0.537375
ENSMUSG00000041697	0.786296	0.027103	0.537375
ENSMUSG00000064181	0.512387	0.0271164	0.537375
ENSMUSG00000032553	0.77352	0.0271179	0.537375
ENSMUSG00000035495	-0.0614853	0.0272295	0.537442
ENSMUSG00000025935	0.621707	0.0272398	0.537442
ENSMUSG00000068130	0.388486	0.0272546	0.537442
ENSMUSG00000026914	0.739001	0.0272586	0.537442
ENSMUSG00000030357	0.749407	0.027281	0.537442
ENSMUSG00000024382	0.477587	0.0273712	0.538375
ENSMUSG00000104862	2.27766	0.0274083	0.538375
ENSMUSG00000117294	-1.75686	0.0274243	0.538375
ENSMUSG00000032561	-0.69534	0.0275184	0.53883
ENSMUSG00000024761	1.19181	0.0275383	0.53883
ENSMUSG00000028456	-0.57402	0.0276021	0.53883
ENSMUSG00000052299	0.459825	0.027633	0.53883
ENSMUSG00000023262	1.13617	0.0276385	0.53883
ENSMUSG00000029188	0.0190509	0.0276397	0.53883
ENSMUSG00000059796	0.659194	0.0277572	0.539328
ENSMUSG00000020571	0.832549	0.0277773	0.539328
ENSMUSG00000066724	0.747441	0.0278321	0.539328
ENSMUSG00000035164	-0.0598965	0.0278561	0.539328
ENSMUSG00000074656	0.368624	0.0278568	0.539328
ENSMUSG00000100590	-3.64507	0.0278576	0.539328
ENSMUSG00000068487	3.30567	0.0279031	0.539589
ENSMUSG00000027875	-2.09275	0.0279805	0.539845
ENSMUSG00000062098	0.130881	0.0280017	0.539845
ENSMUSG00000040269	0.542632	0.0280302	0.539845
ENSMUSG00000032098	0.975514	0.0280447	0.539845
ENSMUSG00000106535	0.261843	0.0281231	0.540735
ENSMUSG00000071649	0.668206	0.0282149	0.541882
ENSMUSG00000023034	-1.58735	0.0282472	0.541883
ENSMUSG00000036083	0.892285	0.0283436	0.543112
ENSMUSG00000038312	0.67182	0.0285519	0.546481
ENSMUSG00000029247	0.594837	0.0286484	0.546607
ENSMUSG00000007411	0.130262	0.0286883	0.546607
ENSMUSG00000024131	0.900745	0.028708	0.546607
ENSMUSG00000031844	0.661173	0.0287445	0.546607
ENSMUSG00000038462	0.745779	0.0287492	0.546607
ENSMUSG00000076038	1.55539	0.0287534	0.546607
ENSMUSG00000060317	-0.552443	0.028996	0.55025
ENSMUSG00000031447	0.666532	0.0290317	0.55025
ENSMUSG00000004056	0.466794	0.0290431	0.55025
ENSMUSG00000024206	-1.38679	0.0290996	0.550516
ENSMUSG00000040006	0.487569	0.0291226	0.550516
ENSMUSG00000040435	0.131575	0.0291638	0.550567
ENSMUSG00000085783	0.537903	0.029209	0.550567
ENSMUSG00000021996	0.473241	0.0292545	0.550567
ENSMUSG00000114547	0.818627	0.0292562	0.550567
ENSMUSG00000096870	-0.664218	0.0292905	0.550596
ENSMUSG00000000049	1.27935	0.0295363	0.554598
ENSMUSG00000031075	-0.188988	0.0295703	0.554616
ENSMUSG00000027698	0.58059	0.0296063	0.554672
ENSMUSG00000003438	0.660614	0.0297451	0.556653
ENSMUSG00000061518	0.675995	0.0297833	0.556749
ENSMUSG00000021665	0.799243	0.0298837	0.558005
ENSMUSG00000018567	0.817164	0.0299634	0.558703
ENSMUSG00000032375	0.490811	0.0300092	0.558703
ENSMUSG00000087679	0.551061	0.0300207	0.558703
ENSMUSG00000022186	0.715782	0.0301053	0.559104
ENSMUSG00000020368	0.717696	0.030119	0.559104
ENSMUSG00000001751	0.833919	0.0301584	0.559104
ENSMUSG00000046687	0.887085	0.0301751	0.559104
ENSMUSG00000037966	0.590398	0.0302612	0.560082
ENSMUSG00000026656	-0.062115	0.030299	0.560165
ENSMUSG00000023806	0.609252	0.0303643	0.560756
ENSMUSG00000031845	-1.78906	0.0304748	0.561752
ENSMUSG00000029388	0.514481	0.030485	0.561752
ENSMUSG00000024091	0.549413	0.0305267	0.561868
ENSMUSG00000002379	0.641097	0.0305679	0.561868
ENSMUSG00000028691	0.834663	0.0305915	0.561868
ENSMUSG00000058076	0.680413	0.0307	0.563042
ENSMUSG00000027896	0.628263	0.0307223	0.563042
ENSMUSG00000024844	0.878324	0.030789	0.563172
ENSMUSG00000028545	0.186038	0.0307964	0.563172
ENSMUSG00000029465	0.680638	0.0309884	0.566067
ENSMUSG00000110531	-1.46103	0.0310221	0.566069
ENSMUSG00000047044	0.292724	0.0311184	0.567211
ENSMUSG00000028538	0.658893	0.0311635	0.567313
ENSMUSG00000041346	0.444266	0.0312222	0.567313
ENSMUSG00000068877	1.04745	0.0312251	0.567313
ENSMUSG00000005262	0.436388	0.0313003	0.568065
ENSMUSG00000024194	0.7856	0.0315087	0.57033
ENSMUSG00000026709	0.715137	0.0315345	0.57033
ENSMUSG00000040078	1.68085	0.0315492	0.57033
ENSMUSG00000000440	0.178858	0.0315607	0.57033
ENSMUSG00000027593	0.395817	0.0315979	0.57039
ENSMUSG00000011382	0.153613	0.0317351	0.572245
ENSMUSG00000056770	0.5149	0.0317914	0.572245
ENSMUSG00000026781	0.425322	0.0318071	0.572245
ENSMUSG00000039131	0.544219	0.0318775	0.572245
ENSMUSG00000062933	0.714034	0.0318888	0.572245
ENSMUSG00000041119	0.474619	0.0319048	0.572245
ENSMUSG00000028013	0.567213	0.0319533	0.572505
ENSMUSG00000068113	-4.46817	0.0320076	0.572726
ENSMUSG00000022613	0.901794	0.0320337	0.572726
ENSMUSG00000020936	0.522678	0.0320948	0.572757
ENSMUSG00000002102	0.721203	0.0321425	0.572757
ENSMUSG00000021114	0.551859	0.0321582	0.572757
ENSMUSG00000038503	0.804891	0.0321716	0.572757
ENSMUSG00000059518	0.68648	0.0322501	0.572985
ENSMUSG00000061838	0.789549	0.0323077	0.572985
ENSMUSG00000017493	0.8748	0.0323081	0.572985
ENSMUSG00000041241	0.360075	0.0323613	0.572985
ENSMUSG00000068267	0.723987	0.0323839	0.572985
ENSMUSG00000025337	0.3669	0.0323888	0.572985
ENSMUSG00000038046	-0.0741798	0.0324357	0.573212
ENSMUSG00000045594	0.953578	0.0324897	0.573564
ENSMUSG00000035566	0.421905	0.0326205	0.574135
ENSMUSG00000058809	0.832774	0.0326262	0.574135
ENSMUSG00000028536	0.655861	0.0326475	0.574135
ENSMUSG00000020109	0.565912	0.0326585	0.574135
ENSMUSG00000101862	-1.44738	0.0327031	0.574319
ENSMUSG00000015335	0.570506	0.0328426	0.576155
ENSMUSG00000002266	-1.54764	0.032891	0.576155
ENSMUSG00000020150	1.05044	0.0329471	0.576155
ENSMUSG00000021081	0.824862	0.0329756	0.576155
ENSMUSG00000093789	1.03997	0.0329789	0.576155
ENSMUSG00000032458	0.657495	0.0330916	0.577407
ENSMUSG00000083261	0.80228	0.0331192	0.577407
ENSMUSG00000026526	0.674309	0.0332005	0.577967
ENSMUSG00000082127	1.51255	0.0333131	0.577967
ENSMUSG00000019923	0.418642	0.0333137	0.577967
ENSMUSG00000006476	0.432772	0.033318	0.577967
ENSMUSG00000033910	0.345713	0.0333231	0.577967
ENSMUSG00000000738	0.72653	0.033366	0.578114
ENSMUSG00000022404	0.16222	0.0335065	0.579953
ENSMUSG00000028221	0.235184	0.0335707	0.580177
ENSMUSG00000017491	-0.547961	0.0336201	0.580177
ENSMUSG00000003135	0.525663	0.033623	0.580177
ENSMUSG00000030283	0.922173	0.0336682	0.580362
ENSMUSG00000003849	0.887378	0.0337072	0.58044
ENSMUSG00000043346	0.889324	0.0337594	0.580745
ENSMUSG00000043295	1.88792	0.0338104	0.581028
ENSMUSG00000024158	0.808912	0.0339448	0.582742
ENSMUSG00000110469	-1.18241	0.03405	0.583952
ENSMUSG00000029822	0.531482	0.0341403	0.584873
ENSMUSG00000039578	-0.229366	0.034192	0.584873
ENSMUSG00000019188	0.519881	0.034208	0.584873
ENSMUSG00000025208	0.51835	0.0343489	0.586686
ENSMUSG00000069744	0.718086	0.0345078	0.588802
ENSMUSG00000027313	-1.71577	0.0347034	0.591088
ENSMUSG00000022371	-0.0658934	0.034712	0.591088
ENSMUSG00000031703	0.6354	0.0347556	0.591232
ENSMUSG00000057933	0.146777	0.0348626	0.592177
ENSMUSG00000087260	0.460279	0.0349016	0.592177
ENSMUSG00000035104	0.644794	0.0349442	0.592177
ENSMUSG00000041231	0.632004	0.0349678	0.592177
ENSMUSG00000062054	0.726469	0.0349871	0.592177
ENSMUSG00000116912	0.705811	0.0350273	0.59226
ENSMUSG00000025421	0.718585	0.0351428	0.593612
ENSMUSG00000050022	-1.16813	0.0351778	0.593612
ENSMUSG00000024941	0.53015	0.0352152	0.593648
ENSMUSG00000020859	0.239903	0.0353586	0.595469
ENSMUSG00000022899	-0.0118567	0.0354993	0.597241
ENSMUSG00000028715	-2.77417	0.0355615	0.597689
ENSMUSG00000022246	-0.535032	0.0356786	0.597737
ENSMUSG00000028527	1.09921	0.0357052	0.597737
ENSMUSG00000039063	0.670689	0.0357079	0.597737
ENSMUSG00000097119	-0.350225	0.0357155	0.597737
ENSMUSG00000037936	-0.599304	0.035794	0.597737
ENSMUSG00000038467	0.591063	0.035809	0.597737
ENSMUSG00000003037	0.617691	0.0358507	0.597737
ENSMUSG00000025465	0.454442	0.0358763	0.597737
ENSMUSG00000026849	0.593363	0.0359018	0.597737
ENSMUSG00000019470	0.460221	0.0359196	0.597737
ENSMUSG00000001416	0.695557	0.0360851	0.599898
ENSMUSG00000059412	0.474412	0.0361908	0.60106
ENSMUSG00000001763	0.562677	0.0362424	0.601324
ENSMUSG00000021559	0.753789	0.036366	0.60278
ENSMUSG00000021420	0.553382	0.0364978	0.603904
ENSMUSG00000074968	-0.0363134	0.0365056	0.603904
ENSMUSG00000025868	0.668288	0.0365754	0.604464
ENSMUSG00000037972	0.756302	0.0366663	0.604891
ENSMUSG00000103037	-1.64313	0.0366731	0.604891
ENSMUSG00000044816	1.2207	0.0367428	0.605021
ENSMUSG00000024437	0.481351	0.0367529	0.605021
ENSMUSG00000112528	-1.71569	0.0367943	0.60511
ENSMUSG00000037542	0.838116	0.0368531	0.605485
ENSMUSG00000042073	0.733703	0.0369355	0.605875
ENSMUSG00000034714	0.736995	0.0369489	0.605875
ENSMUSG00000027710	0.497204	0.0370745	0.605928
ENSMUSG00000045629	0.287731	0.0370886	0.605928
ENSMUSG00000045316	0.601025	0.0370994	0.605928
ENSMUSG00000021474	0.387948	0.0371252	0.605928
ENSMUSG00000084854	0.961507	0.0371322	0.605928
ENSMUSG00000033998	0.689388	0.0371917	0.606165
ENSMUSG00000103694	0.33248	0.0372188	0.606165
ENSMUSG00000102748	-0.986779	0.0373145	0.607136
ENSMUSG00000009633	0.882927	0.037436	0.608137
ENSMUSG00000057897	-1.74202	0.0374483	0.608137
ENSMUSG00000021037	0.755267	0.0375434	0.609094
ENSMUSG00000026179	0.520846	0.0376067	0.609532
ENSMUSG00000028070	0.729857	0.037647	0.609599
ENSMUSG00000052353	-2.6731	0.0376994	0.60966
ENSMUSG00000029545	0.862986	0.0377233	0.60966
ENSMUSG00000039195	0.823335	0.0379187	0.609797
ENSMUSG00000020839	0.592283	0.0379557	0.609797
ENSMUSG00000053916	0.8276	0.0380599	0.609797
ENSMUSG00000019370	0.651066	0.0381197	0.609797
ENSMUSG00000002820	0.431058	0.0381561	0.609797
ENSMUSG00000032763	0.428616	0.0381777	0.609797
ENSMUSG00000102145	0.297632	0.0382014	0.609797
ENSMUSG00000028138	0.686719	0.038247	0.609797
ENSMUSG00000030004	1.05154	0.0382736	0.609797
ENSMUSG00000056737	0.814664	0.0382807	0.609797
ENSMUSG00000108892	0.281465	0.0382948	0.609797
ENSMUSG00000054520	1.10721	0.0383113	0.609797
ENSMUSG00000049878	-0.141531	0.038358	0.609797
ENSMUSG00000038522	0.544657	0.0383763	0.609797
ENSMUSG00000028479	-0.166359	0.0384224	0.609797
ENSMUSG00000040543	-1.14186	0.0384435	0.609797
ENSMUSG00000001100	0.540789	0.0384839	0.609797
ENSMUSG00000054630	1.17272	0.0385474	0.609797
ENSMUSG00000071531	-2.02246	0.0385653	0.609797
ENSMUSG00000025393	0.78859	0.0385853	0.609797
ENSMUSG00000026175	1.00838	0.0385864	0.609797
ENSMUSG00000098987	2.46932	0.0386362	0.609797
ENSMUSG00000038023	0.488104	0.0386388	0.609797
ENSMUSG00000014592	-0.804256	0.0387215	0.609797
ENSMUSG00000028837	0.638458	0.0387293	0.609797
ENSMUSG00000063856	0.555823	0.0387406	0.609797
ENSMUSG00000074026	1.75844	0.0387434	0.609797
ENSMUSG00000085415	-1.9781	0.0387466	0.609797
ENSMUSG00000023010	0.830244	0.0388302	0.610541
ENSMUSG00000114766	1.91681	0.0389459	0.61102
ENSMUSG00000004032	0.549461	0.0389566	0.61102
ENSMUSG00000109932	2.46459	0.0389758	0.61102
ENSMUSG00000030830	-2.07434	0.0390144	0.61102
ENSMUSG00000026457	0.507178	0.0391095	0.61102
ENSMUSG00000026854	0.582246	0.0391188	0.61102
ENSMUSG00000029616	0.592393	0.039225	0.61102
ENSMUSG00000037366	0.679179	0.0392444	0.61102
ENSMUSG00000094403	1.37602	0.0392563	0.61102
ENSMUSG00000055737	0.425584	0.0392642	0.61102
ENSMUSG00000024955	0.453298	0.0393928	0.61102
ENSMUSG00000025059	0.666663	0.0394022	0.61102
ENSMUSG00000030120	0.563422	0.0394054	0.61102
ENSMUSG00000074892	0.319415	0.039438	0.61102
ENSMUSG00000033610	0.717896	0.0394439	0.61102
ENSMUSG00000043801	0.693866	0.0394611	0.61102
ENSMUSG00000087701	0.66781	0.039478	0.61102
ENSMUSG00000060600	-0.60972	0.0395799	0.612033
ENSMUSG00000063286	-0.264627	0.0396769	0.612672
ENSMUSG00000021612	0.569428	0.039694	0.612672
ENSMUSG00000020537	0.598175	0.039749	0.612958
ENSMUSG00000054659	0.732607	0.0398372	0.613755
ENSMUSG00000026103	0.396385	0.0399526	0.614971
ENSMUSG00000067144	1.44964	0.0400876	0.616484
ENSMUSG00000095701	0.331718	0.0401964	0.617547
ENSMUSG00000100319	1.33987	0.0402424	0.617547
ENSMUSG00000015605	-0.0478659	0.0402668	0.617547
ENSMUSG00000019254	0.350711	0.0403612	0.61843
ENSMUSG00000097180	-1.4108	0.0404965	0.619939
ENSMUSG00000044285	0.607048	0.0406072	0.620748
ENSMUSG00000022802	-0.0587812	0.0406231	0.620748
ENSMUSG00000073684	0.606972	0.0408226	0.623229
ENSMUSG00000024012	0.494017	0.0409752	0.624513
ENSMUSG00000037149	0.522081	0.0409809	0.624513
ENSMUSG00000031453	-0.796755	0.0411301	0.625753
ENSMUSG00000083457	0.927115	0.041144	0.625753
ENSMUSG00000029173	0.446862	0.0411947	0.625753
ENSMUSG00000022098	-0.725373	0.0412832	0.625753
ENSMUSG00000031349	0.858046	0.0413038	0.625753
ENSMUSG00000027962	-0.144721	0.041346	0.625753
ENSMUSG00000019738	0.911298	0.0413995	0.625753
ENSMUSG00000062727	0.919236	0.0414283	0.625753
ENSMUSG00000082016	0.648642	0.0414319	0.625753
ENSMUSG00000063683	0.735398	0.0414386	0.625753
ENSMUSG00000090171	-2.63871	0.0415034	0.625753
ENSMUSG00000018919	-2.32012	0.0415145	0.625753
ENSMUSG00000029993	0.0231974	0.0415458	0.625753
ENSMUSG00000060044	0.201708	0.0416935	0.627416
ENSMUSG00000044646	-1.81747	0.0417893	0.627529
ENSMUSG00000102117	0.585043	0.0418001	0.627529
ENSMUSG00000094344	0.735165	0.0418548	0.627529
ENSMUSG00000027455	0.643318	0.0420313	0.627529
ENSMUSG00000038859	-0.130938	0.0420438	0.627529
ENSMUSG00000049091	0.441005	0.0420478	0.627529
ENSMUSG00000021771	0.533281	0.0421228	0.627529
ENSMUSG00000026356	0.498897	0.0421539	0.627529
ENSMUSG00000040722	0.531914	0.0421888	0.627529
ENSMUSG00000053329	0.564605	0.0422277	0.627529
ENSMUSG00000027331	-1.28443	0.0422645	0.627529
ENSMUSG00000021906	0.436134	0.0423076	0.627529
ENSMUSG00000006720	0.926378	0.0423277	0.627529
ENSMUSG00000003824	0.569174	0.0423408	0.627529
ENSMUSG00000029148	0.505639	0.0423485	0.627529
ENSMUSG00000019210	0.608566	0.0424084	0.627529
ENSMUSG00000053898	0.603681	0.0424091	0.627529
ENSMUSG00000000805	0.805995	0.0424358	0.627529
ENSMUSG00000014769	0.640474	0.0424655	0.627529
ENSMUSG00000056050	0.506037	0.0425005	0.627529
ENSMUSG00000075391	0.652171	0.0425028	0.627529
ENSMUSG00000020646	-0.145322	0.0425888	0.627529
ENSMUSG00000055148	-0.799118	0.0426013	0.627529
ENSMUSG00000087235	2.02522	0.042661	0.627529
ENSMUSG00000079177	-1.03077	0.0427049	0.627529
ENSMUSG00000002981	0.691603	0.0427522	0.627529
ENSMUSG00000031574	-1.28385	0.0427736	0.627529
ENSMUSG00000028357	0.298452	0.0427756	0.627529
ENSMUSG00000038365	0.618086	0.0427853	0.627529
ENSMUSG00000003662	0.71834	0.0428239	0.627529
ENSMUSG00000022957	-0.679659	0.0428705	0.627529
ENSMUSG00000052396	1.67822	0.0430039	0.627529
ENSMUSG00000068748	-0.375181	0.0430281	0.627529
ENSMUSG00000048707	0.713705	0.0430818	0.627529
ENSMUSG00000026123	0.731436	0.0431208	0.627529
ENSMUSG00000082247	-1.62807	0.0431474	0.627529
ENSMUSG00000099858	0.703189	0.0431793	0.627529
ENSMUSG00000006740	0.462138	0.0431862	0.627529
ENSMUSG00000002803	0.278947	0.0431926	0.627529
ENSMUSG00000015806	0.793718	0.043193	0.627529
ENSMUSG00000020219	0.827988	0.0433128	0.627584
ENSMUSG00000022550	0.0330957	0.0433659	0.627584
ENSMUSG00000016319	0.676706	0.0433764	0.627584
ENSMUSG00000005483	0.460277	0.0434016	0.627584
ENSMUSG00000018171	0.409498	0.0434241	0.627584
ENSMUSG00000090486	0.563368	0.0434642	0.627584
ENSMUSG00000057425	1.30236	0.0434739	0.627584
ENSMUSG00000113637	0.77441	0.0435422	0.627584
ENSMUSG00000025736	0.568728	0.0435551	0.627584
ENSMUSG00000027993	0.0877894	0.0436335	0.627584
ENSMUSG00000114738	0.402375	0.0436667	0.627584
ENSMUSG00000028684	0.743391	0.0437651	0.627584
ENSMUSG00000028756	0.696235	0.0437758	0.627584
ENSMUSG00000022519	-0.216766	0.043796	0.627584
ENSMUSG00000022816	0.578717	0.0438316	0.627584
ENSMUSG00000056121	0.521005	0.043857	0.627584
ENSMUSG00000069919	0.429279	0.0438602	0.627584
ENSMUSG00000027828	0.482943	0.0438748	0.627584
ENSMUSG00000021774	0.643792	0.0439106	0.627584
ENSMUSG00000032263	0.459236	0.0439583	0.627584
ENSMUSG00000032513	0.471951	0.0439801	0.627584
ENSMUSG00000025199	0.542586	0.0442997	0.630036
ENSMUSG00000060019	0.703072	0.0443431	0.630036
ENSMUSG00000091020	0.593074	0.0444498	0.630036
ENSMUSG00000024387	0.667619	0.0444738	0.630036
ENSMUSG00000025422	-2.30176	0.0444858	0.630036
ENSMUSG00000031557	0.209089	0.0445859	0.630036
ENSMUSG00000004633	0.237897	0.0446444	0.630036
ENSMUSG00000026887	0.692347	0.0446518	0.630036
ENSMUSG00000028572	0.374445	0.0447127	0.630036
ENSMUSG00000113247	-1.61788	0.0447197	0.630036
ENSMUSG00000023571	0.782118	0.0447656	0.630036
ENSMUSG00000031150	-0.742525	0.0448337	0.630036
ENSMUSG00000107091	-1.3546	0.0449178	0.630036
ENSMUSG00000053799	0.417717	0.0449326	0.630036
ENSMUSG00000028339	-0.0311686	0.0449536	0.630036
ENSMUSG00000086484	-1.84586	0.0449551	0.630036
ENSMUSG00000021497	0.58049	0.0449684	0.630036
ENSMUSG00000022821	0.912992	0.0450095	0.630036
ENSMUSG00000037254	0.834489	0.0450202	0.630036
ENSMUSG00000036641	-0.307913	0.0450565	0.630036
ENSMUSG00000027944	0.512587	0.045064	0.630036
ENSMUSG00000026848	0.46598	0.0450694	0.630036
ENSMUSG00000030498	0.44232	0.0451361	0.630036
ENSMUSG00000027642	0.779284	0.0451771	0.630036
ENSMUSG00000020664	0.51951	0.0451844	0.630036
ENSMUSG00000023921	0.771934	0.045193	0.630036
ENSMUSG00000052459	0.621196	0.0451987	0.630036
ENSMUSG00000036918	0.655956	0.0452005	0.630036
ENSMUSG00000021313	0.75958	0.0452543	0.630114
ENSMUSG00000047141	-0.173216	0.045281	0.630114
ENSMUSG00000008958	0.556994	0.0454169	0.630972
ENSMUSG00000041592	-1.98943	0.0454177	0.630972
ENSMUSG00000054414	0.359966	0.0455325	0.631311
ENSMUSG00000022325	-0.37808	0.0455529	0.631311
ENSMUSG00000026622	-0.862362	0.0455547	0.631311
ENSMUSG00000027075	-1.44245	0.0455995	0.631412
ENSMUSG00000000078	-0.147863	0.0457904	0.6334
ENSMUSG00000044795	0.435749	0.0458183	0.6334
ENSMUSG00000021666	0.463169	0.0459354	0.634497
ENSMUSG00000018537	-0.883425	0.0462863	0.637587
ENSMUSG00000062580	0.448205	0.0463159	0.637587
ENSMUSG00000048758	0.410747	0.0463213	0.637587
ENSMUSG00000113660	0.969566	0.0463297	0.637587
ENSMUSG00000028393	0.646374	0.0463696	0.637587
ENSMUSG00000061613	0.647599	0.0463865	0.637587
ENSMUSG00000022193	0.803436	0.0465297	0.639033
ENSMUSG00000032959	0.683917	0.046626	0.639834
ENSMUSG00000042348	-0.0900482	0.0467572	0.641112
ENSMUSG00000107764	-4.18526	0.0469104	0.64238
ENSMUSG00000029314	-0.480762	0.0469261	0.64238
ENSMUSG00000022561	0.514683	0.0469847	0.64266
ENSMUSG00000038011	-2.58049	0.0471632	0.644576
ENSMUSG00000025245	0.541214	0.047261	0.644821
ENSMUSG00000068205	0.31419	0.0472936	0.644821
ENSMUSG00000040413	1.11734	0.047296	0.644821
ENSMUSG00000006736	0.683374	0.0473433	0.644942
ENSMUSG00000000278	0.694447	0.0473838	0.644971
ENSMUSG00000030754	0.587199	0.0475067	0.646122
ENSMUSG00000029048	0.621075	0.0476311	0.647026
ENSMUSG00000022292	0.0509206	0.047684	0.647026
ENSMUSG00000082087	0.880801	0.0477128	0.647026
ENSMUSG00000005779	0.807122	0.047727	0.647026
ENSMUSG00000040978	0.218845	0.0478251	0.647834
ENSMUSG00000066150	0.598134	0.0478924	0.648223
ENSMUSG00000055341	-0.478604	0.047932	0.648239
ENSMUSG00000091478	0.581787	0.0479813	0.648384
ENSMUSG00000081647	3.16081	0.0480841	0.649251
ENSMUSG00000106755	0.795517	0.048286	0.651455
ENSMUSG00000094374	-0.933071	0.0483789	0.651755
ENSMUSG00000032372	0.299578	0.0483858	0.651755
ENSMUSG00000034216	0.661012	0.0484908	0.652148
ENSMUSG00000047875	-1.55776	0.0484924	0.652148
ENSMUSG00000001666	0.703692	0.0485419	0.652292
ENSMUSG00000001348	0.911595	0.0486209	0.652351
ENSMUSG00000037126	-1.60087	0.048646	0.652351
ENSMUSG00000008226	0.544058	0.0486627	0.652351
ENSMUSG00000110697	0.522738	0.048731	0.652747
ENSMUSG00000070407	-0.141516	0.049013	0.656003
ENSMUSG00000020832	0.45915	0.0491924	0.65788
ENSMUSG00000028133	0.578046	0.0492452	0.658063
ENSMUSG00000022678	-0.031136	0.0494009	0.659031
ENSMUSG00000025911	0.57161	0.0494661	0.659031
ENSMUSG00000070282	-1.17428	0.0494712	0.659031
ENSMUSG00000029776	0.494861	0.0495096	0.659031
ENSMUSG00000002043	0.820057	0.0495135	0.659031
ENSMUSG00000028630	0.218956	0.0496063	0.659631
ENSMUSG00000038195	0.403397	0.049637	0.659631
ENSMUSG00000047187	0.398377	0.0497088	0.659672
ENSMUSG00000111601	-3.26383	0.0497185	0.659672
ENSMUSG00000037907	-1.0371	0.0498246	0.660323
ENSMUSG00000005981	0.653019	0.049846	0.660323
ENSMUSG00000001323	0.527421	0.049929	0.660851
ENSMUSG00000031924	0.395042	0.0500046	0.660851
ENSMUSG00000030878	0.183759	0.0500068	0.660851
ENSMUSG00000097616	-0.213697	0.0501205	0.660851
ENSMUSG00000048218	-0.975806	0.0501458	0.660851
ENSMUSG00000096712	0.466986	0.0501693	0.660851
ENSMUSG00000004934	0.096023	0.0502219	0.660851
ENSMUSG00000022400	0.577831	0.0503677	0.660851
ENSMUSG00000113512	-2.53903	0.0503991	0.660851
ENSMUSG00000090213	0.571182	0.0504618	0.660851
ENSMUSG00000022769	0.672348	0.0505143	0.660851
ENSMUSG00000047643	0.75847	0.050517	0.660851
ENSMUSG00000018770	0.694928	0.0505389	0.660851
ENSMUSG00000094497	0.427311	0.0505991	0.660851
ENSMUSG00000072235	0.887675	0.0506601	0.660851
ENSMUSG00000006998	0.767416	0.0506925	0.660851
ENSMUSG00000039706	-0.600595	0.0507056	0.660851
ENSMUSG00000081302	-2.97907	0.0507077	0.660851
ENSMUSG00000039048	0.523633	0.050717	0.660851
ENSMUSG00000018648	-0.0826721	0.0507242	0.660851
ENSMUSG00000032754	-0.337162	0.050747	0.660851
ENSMUSG00000022540	0.633374	0.0507501	0.660851
ENSMUSG00000024425	0.553868	0.0508251	0.661316
ENSMUSG00000025185	-1.28129	0.0509208	0.661334
ENSMUSG00000022889	0.742561	0.0509626	0.661334
ENSMUSG00000003444	0.331474	0.0509717	0.661334
ENSMUSG00000025439	0.524105	0.0509965	0.661334
ENSMUSG00000110221	0.533993	0.0510231	0.661334
ENSMUSG00000095042	0.824034	0.0510666	0.661389
ENSMUSG00000028398	0.849091	0.0512926	0.663805
ENSMUSG00000009907	0.330688	0.0513967	0.664641
ENSMUSG00000031753	0.542736	0.0514372	0.664654
ENSMUSG00000037386	-0.577787	0.0515013	0.664751
ENSMUSG00000024914	0.616251	0.0515237	0.664751
ENSMUSG00000024587	0.637724	0.0516069	0.665314
ENSMUSG00000045725	1.07971	0.0516922	0.665421
ENSMUSG00000010122	0.730261	0.0517918	0.665421
ENSMUSG00000038412	0.843198	0.0518453	0.665421
ENSMUSG00000038845	0.636306	0.0518801	0.665421
ENSMUSG00000074918	0.215238	0.051893	0.665421
ENSMUSG00000025410	0.579344	0.0519281	0.665421
ENSMUSG00000058351	0.275965	0.0519653	0.665421
ENSMUSG00000025665	0.612664	0.0519702	0.665421
ENSMUSG00000040385	0.672177	0.0519712	0.665421
ENSMUSG00000025702	0.430515	0.0520805	0.665908
ENSMUSG00000063179	0.0710104	0.0521283	0.665908
ENSMUSG00000021932	0.0863415	0.0521822	0.665908
ENSMUSG00000019647	-0.419575	0.0521944	0.665908
ENSMUSG00000022551	0.692347	0.0522071	0.665908
ENSMUSG00000038451	0.756287	0.0523726	0.666953
ENSMUSG00000084215	0.902913	0.0523793	0.666953
ENSMUSG00000024772	0.680024	0.052487	0.666953
ENSMUSG00000002320	0.607958	0.052493	0.666953
ENSMUSG00000019970	-0.0321236	0.0525687	0.666953
ENSMUSG00000026999	0.753922	0.0525831	0.666953
ENSMUSG00000030688	0.573051	0.0525918	0.666953
ENSMUSG00000005378	0.507806	0.0526419	0.666953
ENSMUSG00000030706	0.406575	0.0526458	0.666953
ENSMUSG00000030246	0.685223	0.0528254	0.668405
ENSMUSG00000022557	0.561862	0.0528399	0.668405
ENSMUSG00000047205	-0.628542	0.0529541	0.669347
ENSMUSG00000018574	0.696869	0.0531016	0.670706
ENSMUSG00000042942	-0.510245	0.0532307	0.671832
ENSMUSG00000082875	-2.4846	0.0532851	0.672015
ENSMUSG00000024369	0.519392	0.0534632	0.673274
ENSMUSG00000029189	0.362648	0.053517	0.673274
ENSMUSG00000023004	0.806713	0.0535383	0.673274
ENSMUSG00000028706	0.462849	0.053545	0.673274
ENSMUSG00000032607	0.790268	0.0536811	0.673417
ENSMUSG00000039488	1.55467	0.0537351	0.673417
ENSMUSG00000040479	0.285879	0.0537401	0.673417
ENSMUSG00000027222	0.557629	0.0537514	0.673417
ENSMUSG00000032306	0.513644	0.0537564	0.673417
ENSMUSG00000008976	0.32751	0.0538278	0.673668
ENSMUSG00000055675	0.168492	0.053888	0.673668
ENSMUSG00000051169	0.87551	0.0539674	0.673668
ENSMUSG00000036395	0.169189	0.053982	0.673668
ENSMUSG00000030200	-1.23856	0.0540393	0.673668
ENSMUSG00000079038	-0.438248	0.0540774	0.673668
ENSMUSG00000020515	0.475679	0.054089	0.673668
ENSMUSG00000001627	0.121775	0.0540969	0.673668
ENSMUSG00000033987	-1.81401	0.0542826	0.675016
ENSMUSG00000026701	0.609301	0.0542938	0.675016
ENSMUSG00000001786	0.461606	0.0544109	0.675016
ENSMUSG00000062545	1.12996	0.0544651	0.675016
ENSMUSG00000078812	0.572751	0.0544661	0.675016
ENSMUSG00000070639	0.512796	0.0544683	0.675016
ENSMUSG00000022420	0.247331	0.0544859	0.675016
ENSMUSG00000058407	0.270482	0.0545427	0.675221
ENSMUSG00000073600	0.746887	0.0546031	0.675446
ENSMUSG00000047810	-2.08739	0.0546411	0.675446
ENSMUSG00000003528	0.679493	0.0547088	0.675786
ENSMUSG00000018395	-0.509769	0.0548695	0.676417
ENSMUSG00000066647	-0.148187	0.0549711	0.676417
ENSMUSG00000107333	1.4284	0.0550097	0.676417
ENSMUSG00000001783	0.583424	0.055015	0.676417
ENSMUSG00000073879	-1.38194	0.0550432	0.676417
ENSMUSG00000034765	-1.88913	0.0550694	0.676417
ENSMUSG00000097131	-0.561979	0.0550794	0.676417
ENSMUSG00000025792	0.90506	0.0550983	0.676417
ENSMUSG00000004364	0.362791	0.0551217	0.676417
ENSMUSG00000002949	0.382321	0.0552436	0.677418
ENSMUSG00000062963	0.694432	0.0553109	0.67775
ENSMUSG00000106181	0.555725	0.0553632	0.677897
ENSMUSG00000101564	-2.53783	0.0554218	0.678121
ENSMUSG00000021879	-1.0146	0.0555271	0.678543
ENSMUSG00000079941	0.721922	0.05557	0.678543
ENSMUSG00000003581	0.153012	0.0556103	0.678543
ENSMUSG00000022587	0.617034	0.0556595	0.678543
ENSMUSG00000025645	0.673783	0.0556673	0.678543
ENSMUSG00000023795	-1.05272	0.0557327	0.678543
ENSMUSG00000023967	0.602163	0.0557387	0.678543
ENSMUSG00000005103	0.435169	0.0558461	0.67936
ENSMUSG00000079339	-0.0641849	0.0558985	0.679506
ENSMUSG00000036995	0.759738	0.0559984	0.679553
ENSMUSG00000040877	0.508215	0.0560257	0.679553
ENSMUSG00000042096	0.627588	0.056108	0.679553
ENSMUSG00000034024	0.478061	0.0561225	0.679553
ENSMUSG00000046671	0.493212	0.0561383	0.679553
ENSMUSG00000023805	-0.71924	0.0561447	0.679553
ENSMUSG00000112298	0.842336	0.0563197	0.680347
ENSMUSG00000036469	-0.79366	0.0563307	0.680347
ENSMUSG00000111817	0.759791	0.0563799	0.680347
ENSMUSG00000027602	0.577924	0.0563806	0.680347
ENSMUSG00000028832	0.932716	0.0564125	0.680347
ENSMUSG00000023030	0.679955	0.0565256	0.680983
ENSMUSG00000024072	0.560942	0.0565883	0.680983
ENSMUSG00000021619	0.72045	0.0566252	0.680983
ENSMUSG00000058239	0.437599	0.0566271	0.680983
ENSMUSG00000050100	-0.774689	0.0567655	0.68216
ENSMUSG00000006369	-0.465698	0.0570288	0.684379
ENSMUSG00000022096	-1.69823	0.0570316	0.684379
ENSMUSG00000106496	0.456434	0.0571946	0.685419
ENSMUSG00000021684	-0.510834	0.0572294	0.685419
ENSMUSG00000002550	0.463777	0.057293	0.685419
ENSMUSG00000029055	-3.25597	0.0573	0.685419
ENSMUSG00000037447	-1.37913	0.057324	0.685419
ENSMUSG00000030034	0.352257	0.0573627	0.685419
ENSMUSG00000089678	0.855722	0.057442	0.685879
ENSMUSG00000083833	0.582585	0.0575585	0.686783
ENSMUSG00000109295	-2.79566	0.0576293	0.687141
ENSMUSG00000022366	0.980101	0.0577395	0.687506
ENSMUSG00000027562	0.508864	0.0577417	0.687506
ENSMUSG00000024064	0.669651	0.0579087	0.688653
ENSMUSG00000078427	0.0922487	0.0579219	0.688653
ENSMUSG00000064294	-1.01108	0.0579709	0.688653
ENSMUSG00000076281	0.0612617	0.0580039	0.688653
ENSMUSG00000023707	0.275912	0.0580427	0.688653
ENSMUSG00000013593	0.697776	0.0582535	0.689899
ENSMUSG00000060519	0.414507	0.0582552	0.689899
ENSMUSG00000037022	0.460001	0.0583372	0.689899
ENSMUSG00000097503	0.315376	0.0583431	0.689899
ENSMUSG00000030695	0.758378	0.0583899	0.689899
ENSMUSG00000082423	2.44392	0.0583937	0.689899
ENSMUSG00000054715	-0.727118	0.0585484	0.691241
ENSMUSG00000038807	-0.100177	0.0586751	0.691542
ENSMUSG00000109177	-1.50003	0.0587084	0.691542
ENSMUSG00000083813	-2.23128	0.0587262	0.691542
ENSMUSG00000029378	-1.98448	0.0587383	0.691542
ENSMUSG00000025190	0.423291	0.0588014	0.6918
ENSMUSG00000046352	0.648075	0.0589193	0.692336
ENSMUSG00000019826	0.457745	0.0589292	0.692336
ENSMUSG00000024359	0.719024	0.0591682	0.69288
ENSMUSG00000071662	0.57409	0.0592392	0.69288
ENSMUSG00000030095	-0.205813	0.0592594	0.69288
ENSMUSG00000049717	0.0496327	0.0593139	0.69288
ENSMUSG00000002885	0.207649	0.0593476	0.69288
ENSMUSG00000067161	0.772892	0.0595135	0.69288
ENSMUSG00000037343	-0.196954	0.0595762	0.69288
ENSMUSG00000025871	0.597622	0.0595812	0.69288
ENSMUSG00000023122	0.794059	0.0595911	0.69288
ENSMUSG00000044330	1.0827	0.0596184	0.69288
ENSMUSG00000042784	-0.181382	0.0596354	0.69288
ENSMUSG00000020744	0.364838	0.0598069	0.69288
ENSMUSG00000027871	-0.850926	0.0598147	0.69288
ENSMUSG00000019039	0.57395	0.0598338	0.69288
ENSMUSG00000052684	0.664539	0.0598674	0.69288
ENSMUSG00000116691	-3.51024	0.0599361	0.69288
ENSMUSG00000025266	0.497738	0.0599459	0.69288
ENSMUSG00000041765	0.605408	0.0599541	0.69288
ENSMUSG00000039616	0.595698	0.0600048	0.69288
ENSMUSG00000046447	0.300512	0.0600313	0.69288
ENSMUSG00000002428	0.435824	0.0601253	0.69288
ENSMUSG00000112851	-2.2595	0.0601292	0.69288
ENSMUSG00000087008	0.460743	0.0601376	0.69288
ENSMUSG00000031782	0.556015	0.0601435	0.69288
ENSMUSG00000002280	0.502002	0.0601622	0.69288
ENSMUSG00000015668	0.692826	0.0602062	0.69288
ENSMUSG00000000088	0.590872	0.0602101	0.69288
ENSMUSG00000006575	0.619902	0.0602358	0.69288
ENSMUSG00000005968	0.421485	0.0602465	0.69288
ENSMUSG00000041660	-1.08577	0.0603064	0.69288
ENSMUSG00000042129	-0.710955	0.0603925	0.69288
ENSMUSG00000026834	-1.55694	0.0605034	0.69288
ENSMUSG00000033423	0.357026	0.0605172	0.69288
ENSMUSG00000038828	0.497169	0.0605489	0.69288
ENSMUSG00000092181	-1.28273	0.0605528	0.69288
ENSMUSG00000027954	0.366665	0.060569	0.69288
ENSMUSG00000084093	0.878208	0.060592	0.69288
ENSMUSG00000024997	0.682742	0.0605953	0.69288
ENSMUSG00000021302	-0.064328	0.0606179	0.69288
ENSMUSG00000006589	0.54454	0.0606229	0.69288
ENSMUSG00000021607	0.774869	0.0607172	0.693487
ENSMUSG00000025155	0.398903	0.0607766	0.693695
ENSMUSG00000036199	0.733817	0.0609564	0.694412
ENSMUSG00000029380	-0.632702	0.0609972	0.694412
ENSMUSG00000057788	0.582951	0.0610285	0.694412
ENSMUSG00000033386	0.516554	0.0610343	0.694412
ENSMUSG00000036523	-1.30853	0.061217	0.694412
ENSMUSG00000024026	0.576417	0.0612357	0.694412
ENSMUSG00000049422	0.431365	0.0612396	0.694412
ENSMUSG00000057103	1.09196	0.0613909	0.694412
ENSMUSG00000017307	0.644291	0.0614221	0.694412
ENSMUSG00000041720	0.729458	0.0614368	0.694412
ENSMUSG00000081093	0.710532	0.0614485	0.694412
ENSMUSG00000031549	1.08298	0.061494	0.694412
ENSMUSG00000082164	-2.79401	0.0615331	0.694412
ENSMUSG00000060992	0.517186	0.0615352	0.694412
ENSMUSG00000047735	0.557121	0.0616825	0.694412
ENSMUSG00000019872	0.681007	0.0616826	0.694412
ENSMUSG00000071392	-1.61699	0.0617282	0.694412
ENSMUSG00000049382	0.753279	0.0617316	0.694412
ENSMUSG00000101986	-3.07923	0.0617527	0.694412
ENSMUSG00000052675	-0.749729	0.0617574	0.694412
ENSMUSG00000071855	-1.0738	0.0617792	0.694412
ENSMUSG00000028127	0.647501	0.0619344	0.694412
ENSMUSG00000032116	0.55286	0.0619576	0.694412
ENSMUSG00000040525	0.344603	0.0619747	0.694412
ENSMUSG00000042766	-1.23792	0.0620048	0.694412
ENSMUSG00000032311	-0.0674289	0.0620123	0.694412
ENSMUSG00000028999	0.210977	0.0620208	0.694412
ENSMUSG00000016831	0.392128	0.0620686	0.694412
ENSMUSG00000018999	0.425934	0.0621243	0.694412
ENSMUSG00000047547	0.520623	0.062141	0.694412
ENSMUSG00000022707	0.592649	0.0622075	0.694412
ENSMUSG00000029125	0.343192	0.0622713	0.694412
ENSMUSG00000066979	0.535318	0.0622889	0.694412
ENSMUSG00000047379	0.605222	0.0622935	0.694412
ENSMUSG00000042642	0.550891	0.0622956	0.694412
ENSMUSG00000020553	0.408945	0.0623741	0.694412
ENSMUSG00000020986	0.46896	0.0623839	0.694412
ENSMUSG00000098747	0.929669	0.062408	0.694412
ENSMUSG00000026688	0.664574	0.0625971	0.694608
ENSMUSG00000083374	0.949602	0.0626146	0.694608
ENSMUSG00000058656	-0.600824	0.0626908	0.694608
ENSMUSG00000034640	-0.123245	0.0627108	0.694608
ENSMUSG00000019143	0.369433	0.0627345	0.694608
ENSMUSG00000071537	-0.868235	0.0627533	0.694608
ENSMUSG00000021218	0.508898	0.0627781	0.694608
ENSMUSG00000038459	-0.048368	0.0628296	0.694608
ENSMUSG00000019916	0.550824	0.062867	0.694608
ENSMUSG00000020019	0.59602	0.0628776	0.694608
ENSMUSG00000103103	0.221942	0.0629069	0.694608
ENSMUSG00000031556	0.760965	0.062921	0.694608
ENSMUSG00000074781	0.405198	0.0630346	0.695406
ENSMUSG00000026384	0.251099	0.0631941	0.695465
ENSMUSG00000041577	-0.0178781	0.0632183	0.695465
ENSMUSG00000059195	0.587788	0.0632296	0.695465
ENSMUSG00000034108	0.611004	0.0632324	0.695465
ENSMUSG00000090817	0.136028	0.0633181	0.695465
ENSMUSG00000039684	0.542819	0.0635206	0.695465
ENSMUSG00000025733	0.29881	0.0635966	0.695465
ENSMUSG00000026207	-1.72053	0.0636149	0.695465
ENSMUSG00000016554	0.66405	0.063616	0.695465
ENSMUSG00000041625	0.425736	0.063672	0.695465
ENSMUSG00000039515	0.357769	0.0636858	0.695465
ENSMUSG00000020153	0.608708	0.0637105	0.695465
ENSMUSG00000015202	-0.468105	0.0638867	0.695465
ENSMUSG00000087569	2.09668	0.0639206	0.695465
ENSMUSG00000002658	0.648232	0.0639314	0.695465
ENSMUSG00000092242	2.63275	0.0639558	0.695465
ENSMUSG00000024186	-0.899743	0.0640225	0.695465
ENSMUSG00000018417	-0.417859	0.0640391	0.695465
ENSMUSG00000031783	0.579892	0.0640473	0.695465
ENSMUSG00000035242	0.625553	0.0641033	0.695465
ENSMUSG00000027371	0.556448	0.0641189	0.695465
ENSMUSG00000017837	0.50508	0.0641403	0.695465
ENSMUSG00000091498	0.944146	0.0641716	0.695465
ENSMUSG00000007034	0.815848	0.064172	0.695465
ENSMUSG00000027412	-0.306725	0.0641947	0.695465
ENSMUSG00000022008	0.390197	0.0642029	0.695465
ENSMUSG00000027774	0.704662	0.0642237	0.695465
ENSMUSG00000022536	0.533903	0.0642286	0.695465
ENSMUSG00000074254	1.04904	0.0642387	0.695465
ENSMUSG00000021457	-1.23083	0.0643096	0.695736
ENSMUSG00000035776	0.489449	0.0643465	0.695736
ENSMUSG00000032182	0.80514	0.0644783	0.695957
ENSMUSG00000065979	0.487798	0.0644811	0.695957
ENSMUSG00000028990	-0.588243	0.0645086	0.695957
ENSMUSG00000098557	-0.313384	0.0645515	0.695957
ENSMUSG00000035834	0.208312	0.0645738	0.695957
ENSMUSG00000021891	-0.429584	0.0647606	0.697056
ENSMUSG00000030281	0.151384	0.0648894	0.697056
ENSMUSG00000022580	0.326644	0.0649422	0.697056
ENSMUSG00000035172	-0.219685	0.0650051	0.697056
ENSMUSG00000019478	0.386033	0.0650471	0.697056
ENSMUSG00000032024	0.285831	0.0650544	0.697056
ENSMUSG00000014470	0.543913	0.06508	0.697056
ENSMUSG00000018882	0.519492	0.0651023	0.697056
ENSMUSG00000032589	-2.4364	0.0651077	0.697056
ENSMUSG00000001025	1.21744	0.0651119	0.697056
ENSMUSG00000018599	-0.167819	0.0651315	0.697056
ENSMUSG00000029128	0.0606906	0.0652481	0.69786
ENSMUSG00000029034	0.602224	0.0653037	0.698012
ENSMUSG00000067924	0.802556	0.0653549	0.698115
ENSMUSG00000079834	0.755164	0.0654323	0.698227
ENSMUSG00000026113	-0.719542	0.0654484	0.698227
ENSMUSG00000021326	0.364734	0.0655468	0.698833
ENSMUSG00000028601	0.749631	0.0657654	0.699972
ENSMUSG00000024767	0.499937	0.0658305	0.699972
ENSMUSG00000028743	0.671863	0.0658492	0.699972
ENSMUSG00000033808	0.269008	0.065862	0.699972
ENSMUSG00000042462	0.774381	0.0658944	0.699972
ENSMUSG00000061848	0.822805	0.0659199	0.699972
ENSMUSG00000009863	0.60301	0.0660001	0.699972
ENSMUSG00000081128	0.632429	0.0660019	0.699972
ENSMUSG00000001155	0.893159	0.0660445	0.699972
ENSMUSG00000028673	0.57997	0.0660813	0.699972
ENSMUSG00000080968	-0.438997	0.0661113	0.699972
ENSMUSG00000021794	0.661324	0.066211	0.700588
ENSMUSG00000030588	0.708668	0.0662941	0.701025
ENSMUSG00000032350	0.886792	0.0663898	0.701597
ENSMUSG00000070034	-1.46606	0.0664347	0.70163
ENSMUSG00000062203	0.475969	0.0665501	0.702409
ENSMUSG00000024350	0.391732	0.0666101	0.702537
ENSMUSG00000029458	0.304928	0.0666458	0.702537
ENSMUSG00000003746	0.625855	0.0667571	0.703269
ENSMUSG00000082513	-1.63051	0.0668354	0.703647
ENSMUSG00000021007	0.325883	0.0668766	0.703647
ENSMUSG00000058638	0.419001	0.0670057	0.703747
ENSMUSG00000004110	-1.96387	0.0670107	0.703747
ENSMUSG00000050552	0.699718	0.0670465	0.703747
ENSMUSG00000073838	0.670271	0.0670534	0.703747
ENSMUSG00000032018	0.471821	0.0672369	0.70448
ENSMUSG00000051346	0.898754	0.067271	0.70448
ENSMUSG00000019261	-0.718119	0.0672889	0.70448
ENSMUSG00000040605	-0.472186	0.0673261	0.70448
ENSMUSG00000019762	0.540519	0.0673326	0.70448
ENSMUSG00000020087	0.46161	0.0673948	0.704692
ENSMUSG00000030611	0.690576	0.0674734	0.704771
ENSMUSG00000113963	-2.37959	0.0675513	0.704771
ENSMUSG00000025525	0.773777	0.0675995	0.704771
ENSMUSG00000030166	-0.544965	0.0676085	0.704771
ENSMUSG00000028345	-0.427855	0.0676516	0.704771
ENSMUSG00000102038	1.16884	0.0676537	0.704771
ENSMUSG00000024935	0.696399	0.0678942	0.706661
ENSMUSG00000046798	0.0443665	0.0679437	0.706661
ENSMUSG00000032599	-0.189945	0.0679611	0.706661
ENSMUSG00000020386	0.833159	0.0682526	0.708678
ENSMUSG00000044566	0.90874	0.0683303	0.708678
ENSMUSG00000069917	0.43785	0.0684975	0.708678
ENSMUSG00000036646	0.410925	0.0685198	0.708678
ENSMUSG00000038582	0.267517	0.0685235	0.708678
ENSMUSG00000066892	-0.675225	0.0685523	0.708678
ENSMUSG00000020745	0.339324	0.068582	0.708678
ENSMUSG00000028710	0.421975	0.0685874	0.708678
ENSMUSG00000032042	0.43506	0.0685939	0.708678
ENSMUSG00000029053	0.234605	0.0685952	0.708678
ENSMUSG00000024581	0.398512	0.0686532	0.708678
ENSMUSG00000021814	0.530761	0.0686951	0.708678
ENSMUSG00000044749	-1.26834	0.0687395	0.708678
ENSMUSG00000058022	0.794216	0.0687489	0.708678
ENSMUSG00000028573	0.502594	0.0689052	0.708678
ENSMUSG00000032609	-0.895887	0.0689305	0.708678
ENSMUSG00000036390	0.154188	0.0689546	0.708678
ENSMUSG00000031059	0.68356	0.06896	0.708678
ENSMUSG00000029263	0.614354	0.0689603	0.708678
ENSMUSG00000085627	0.782608	0.0690743	0.708678
ENSMUSG00000025016	0.466627	0.0691926	0.708678
ENSMUSG00000025968	0.661258	0.069193	0.708678
ENSMUSG00000033949	-1.15779	0.0692527	0.708678
ENSMUSG00000056116	0.681325	0.0693421	0.708678
ENSMUSG00000042709	0.400409	0.0694184	0.708678
ENSMUSG00000053541	0.470717	0.0694324	0.708678
ENSMUSG00000030663	0.638963	0.0694618	0.708678
ENSMUSG00000017664	0.39191	0.0694722	0.708678
ENSMUSG00000037617	-0.800564	0.0695051	0.708678
ENSMUSG00000002635	0.61222	0.0695979	0.708678
ENSMUSG00000029580	0.673062	0.069628	0.708678
ENSMUSG00000086247	-1.16336	0.0696512	0.708678
ENSMUSG00000032014	0.612089	0.0696667	0.708678
ENSMUSG00000071076	0.634266	0.0697053	0.708678
ENSMUSG00000036615	0.503983	0.0697134	0.708678
ENSMUSG00000033216	0.570627	0.0697398	0.708678
ENSMUSG00000035443	-0.0339414	0.0697735	0.708678
ENSMUSG00000029229	-0.45462	0.0698153	0.708678
ENSMUSG00000020225	0.641266	0.0698296	0.708678
ENSMUSG00000105261	-2.0138	0.0698665	0.708678
ENSMUSG00000020917	0.783411	0.0698821	0.708678
ENSMUSG00000034880	0.526622	0.0700264	0.709365
ENSMUSG00000006373	0.552289	0.0700738	0.709365
ENSMUSG00000025898	-0.131398	0.0700764	0.709365
ENSMUSG00000081196	-2.70997	0.0701726	0.709896
ENSMUSG00000070572	0.840236	0.0702132	0.709896
ENSMUSG00000116694	-1.88965	0.070473	0.711325
ENSMUSG00000105706	1.25685	0.0705382	0.711325
ENSMUSG00000013622	0.567896	0.0705594	0.711325
ENSMUSG00000065952	1.66517	0.070621	0.711325
ENSMUSG00000032382	0.500859	0.0706996	0.711325
ENSMUSG00000035992	0.28703	0.070715	0.711325
ENSMUSG00000049960	0.782275	0.070721	0.711325
ENSMUSG00000068874	0.928293	0.0707606	0.711325
ENSMUSG00000004897	0.530764	0.0708425	0.711325
ENSMUSG00000032965	0.340677	0.0708565	0.711325
ENSMUSG00000002083	-1.60317	0.0709126	0.711325
ENSMUSG00000033379	0.615181	0.0709251	0.711325
ENSMUSG00000028655	1.46767	0.0709544	0.711325
ENSMUSG00000028426	0.531474	0.0709829	0.711325
ENSMUSG00000021223	-1.48369	0.0709888	0.711325
ENSMUSG00000107349	-3.34767	0.0710817	0.711413
ENSMUSG00000059119	0.44941	0.0710821	0.711413
ENSMUSG00000025027	0.700611	0.0712465	0.712222
ENSMUSG00000062184	0.622005	0.0712476	0.712222
ENSMUSG00000002108	0.521336	0.0715705	0.714983
ENSMUSG00000029076	0.468308	0.0716088	0.714983
ENSMUSG00000029073	0.435899	0.0716814	0.715283
ENSMUSG00000026725	0.741417	0.0717479	0.715522
ENSMUSG00000021583	0.541721	0.0719907	0.717038
ENSMUSG00000006219	-0.143114	0.0721698	0.717038
ENSMUSG00000106895	0.607953	0.0723096	0.717038
ENSMUSG00000001497	-0.667926	0.0723225	0.717038
ENSMUSG00000075273	0.683137	0.0723352	0.717038
ENSMUSG00000022841	0.504925	0.0723889	0.717038
ENSMUSG00000000751	0.394351	0.0723998	0.717038
ENSMUSG00000028455	0.600197	0.0724386	0.717038
ENSMUSG00000081999	1.14002	0.0724394	0.717038
ENSMUSG00000022751	0.559541	0.0724824	0.717038
ENSMUSG00000024059	0.509533	0.0725449	0.717038
ENSMUSG00000014606	0.675593	0.0725878	0.717038
ENSMUSG00000018474	0.745416	0.0725949	0.717038
ENSMUSG00000009772	0.807669	0.0726148	0.717038
ENSMUSG00000019818	0.386219	0.0726274	0.717038
ENSMUSG00000070709	0.0602313	0.0727093	0.717038
ENSMUSG00000078970	0.570135	0.0727131	0.717038
ENSMUSG00000037740	0.223652	0.0727352	0.717038
ENSMUSG00000022680	0.457665	0.0728212	0.717038
ENSMUSG00000097011	-1.47756	0.072841	0.717038
ENSMUSG00000053929	0.340959	0.0728411	0.717038
ENSMUSG00000035142	0.73374	0.072872	0.717038
ENSMUSG00000032564	0.605179	0.0729315	0.717038
ENSMUSG00000032482	-2.39876	0.0729689	0.717038
ENSMUSG00000001175	0.504847	0.0730357	0.717038
ENSMUSG00000045917	-0.0527939	0.0730821	0.717038
ENSMUSG00000021786	0.62165	0.073087	0.717038
ENSMUSG00000015837	0.78516	0.073133	0.717038
ENSMUSG00000033713	0.120725	0.0731358	0.717038
ENSMUSG00000000787	0.528832	0.0732047	0.717296
ENSMUSG00000038206	0.494175	0.0732971	0.71765
ENSMUSG00000019894	0.65672	0.0733262	0.71765
ENSMUSG00000090124	0.885541	0.0734804	0.718741
ENSMUSG00000029131	0.301413	0.0735294	0.718802
ENSMUSG00000078300	0.79038	0.0736426	0.718956
ENSMUSG00000040213	0.293898	0.073662	0.718956
ENSMUSG00000040040	0.376398	0.0736733	0.718956
ENSMUSG00000045107	0.561257	0.0737677	0.71946
ENSMUSG00000036097	-0.40138	0.0738261	0.719612
ENSMUSG00000109768	3.05203	0.073909	0.719782
ENSMUSG00000081721	-2.01767	0.0739291	0.719782
ENSMUSG00000002524	0.474248	0.074047	0.720512
ENSMUSG00000051518	0.695375	0.0741549	0.720944
ENSMUSG00000074797	0.479075	0.074177	0.720944
ENSMUSG00000059475	0.442329	0.0742212	0.720957
ENSMUSG00000112909	0.917281	0.0743646	0.721933
ENSMUSG00000037242	0.479746	0.0744612	0.722454
ENSMUSG00000106111	1.00531	0.0746153	0.722623
ENSMUSG00000031596	-0.768358	0.0746522	0.722623
ENSMUSG00000052738	0.474103	0.0746592	0.722623
ENSMUSG00000063364	0.6866	0.0747042	0.722623
ENSMUSG00000019087	0.766146	0.0747318	0.722623
ENSMUSG00000107451	-1.16766	0.0747902	0.722623
ENSMUSG00000021207	0.843188	0.0748347	0.722623
ENSMUSG00000042797	0.393045	0.0748527	0.722623
ENSMUSG00000090150	0.631988	0.0748652	0.722623
ENSMUSG00000022503	0.768058	0.0750115	0.72362
ENSMUSG00000030269	0.137329	0.0752465	0.725471
ENSMUSG00000028978	-1.03105	0.0753448	0.725673
ENSMUSG00000032324	0.577932	0.075388	0.725673
ENSMUSG00000014959	0.571583	0.0754413	0.725673
ENSMUSG00000027618	0.552612	0.0755251	0.725673
ENSMUSG00000001741	-0.51054	0.0755535	0.725673
ENSMUSG00000103760	2.12037	0.0755619	0.725673
ENSMUSG00000029695	0.814235	0.0755694	0.725673
ENSMUSG00000053208	0.300295	0.0757446	0.726503
ENSMUSG00000078234	0.69141	0.0757874	0.726503
ENSMUSG00000033066	-0.55814	0.075795	0.726503
ENSMUSG00000069874	0.391771	0.0758951	0.726503
ENSMUSG00000082062	0.704016	0.0759217	0.726503
ENSMUSG00000035790	0.31817	0.0759541	0.726503
ENSMUSG00000028405	0.659	0.0759581	0.726503
ENSMUSG00000006362	-0.8714	0.0760528	0.726873
ENSMUSG00000027366	0.310246	0.0760832	0.726873
ENSMUSG00000001156	-0.203024	0.0761536	0.727133
ENSMUSG00000096722	1.32255	0.0762041	0.72715
ENSMUSG00000105071	-1.41052	0.0762776	0.72715
ENSMUSG00000082431	0.65583	0.0763721	0.72715
ENSMUSG00000018293	0.631794	0.0764112	0.72715
ENSMUSG00000031969	0.63095	0.0764378	0.72715
ENSMUSG00000114902	-0.967075	0.0765636	0.72715
ENSMUSG00000000168	0.545722	0.0765801	0.72715
ENSMUSG00000108615	0.887447	0.0765999	0.72715
ENSMUSG00000030935	1.09225	0.0766199	0.72715
ENSMUSG00000018761	0.564812	0.0766289	0.72715
ENSMUSG00000020190	0.00113966	0.0766308	0.72715
ENSMUSG00000004788	0.509751	0.0767316	0.727203
ENSMUSG00000030970	-0.305024	0.0768244	0.727203
ENSMUSG00000020656	-1.33348	0.0768674	0.727203
ENSMUSG00000067547	0.914913	0.0768805	0.727203
ENSMUSG00000096210	0.632283	0.0768895	0.727203
ENSMUSG00000002660	0.611944	0.0768957	0.727203
ENSMUSG00000039230	0.393001	0.077091	0.728639
ENSMUSG00000061759	0.280257	0.0771411	0.728704
ENSMUSG00000054263	0.507994	0.0772025	0.728875
ENSMUSG00000032114	0.841797	0.0772692	0.729095
ENSMUSG00000048188	0.742683	0.0774031	0.729941
ENSMUSG00000046562	0.620454	0.0774456	0.729941
ENSMUSG00000027509	0.385328	0.0775076	0.730117
ENSMUSG00000062683	0.626038	0.077674	0.730988
ENSMUSG00000092607	0.0413651	0.077687	0.730988
ENSMUSG00000037373	0.30473	0.0778313	0.731592
ENSMUSG00000011752	0.649807	0.0779135	0.731592
ENSMUSG00000039865	-0.340913	0.0779233	0.731592
ENSMUSG00000042507	-0.654211	0.0779252	0.731592
ENSMUSG00000028525	-0.473115	0.0779794	0.731633
ENSMUSG00000022253	0.35122	0.0780165	0.731633
ENSMUSG00000036932	0.744134	0.078215	0.732567
ENSMUSG00000042404	-0.697078	0.0782292	0.732567
ENSMUSG00000006010	0.58158	0.0782921	0.732567
ENSMUSG00000030279	-0.426199	0.0783214	0.732567
ENSMUSG00000048827	-1.53155	0.0783498	0.732567
ENSMUSG00000082152	0.751727	0.0783774	0.732567
ENSMUSG00000082128	0.612366	0.0784317	0.732668
ENSMUSG00000025194	0.475722	0.0787044	0.734372
ENSMUSG00000027488	0.584687	0.078772	0.734372
ENSMUSG00000031483	0.485107	0.0788721	0.734372
ENSMUSG00000021707	0.483484	0.0788975	0.734372
ENSMUSG00000061306	0.707977	0.0789148	0.734372
ENSMUSG00000020589	-0.357416	0.0789345	0.734372
ENSMUSG00000049969	0.541808	0.0789545	0.734372
ENSMUSG00000015341	0.306429	0.0789633	0.734372
ENSMUSG00000037730	-0.265941	0.0792223	0.734745
ENSMUSG00000030889	-1.98568	0.0792246	0.734745
ENSMUSG00000111613	0.210353	0.0792758	0.734745
ENSMUSG00000058833	0.709535	0.0793238	0.734745
ENSMUSG00000032180	0.772143	0.0793539	0.734745
ENSMUSG00000020777	0.772383	0.0793859	0.734745
ENSMUSG00000055407	-1.62517	0.0793933	0.734745
ENSMUSG00000001761	0.397141	0.0794051	0.734745
ENSMUSG00000106258	0.348874	0.0794243	0.734745
ENSMUSG00000031622	0.254533	0.0794401	0.734745
ENSMUSG00000040548	0.402998	0.0795101	0.734801
ENSMUSG00000027752	-0.823188	0.0795451	0.734801
ENSMUSG00000020432	0.845827	0.0795772	0.734801
ENSMUSG00000040488	-0.26965	0.0796778	0.734992
ENSMUSG00000000154	0.921301	0.0797959	0.734992
ENSMUSG00000086533	-1.22451	0.0798681	0.734992
ENSMUSG00000039934	0.530055	0.0798819	0.734992
ENSMUSG00000034254	0.630624	0.0798958	0.734992
ENSMUSG00000020062	0.50345	0.0799243	0.734992
ENSMUSG00000033377	-0.123528	0.0800317	0.734992
ENSMUSG00000095388	0.149279	0.0801113	0.734992
ENSMUSG00000024197	0.36967	0.0802146	0.734992
ENSMUSG00000028708	-0.174071	0.0802165	0.734992
ENSMUSG00000019428	0.536883	0.0802466	0.734992
ENSMUSG00000035757	0.446278	0.080247	0.734992
ENSMUSG00000008305	-0.442759	0.0802569	0.734992
ENSMUSG00000034190	0.250977	0.080268	0.734992
ENSMUSG00000037679	-1.0713	0.0803399	0.734992
ENSMUSG00000021973	0.447853	0.0804099	0.734992
ENSMUSG00000072568	-0.18526	0.0804367	0.734992
ENSMUSG00000029432	0.398031	0.0804747	0.734992
ENSMUSG00000097383	0.671566	0.0804955	0.734992
ENSMUSG00000025880	-0.44981	0.0805299	0.734992
ENSMUSG00000025007	-0.982939	0.0805309	0.734992
ENSMUSG00000026353	0.44385	0.0805591	0.734992
ENSMUSG00000040354	0.53497	0.0806717	0.735621
ENSMUSG00000034259	0.51695	0.0807598	0.735776
ENSMUSG00000009905	0.0152799	0.0807829	0.735776
ENSMUSG00000020775	0.598984	0.0808428	0.735776
ENSMUSG00000021963	0.544187	0.0808636	0.735776
ENSMUSG00000034586	-1.33994	0.0809304	0.735985
ENSMUSG00000067608	0.83551	0.0809963	0.736187
ENSMUSG00000063902	0.552012	0.0811518	0.736646
ENSMUSG00000037053	0.765962	0.0811586	0.736646
ENSMUSG00000018042	0.557629	0.0812131	0.736646
ENSMUSG00000009733	-0.273851	0.081222	0.736646
ENSMUSG00000099492	0.662013	0.0813163	0.736904
ENSMUSG00000051550	-1.13011	0.081338	0.736904
ENSMUSG00000085936	-0.73548	0.0814617	0.737627
ENSMUSG00000004285	0.742752	0.0815976	0.73846
ENSMUSG00000067224	-1.18443	0.0816965	0.738958
ENSMUSG00000058050	0.537051	0.081812	0.739605
ENSMUSG00000016534	0.509983	0.0818938	0.739947
ENSMUSG00000035681	-1.11121	0.0819891	0.74041
ENSMUSG00000024875	0.620729	0.0821117	0.74112
ENSMUSG00000025156	0.441766	0.0823007	0.742227
ENSMUSG00000057614	0.0862202	0.0823226	0.742227
ENSMUSG00000031641	0.435489	0.0824775	0.742838
ENSMUSG00000000938	0.463604	0.0825568	0.742838
ENSMUSG00000036611	-0.707925	0.0825591	0.742838
ENSMUSG00000094320	0.671418	0.0825911	0.742838
ENSMUSG00000041782	0.900544	0.0826111	0.742838
ENSMUSG00000072623	-0.928013	0.0827531	0.743421
ENSMUSG00000037989	-1.71825	0.0827643	0.743421
ENSMUSG00000031812	0.265616	0.0831376	0.745282
ENSMUSG00000115028	0.519133	0.0831819	0.745282
ENSMUSG00000024782	0.412406	0.0832144	0.745282
ENSMUSG00000001436	0.0232311	0.0832225	0.745282
ENSMUSG00000026875	-0.897681	0.0832544	0.745282
ENSMUSG00000038528	0.720962	0.0832722	0.745282
ENSMUSG00000073000	0.700941	0.0833261	0.745282
ENSMUSG00000022668	0.297261	0.0833532	0.745282
ENSMUSG00000100426	1.40532	0.0833702	0.745282
ENSMUSG00000026869	0.397473	0.0834466	0.745569
ENSMUSG00000026062	0.682658	0.0835389	0.745912
ENSMUSG00000071506	0.395401	0.0835737	0.745912
ENSMUSG00000021481	-0.513453	0.0836367	0.746079
ENSMUSG00000026851	0.551911	0.0837547	0.746374
ENSMUSG00000001930	-1.13215	0.0837586	0.746374
ENSMUSG00000096474	0.400434	0.0840225	0.747976
ENSMUSG00000026556	-1.51753	0.0840272	0.747976
ENSMUSG00000108874	2.09501	0.0841291	0.748486
ENSMUSG00000025533	0.632737	0.0842224	0.74892
ENSMUSG00000019731	0.429322	0.0842879	0.749107
ENSMUSG00000061273	0.404293	0.0844232	0.749913
ENSMUSG00000029155	2.83448	0.0844868	0.750051
ENSMUSG00000014867	0.56367	0.0845991	0.750051
ENSMUSG00000052727	-0.984664	0.0846082	0.750051
ENSMUSG00000082125	-2.53593	0.084645	0.750051
ENSMUSG00000029291	0.267884	0.0846616	0.750051
ENSMUSG00000085173	-1.58941	0.0849385	0.751668
ENSMUSG00000027845	-0.553055	0.0849621	0.751668
ENSMUSG00000003575	-0.919141	0.0849886	0.751668
ENSMUSG00000026566	-0.645301	0.0850698	0.751668
ENSMUSG00000030337	-0.10148	0.0850928	0.751668
ENSMUSG00000056153	-0.0245056	0.0851122	0.751668
ENSMUSG00000063696	0.582595	0.0852027	0.752006
ENSMUSG00000027397	0.0327002	0.0852399	0.752006
ENSMUSG00000090693	-1.3713	0.0853471	0.752006
ENSMUSG00000020671	0.369183	0.0853473	0.752006
ENSMUSG00000041645	0.349886	0.0853739	0.752006
ENSMUSG00000018334	-0.745684	0.0856909	0.75399
ENSMUSG00000105655	-1.16372	0.0857117	0.75399
ENSMUSG00000044768	-0.347424	0.0857761	0.75399
ENSMUSG00000114184	0.600208	0.085798	0.75399
ENSMUSG00000039354	0.402904	0.085865	0.75399
ENSMUSG00000031959	-0.406613	0.0858681	0.75399
ENSMUSG00000100967	-1.35218	0.0859351	0.754185
ENSMUSG00000031708	0.614433	0.0860402	0.754528
ENSMUSG00000020644	0.724409	0.0861247	0.754528
ENSMUSG00000086784	0.369032	0.0861542	0.754528
ENSMUSG00000025161	-1.65642	0.0862409	0.754528
ENSMUSG00000045930	0.335366	0.0862813	0.754528
ENSMUSG00000002064	0.561831	0.0863791	0.754528
ENSMUSG00000085468	0.478634	0.0863898	0.754528
ENSMUSG00000048106	-0.27415	0.0864089	0.754528
ENSMUSG00000083761	0.900892	0.0864193	0.754528
ENSMUSG00000026304	0.384207	0.0864358	0.754528
ENSMUSG00000032905	0.42135	0.0864716	0.754528
ENSMUSG00000020869	0.58791	0.0865124	0.754528
ENSMUSG00000044502	0.611827	0.086653	0.754856
ENSMUSG00000116138	0.611763	0.0866751	0.754856
ENSMUSG00000022864	-0.901186	0.0867203	0.754856
ENSMUSG00000073771	-1.359	0.0867294	0.754856
ENSMUSG00000034656	-1.62187	0.0867746	0.754858
ENSMUSG00000044709	0.286643	0.0869919	0.755811
ENSMUSG00000014748	0.418972	0.0870114	0.755811
ENSMUSG00000032519	0.44182	0.0870518	0.755811
ENSMUSG00000023927	-1.24303	0.0870834	0.755811
ENSMUSG00000032431	0.497281	0.0871087	0.755811
ENSMUSG00000093880	-1.67824	0.0872563	0.756701
ENSMUSG00000116114	-1.1433	0.0873367	0.757008
ENSMUSG00000002771	-2.70459	0.087439	0.757087
ENSMUSG00000032301	0.790408	0.0874585	0.757087
ENSMUSG00000058392	-0.387247	0.0874808	0.757087
ENSMUSG00000032328	0.505679	0.0875689	0.757438
ENSMUSG00000025648	0.566973	0.0876114	0.757438
ENSMUSG00000032758	0.914103	0.08769	0.757728
ENSMUSG00000103720	-1.81031	0.0877753	0.758076
ENSMUSG00000115205	-1.43804	0.0878787	0.758363
ENSMUSG00000115672	3.03415	0.0879463	0.758363
ENSMUSG00000021877	0.417487	0.088057	0.758363
ENSMUSG00000010025	0.585627	0.088084	0.758363
ENSMUSG00000027332	0.701574	0.0881051	0.758363
ENSMUSG00000014856	0.829042	0.0881276	0.758363
ENSMUSG00000048185	-0.0428138	0.0881816	0.758363
ENSMUSG00000045410	0.580971	0.0881903	0.758363
ENSMUSG00000034994	0.545041	0.0882232	0.758363
ENSMUSG00000055652	-0.654352	0.0882593	0.758363
ENSMUSG00000009585	-0.462927	0.0884782	0.759002
ENSMUSG00000054720	-0.627315	0.0885781	0.759002
ENSMUSG00000022518	-1.40505	0.0885804	0.759002
ENSMUSG00000114996	-1.10526	0.0886377	0.759002
ENSMUSG00000002799	-1.28132	0.0886421	0.759002
ENSMUSG00000058446	0.448592	0.0886848	0.759002
ENSMUSG00000039480	0.524059	0.0887294	0.759002
ENSMUSG00000062127	-0.411074	0.0888046	0.759002
ENSMUSG00000068922	0.5362	0.0888844	0.759002
ENSMUSG00000028223	0.490876	0.088921	0.759002
ENSMUSG00000099870	-2.5164	0.0889334	0.759002
ENSMUSG00000031451	0.57053	0.0889745	0.759002
ENSMUSG00000006586	-0.322119	0.0890197	0.759002
ENSMUSG00000041737	0.652265	0.0890266	0.759002
ENSMUSG00000026750	0.663465	0.0890666	0.759002
ENSMUSG00000100691	0.762377	0.0891577	0.759002
ENSMUSG00000036499	0.30727	0.0892394	0.759002
ENSMUSG00000032393	0.310598	0.0892759	0.759002
ENSMUSG00000033961	-0.534113	0.0892832	0.759002
ENSMUSG00000005615	0.403202	0.0893177	0.759002
ENSMUSG00000027306	0.922305	0.0893251	0.759002
ENSMUSG00000027002	0.418895	0.0893262	0.759002
ENSMUSG00000032540	0.560091	0.0894105	0.759209
ENSMUSG00000112280	-0.933461	0.0894408	0.759209
ENSMUSG00000032527	0.599301	0.0895903	0.760094
ENSMUSG00000039043	0.560101	0.0897252	0.76048
ENSMUSG00000086040	-1.08714	0.0897262	0.76048
ENSMUSG00000022750	0.515245	0.0898218	0.760908
ENSMUSG00000028457	-1.72434	0.0898982	0.761172
ENSMUSG00000031988	0.471766	0.090108	0.76224
ENSMUSG00000105814	1.46655	0.090115	0.76224
ENSMUSG00000020681	0.91909	0.0901742	0.762357
ENSMUSG00000021629	0.339056	0.0902367	0.762502
ENSMUSG00000031671	0.563291	0.0902937	0.762601
ENSMUSG00000011096	0.382813	0.090343	0.762635
ENSMUSG00000029364	0.345133	0.0904268	0.762959
ENSMUSG00000061393	-0.190937	0.0904793	0.763019
ENSMUSG00000033916	0.465095	0.0905826	0.763182
ENSMUSG00000092134	-0.381689	0.0906469	0.763182
ENSMUSG00000039629	-0.345877	0.0906675	0.763182
[truncated: 44,750 more rows]
