# Supplementary material for: The dynamic effect of genetic variation on the in vivo ER stress transcriptional response in different tissues
Source: G3 (Bethesda). 2022 Apr 29;12(6):jkac104. doi: 10.1093/g3journal/jkac104 (PMC9157157; doi:10.1093/g3journal/jkac104)
Supplement: jkac104_Supplementary_Table_S9 [file jkac104_supplementary_table_s9.xlsx]

## Sheet: Liver
SUPPLEMENTARY TABLE 9 - COUNTS FOR EACH REGULATORY MECHANISM
Category	Control	TM
cis-	580	617
trans-	392	449
cis-+trans-	304	258
cis-xtrans-	124	132
compensatory	210	222
conserved	2704	2329
ambiguous	1312	1619

## Sheet: Kidney
SUPPLEMENTARY TABLE 9 - COUNTS FOR EACH REGULATORY MECHANISM
Category	Control	TM
cis-	710	825
trans-	288	230
cis-+trans-	229	283
cis-xtrans-	115	121
compensatory	296	400
conserved	4500	4373
ambiguous	1557	1463
