# Supplementary material for: The dynamic effect of genetic variation on the in vivo ER stress transcriptional response in different tissues
Source: G3 (Bethesda). 2022 Apr 29;12(6):jkac104. doi: 10.1093/g3journal/jkac104 (PMC9157157; doi:10.1093/g3journal/jkac104)
Supplement: jkac104_Supplementary_Table_S10 [file jkac104_supplementary_table_s10.xlsx]

## Sheet: Control
SUPPLEMENTAL TABLE 10 - B6xCAST_F1. This table shows the expression data and tests used to classify genes into regulatory categories for the B6xCAST F1 cross under control conditions. See Materials and Methods
		Parental Expression Difference							F1 Allelic Expression Difference							Fisher's Exact Test for P vs F1 ratio			Regulatory classification (FDR 0.1%)
Ensemble	Symbol	mean B6 count	mean CAST count	B6/CAST	log(Parental Ratio)	Binomial Exact Test P-Value	FDR (binomial test)		mean B6 allele count	mean CAST allele count	B6/CAST	log(allele ratio)	Binomial Exact Test P-Value	FDR (binomial test)		Fisher's P	FDR		cis	trans	cis+trans	cisxtrans	compensatory	conserved	ambiguous
ENSMUSG00000000001	Gnai3	1430	1505	0.950166	-0.0737483	0.171951	0.22607		279	243	1.14815	0.199309	0.125464	0.238064		0.0513789	0.123181		0	0	0	0	0	1	0
ENSMUSG00000000049	Apoh	21390	34173	0.625933	-0.67592	0	0		18605	33038	0.563139	-0.828436	0	0		6.55245e-17	0		0	0	1	0	0	0	0
ENSMUSG00000000056	Narf	743	923	0.804984	-0.312968	1.13622e-05	3.07391e-05		422	524	0.805344	-0.312324	0.00101392	0.00372831		1	1		0	0	0	0	0	0	1
ENSMUSG00000000078	Klf6	144	113	1.27434	0.349746	0.0610861	0.090164		8	1	8	3	0.0390625	0.0929242		0.0826346	0.177038		0	0	0	0	0	1	0
ENSMUSG00000000131	Xpo6	414	460.5	0.899023	-0.15357	0.119876	0.164479		38	50	0.76	-0.395929	0.240793	0.392895		0.501932	0.665536		0	0	0	0	0	1	0
ENSMUSG00000000149	Gna12	1727	1215	1.4214	0.507312	3.56315e-21	0		236	263	0.897338	-0.156276	0.244429	0.397904		2.5173e-06	1.87782e-05		0	1	0	0	0	0	0
ENSMUSG00000000154	Slc22a18	758	975.5	0.777037	-0.363944	1.81103e-07	5.75898e-07		150	133	1.12782	0.173536	0.341567	0.509723		0.00374288	0.014057		0	0	0	0	0	0	1
ENSMUSG00000000159	Igsf5	372	301.5	1.23383	0.303145	0.00781916	0.0140401		275	254	1.08268	0.114603	0.384557	0.55292		0.269144	0.429805		0	0	0	0	0	1	0
ENSMUSG00000000168	Dlat	621	463	1.34125	0.423581	1.78314e-06	5.21769e-06		189	128	1.47656	0.562242	0.000726891	0.00274462		0.477403	0.643785		0	0	0	0	0	0	1
ENSMUSG00000000171	Sdhd	2556	2476.5	1.0321	0.0455852	0.271564	0.339591		794	848	0.936321	-0.0949253	0.190876	0.327899		0.0881745	0.186395		0	0	0	0	0	1	0
ENSMUSG00000000194	Gpr107	287	342.5	0.837956	-0.255053	0.0283537	0.0451782		81	89	0.910112	-0.135883	0.591485	0.73703		0.66505	0.804985		0	0	0	0	0	1	0
ENSMUSG00000000248	Clec2g	9	54	0.166667	-2.58496	6.10828e-09	3.51718e-08		537	395	1.35949	0.443069	3.70866e-06	2.0089e-05		9.79257e-12	0		0	0	0	1	0	0	0
ENSMUSG00000000301	Pemt	3094	2685.5	1.15211	0.204282	8.52973e-08	2.96022e-07		1445	1675	0.862687	-0.213092	4.10495e-05	0.000193423		8.53015e-11	0		0	0	0	1	0	0	0
ENSMUSG00000000303	Cdh1	321	409	0.784841	-0.349528	0.00126645	0.00262376		131	59	2.22034	1.15078	1.8712e-07	1.18377e-06		7.22235e-10	0		0	0	0	0	1	0	0
ENSMUSG00000000339	Rtca	121	160.5	0.753894	-0.407566	0.0200479	0.032999		155	114	1.35965	0.443234	0.0145815	0.0400564		0.000659773	0.00309065		0	0	0	0	0	1	0
ENSMUSG00000000340	Dbt	886	915.5	0.967777	-0.0472532	0.494518	0.567597		510	528	0.965909	-0.0500407	0.59776	0.743015		1	1		0	0	0	0	0	1	0
ENSMUSG00000000346	Dazap2	618	449	1.37639	0.460891	2.55749e-07	8.16998e-07		96	94	1.02128	0.0303736	0.942191	0.990798		0.0673466	0.151483		0	0	0	0	0	0	1
ENSMUSG00000000374	Trappc10	420	368.5	1.13976	0.188725	0.0750015	0.108541		77	62	1.24194	0.31259	0.234932	0.385792		0.71228	0.841513		0	0	0	0	0	1	0
ENSMUSG00000000378	Ccm2	224	207	1.08213	0.113868	0.440925	0.5149		106	105	1.00952	0.0136749	1	1		0.736758	0.861926		0	0	0	0	0	1	0
ENSMUSG00000000384	Tbrg4	315	306.5	1.02773	0.0394648	0.778987	0.832506		77	85	0.905882	-0.142604	0.582476	0.729856		0.481471	0.648027		0	0	0	0	0	1	0
ENSMUSG00000000420	Galnt1	692	506	1.36759	0.451635	8.54216e-08	2.96022e-07		256	188	1.3617	0.445411	0.00144674	0.00512877		1	1		0	0	0	0	0	0	1
ENSMUSG00000000439	Mkrn2	115	114	1.00877	0.0126	1	1		269	309	0.87055	-0.200001	0.104682	0.206352		0.349451	0.519696		0	0	0	0	0	1	0
ENSMUSG00000000538	Tom1l2	470	271	1.73432	0.794368	2.52999e-13	0		198	98	2.02041	1.01465	6.30318e-09	6.90307e-08		0.314951	0.480063		1	0	0	0	0	0	0
ENSMUSG00000000561	Wdr77	251	227	1.10573	0.144995	0.292793	0.362037		87	82	1.06098	0.0853915	0.758422	0.865249		0.857936	0.939643		0	0	0	0	0	1	0
ENSMUSG00000000563	Atp5f1	1487	1437	1.03479	0.0493446	0.364851	0.439178		1206	1458	0.82716	-0.273761	1.13602e-06	6.55122e-06		3.25145e-05	0.000201433		0	0	0	0	1	0	0
ENSMUSG00000000594	Gm2a	1717	1257.5	1.36541	0.449332	3.98129e-17	0		336	226	1.48673	0.572138	3.9918e-06	2.15636e-05		0.376057	0.54825		1	0	0	0	0	0	0
ENSMUSG00000000600	Krit1	190	183.5	1.03542	0.0502194	0.796029	0.848625		39	24	1.625	0.70044	0.0769258	0.161547		0.133202	0.254291		0	0	0	0	0	1	0
ENSMUSG00000000605	Clcn4	909	753	1.20717	0.27163	0.000142028	0.000336746		144	149	0.966443	-0.0492435	0.815281	0.907552		0.0861413	0.183156		0	0	0	0	0	0	1
ENSMUSG00000000631	Myo18a	795	651.5	1.22026	0.28719	0.000187151	0.000437097		297	316	0.939873	-0.0894616	0.467247	0.632667		0.00789663	0.0266263		0	0	0	0	0	0	1
ENSMUSG00000000673	Haao	5432	2599	2.09003	1.06353	6.48463e-224	0		3392	2421	1.40107	0.486533	3.03419e-37	0		4.70457e-29	0		0	0	1	0	0	0	0
ENSMUSG00000000686	Abhd15	308	204.5	1.50611	0.59083	6.2509e-06	1.73882e-05		383	325	1.17846	0.236905	0.0321052	0.0790132		0.0353533	0.0906139		0	0	0	0	0	0	1
ENSMUSG00000000708	Kat2b	700	593.5	1.17944	0.238107	0.00349653	0.00669693		278	204	1.36275	0.446516	0.000865695	0.00322969		0.180375	0.320802		0	0	0	0	0	1	0
ENSMUSG00000000711	Rab5b	750	471	1.59236	0.671164	1.34577e-15	0		25	80	0.3125	-1.67807	6.88076e-08	4.53188e-07		1.15876e-13	0		0	0	0	1	0	0	0
ENSMUSG00000000738	Spg7	501	290	1.72759	0.788758	5.8702e-14	0		151	104	1.45192	0.537965	0.00388215	0.012445		0.264972	0.425923		0	0	0	0	0	0	1
ENSMUSG00000000739	Sult5a1	127	17.5	7.25714	2.8594	2.17359e-21	0		327	12	27.25	4.76818	7.32029e-81	0		0.000637512	0.00299135		1	0	0	0	0	0	0
ENSMUSG00000000740	Rpl13	448	270	1.65926	0.730539	3.15805e-11	0		291	341	0.853372	-0.228753	0.0511957	0.116234		2.15599e-09	0		0	1	0	0	0	0	0
ENSMUSG00000000743	Chmp1a	762	438.5	1.73774	0.797214	8.93551e-21	0		867	894	0.969799	-0.0442428	0.53555	0.689948		1.97675e-14	0		0	1	0	0	0	0	0
ENSMUSG00000000751	Rpa1	362	238	1.52101	0.605028	4.68939e-07	1.44149e-06		31	66	0.469697	-1.0902	0.000490158	0.00190708		2.45589e-07	2.12142e-06		0	1	0	0	0	0	0
ENSMUSG00000000753	Serpinf1	5439	4846	1.12237	0.166547	5.25253e-09	3.51718e-08		4237	4183	1.01291	0.0185051	0.563543	0.713112		0.000491824	0.00237509		0	0	0	0	0	0	1
ENSMUSG00000000776	Polr3d	81	79	1.02532	0.0360693	0.93702	0.965129		65	39	1.66667	0.736966	0.0138362	0.0382518		0.0759177	0.166192		0	0	0	0	0	1	0
ENSMUSG00000000804	Usp32	494	330	1.49697	0.582045	1.22238e-08	3.51718e-08		75	61	1.22951	0.298081	0.264893	0.422417		0.301164	0.46446		0	0	0	0	0	0	1
ENSMUSG00000000826	Dnajc5	953	701.5	1.35852	0.442033	7.4257e-10	0		364	357	1.01961	0.0280144	0.823203	0.912939		0.00143866	0.00615038		0	0	0	0	0	0	1
ENSMUSG00000000827	Tpd52l2	460	377	1.22016	0.287069	0.00456358	0.00855202		98	123	0.796748	-0.327805	0.106225	0.208595		0.00510908	0.0184136		0	0	0	0	0	1	0
ENSMUSG00000000876	Pxmp4	980	938	1.04478	0.0631938	0.349183	0.423213		146	57	2.5614	1.35693	3.43712e-10	0		1.33671e-08	9.60068e-08		0	0	0	0	1	0	0
ENSMUSG00000000902	Smarcb1	199	172	1.15698	0.21036	0.176983	0.231874		49	64	0.765625	-0.38529	0.187599	0.323205		0.0674512	0.151489		0	0	0	0	0	1	0
ENSMUSG00000000915	Hip1r	385	180.5	2.13296	1.09286	6.27553e-18	0		74	41	1.80488	0.851901	0.0026857	0.00894068		0.445455	0.614398		0	0	0	0	0	0	1
ENSMUSG00000000916	Nsun5	106	145	0.731034	-0.451989	0.01629	0.0272354		17	16	1.0625	0.0874628	1	1		0.352455	0.523195		0	0	0	0	0	1	0
ENSMUSG00000000934	Top1mt	200	290.5	0.688468	-0.538538	4.65196e-05	0.000117679		67	82	0.817073	-0.291463	0.251331	0.405154		0.393801	0.566571		0	0	0	0	0	0	1
ENSMUSG00000000957	Mmp14	207	204.5	1.01222	0.0175299	0.960715	0.980567		15	30	0.5	-1	0.0356978	0.0863068		0.0402525	0.100515		0	0	0	0	0	1	0
ENSMUSG00000000959	Oxa1l	332	311	1.06752	0.0942687	0.430297	0.504687		126	99	1.27273	0.347923	0.0828076	0.170963		0.277736	0.439039		0	0	0	0	0	1	0
ENSMUSG00000001016	Ilf2	202	176	1.14773	0.19878	0.198427	0.256448		54	99	0.545455	-0.874469	0.000342979	0.00136754		0.000176154	0.000942034		0	0	0	0	0	0	1
ENSMUSG00000001017	Chtop	452	344.5	1.31205	0.391819	0.00016999	0.000399338		29	20	1.45	0.536053	0.25287	0.406702		0.768598	0.881065		0	0	0	0	0	0	1
ENSMUSG00000001018	Snapin	249	162.5	1.53231	0.615706	2.64712e-05	6.90378e-05		197	130	1.51538	0.599684	0.000250802	0.00102321		0.939705	0.984502		0	0	0	0	0	0	1
ENSMUSG00000001052	Sec24b	191	139	1.3741	0.458488	0.00491767	0.00916119		23	20	1.15	0.201634	0.760792	0.866791		0.624687	0.771737		0	0	0	0	0	1	0
ENSMUSG00000001054	Rmnd5b	182	185.5	0.981132	-0.0274807	0.875756	0.916273		37	32	1.15625	0.209453	0.630456	0.771076		0.600072	0.751894		0	0	0	0	0	1	0
ENSMUSG00000001056	Nhp2	211	124.5	1.69478	0.761097	3.14258e-06	8.94805e-06		40	38	1.05263	0.0740006	0.909946	0.971122		0.0710502	0.157871		0	0	0	0	0	0	1
ENSMUSG00000001062	Vps9d1	191	170	1.12353	0.168038	0.292498	0.361752		49	64	0.765625	-0.38529	0.187599	0.323205		0.0848721	0.181005		0	0	0	0	0	1	0
ENSMUSG00000001065	Zfp276	240	243	0.987654	-0.0179219	0.927502	0.956901		29	28	1.03571	0.0506261	1	1		0.889411	0.956938		0	0	0	0	0	1	0
ENSMUSG00000001098	Kctd10	84	62	1.35484	0.438121	0.0818617	0.117383		14	26	0.538462	-0.893085	0.0806905	0.167459		0.0128281	0.0396542		0	0	0	0	0	1	0
ENSMUSG00000001100	Poldip2	1065	727.5	1.46392	0.549834	1.74578e-15	0		392	362	1.08287	0.114864	0.290908	0.454096		0.000620124	0.00292194		0	0	0	0	0	0	1
ENSMUSG00000001123	Lgals9	2017	1845.5	1.09293	0.128199	0.00622729	0.0113924		713	833	0.855942	-0.224414	0.00246305	0.00830763		5.4758e-05	0.000323953		0	0	0	0	0	0	1
ENSMUSG00000001155	Ftcd	2682	4130.5	0.649316	-0.623007	2.07426e-69	0		1620	2038	0.794897	-0.33116	5.12663e-12	0		1.20432e-06	9.33776e-06		0	0	1	0	0	0	0
ENSMUSG00000001156	Mxd1	69	80	0.8625	-0.213404	0.412743	0.488062		14	17	0.823529	-0.280108	0.7201	0.839938		1	1		0	0	0	0	0	1	0
ENSMUSG00000001175	Calm1	3351	2625	1.27657	0.352274	6.00468e-21	0		1062	1006	1.05567	0.0781535	0.226482	0.374651		0.000222155	0.00115836		0	0	0	0	0	0	1
ENSMUSG00000001211	Agpat3	2438	2029	1.20158	0.264929	1.00464e-09	0		495	489	1.01227	0.0175941	0.873369	0.947834		0.0162941	0.0483241		0	0	0	0	0	0	1
ENSMUSG00000001229	Dpp9	391	353.5	1.10608	0.145458	0.187153	0.243555		105	99	1.06061	0.0848889	0.726381	0.844651		0.812772	0.909619		0	0	0	0	0	1	0
ENSMUSG00000001247	Lsr	1866	1850.5	1.00838	0.0120339	0.818382	0.867855		272	299	0.909699	-0.136539	0.276553	0.437539		0.261218	0.421093		0	0	0	0	0	1	0
ENSMUSG00000001249	Hpn	4444	4036	1.10109	0.138933	9.84531e-06	2.68467e-05		1899	2272	0.835827	-0.258723	8.22806e-09	6.90307e-08		3.70722e-13	0		0	0	0	1	0	0	0
ENSMUSG00000001280	Sp1	665	515.5	1.29001	0.367382	1.61796e-05	4.30778e-05		61	65	0.938462	-0.0916305	0.789396	0.888584		0.108595	0.218328		0	0	0	0	0	0	1
ENSMUSG00000001305	Rrp15	93	99	0.939394	-0.0901978	0.718319	0.776662		44	91	0.483516	-1.04836	6.42838e-05	0.000292252		0.00452154	0.0164969		0	0	0	0	0	0	1
ENSMUSG00000001323	Srr	585	376	1.55585	0.637704	1.63106e-11	0		135	99	1.36364	0.447459	0.0219347	0.0567898		0.372614	0.543935		0	0	0	0	0	0	1
ENSMUSG00000001348	Acp5	1037	426.5	2.43142	1.2818	9.54827e-59	0		474	348	1.36207	0.4458	1.25445e-05	6.3904e-05		2.52191e-10	0		0	0	1	0	0	0	0
ENSMUSG00000001366	Fbxo9	750	754.5	0.994036	-0.00863031	0.917882	0.948192		202	182	1.10989	0.150417	0.332258	0.500416		0.360337	0.530695		0	0	0	0	0	1	0
ENSMUSG00000001376	Vps50	230	212.5	1.08235	0.114171	0.447182	0.521018		19	13	1.46154	0.547488	0.377086	0.544948		0.467142	0.635124		0	0	0	0	0	1	0
ENSMUSG00000001380	Hars	454	389.5	1.1656	0.221069	0.0300566	0.0476623		117	85	1.37647	0.460974	0.0289212	0.0721556		0.306992	0.471123		0	0	0	0	0	1	0
ENSMUSG00000001403	Ube2c	3	8	0.375	-1.41504	0.226562	0.288898		2	1	2	1	1	1		0.505495	0.668998		0	0	0	0	0	1	0
ENSMUSG00000001415	Smg5	522	487.5	1.07077	0.0986476	0.299094	0.368694		146	158	0.924051	-0.113956	0.528179	0.684685		0.266841	0.427706		0	0	0	0	0	1	0
ENSMUSG00000001418	Glmp	323	294	1.09864	0.135718	0.259625	0.32639		79	58	1.36207	0.4458	0.0871332	0.178311		0.297795	0.460749		0	0	0	0	0	1	0
ENSMUSG00000001424	Snd1	1685	1299	1.29715	0.375347	1.69447e-12	0		596	639	0.932707	-0.100504	0.232022	0.382018		1.19381e-06	9.27277e-06		0	1	0	0	0	0	0
ENSMUSG00000001435	Col18a1	8087	5653.5	1.43044	0.51646	4.18557e-96	0		3573	3247	1.1004	0.138029	8.28103e-05	0.00036742		1.46283e-18	0		0	0	1	0	0	0	0
ENSMUSG00000001440	Kpnb1	1251	1381.5	0.905537	-0.143154	0.0112795	0.0194772		293	203	1.44335	0.529421	6.16545e-05	0.000281072		2.48105e-06	1.85292e-05		0	0	0	0	1	0	0
ENSMUSG00000001445	Mrpl10	428	446	0.959641	-0.0594329	0.565293	0.637016		218	246	0.886179	-0.17433	0.209998	0.353162		0.491073	0.65595		0	0	0	0	0	1	0
ENSMUSG00000001467	Cyp51	2987	1365	2.18828	1.1298	1.54391e-136	0		2001	1262	1.58558	0.665009	1.68846e-38	0		3.39765e-11	0		0	0	1	0	0	0	0
ENSMUSG00000001472	Tcf25	1916	1276	1.50157	0.586469	7.57012e-30	0		954	740	1.28919	0.366464	2.19813e-07	1.36013e-06		0.0123249	0.0383942		1	0	0	0	0	0	0
ENSMUSG00000001473	Tubb6	119	203.5	0.584767	-0.774067	2.60598e-06	7.50225e-06		19	41	0.463415	-1.10962	0.0062176	0.01898		0.46828	0.635902		0	0	0	0	0	0	1
ENSMUSG00000001482	Def8	700	224.5	3.11804	1.64064	2.35726e-57	0		452	132	3.42424	1.77578	6.18213e-42	0		0.493701	0.657256		1	0	0	0	0	0	0
ENSMUSG00000001542	Ell2	670	768.5	0.871828	-0.197884	0.00975842	0.017145		126	138	0.913043	-0.131245	0.498478	0.662049		0.737762	0.862742		0	0	0	0	0	1	0
ENSMUSG00000001552	Jup	439	261	1.68199	0.750171	1.7481e-11	0		117	123	0.95122	-0.0721498	0.746962	0.858418		0.000186303	0.000988796		0	1	0	0	0	0	0
ENSMUSG00000001576	Ergic1	932	845	1.10296	0.141379	0.0413087	0.063624		351	335	1.04776	0.0673099	0.566878	0.716043		0.589338	0.743913		0	0	0	0	0	1	0
ENSMUSG00000001604	Tcea3	537	142	3.78169	1.91903	6.732e-55	0		393	246	1.59756	0.675871	6.61114e-09	6.90307e-08		2.74586e-12	0		0	0	1	0	0	0	0
ENSMUSG00000001627	Ifrd1	176	196	0.897959	-0.155278	0.324577	0.396893		16	20	0.8	-0.321928	0.617719	0.761958		0.861522	0.94115		0	0	0	0	0	1	0
ENSMUSG00000001642	Akr1b3	25	7	3.57143	1.8365	0.0021024	0.00417085		44	15	2.93333	1.55254	0.000203722	0.000844605		0.801004	0.902321		0	0	0	0	0	0	1
ENSMUSG00000001663	Gstt1	3461	63	54.9365	5.77969	0	0		562	7	80.2857	6.32707	3.86947e-156	0		0.483927	0.6504		1	0	0	0	0	0	0
ENSMUSG00000001666	Ddt	1152	585	1.96923	0.977632	9.49553e-43	0		1412	1150	1.22783	0.296106	2.4595e-07	1.53884e-06		1.86258e-13	0		0	0	1	0	0	0	0
ENSMUSG00000001670	Tat	9952	13908	0.715559	-0.482857	3.0023e-145	0		3896	5863	0.664506	-0.589645	1.01652e-88	0		0.00256818	0.0101337		1	0	0	0	0	0	0
ENSMUSG00000001674	Ddx18	45	50	0.9	-0.152003	0.681743	0.743539		15	24	0.625	-0.678072	0.199591	0.339039		0.444679	0.614215		0	0	0	0	0	1	0
ENSMUSG00000001687	Ubl3	1003	836	1.19976	0.262747	0.000107324	0.000259142		245	288	0.850694	-0.233287	0.0687773	0.147778		0.000557125	0.00264731		0	0	0	0	0	0	1
ENSMUSG00000001700	Gramd3	499	253.5	1.96844	0.977054	2.91859e-19	0		154	104	1.48077	0.566347	0.00222153	0.00760239		0.059604	0.138453		0	0	0	0	0	0	1
ENSMUSG00000001707	Eef1e1	86	90.5	0.950276	-0.0735811	0.763774	0.818906		18	18	1	0	1	1		1	1		0	0	0	0	0	1	0
ENSMUSG00000001729	Akt1	868	787	1.10292	0.141331	0.0492097	0.0746296		318	303	1.0495	0.069709	0.574287	0.723939		0.604652	0.75511		0	0	0	0	0	1	0
ENSMUSG00000001751	Naglu	236	152	1.55263	0.634716	2.34621e-05	6.15292e-05		61	22	2.77273	1.47131	2.18066e-05	0.000108299		0.0331565	0.0860814		1	0	0	0	0	0	0
ENSMUSG00000001755	Ppat	1743	1228.5	1.4188	0.504675	3.96916e-21	0		129	82	1.57317	0.653675	0.00148163	0.00523596		0.514997	0.677431		0	0	0	0	0	0	1
ENSMUSG00000001755	Coasy	1743	1228.5	1.4188	0.504675	3.96916e-21	0		443	427	1.03747	0.0530706	0.611095	0.756107		6.0021e-05	0.000352477		0	1	0	0	0	0	0
ENSMUSG00000001767	Crnkl1	174	180.5	0.963989	-0.0529115	0.750197	0.8071		11	25	0.44	-1.18442	0.0288167	0.0719587		0.0362852	0.0924968		0	0	0	0	0	1	0
ENSMUSG00000001774	Chordc1	446	619.5	0.719935	-0.474061	1.09625e-07	3.58248e-07		33	40	0.825	-0.277534	0.482789	0.645938		0.624451	0.771615		0	0	0	0	0	0	1
ENSMUSG00000001785	Pwp1	180	165.5	1.08761	0.121166	0.484679	0.557896		28	18	1.55556	0.63743	0.183925	0.31878		0.27514	0.4365		0	0	0	0	0	1	0
ENSMUSG00000001786	Fbxo7	220	174.5	1.26074	0.334276	0.0267114	0.0428402		84	82	1.02439	0.0347654	0.938165	0.987672		0.2662	0.426953		0	0	0	0	0	1	0
ENSMUSG00000001794	Capns1	801	349	2.29513	1.19858	2.08102e-41	0		694	314	2.21019	1.14417	1.27267e-33	0		0.708387	0.838926		1	0	0	0	0	0	0
ENSMUSG00000001802	Lrp3	242	289.5	0.835924	-0.258556	0.0414783	0.0638503		70	91	0.769231	-0.378512	0.114696	0.221517		0.717736	0.846538		0	0	0	0	0	1	0
ENSMUSG00000001829	Clpb	303	291	1.04124	0.0582986	0.651784	0.717115		98	186	0.526882	-0.924449	1.9637e-07	1.24194e-06		4.78007e-06	3.4084e-05		0	0	0	0	1	0	0
ENSMUSG00000001833	Sept7	658	592.5	1.11055	0.151272	0.0703355	0.102633		49	46	1.06522	0.0911479	0.837556	0.92123		0.915201	0.968753		0	0	0	0	0	1	0
ENSMUSG00000001844	Zdhhc4	167	221	0.755656	-0.404198	0.00705373	0.0127634		53	103	0.514563	-0.95858	7.67177e-05	0.000342833		0.0539077	0.127914		0	0	0	0	0	0	1
ENSMUSG00000001847	Rac1	1055	1066	0.989681	-0.0149644	0.82811	0.87652		378	536	0.705224	-0.503847	1.93447e-07	1.18377e-06		2.218e-05	0.000141801		0	0	0	0	1	0	0
ENSMUSG00000001891	Ugp2	4469	3400.5	1.31422	0.394205	2.03679e-33	0		1858	1430	1.2993	0.377735	8.85095e-14	0		0.785331	0.892563		1	0	0	0	0	0	0
ENSMUSG00000001909	Trmt1	390	292	1.33562	0.417506	0.000199087	0.000463254		89	74	1.2027	0.26628	0.272784	0.432427		0.597711	0.750273		0	0	0	0	0	0	1
ENSMUSG00000001911	Nfix	355	330	1.07576	0.105353	0.359156	0.433807		19	29	0.655172	-0.610053	0.193413	0.330943		0.134609	0.256281		0	0	0	0	0	1	0
ENSMUSG00000001942	Siae	546	260.5	2.09597	1.06762	5.28821e-24	0		386	232	1.66379	0.734476	6.1762e-10	0		0.0429265	0.106016		1	0	0	0	0	0	0
ENSMUSG00000001983	Taco1	174	208	0.836538	-0.257496	0.0911985	0.129095		77	97	0.793814	-0.333126	0.149549	0.272314		0.783619	0.892121		0	0	0	0	0	1	0
ENSMUSG00000001999	Blvra	131	147	0.891156	-0.166249	0.36834	0.442999		80	103	0.776699	-0.364572	0.10363	0.204784		0.50419	0.667743		0	0	0	0	0	1	0
ENSMUSG00000002031	Ift46	294	163	1.80368	0.850944	9.22589e-10	0		119	70	1.7	0.765535	0.000449582	0.00176015		0.787138	0.893239		0	0	0	0	0	0	1
ENSMUSG00000002032	Tmem25	331	267.5	1.23738	0.307292	0.0112394	0.0194316		32	58	0.551724	-0.857981	0.00804593	0.0237121		0.000624142	0.00293596		0	0	0	0	0	1	0
ENSMUSG00000002043	Trappc6a	135	241	0.560166	-0.836074	5.03844e-08	1.67889e-07		97	149	0.651007	-0.619256	0.00110492	0.00402088		0.396922	0.569664		0	0	0	0	0	0	1
ENSMUSG00000002052	Supt6	432	447	0.966443	-0.0492435	0.636803	0.704228		29	38	0.763158	-0.389947	0.328432	0.496709		0.376906	0.549304		0	0	0	0	0	1	0
ENSMUSG00000002064	Sdf2	398	401	0.992519	-0.0108338	0.943599	0.970362		213	253	0.841897	-0.248284	0.0707042	0.151013		0.16207	0.29523		0	0	0	0	0	1	0
ENSMUSG00000002102	Psmc3	1412	1055.5	1.33775	0.419814	8.18318e-13	0		300	254	1.1811	0.240134	0.0557952	0.124813		0.200289	0.346316		0	0	0	0	0	0	1
ENSMUSG00000002103	Acp2	600	819	0.732601	-0.448901	6.69925e-09	3.51718e-08		123	145	0.848276	-0.237395	0.19948	0.338953		0.282054	0.442508		0	0	0	0	0	0	1
ENSMUSG00000002105	Slc39a13	101	83	1.21687	0.283172	0.209996	0.269789		9	12	0.75	-0.415037	0.663624	0.796745		0.358136	0.528422		0	0	0	0	0	1	0
ENSMUSG00000002108	Nr1h3	1944	2233	0.870578	-0.199955	8.2792e-06	2.27327e-05		489	610	0.801639	-0.318975	0.000291073	0.00117641		0.234024	0.389405		0	0	0	0	0	0	1
ENSMUSG00000002147	Stat6	837	803.5	1.04169	0.0589296	0.42957	0.50436		306	372	0.822581	-0.281771	0.0124924	0.0350449		0.010566	0.0337176		0	0	0	0	0	1	0
ENSMUSG00000002205	Vrk3	173	128.5	1.3463	0.429004	0.0132161	0.0225582		55	54	1.01852	0.0264722	1	1		0.217408	0.367639		0	0	0	0	0	1	0
ENSMUSG00000002222	Rmnd5a	2387	2442	0.977477	-0.0328646	0.437115	0.511193		574	626	0.916933	-0.125112	0.140923	0.26003		0.333161	0.501649		0	0	0	0	0	1	0
ENSMUSG00000002227	Mov10	130	128.5	1.01167	0.0167433	1	1		39	51	0.764706	-0.387023	0.246106	0.399249		0.271572	0.432455		0	0	0	0	0	1	0
ENSMUSG00000002279	Lmf1	405	580	0.698276	-0.518131	2.72557e-08	1.02382e-07		33	62	0.532258	-0.909802	0.00383287	0.0123221		0.273835	0.435196		0	0	0	0	0	0	1
ENSMUSG00000002280	Narfl	277	288	0.961806	-0.0561828	0.674009	0.737677		24	28	0.857143	-0.222392	0.677809	0.807571		0.772347	0.882996		0	0	0	0	0	1	0
ENSMUSG00000002319	Ipo4	341	338.5	1.00739	0.0106159	0.969414	0.987655		73	78	0.935897	-0.0955777	0.744914	0.857276		0.719159	0.84786		0	0	0	0	0	1	0
ENSMUSG00000002320	Tm9sf1	478	442	1.08145	0.112964	0.248521	0.313912		185	177	1.0452	0.0637759	0.712994	0.834819		0.804026	0.90339		0	0	0	0	0	1	0
ENSMUSG00000002325	Irf9	520	240	2.16667	1.11548	1.32867e-24	0		89	99	0.89899	-0.153623	0.51168	0.672338		1.15244e-07	1.05818e-06		0	1	0	0	0	0	0
ENSMUSG00000002326	Gmpr2	123	107	1.14953	0.201048	0.322633	0.394874		19	19	1	0	1	1		0.72799	0.854868		0	0	0	0	0	1	0
ENSMUSG00000002329	Mdp1	206	154.5	1.33333	0.415037	0.00840871	0.0149982		76	40	1.9	0.925999	0.00106507	0.00389096		0.128534	0.247479		0	0	0	0	0	1	0
ENSMUSG00000002342	Tmem161a	173	252	0.686508	-0.542652	0.000148505	0.000351665		76	109	0.697248	-0.520257	0.0183964	0.0490746		0.928881	0.978014		0	0	0	0	0	0	1
ENSMUSG00000002365	Snx9	596	425.5	1.40071	0.486153	1.16984e-07	3.89913e-07		404	357	1.13165	0.178431	0.0953507	0.19145		0.0299464	0.0795852		0	0	0	0	0	0	1
ENSMUSG00000002372	Ranbp3	388	307.5	1.26179	0.33547	0.00272332	0.00530844		32	16	2	1	0.0293049	0.0728867		0.175293	0.313876		0	0	0	0	0	1	0
ENSMUSG00000002384	Bmp8b	5	4	1.25	0.321928	1	1		9	0	#DIV/0!	1	0.00390625	0.0124867		0.0823529	0.176502		0	0	0	0	0	1	0
ENSMUSG00000002393	Nr2f6	569	738.5	0.770481	-0.376169	2.88135e-06	8.25727e-06		235	203	1.15764	0.211181	0.138454	0.256653		0.000255042	0.00130441		0	0	0	0	0	0	1
ENSMUSG00000002395	Use1	505	470	1.07447	0.103623	0.276203	0.344398		174	190	0.915789	-0.126912	0.431783	0.60129		0.197587	0.342882		0	0	0	0	0	1	0
ENSMUSG00000002396	Ocel1	188	251.5	0.747515	-0.419826	0.00262971	0.00514163		17	49	0.346939	-1.52725	0.000101477	0.00044361		0.0102757	0.0329594		0	0	0	0	0	0	1
ENSMUSG00000002416	Ndufb2	77	61	1.2623	0.336049	0.201473	0.260026		702	746	0.941019	-0.0877046	0.258462	0.414394		0.108907	0.21867		0	0	0	0	0	1	0
ENSMUSG00000002428	Hltf	217	148.5	1.46128	0.547232	0.000446024	0.000995457		46	36	1.27778	0.353637	0.320293	0.488339		0.620045	0.767518		0	0	0	0	0	0	1
ENSMUSG00000002475	Abhd3	803	668.5	1.2012	0.264472	0.000522943	0.00115568		29	53	0.54717	-0.869939	0.0106375	0.0303635		0.000874251	0.0039538		0	0	0	0	0	1	0
ENSMUSG00000002504	Slc9a3r2	243	186.5	1.30295	0.381781	0.00792014	0.0142123		61	66	0.924242	-0.113657	0.722787	0.841905		0.104287	0.212041		0	0	0	0	0	1	0
ENSMUSG00000002524	Puf60	704	541.5	1.30009	0.378614	4.94403e-06	1.38877e-05		70	58	1.2069	0.271302	0.330936	0.499556		0.708897	0.838926		0	0	0	0	0	0	1
ENSMUSG00000002550	Uck1	436	195	2.2359	1.16085	3.86685e-22	0		34	14	2.42857	1.28011	0.0055152	0.0170019		0.87225	0.946941		0	0	0	0	0	0	1
ENSMUSG00000002588	Pon1	9359	8361	1.11936	0.162679	6.80269e-14	0		2554	1842	1.38654	0.471485	6.12218e-27	0		3.17772e-10	0		0	0	1	0	0	0	0
ENSMUSG00000002635	Pdcd2l	135	137	0.985401	-0.0212165	0.951666	0.975042		56	44	1.27273	0.347923	0.271253	0.430607		0.293965	0.456233		0	0	0	0	0	1	0
ENSMUSG00000002658	Gtf2f1	193	164	1.17683	0.234905	0.138252	0.186689		43	30	1.43333	0.519374	0.159712	0.286248		0.519019	0.68113		0	0	0	0	0	1	0
ENSMUSG00000002660	Clpp	544	444.5	1.22385	0.291423	0.00181766	0.00365283		552	562	0.982206	-0.0259019	0.787444	0.887826		0.0126463	0.0392216		0	0	0	0	0	1	0
ENSMUSG00000002718	Cse1l	565	492	1.14837	0.199593	0.0267408	0.0428751		149	155	0.96129	-0.0569559	0.774344	0.877513		0.192453	0.336256		0	0	0	0	0	1	0
ENSMUSG00000002731	Prkra	246	189.5	1.29815	0.37646	0.00836359	0.0149272		42	54	0.777778	-0.36257	0.261469	0.417668		0.0312385	0.0820868		0	0	0	0	0	1	0
ENSMUSG00000002732	Fkbp7	29	23	1.26087	0.334419	0.488456	0.561879		2	4	0.5	-1	0.6875	0.814289		0.402301	0.575329		0	0	0	0	0	1	0
ENSMUSG00000002741	Ykt6	680	491.5	1.38352	0.468343	4.40903e-08	1.35279e-07		313	209	1.49761	0.58266	6.11729e-06	3.22994e-05		0.487409	0.652741		1	0	0	0	0	0	0
ENSMUSG00000002748	Baz1b	940	777	1.20978	0.274746	9.14223e-05	0.000223044		113	114	0.991228	-0.0127111	1	1		0.178029	0.317966		0	0	0	0	0	0	1
ENSMUSG00000002763	Pex6	1094	698.5	1.56621	0.647281	9.41323e-21	0		270	198	1.36364	0.447459	0.00100997	0.00371621		0.202808	0.349785		0	0	0	0	0	0	1
ENSMUSG00000002781	Tmem143	312	238	1.31092	0.390584	0.00182792	0.00367083		124	130	0.953846	-0.0681715	0.753799	0.862549		0.039866	0.0998159		0	0	0	0	0	1	0
ENSMUSG00000002797	Ggct	62	128	0.484375	-1.0458	1.92164e-06	5.61346e-06		11	21	0.52381	-0.932886	0.110184	0.214571		0.841127	0.929015		0	0	0	0	0	0	1
ENSMUSG00000002804	Nudt14	95	93.5	1.01604	0.0229611	1	1		28	32	0.875	-0.192645	0.698883	0.823783		0.658706	0.799197		0	0	0	0	0	1	0
ENSMUSG00000002812	Flii	568	425	1.33647	0.418428	6.37396e-06	1.77133e-05		179	150	1.19333	0.254997	0.122532	0.233968		0.404291	0.577148		0	0	0	0	0	0	1
ENSMUSG00000002820	Atg4d	441	591	0.746193	-0.422379	3.38583e-06	9.6507e-06		82	73	1.12329	0.167727	0.520633	0.679286		0.0191286	0.0552167		0	0	0	0	0	0	1
ENSMUSG00000002835	Chaf1a	20	4.5	4.44444	2.152	0.00407732	0.00773769		74	72	1.02778	0.0395284	0.93408	0.985029		0.00339996	0.0128809		0	0	0	0	0	1	0
ENSMUSG00000002847	Pla1a	434	343.5	1.26346	0.337385	0.00140337	0.00288198		75	29	2.58621	1.37084	7.36651e-06	3.86067e-05		0.00147763	0.00628831		0	0	0	0	0	0	1
ENSMUSG00000002881	Nab1	669	542	1.23432	0.303713	0.00029033	0.000661346		249	308	0.808442	-0.306785	0.013917	0.0384186		4.10352e-05	0.000248003		0	1	0	0	0	0	0
ENSMUSG00000002885	Adgre5	246	153.5	1.60261	0.68042	4.89975e-06	1.37891e-05		67	59	1.13559	0.183446	0.533053	0.687518		0.118321	0.232428		0	0	0	0	0	0	1
ENSMUSG00000002944	Cd36	1112	711.5	1.5629	0.644221	6.60224e-21	0		111	211	0.526066	-0.926683	2.68858e-08	2.0069e-07		1.38672e-18	0		0	0	0	1	0	0	0
ENSMUSG00000002949	Timm44	449	434	1.03456	0.0490204	0.637567	0.70464		58	66	0.878788	-0.186413	0.529769	0.685799		0.443084	0.61248		0	0	0	0	0	1	0
ENSMUSG00000002957	Ap2a2	1033	893.5	1.15613	0.209301	0.0016615	0.00335819		411	383	1.07311	0.101794	0.337969	0.50583		0.398138	0.570712		0	0	0	0	0	1	0
ENSMUSG00000002963	Pnkp	314	176.5	1.77904	0.831096	6.53751e-10	0		42	20	2.1	1.07039	0.00714873	0.0214271		0.672933	0.811733		0	0	0	0	0	0	1
ENSMUSG00000002981	Clptm1	921	900.5	1.02277	0.0324749	0.656243	0.721451		108	76	1.42105	0.50696	0.0220351	0.0569452		0.0368513	0.0936006		0	0	0	0	0	1	0
ENSMUSG00000002984	Tomm40	221	207	1.06763	0.0944156	0.529805	0.601599		70	95	0.736842	-0.440573	0.0613783	0.134416		0.0540921	0.128244		0	0	0	0	0	1	0
ENSMUSG00000002985	Apoe	186771	127614	1.46356	0.549484	0	0		24118	27319	0.882829	-0.179794	3.11174e-45	0		0	0		0	0	0	1	0	0	0
ENSMUSG00000002992	Apoc2	3377	5278.5	0.639765	-0.644386	1.55031e-93	0		1809	2962	0.610736	-0.711379	4.73601e-63	0		0.214742	0.364665		1	0	0	0	0	0	0
ENSMUSG00000002996	Hbp1	943	776	1.21521	0.281201	6.15713e-05	0.000152934		317	303	1.0462	0.065165	0.601642	0.746875		0.120957	0.236369		0	0	0	0	0	0	1
ENSMUSG00000003033	Ap1m1	217	166	1.30723	0.386512	0.0105285	0.0183207		27	26	1.03846	0.0544478	1	1		0.462493	0.63109		0	0	0	0	0	1	0
ENSMUSG00000003037	Rab8a	890	743	1.19785	0.260443	0.000300162	0.000682909		310	213	1.4554	0.541415	2.56456e-05	0.000126363		0.0612875	0.141313		1	0	0	0	0	0	0
ENSMUSG00000003039	Fam32a	420	511.5	0.821114	-0.284345	0.00285519	0.00554405		315	534	0.589888	-0.761488	5.349e-14	0		0.000739579	0.00342741		0	0	0	0	0	0	1
ENSMUSG00000003053	Cyp2c29	18587	30260	0.614243	-0.703118	0	0		6092	8270	0.736638	-0.440971	5.10297e-74	0		5.93026e-21	0		0	0	1	0	0	0	0
ENSMUSG00000003062	Stard3nl	138	115	1.2	0.263034	0.166498	0.21967		18	21	0.857143	-0.222392	0.749259	0.859125		0.389405	0.561908		0	0	0	0	0	1	0
ENSMUSG00000003068	Stk11	577	486.5	1.18602	0.246132	0.0063363	0.0115768		105	101	1.0396	0.056034	0.834496	0.919662		0.401493	0.574466		0	0	0	0	0	1	0
ENSMUSG00000003072	Atp5d	1916	1189	1.61144	0.688349	3.80377e-39	0		412	350	1.17714	0.235289	0.027054	0.0680098		0.000142811	0.000777782		0	1	0	0	0	0	0
ENSMUSG00000003099	Ppp5c	325	362.5	0.896552	-0.157541	0.158309	0.210047		114	122	0.934426	-0.0978473	0.648726	0.784799		0.820862	0.914852		0	0	0	0	0	1	0
ENSMUSG00000003119	Cdk12	371	342.5	1.08321	0.115315	0.312279	0.383688		12	15	0.8	-0.321928	0.701108	0.825368		0.55697	0.714924		0	0	0	0	0	1	0
ENSMUSG00000003131	Pafah1b2	433	431.5	1.00348	0.00500647	1	1		140	108	1.2963	0.374396	0.0487912	0.11163		0.0836951	0.178969		0	0	0	0	0	1	0
ENSMUSG00000003135	Cnot11	199	331.5	0.600302	-0.73624	8.5333e-09	3.51718e-08		55	187	0.294118	-1.76553	5.19278e-18	0		4.92594e-05	0.000294513		0	0	1	0	0	0	0
ENSMUSG00000003161	Sri	379	181	2.09392	1.06621	3.9826e-17	0		260	135	1.92593	0.945552	3.15613e-10	0		0.576604	0.733433		1	0	0	0	0	0	0
ENSMUSG00000003184	Irf3	708	507.5	1.39507	0.480342	1.07038e-08	3.51718e-08		276	236	1.16949	0.225881	0.0846851	0.174328		0.0994352	0.204243		0	0	0	0	0	0	1
ENSMUSG00000003199	Mpnd	779	789	0.987326	-0.018402	0.820212	0.869468		382	410	0.931707	-0.102051	0.33736	0.505245		0.513363	0.675915		0	0	0	0	0	1	0
ENSMUSG00000003200	Sh3gl1	225	174.5	1.2894	0.366698	0.0141841	0.0240502		54	43	1.25581	0.328623	0.309934	0.477199		0.909581	0.965347		0	0	0	0	0	1	0
ENSMUSG00000003226	Ranbp2	2426	2198	1.10373	0.142388	0.000841272	0.00179235		558	567	0.984127	-0.0230836	0.811495	0.905101		0.0897339	0.188776		0	0	0	0	0	1	0
ENSMUSG00000003234	Abcf3	545	558	0.976703	-0.0340089	0.717877	0.776482		41	44	0.931818	-0.10188	0.828423	0.916921		0.910455	0.965728		0	0	0	0	0	1	0
ENSMUSG00000003269	Cyth2	225	185.5	1.21294	0.278506	0.0607434	0.0897052		33	29	1.13793	0.186413	0.703537	0.827361		0.891378	0.957041		0	0	0	0	0	1	0
ENSMUSG00000003299	Mrpl4	296	178	1.66292	0.73372	6.62975e-08	2.31865e-07		157	156	1.00641	0.00921853	1	1		0.000702095	0.00326988		0	0	0	0	0	0	1
ENSMUSG00000003308	Keap1	563	531.5	1.05927	0.0830652	0.364627	0.439002		153	123	1.2439	0.314873	0.0806935	0.167459		0.251803	0.409771		0	0	0	0	0	1	0
ENSMUSG00000003345	Csnk1g2	914	592	1.54392	0.626597	1.01487e-16	0		167	143	1.16783	0.223833	0.191362	0.328634		0.0306402	0.0808925		0	0	0	0	0	0	1
ENSMUSG00000003346	Abhd17a	677	644.5	1.05043	0.0709755	0.393889	0.469117		127	119	1.06723	0.0938669	0.655466	0.789478		0.944661	0.988039		0	0	0	0	0	1	0
ENSMUSG00000003348	Mob3a	65	54	1.2037	0.26748	0.359358	0.433958		10	1	10	3.32193	0.0117188	0.033064		0.0242404	0.0671474		0	0	0	0	0	1	0
ENSMUSG00000003355	Fkbp11	174	125	1.392	0.477159	0.00541672	0.0100038		57	51	1.11765	0.160465	0.630634	0.771125		0.36513	0.534929		0	0	0	0	0	1	0
ENSMUSG00000003360	Ddx23	417	355.5	1.173	0.230198	0.0308577	0.0488364		76	85	0.894118	-0.161463	0.528506	0.684951		0.140044	0.263507		0	0	0	0	0	1	0
ENSMUSG00000003402	Prkcsh	859	839	1.02384	0.0339873	0.644748	0.711088		191	188	1.01596	0.02284	0.918193	0.974723		0.954746	0.994336		0	0	0	0	0	1	0
ENSMUSG00000003420	Fcgrt	2387	1504	1.5871	0.666394	9.03013e-46	0		460	412	1.1165	0.15899	0.111417	0.216224		3.67613e-06	2.65432e-05		0	1	0	0	0	0	0
ENSMUSG00000003421	Nosip	183	161	1.13665	0.184783	0.2575	0.32409		62	63	0.984127	-0.0230836	1	1		0.530925	0.691751		0	0	0	0	0	1	0
ENSMUSG00000003423	Pih1d1	349	123	2.8374	1.50457	4.15875e-26	0		172	126	1.36508	0.448985	0.00902679	0.0263406		4.12873e-06	2.9637e-05		0	1	0	0	0	0	0
ENSMUSG00000003429	Rps11	568	588.5	0.965166	-0.0511515	0.556564	0.628143		879	1048	0.83874	-0.253704	0.000128481	0.000550098		0.0623576	0.14331		0	0	0	0	0	0	1
ENSMUSG00000003435	Supt5	513	397.5	1.29057	0.368004	0.000155825	0.000368201		40	52	0.769231	-0.378512	0.251322	0.405154		0.0207857	0.0590211		0	0	0	0	0	0	1
ENSMUSG00000003437	Paf1	279	174.5	1.59885	0.677038	1.2084e-06	3.60122e-06		60	24	2.5	1.32193	0.000107148	0.000466584		0.109006	0.21879		1	0	0	0	0	0	0
ENSMUSG00000003438	Timm50	318	250	1.272	0.347099	0.00489112	0.00911983		112	90	1.24444	0.315502	0.139334	0.257436		0.9343	0.981399		0	0	0	0	0	1	0
ENSMUSG00000003444	Med29	71	62	1.14516	0.195551	0.488022	0.561515		28	42	0.666667	-0.584963	0.119609	0.229482		0.0776321	0.169024		0	0	0	0	0	1	0
ENSMUSG00000003458	Ncstn	324	324.5	0.998459	-0.00222467	1	1		70	98	0.714286	-0.485427	0.0369268	0.0889342		0.0570038	0.133682		0	0	0	0	0	1	0
ENSMUSG00000003464	Pex19	1953	688.5	2.8366	1.50416	7.72129e-139	0		653	269	2.42751	1.27948	1.51855e-37	0		0.0698888	0.155968		1	0	0	0	0	0	0
ENSMUSG00000003477	Inmt	5342	311	17.1768	4.10239	0	0		2675	144	18.5764	4.2154	0	0		0.474144	0.640926		1	0	0	0	0	0	0
ENSMUSG00000003518	Dusp3	516	529.5	0.974504	-0.0372596	0.687737	0.748916		161	263	0.612167	-0.708002	8.32064e-07	4.84396e-06		8.4024e-05	0.000481361		0	0	0	0	1	0	0
ENSMUSG00000003546	Klc4	818	594	1.3771	0.461638	2.73702e-09	0		165	162	1.01852	0.0264722	0.911956	0.971816		0.0157155	0.0469298		0	0	0	0	0	0	1
ENSMUSG00000003555	Cyp17a1	477	133.5	3.57303	1.83715	4.90516e-46	0		117	7	16.7143	4.06301	7.52086e-27	0		4.98682e-06	3.54466e-05		0	0	1	0	0	0	0
ENSMUSG00000003559	As3mt	892	790.5	1.1284	0.174278	0.0147618	0.0249171		353	371	0.951482	-0.071751	0.527546	0.684031		0.0559018	0.131536		0	0	0	0	0	1	0
ENSMUSG00000003581	Rnf215	151	82	1.84146	0.880853	7.26339e-06	2.00299e-05		44	15	2.93333	1.55254	0.000203722	0.000844605		0.167066	0.302028		1	0	0	0	0	0	0
ENSMUSG00000003585	Sec14l2	6206	4093.5	1.51606	0.600329	9.21615e-97	0		1981	2067	0.958394	-0.0613095	0.18155	0.315894		1.21602e-34	0		0	1	0	0	0	0	0
ENSMUSG00000003604	Aven	190	120.5	1.57676	0.656966	0.000108609	0.000261832		47	33	1.42424	0.510195	0.145635	0.266888		0.701186	0.834011		0	0	0	0	0	0	1
ENSMUSG00000003617	Cp	16680	19882.5	0.838929	-0.25338	5.09505e-63	0		4913	3973	1.2366	0.306375	2.05336e-23	0		3.87278e-60	0		0	0	0	1	0	0	0
ENSMUSG00000003623	Crot	6568	4446.5	1.47712	0.562784	2.74585e-91	0		4621	2524	1.83082	0.872493	1.01475e-137	0		8.67278e-12	0		0	0	1	0	0	0	0
ENSMUSG00000003660	Snrnp200	1257	1182.5	1.063	0.0881445	0.139434	0.187959		229	237	0.966245	-0.0495395	0.745774	0.858021		0.362735	0.532486		0	0	0	0	0	1	0
ENSMUSG00000003662	Ciao1	573	462	1.24026	0.310642	0.000621304	0.00135131		32	37	0.864865	-0.209453	0.630456	0.771076		0.169409	0.305382		0	0	0	0	0	1	0
ENSMUSG00000003680	Taf6l	72	53.5	1.34579	0.428458	0.129576	0.17586		116	133	0.87218	-0.197301	0.310599	0.47757		0.0630524	0.144259		0	0	0	0	0	1	0
ENSMUSG00000003721	Insig2	2017	6149.5	0.327994	-1.60826	0	0		280	480	0.583333	-0.777608	3.87161e-13	0		1.56613e-12	0		0	0	1	0	0	0	0
ENSMUSG00000003746	Man1a	3510	2897	1.2116	0.276911	1.98567e-14	0		2444	2384	1.02517	0.03586	0.395818	0.563786		1.23001e-05	8.29734e-05		0	1	0	0	0	0	0
ENSMUSG00000003752	Itpkc	83	89	0.932584	-0.100694	0.703139	0.762885		26	19	1.36842	0.452512	0.371298	0.539495		0.31538	0.480385		0	0	0	0	0	1	0
ENSMUSG00000003762	Coq8b	175	110.5	1.58371	0.663309	0.000184389	0.000431009		61	66	0.924242	-0.113657	0.722787	0.841905		0.0131239	0.0404133		0	0	0	0	0	0	1
ENSMUSG00000003778	Brd8	212	160	1.325	0.405992	0.00810176	0.0145151		12	26	0.461538	-1.11548	0.0335524	0.0822152		0.00336052	0.0127487		0	0	0	0	0	1	0
ENSMUSG00000003808	Farsa	239	238.5	1.0021	0.00302135	1	1		44	46	0.956522	-0.0641303	0.916129	0.973766		0.908581	0.965196		0	0	0	0	0	1	0
ENSMUSG00000003809	Gcdh	8169	6275	1.30183	0.380544	4.73153e-56	0		3106	2728	1.13856	0.187214	7.91482e-07	4.61531e-06		1.7594e-05	0.00011534		0	0	1	0	0	0	0
ENSMUSG00000003810	Mast2	203	158	1.28481	0.361555	0.0204421	0.0335303		5	10	0.5	-1	0.301758	0.467536		0.110825	0.221403		0	0	0	0	0	1	0
ENSMUSG00000003814	Calr	8285	7286.5	1.13703	0.185276	1.32496e-15	0		749	651	1.15054	0.202308	0.00950548	0.0275233		0.844853	0.932355		0	0	0	0	0	0	1
ENSMUSG00000003849	Nqo1	84	201.5	0.416873	-1.26232	2.23352e-12	0		3	39	0.0769231	-3.70044	5.63159e-09	6.90307e-08		0.00131033	0.00567071		1	0	0	0	0	0	0
ENSMUSG00000003868	Ruvbl2	145	150.5	0.963455	-0.0537106	0.7714	0.825116		31	37	0.837838	-0.255257	0.544612	0.696836		0.686626	0.821382		0	0	0	0	0	1	0
ENSMUSG00000003873	Bax	128	116.5	1.09871	0.135814	0.522988	0.595179		39	39	1	0	1	1		0.794744	0.898739		0	0	0	0	0	1	0
ENSMUSG00000003923	Tfam	538	460	1.16957	0.225972	0.0147524	0.0249088		173	185	0.935135	-0.0967532	0.561053	0.710675		0.0737624	0.16274		0	0	0	0	0	1	0
ENSMUSG00000003948	Mmd	1849	1020	1.81275	0.858176	1.18977e-54	0		947	647	1.46368	0.549599	5.87218e-14	0		0.000883315	0.00398517		1	0	0	0	0	0	0
ENSMUSG00000003949	Hlf	320	334	0.958084	-0.0617762	0.611249	0.681572		132	170	0.776471	-0.364997	0.033073	0.0811464		0.143533	0.269083		0	0	0	0	0	1	0
ENSMUSG00000004018	Fancl	77	69.5	1.10791	0.147845	0.620842	0.690083		11	24	0.458333	-1.12553	0.0409596	0.0967011		0.0375084	0.0950122		0	0	0	0	0	1	0
ENSMUSG00000004032	Gstm5	93	52.5	1.77143	0.824913	0.00117256	0.00244182		44	18	2.44444	1.28951	0.001299	0.00465904		0.422892	0.595096		0	0	0	0	0	1	0
ENSMUSG00000004038	Gstm3	164	30.5	5.37705	2.42681	4.69315e-23	0		302	18	16.7778	4.06848	1.18235e-67	0		0.00028567	0.00145052		1	0	0	0	0	0	0
ENSMUSG00000004040	Stat3	1695	1146.5	1.47841	0.564049	7.62041e-25	0		594	635	0.935433	-0.0962937	0.253862	0.408065		2.89705e-11	0		0	1	0	0	0	0	0
ENSMUSG00000004056	Akt2	526	450.5	1.16759	0.223536	0.0178651	0.0296489		268	331	0.809668	-0.304598	0.0112394	0.0318874		0.000500992	0.00241109		0	0	0	0	0	1	0
ENSMUSG00000004069	Dnaja3	1390	1996	0.696393	-0.522027	1.91027e-25	0		195	227	0.859031	-0.219218	0.131187	0.246184		0.0465358	0.1134		0	0	0	0	0	0	1
ENSMUSG00000004071	Cdip1	887	1107	0.801265	-0.319649	9.14969e-07	2.73875e-06		81	63	1.28571	0.36257	0.15634	0.281642		0.00708122	0.0241796		0	0	0	0	0	0	1
ENSMUSG00000004096	Cwc15	353	221	1.59729	0.675622	3.99174e-08	1.35279e-07		281	204	1.37745	0.462001	0.000545195	0.00209941		0.257501	0.416055		0	0	0	0	0	0	1
ENSMUSG00000004100	Ppan	93	131.5	0.707224	-0.49976	0.0111339	0.019273		29	53	0.54717	-0.869939	0.0106375	0.0303635		0.359584	0.53028		0	0	0	0	0	1	0
ENSMUSG00000004207	Psap	4416	4136	1.0677	0.094504	0.00255118	0.0049985		2140	2364	0.905245	-0.143619	0.00088918	0.00330636		7.66715e-06	5.32077e-05		0	0	0	0	0	0	1
ENSMUSG00000004264	Phb2	1547	1334	1.15967	0.213715	7.77043e-05	0.000191311		852	942	0.904459	-0.144874	0.0355893	0.0861443		3.75772e-05	0.00022981		0	1	0	0	0	0	0
ENSMUSG00000004266	Ptpn6	201	117	1.71795	0.780687	2.86518e-06	8.23279e-06		26	21	1.2381	0.308122	0.560065	0.709667		0.33461	0.503339		0	0	0	0	0	0	1
ENSMUSG00000004268	Emg1	542	570.5	0.950044	-0.073934	0.401319	0.476757		62	82	0.756098	-0.403356	0.113031	0.218827		0.215045	0.364961		0	0	0	0	0	1	0
ENSMUSG00000004285	Atp6v1f	367	239.5	1.53236	0.615754	2.86489e-07	9.07721e-07		338	198	1.70707	0.771523	1.56596e-09	0		0.393484	0.566319		1	0	0	0	0	0	0
ENSMUSG00000004319	Clcn3	802	663	1.20965	0.274593	0.000308655	0.000700268		103	115	0.895652	-0.15899	0.456341	0.6233		0.0414949	0.102978		0	0	0	0	0	0	1
ENSMUSG00000004356	Utp20	405	410	0.987805	-0.017702	0.888581	0.926764		26	25	1.04	0.0565835	1	1		0.886071	0.95517		0	0	0	0	0	1	0
ENSMUSG00000004364	Cul3	963	954.5	1.00891	0.0127906	0.873016	0.913916		56	46	1.21739	0.283793	0.372944	0.541326		0.362783	0.532486		0	0	0	0	0	1	0
ENSMUSG00000004393	Ddx56	453	357.5	1.26713	0.341568	0.000952619	0.00200982		111	121	0.917355	-0.124447	0.554695	0.704928		0.0363317	0.0925735		0	0	0	0	0	1	0
ENSMUSG00000004394	Tmed4	808	733.5	1.10157	0.139558	0.0629914	0.0928789		265	258	1.02713	0.0386213	0.793073	0.89094		0.510466	0.673203		0	0	0	0	0	1	0
ENSMUSG00000004451	Ralb	225	144	1.5625	0.643856	2.91159e-05	7.55992e-05		69	85	0.811765	-0.300866	0.226651	0.37471		0.000976678	0.0043506		0	0	0	0	0	0	1
ENSMUSG00000004460	Dnajb11	1369	1510.5	0.906322	-0.141904	0.00859317	0.0153079		497	503	0.988072	-0.0173125	0.874377	0.94847		0.25482	0.412909		0	0	0	0	0	1	0
ENSMUSG00000004462	Tbccd1	288	173	1.66474	0.735297	9.49138e-08	2.96022e-07		206	122	1.68852	0.755763	4.08999e-06	2.20617e-05		0.9406	0.984708		1	0	0	0	0	0	0
ENSMUSG00000004500	Zfp324	168	82	2.04878	1.03477	5.69611e-08	1.99681e-07		139	80	1.7375	0.797013	8.10562e-05	0.000360509		0.436443	0.607628		1	0	0	0	0	0	0
ENSMUSG00000004535	Tax1bp1	2031	1835.5	1.10651	0.146017	0.00180667	0.00363334		491	551	0.891107	-0.166329	0.0675348	0.14555		0.00211376	0.00854926		0	0	0	0	0	1	0
ENSMUSG00000004567	Mcoln1	254	195	1.30256	0.381354	0.00613445	0.0112335		37	28	1.32143	0.402098	0.321084	0.48875		1	1		0	0	0	0	0	1	0
ENSMUSG00000004591	Pkn2	779	675.5	1.15322	0.205668	0.00747318	0.0134661		138	141	0.978723	-0.0310269	0.90472	0.96776		0.21428	0.364234		0	0	0	0	0	1	0
ENSMUSG00000004626	Stxbp2	270	248.5	1.08652	0.119714	0.380014	0.455182		29	24	1.20833	0.273018	0.583132	0.729856		0.77371	0.884127		0	0	0	0	0	1	0
ENSMUSG00000004633	Chn2	573	436	1.31422	0.394207	1.80579e-05	4.7902e-05		239	203	1.17734	0.235531	0.0958456	0.192238		0.358059	0.528422		0	0	0	0	0	0	1
ENSMUSG00000004642	Slbp	131	84.5	1.5503	0.632544	0.00212693	0.00421568		16	27	0.592593	-0.754888	0.126289	0.239095		0.00645558	0.0223778		0	0	0	0	0	1	0
ENSMUSG00000004655	Aqp1	1742	1406.5	1.23854	0.308635	2.56272e-09	0		813	768	1.05859	0.082149	0.268466	0.427146		0.0112212	0.0353388		0	0	0	0	0	0	1
ENSMUSG00000004667	Polr2e	219	218	1.00459	0.00660273	1	1		39	43	0.906977	-0.140863	0.740653	0.854401		0.718682	0.847475		0	0	0	0	0	1	0
ENSMUSG00000004677	Myo9b	464	312.5	1.4848	0.570269	6.7547e-08	2.31865e-07		23	11	2.09091	1.06413	0.0576127	0.128165		0.474559	0.641179		0	0	0	0	0	0	1
ENSMUSG00000004730	Adgre1	346	145.5	2.37801	1.24975	9.01841e-20	0		24	20	1.2	0.263034	0.651588	0.787166		0.0401266	0.10029		0	0	0	0	0	0	1
ENSMUSG00000004748	Mtfp1	260	200	1.3	0.378512	0.00588392	0.0108029		139	107	1.29907	0.377474	0.0478788	0.109945		1	1		0	0	0	0	0	1	0
ENSMUSG00000004788	Eif2b2	150	127.5	1.17647	0.234465	0.207772	0.267054		28	21	1.33333	0.415037	0.391603	0.559745		0.756462	0.873371		0	0	0	0	0	1	0
ENSMUSG00000004789	Dlst	1855	1765	1.05099	0.071751	0.139068	0.187629		727	715	1.01678	0.0240121	0.772077	0.875747		0.596627	0.749538		0	0	0	0	0	1	0
ENSMUSG00000004798	Ulk2	1301	569.5	2.28446	1.19185	1.41832e-65	0		162	69	2.34783	1.23133	8.47109e-10	0		0.879761	0.951467		1	0	0	0	0	0	0
ENSMUSG00000004815	Dgkq	342	317	1.07886	0.109513	0.349844	0.423832		51	46	1.1087	0.148863	0.684859	0.812187		0.91378	0.968162		0	0	0	0	0	1	0
ENSMUSG00000004843	Chmp2b	436	347.5	1.25468	0.327315	0.00187079	0.00374757		141	145	0.972414	-0.0403577	0.859239	0.9372		0.0717031	0.159007		0	0	0	0	0	1	0
ENSMUSG00000004846	Plod3	270	193	1.39896	0.484359	0.000401059	0.000898317		98	86	1.13953	0.188445	0.417479	0.587185		0.253461	0.411179		0	0	0	0	0	0	1
ENSMUSG00000004849	Ap1s1	185	110	1.68182	0.750022	1.4889e-05	3.98127e-05		43	24	1.79167	0.841302	0.02712	0.0681011		0.88897	0.956646		0	0	0	0	0	0	1
ENSMUSG00000004897	Hdgf	1198	741	1.61673	0.693082	2.38074e-25	0		153	110	1.39091	0.476028	0.00947132	0.0274527		0.280315	0.44091		0	0	0	0	0	0	1
ENSMUSG00000004929	Thop1	110	149	0.738255	-0.437809	0.0180444	0.0298935		21	23	0.913043	-0.131245	0.880396	0.951355		0.515922	0.678331		0	0	0	0	0	1	0
ENSMUSG00000004931	Apba3	624	679.5	0.918322	-0.122928	0.127706	0.17374		250	222	1.12613	0.171368	0.213907	0.358273		0.0601145	0.139179		0	0	0	0	0	1	0
ENSMUSG00000004936	Map2k1	756	595	1.27059	0.345497	1.31328e-05	3.52575e-05		95	120	0.791667	-0.337035	0.101452	0.201259		0.00149413	0.00634892		0	0	0	0	0	0	1
ENSMUSG00000004937	Sgta	516	363.5	1.41953	0.505416	3.35469e-07	1.05601e-06		70	49	1.42857	0.514573	0.0662913	0.143224		1	1		0	0	0	0	0	0	1
ENSMUSG00000004945	Tmem242	355	460.5	0.770901	-0.375382	0.000232814	0.000537496		174	198	0.878788	-0.186413	0.233024	0.383106		0.314167	0.479128		0	0	0	0	0	0	1
ENSMUSG00000004980	Hnrnpa2b1	757	666	1.13664	0.184771	0.0170101	0.0283742		187	153	1.22222	0.289507	0.0733504	0.155548		0.586048	0.741256		0	0	0	0	0	1	0
ENSMUSG00000005034	Prkacb	665	399	1.66667	0.736966	3.17704e-16	0		208	155	1.34194	0.424315	0.00626914	0.0190753		0.0811212	0.174527		0	0	0	0	0	0	1
ENSMUSG00000005054	Cstb	274	259.5	1.05588	0.0784414	0.573772	0.645795		391	372	1.05108	0.071866	0.514658	0.675248		1	1		0	0	0	0	0	1	0
ENSMUSG00000005069	Pex5	1652	1284.5	1.2861	0.363007	1.36006e-11	0		306	343	0.892128	-0.164677	0.157566	0.283391		2.82022e-05	0.000176674		0	1	0	0	0	0	0
ENSMUSG00000005078	Jkamp	193	232	0.831897	-0.265524	0.0651629	0.0958548		57	81	0.703704	-0.50696	0.0498481	0.113594		0.430843	0.603116		0	0	0	0	0	1	0
ENSMUSG00000005089	Slc1a2	2905	1833.5	1.5844	0.663938	6.20484e-55	0		1404	1677	0.837209	-0.25634	9.42096e-07	5.44639e-06		1.68898e-42	0		0	0	0	1	0	0	0
ENSMUSG00000005103	Wdr1	896	581.5	1.54084	0.62372	3.03283e-16	0		56	50	1.12	0.163499	0.627431	0.768828		0.123739	0.240634		0	0	0	0	0	0	1
ENSMUSG00000005107	Slc2a9	495	895.5	0.552764	-0.855265	3.42272e-27	0		344	714	0.481793	-1.05352	2.00338e-30	0		0.121783	0.237734		1	0	0	0	0	0	0
ENSMUSG00000005142	Man2b1	1185	891.5	1.32922	0.41058	1.38516e-10	0		308	249	1.23695	0.306785	0.013917	0.0384186		0.47031	0.637428		0	0	0	0	0	0	1
ENSMUSG00000005161	Prdx2	776	513	1.51267	0.597098	2.43322e-13	0		236	226	1.04425	0.0624641	0.675468	0.806662		0.000801633	0.00367561		0	0	0	0	0	0	1
ENSMUSG00000005198	Polr2a	367	262.5	1.3981	0.483463	3.91736e-05	9.99394e-05		30	30	1	0	1	1		0.22092	0.372075		0	0	0	0	0	0	1
ENSMUSG00000005204	Senp3	229	214.5	1.0676	0.09437	0.537313	0.609143		48	40	1.2	0.263034	0.455741	0.622937		0.642074	0.785113		0	0	0	0	0	1	0
ENSMUSG00000005225	Plekha8	504	278	1.81295	0.858339	5.39143e-16	0		113	58	1.94828	0.962198	3.14075e-05	0.000151815		0.72423	0.851815		1	0	0	0	0	0	0
ENSMUSG00000005268	Prlr	647	918.5	0.704409	-0.505514	6.64626e-12	0		251	166	1.51205	0.596504	3.67876e-05	0.000174667		7.66074e-12	0		0	0	0	1	0	0	0
ENSMUSG00000005299	Letm1	741	658.5	1.12528	0.17029	0.0303654	0.0481248		163	173	0.942197	-0.0859001	0.623499	0.766398		0.14493	0.27098		0	0	0	0	0	1	0
ENSMUSG00000005312	Ubqln1	1863	1913	0.973863	-0.0382092	0.425218	0.49998		452	450	1.00444	0.00639777	0.973441	1		0.683631	0.820172		0	0	0	0	0	1	0
ENSMUSG00000005320	Fgfr4	231	295.5	0.781726	-0.355265	0.00525642	0.00972688		69	132	0.522727	-0.93587	1.0472e-05	5.38922e-05		0.0228761	0.0642051		0	0	0	0	0	0	1
ENSMUSG00000005354	Txn2	518	787	0.658196	-0.603412	9.71453e-14	0		343	473	0.725159	-0.463632	6.04158e-06	3.19671e-05		0.296067	0.458737		1	0	0	0	0	0	0
ENSMUSG00000005362	Crbn	439	376.5	1.166	0.221571	0.0326627	0.051361		468	455	1.02857	0.040642	0.692876	0.818246		0.194124	0.338334		0	0	0	0	0	1	0
ENSMUSG00000005371	Fbxo11	224	187	1.19786	0.26046	0.0756463	0.109362		36	36	1	0	1	1		0.522598	0.684708		0	0	0	0	0	1	0
ENSMUSG00000005373	Mlxipl	956	1111.5	0.860099	-0.217425	0.00064985	0.00140905		257	317	0.810726	-0.302714	0.0137232	0.0379766		0.538761	0.698403		0	0	0	0	0	1	0
ENSMUSG00000005374	Tbl2	291	356.5	0.816269	-0.292883	0.0106108	0.0184527		65	108	0.601852	-0.73252	0.00133823	0.00478024		0.0847067	0.18072		0	0	0	0	0	1	0
ENSMUSG00000005378	Bud23	248	277	0.895307	-0.159546	0.221664	0.283293		91	116	0.784483	-0.350186	0.095055	0.191129		0.459079	0.62836		0	0	0	0	0	1	0
ENSMUSG00000005413	Hmox1	157	155.5	1.00965	0.01385	1	1		68	37	1.83784	0.878009	0.00322099	0.010554		0.0095332	0.0309843		0	0	0	0	0	1	0
ENSMUSG00000005417	Mprip	834	769.5	1.08382	0.116126	0.115683	0.159698		127	137	0.927007	-0.109347	0.579723	0.728181		0.258759	0.417607		0	0	0	0	0	1	0
ENSMUSG00000005481	Ddx39	208	150.5	1.38206	0.46682	0.00306721	0.00591488		42	41	1.02439	0.0347654	1	1		0.221316	0.372457		0	0	0	0	0	1	0
ENSMUSG00000005483	Dnajb1	208	307.5	0.676423	-0.564003	1.2364e-05	3.32851e-05		21	18	1.16667	0.222392	0.749259	0.859125		0.128096	0.246889		0	0	0	0	0	0	1
ENSMUSG00000005501	Usp40	471	366	1.28689	0.363883	0.000319373	0.0007234		109	82	1.32927	0.410632	0.0596478	0.131496		0.871716	0.946941		0	0	0	0	0	0	1
ENSMUSG00000005514	Por	4128	2084.5	1.98033	0.985742	1.01992e-150	0		1984	1823	1.08832	0.122097	0.00950099	0.0275233		5.65529e-46	0		0	1	0	0	0	0	0
ENSMUSG00000005534	Insr	2161	1411.5	1.531	0.61447	3.51116e-36	0		327	290	1.12759	0.173238	0.147192	0.26939		0.000531236	0.00254146		0	0	0	0	0	0	1
ENSMUSG00000005547	Cyp2a5	5477	3239.5	1.69069	0.757615	3.73702e-128	0		1251	571	2.19089	1.13152	2.53077e-58	0		2.33959e-06	1.75297e-05		0	0	1	0	0	0	0
ENSMUSG00000005566	Trim28	758	714	1.06162	0.0862738	0.262381	0.329498		151	148	1.02027	0.0289514	0.907945	0.969831		0.799668	0.901771		0	0	0	0	0	1	0
ENSMUSG00000005580	Adcy9	333	254.5	1.30845	0.387857	0.00147509	0.00301278		127	128	0.992188	-0.0113153	1	1		0.0706412	0.157272		0	0	0	0	0	1	0
ENSMUSG00000005609	Ctr9	369	435	0.848276	-0.237395	0.0218258	0.0356235		12	52	0.230769	-2.11548	4.56661e-07	2.76491e-06		1.93684e-05	0.000125693		0	0	0	0	1	0	0
ENSMUSG00000005610	Eif4g2	4547	3972.5	1.14462	0.194868	5.29706e-10	0		150	138	1.08696	0.120294	0.516939	0.676505		0.67462	0.812375		0	0	0	0	0	0	1
ENSMUSG00000005615	Pcyt1a	1541	1102	1.39837	0.483743	1.35217e-17	0		42	57	0.736842	-0.440573	0.15907	0.285554		0.00248633	0.00987162		0	0	0	0	0	0	1
ENSMUSG00000005656	Snx6	224	190.5	1.17585	0.233708	0.116117	0.16022		39	73	0.534247	-0.904422	0.00169468	0.00590357		0.000409121	0.00200847		0	0	0	0	0	1	0
ENSMUSG00000005683	Cs	1012	651.5	1.55334	0.635372	1.00111e-18	0		378	256	1.47656	0.562242	1.43799e-06	8.12582e-06		0.599917	0.751867		1	0	0	0	0	0	0
ENSMUSG00000005687	Bcas2	249	178	1.39888	0.484269	0.000687464	0.00148147		35	28	1.25	0.321928	0.449963	0.618492		0.684011	0.820172		0	0	0	0	0	1	0
ENSMUSG00000005779	Psmb4	1793	1358.5	1.31984	0.400361	1.12293e-14	0		491	506	0.970356	-0.0434144	0.657509	0.791092		2.62663e-05	0.000165134		0	1	0	0	0	0	0
ENSMUSG00000005802	Slc30a4	303	150.5	2.01329	1.00955	8.45819e-13	0		54	45	1.2	0.263034	0.421523	0.591394		0.0270317	0.0735399		0	0	0	0	0	0	1
ENSMUSG00000005803	Sqor	2292	2109.5	1.08651	0.119706	0.00636442	0.0116206		1343	1226	1.09543	0.1315	0.0220825	0.0570158		0.881474	0.952619		0	0	0	0	0	1	0
ENSMUSG00000005804	Bloc1s6	159	221.5	0.717833	-0.47828	0.00145893	0.00298519		99	91	1.08791	0.121562	0.611687	0.756674		0.0204824	0.0583464		0	0	0	0	0	1	0
ENSMUSG00000005813	Metap1	561	497.5	1.12764	0.173304	0.056701	0.0845784		138	150	0.92	-0.120294	0.516939	0.676505		0.143364	0.268855		0	0	0	0	0	1	0
ENSMUSG00000005823	Gpr108	317	241	1.31535	0.39545	0.00147612	0.00301379		93	66	1.40909	0.494765	0.038878	0.0926419		0.717353	0.846263		0	0	0	0	0	1	0
ENSMUSG00000005846	Rsl1d1	531	544.5	0.975207	-0.0362202	0.691894	0.752244		261	244	1.06967	0.0971687	0.476507	0.641039		0.41845	0.590025		0	0	0	0	0	1	0
ENSMUSG00000005871	Apc	790	536	1.47388	0.55962	3.19792e-12	0		92	85	1.08235	0.114171	0.652122	0.787304		0.0614405	0.14155		0	0	0	0	0	0	1
ENSMUSG00000005873	Reep5	131	335	0.391045	-1.35459	1.15541e-21	0		39	93	0.419355	-1.25376	2.92705e-06	1.60352e-05		0.744044	0.86559		1	0	0	0	0	0	0
ENSMUSG00000005881	Ergic3	573	609	0.940887	-0.0879071	0.308664	0.379661		159	209	0.760766	-0.394476	0.0105423	0.0301682		0.082964	0.177676		0	0	0	0	0	1	0
ENSMUSG00000005882	Uqcc1	482	368	1.30978	0.389327	0.000103929	0.000251712		363	343	1.05831	0.081761	0.474589	0.639223		0.0408868	0.101783		0	0	0	0	0	0	1
ENSMUSG00000005886	Ncoa2	618	472	1.30932	0.38882	1.09201e-05	2.95912e-05		134	147	0.911565	-0.133583	0.474142	0.638775		0.00718785	0.0244935		0	0	0	0	0	0	1
ENSMUSG00000005893	Nr2c2	324	228	1.42105	0.50696	5.0578e-05	0.000127264		36	28	1.28571	0.36257	0.381733	0.549969		0.788939	0.893792		0	0	0	0	0	0	1
ENSMUSG00000005897	Nr2c1	185	127.5	1.45098	0.537028	0.00150875	0.00307818		18	23	0.782609	-0.353637	0.532709	0.687518		0.0673994	0.151489		0	0	0	0	0	1	0
ENSMUSG00000005907	Pex1	461	431	1.06961	0.0970789	0.331555	0.40446		109	90	1.21111	0.276331	0.201843	0.342244		0.433943	0.606249		0	0	0	0	0	1	0
ENSMUSG00000005981	Trap1	1952	1940	1.00619	0.0088964	0.860044	0.90319		315	296	1.06419	0.0897547	0.466519	0.632137		0.542414	0.701684		0	0	0	0	0	1	0
ENSMUSG00000005982	Naa60	602	522	1.15326	0.205714	0.0184149	0.0304088		108	107	1.00935	0.0134205	1	1		0.37211	0.543341		0	0	0	0	0	1	0
ENSMUSG00000005983	1700037C18Rik	18	19	0.947368	-0.0780025	1	1		49	39	1.25641	0.329308	0.337399	0.505245		0.556701	0.714742		0	0	0	0	0	1	0
ENSMUSG00000006005	Tpr	1044	983	1.06205	0.0868584	0.182624	0.238432		319	323	0.987616	-0.0179777	0.905762	0.968419		0.441312	0.611215		0	0	0	0	0	1	0
ENSMUSG00000006010	Odr4	557	437	1.2746	0.350044	0.000157672	0.000371792		41	49	0.836735	-0.257158	0.460792	0.6274		0.0602037	0.139271		0	0	0	0	0	0	1
ENSMUSG00000006014	Prg4	188	196.5	0.956743	-0.0637967	0.683535	0.745061		29	66	0.439394	-1.18641	0.000186402	0.00077623		0.00124839	0.0054319		0	0	0	0	0	0	1
ENSMUSG00000006024	Napa	849	654	1.29817	0.376474	5.42134e-07	1.64899e-06		195	141	1.38298	0.467779	0.00377096	0.0121439		0.626335	0.772924		0	0	0	0	0	0	1
ENSMUSG00000006050	Sra1	930	578	1.609	0.686161	1.08749e-19	0		285	279	1.02151	0.0306968	0.833271	0.919385		6.24811e-06	4.40081e-05		0	1	0	0	0	0	0
ENSMUSG00000006057	Atp5g1	777	848	0.916274	-0.12615	0.0824462	0.118101		1361	1313	1.03656	0.0518002	0.363404	0.530767		0.0511944	0.122928		0	0	0	0	0	1	0
ENSMUSG00000006095	Tbcb	276	148.5	1.85859	0.894205	7.41763e-10	0		103	93	1.10753	0.147342	0.520422	0.679168		0.00343237	0.012995		0	0	0	0	0	0	1
ENSMUSG00000006134	Crkl	305	310.5	0.982287	-0.025784	0.840363	0.887654		169	161	1.04969	0.0699626	0.700049	0.824812		0.68226	0.81957		0	0	0	0	0	1	0
ENSMUSG00000006169	Clint1	671	515.5	1.30165	0.38034	7.61017e-06	2.09545e-05		166	212	0.783019	-0.352881	0.0205155	0.0536589		1.98226e-05	0.000128465		0	1	0	0	0	0	0
ENSMUSG00000006262	Mob1b	709	365	1.94247	0.957889	4.6734e-26	0		356	200	1.78	0.831877	3.68387e-11	0		0.4423	0.611998		1	0	0	0	0	0	0
ENSMUSG00000006273	Atp6v1b2	393	308.5	1.27391	0.349259	0.00171312	0.00345632		169	149	1.13423	0.181711	0.286648	0.44934		0.414755	0.587169		0	0	0	0	0	1	0
ENSMUSG00000006289	Osgep	96	86	1.11628	0.158698	0.504803	0.57787		140	97	1.4433	0.52937	0.0062486	0.0190437		0.198495	0.34414		0	0	0	0	0	1	0
ENSMUSG00000006299	Aamp	1306	969.5	1.34709	0.429842	2.00001e-12	0		217	197	1.10152	0.139499	0.35042	0.519176		0.0667595	0.150839		0	0	0	0	0	0	1
ENSMUSG00000006301	Tmbim1	619	296	2.09122	1.06434	5.37149e-27	0		202	149	1.3557	0.439043	0.00543578	0.0167847		0.000991857	0.00441123		0	0	0	0	0	0	1
ENSMUSG00000006335	Tfpt	72	35.5	2.02817	1.02018	0.00068423	0.00147734		17	16	1.0625	0.0874628	1	1		0.148936	0.27654		0	0	0	0	0	1	0
ENSMUSG00000006378	Gcat	1242	362	3.43094	1.7786	9.36306e-113	0		533	237	2.24895	1.16925	4.91151e-27	0		2.17496e-05	0.000139527		0	0	1	0	0	0	0
ENSMUSG00000006392	Med8	488	459	1.06318	0.088387	0.362894	0.437571		156	0	#DIV/0!	1	2.18953e-47	0		5.42221e-41	0		0	0	0	0	1	0	0
ENSMUSG00000006395	Hyi	355	411.5	0.862697	-0.213073	0.0431018	0.0662046		40	32	1.25	0.321928	0.409579	0.578098		0.139821	0.263439		0	0	0	0	0	1	0
ENSMUSG00000006412	Pfdn2	173	143.5	1.20557	0.269721	0.115662	0.159698		49	38	1.28947	0.366782	0.283607	0.445815		0.808532	0.906272		0	0	0	0	0	1	0
ENSMUSG00000006445	Epha2	379	218	1.73853	0.79787	4.46765e-11	0		142	108	1.31481	0.39486	0.0366672	0.0883468		0.0750389	0.164717		0	0	0	0	0	0	1
ENSMUSG00000006476	Nsmf	1675	1503	1.11444	0.156316	0.00241351	0.00474528		214	190	1.12632	0.171611	0.252472	0.406644		0.957821	0.996984		0	0	0	0	0	1	0
ENSMUSG00000006494	Pdk1	1564	786	1.98982	0.992639	7.0036e-59	0		1496	1109	1.34896	0.431851	3.5495e-14	0		4.3569e-11	0		0	0	1	0	0	0	0
ENSMUSG00000006498	Ptbp1	385	357	1.07843	0.108934	0.321588	0.393837		277	33	8.39394	3.06935	3.51236e-49	0		5.4775e-34	0		0	0	0	0	1	0	0
ENSMUSG00000006517	Mvd	475	295	1.61017	0.687213	9.19461e-11	0		105	94	1.11702	0.159657	0.478491	0.643248		0.0233	0.0652493		0	0	0	0	0	0	1
ENSMUSG00000006522	Itih3	13042	13933	0.936051	-0.0953408	5.98155e-08	1.99681e-07		6694	6743	0.992733	-0.010522	0.678813	0.807742		0.00547289	0.019463		0	0	0	0	0	0	1
ENSMUSG00000006527	Sfmbt1	470	366	1.28415	0.360817	0.000361776	0.000813572		97	91	1.06593	0.0921182	0.715469	0.836672		0.256568	0.415087		0	0	0	0	0	0	1
ENSMUSG00000006529	Itih1	6524	8834	0.73851	-0.43731	9.15985e-78	0		3675	3661	1.00382	0.00550648	0.879362	0.951355		5.11029e-27	0		0	1	0	0	0	0	0
ENSMUSG00000006567	Atp7b	446	314.5	1.41812	0.503984	2.31754e-06	6.70977e-06		126	60	2.1	1.07039	1.47507e-06	8.32648e-06		0.0240573	0.0668048		1	0	0	0	0	0	0
ENSMUSG00000006575	Rundc3a	134	92.5	1.44865	0.534708	0.00779431	0.0140044		45	71	0.633803	-0.657894	0.0198791	0.052286		0.000384487	0.00190083		0	0	0	0	0	1	0
ENSMUSG00000006589	Aprt	308	420	0.733333	-0.447459	3.76419e-05	9.62538e-05		273	270	1.01111	0.0159415	0.931613	0.982938		0.00528405	0.018863		0	0	0	0	0	0	1
ENSMUSG00000006599	Gtf2h1	498	427.5	1.16491	0.220221	0.0233093	0.0378255		220	185	1.18919	0.249978	0.0910052	0.18517		0.857973	0.939643		0	0	0	0	0	1	0
ENSMUSG00000006611	Hfe	691	712.5	0.969825	-0.0442043	0.575189	0.647131		185	268	0.690299	-0.534708	0.000112175	0.000485107		0.00201834	0.00820839		0	0	0	0	0	0	1
ENSMUSG00000006673	Qrich1	696	679.5	1.02428	0.0346138	0.685954	0.747408		91	73	1.24658	0.31797	0.184182	0.319013		0.247926	0.405004		0	0	0	0	0	1	0
ENSMUSG00000006676	Usp19	565	543.5	1.03956	0.0559708	0.548145	0.619676		148	182	0.813187	-0.298341	0.069118	0.148419		0.0522433	0.124648		0	0	0	0	0	1	0
ENSMUSG00000006699	Cdc42	1500	1376	1.09012	0.124482	0.0217993	0.0355906		736	651	1.13057	0.177048	0.0240678	0.0614641		0.600508	0.752105		0	0	0	0	0	1	0
ENSMUSG00000006705	Pknox1	233	266	0.87594	-0.191096	0.151924	0.202577		14	17	0.823529	-0.280108	0.7201	0.839938		1	1		0	0	0	0	0	1	0
ENSMUSG00000006717	Acot13	349	101.5	3.43842	1.78175	1.11543e-32	0		284	81	3.50617	1.8099	1.50355e-27	0		0.932785	0.98054		1	0	0	0	0	0	0
ENSMUSG00000006728	Cdk4	433	318.5	1.3595	0.443074	3.65863e-05	9.38244e-05		1449	831	1.74368	0.802137	1.18921e-38	0		0.00420484	0.0156045		1	0	0	0	0	0	0
ENSMUSG00000006731	B4galnt1	561	545	1.02936	0.0417445	0.651981	0.717192		181	163	1.11043	0.151118	0.359383	0.52777		0.578416	0.734741		0	0	0	0	0	1	0
ENSMUSG00000006732	Mettl1	107	94.5	1.13228	0.179225	0.439033	0.51301		8	10	0.8	-0.321928	0.814529	0.907552		0.62341	0.771006		0	0	0	0	0	1	0
ENSMUSG00000006736	Tspan31	1772	735.5	2.40925	1.26858	1.01586e-97	0		831	598	1.38963	0.474703	7.72529e-10	0		2.87e-15	0		0	0	1	0	0	0	0
ENSMUSG00000006740	Kif5b	951	923	1.03034	0.0431147	0.532833	0.604672		618	694	0.89049	-0.167329	0.0383566	0.0915934		0.0438523	0.108018		0	0	0	0	0	1	0
ENSMUSG00000006777	Krt23	16	211.5	0.0756501	-3.72451	7.45271e-45	0		5	117	0.042735	-4.54844	8.13909e-29	0		0.348529	0.5186		1	0	0	0	0	0	0
ENSMUSG00000006800	Sulf2	105	382.5	0.27451	-1.86507	3.44995e-38	0		28	88	0.318182	-1.65208	2.08836e-08	1.3573e-07		0.535637	0.695635		1	0	0	0	0	0	0
ENSMUSG00000006818	Sod2	2374	2305	1.02993	0.0425532	0.320172	0.392444		214	205	1.0439	0.0619869	0.695975	0.821112		0.91879	0.971272		0	0	0	0	0	1	0
ENSMUSG00000006932	Ctnnb1	3067	3265.5	0.939213	-0.0904757	0.0128382	0.0219531		671	782	0.858056	-0.220856	0.00388968	0.012462		0.12295	0.23943		0	0	0	0	0	1	0
ENSMUSG00000006941	Eif1b	145	156.5	0.926518	-0.11011	0.526816	0.598738		32	32	1	0	1	1		0.890569	0.957041		0	0	0	0	0	1	0
ENSMUSG00000007338	Mrpl49	450	428	1.0514	0.0723142	0.478522	0.552163		171	219	0.780822	-0.356935	0.0172039	0.0463259		0.0150342	0.0451588		0	0	0	0	0	1	0
ENSMUSG00000007411	Mark3	637	713	0.893408	-0.162609	0.0411872	0.0634761		77	89	0.865169	-0.208947	0.393301	0.561273		0.869375	0.945506		0	0	0	0	0	1	0
ENSMUSG00000007415	Gatad1	778	630.5	1.23394	0.303274	9.90959e-05	0.000240635		244	115	2.12174	1.08525	8.54995e-12	0		1.19747e-05	8.09414e-05		0	0	1	0	0	0	0
ENSMUSG00000007458	M6pr	1294	733	1.76535	0.819953	5.86611e-36	0		362	274	1.32117	0.401814	0.000550834	0.00211968		0.00196778	0.00803975		0	0	0	0	0	0	1
ENSMUSG00000007476	Lrrc8a	410	303.5	1.35091	0.433927	8.27814e-05	0.000203197		77	84	0.916667	-0.125531	0.636446	0.775367		0.0283468	0.0765256		0	0	0	0	0	0	1
ENSMUSG00000007564	Ppp2r1a	613	477	1.28512	0.361898	4.24042e-05	0.000107693		127	129	0.984496	-0.0225426	0.950181	0.996592		0.0595125	0.138453		0	0	0	0	0	0	1
ENSMUSG00000007589	Tinf2	178	117.5	1.51489	0.599216	0.000582048	0.00127332		97	85	1.14118	0.190522	0.414931	0.584331		0.153448	0.282793		0	0	0	0	0	1	0
ENSMUSG00000007594	Hapln4	56	134	0.41791	-1.25873	1.4705e-08	3.51718e-08		13	35	0.371429	-1.42884	0.00208811	0.00717198		0.859202	0.939643		0	0	0	0	0	0	1
ENSMUSG00000007603	Dus3l	139	139.5	0.996416	-0.00518024	1	1		28	27	1.03704	0.0524674	1	1		1	1		0	0	0	0	0	1	0
ENSMUSG00000007610	Gtpbp3	96	390	0.246154	-2.02237	4.6922e-43	0		8	36	0.222222	-2.16993	2.54486e-05	0.000125598		1	1		1	0	0	0	0	0	0
ENSMUSG00000007655	Cav1	190	71.5	2.65734	1.40998	1.90125e-13	0		620	38	16.3158	4.0282	1.41794e-136	0		5.68384e-18	0		0	0	1	0	0	0	0
ENSMUSG00000007656	Arpp19	495	339	1.46018	0.546143	7.35347e-08	2.31865e-07		44	65	0.676923	-0.562936	0.0549088	0.123205		0.000197621	0.00104395		0	0	0	0	0	0	1
ENSMUSG00000007659	Bcl2l1	227	226.5	1.00221	0.00318125	1	1		17	9	1.88889	0.917538	0.168638	0.298173		0.158909	0.290834		0	0	0	0	0	1	0
ENSMUSG00000007670	Khsrp	208	171.5	1.21283	0.278375	0.0724406	0.105349		90	78	1.15385	0.206451	0.396133	0.563786		0.85251	0.936416		0	0	0	0	0	1	0
ENSMUSG00000007721	Ccdc124	282	141.5	1.99293	0.994893	9.62556e-12	0		155	94	1.64894	0.721536	0.000133538	0.000569595		0.277337	0.438655		1	0	0	0	0	0	0
ENSMUSG00000007739	Cct4	1056	1133.5	0.931628	-0.102175	0.0998675	0.140063		262	285	0.919298	-0.121395	0.346892	0.51562		0.923799	0.974586		0	0	0	0	0	1	0
ENSMUSG00000007812	Zfp655	657	409	1.60636	0.683793	2.98242e-14	0		223	168	1.32738	0.408582	0.00624407	0.0190402		0.116272	0.229203		0	0	0	0	0	0	1
ENSMUSG00000007815	Rhoa	885	695	1.27338	0.348664	1.93345e-06	5.63977e-06		312	303	1.0297	0.0422282	0.747035	0.858418		0.0281065	0.0759496		0	0	0	0	0	0	1
ENSMUSG00000007833	Aldh16a1	799	334	2.39222	1.25835	1.81495e-44	0		334	155	2.15484	1.10758	3.90635e-16	0		0.376975	0.549304		1	0	0	0	0	0	0
ENSMUSG00000007836	Hnrnpa0	276	329.5	0.837633	-0.25561	0.0312357	0.0493514		102	124	0.822581	-0.281771	0.162297	0.289684		0.937716	0.983335		0	0	0	0	0	1	0
ENSMUSG00000007837	Prrg2	211	221	0.954751	-0.0668034	0.665055	0.729436		36	36	1	0	1	1		0.899026	0.961034		0	0	0	0	0	1	0
ENSMUSG00000007850	Hnrnph1	439	422	1.04028	0.0569779	0.585588	0.657254		153	141	1.08511	0.117836	0.521247	0.679929		0.787051	0.893239		0	0	0	0	0	1	0
ENSMUSG00000007891	Ctsd	4807	3264	1.47273	0.558496	1.98626e-66	0		1099	857	1.28238	0.358824	4.87263e-08	3.26713e-07		0.00663756	0.0229379		1	0	0	0	0	0	0
ENSMUSG00000008036	Ap2s1	674	490	1.37551	0.459967	7.6759e-08	2.64366e-07		289	311	0.92926	-0.105845	0.391285	0.559745		0.000123297	0.000684663		0	1	0	0	0	0	0
ENSMUSG00000008090	Fgfrl1	453	313.5	1.44498	0.531046	5.85483e-07	1.7968e-06		62	64	0.96875	-0.0458037	0.92906	0.982129		0.0412216	0.10239		0	0	0	0	0	0	1
ENSMUSG00000008140	Emc10	438	416	1.05288	0.0743473	0.472405	0.546112		197	195	1.01026	0.0147215	0.959726	1		0.7604	0.876455		0	0	0	0	0	1	0
ENSMUSG00000008167	Fbxw9	166	107.5	1.54419	0.626847	0.000550196	0.00120975		53	19	2.78947	1.47999	7.55581e-05	0.000338187		0.0538775	0.127896		0	0	0	0	0	0	1
ENSMUSG00000008226	Scrn3	721	358.5	2.01116	1.00803	1.39298e-28	0		75	73	1.0274	0.0389941	0.934525	0.98513		0.000157763	0.000851783		0	1	0	0	0	0	0
ENSMUSG00000008301	Phax	271	252	1.0754	0.104869	0.43126	0.505396		95	66	1.43939	0.525461	0.027024	0.0679646		0.124526	0.241568		0	0	0	0	0	1	0
ENSMUSG00000008305	Tle1	636	737.5	0.862373	-0.213616	0.00641416	0.0117039		181	272	0.665441	-0.587617	2.21644e-05	0.00010994		0.0191976	0.0553307		0	0	0	0	0	0	1
ENSMUSG00000008333	Snrpb2	59	54	1.09259	0.127756	0.706882	0.766061		115	77	1.49351	0.578704	0.00741866	0.0221301		0.230997	0.385521		0	0	0	0	0	1	0
ENSMUSG00000008348	Ubc	18536	9553	1.94033	0.956304	0	0		409	233	1.75536	0.811771	3.65975e-12	0		0.238297	0.393502		1	0	0	0	0	0	0
ENSMUSG00000008373	Prpf31	137	131	1.0458	0.0646091	0.76011	0.816205		68	66	1.0303	0.0430687	0.931202	0.982938		1	1		0	0	0	0	0	1	0
ENSMUSG00000008384	Sertad1	97	78.5	1.23567	0.305292	0.199909	0.258126		36	46	0.782609	-0.353637	0.320293	0.488339		0.10784	0.217302		0	0	0	0	0	1	0
ENSMUSG00000008393	Carhsp1	861	552.5	1.55837	0.640039	2.47817e-16	0		575	495	1.16162	0.216133	0.0156916	0.0427925		0.000355811	0.00177306		0	0	0	0	0	0	1
ENSMUSG00000008429	Herpud2	307	200.5	1.53117	0.614636	2.94394e-06	8.41216e-06		53	78	0.679487	-0.557482	0.0356	0.0861443		4.62185e-05	0.000277517		0	1	0	0	0	0	0
ENSMUSG00000008435	Rdh13	120	155.5	0.771704	-0.37388	0.0349489	0.0546507		51	83	0.614458	-0.702614	0.00717812	0.0215038		0.336797	0.505419		0	0	0	0	0	1	0
ENSMUSG00000008475	Arpc5	875	532	1.64474	0.717857	5.05246e-20	0		516	362	1.42541	0.511381	2.26431e-07	1.41884e-06		0.112651	0.224106		1	0	0	0	0	0	0
ENSMUSG00000008540	Mgst1	49220	38179.5	1.28917	0.366446	5.70958e-306	0		15588	14335	1.08741	0.120894	4.52818e-13	0		1.00869e-36	0		0	0	1	0	0	0	0
ENSMUSG00000008575	Nfib	1396	1058	1.31947	0.399959	9.53127e-12	0		258	261	0.988506	-0.0166787	0.930055	0.982627		0.00300563	0.0116378		0	0	0	0	0	0	1
ENSMUSG00000008604	Ubqln4	284	257	1.10506	0.144123	0.263623	0.330835		37	52	0.711538	-0.490986	0.137368	0.254826		0.0668931	0.15102		0	0	0	0	0	1	0
ENSMUSG00000008855	Hdac5	414	432.5	0.957225	-0.0630694	0.536279	0.608092		95	99	0.959596	-0.059501	0.829535	0.917571		1	1		0	0	0	0	0	1	0
ENSMUSG00000008892	Vdac3	385	283.5	1.35802	0.44151	0.000107506	0.000259489		177	183	0.967213	-0.0480943	0.792191	0.890305		0.0105182	0.0336026		0	0	0	0	0	0	1
ENSMUSG00000008976	Gabpa	662	689	0.960813	-0.0576728	0.479351	0.55278		297	342	0.868421	-0.203533	0.0816706	0.16902		0.313027	0.47803		0	0	0	0	0	1	0
ENSMUSG00000009030	Pdcl	372	314	1.18471	0.244538	0.0294612	0.0468104		119	115	1.03478	0.0493277	0.844572	0.926773		0.404	0.57688		0	0	0	0	0	1	0
ENSMUSG00000009073	Nf2	310	344	0.901163	-0.15014	0.196873	0.254849		52	45	1.15556	0.208587	0.54261	0.69459		0.276912	0.438107		0	0	0	0	0	1	0
ENSMUSG00000009079	Ewsr1	253	253.5	0.998028	-0.00284836	1	1		124	142	0.873239	-0.195551	0.297243	0.462597		0.40524	0.57777		0	0	0	0	0	1	0
ENSMUSG00000009090	Ap1b1	668	590.5	1.13124	0.177911	0.03216	0.0506979		265	202	1.31188	0.391637	0.00406925	0.0129635		0.191933	0.335555		0	0	0	0	0	1	0
ENSMUSG00000009092	Derl3	106	113.5	0.933921	-0.098628	0.63707	0.704228		40	21	1.90476	0.929611	0.0204147	0.0534201		0.0202073	0.0576794		0	0	0	0	0	1	0
ENSMUSG00000009291	Pttg1ip	2752	1775.5	1.54999	0.632255	6.18279e-48	0		1684	1472	1.14402	0.194114	0.000171824	0.000719776		1.06348e-10	0		0	0	1	0	0	0	0
ENSMUSG00000009293	Ube2g2	238	335.5	0.709389	-0.495351	4.95279e-05	0.000124901		30	26	1.15385	0.206451	0.68888	0.814817		0.0898367	0.188776		0	0	0	0	0	0	1
ENSMUSG00000009376	Met	1879	1879.5	0.999734	-0.000383849	1	1		763	1035	0.737198	-0.439876	1.5237e-10	0		1.4647e-07	1.31654e-06		0	0	0	0	1	0	0
ENSMUSG00000009378	Slc16a12	1273	1332.5	0.955347	-0.0659031	0.247777	0.313043		1127	1363	0.826853	-0.274298	2.44363e-06	1.34451e-05		0.0106218	0.0337808		0	0	0	0	0	0	1
ENSMUSG00000009470	Tnpo1	916	814	1.12531	0.170319	0.0151468	0.0255134		442	498	0.88755	-0.172099	0.0727724	0.154497		0.00353159	0.0133258		0	0	0	0	0	1	0
ENSMUSG00000009535	Rnmt	216	212.5	1.01647	0.0235685	0.92309	0.953047		34	58	0.586207	-0.770518	0.0160203	0.0436043		0.0213288	0.0603904		0	0	0	0	0	1	0
ENSMUSG00000009549	Srp14	368	354	1.03955	0.0559564	0.628551	0.697413		113	131	0.862595	-0.213244	0.276427	0.437463		0.236056	0.391294		0	0	0	0	0	1	0
ENSMUSG00000009575	Cbx5	622	481.5	1.2918	0.369379	2.8062e-05	7.29146e-05		59	46	1.28261	0.359081	0.241432	0.393595		1	1		0	0	0	0	0	0	1
ENSMUSG00000009614	Sardh	8106	4083	1.9853	0.989361	4.83314e-296	0		5616	3135	1.79139	0.841077	5.62975e-157	0		0.000503408	0.00241894		1	0	0	0	0	0	0
ENSMUSG00000009621	Vav2	621	444	1.39865	0.484034	6.47857e-08	1.99681e-07		231	255	0.905882	-0.142604	0.296802	0.462038		9.21041e-05	0.000523918		0	1	0	0	0	0	0
ENSMUSG00000009630	Ppp2cb	313	252	1.24206	0.312739	0.0115295	0.0198601		30	25	1.2	0.263034	0.590053	0.735736		1	1		0	0	0	0	0	1	0
ENSMUSG00000009633	G0s2	2047	832	2.46034	1.29886	6.80003e-117	0		289	117	2.47009	1.30456	6.75366e-18	0		1	1		1	0	0	0	0	0	0
ENSMUSG00000009646	Pla2g12b	628	653	0.961715	-0.0563184	0.502517	0.575722		142	146	0.972603	-0.0400774	0.859723	0.937365		0.948054	0.990413		0	0	0	0	0	1	0
ENSMUSG00000009647	Mcu	190	220	0.863636	-0.211504	0.151997	0.202621		74	73	1.0137	0.0196288	1	1		0.441518	0.611215		0	0	0	0	0	1	0
ENSMUSG00000009654	Oit3	467	369.5	1.26387	0.337848	0.000895131	0.00189634		195	205	0.95122	-0.0721498	0.652765	0.787805		0.020709	0.0588727		0	0	0	0	0	1	0
ENSMUSG00000009681	Bcr	353	345.5	1.02171	0.0309825	0.82049	0.869599		47	86	0.546512	-0.871676	0.000913198	0.00338896		0.00170917	0.00712809		0	0	0	0	0	1	0
ENSMUSG00000009733	Tfcp2	58	69	0.84058	-0.250543	0.374957	0.449805		4	8	0.5	-1	0.387695	0.556519		0.547726	0.706768		0	0	0	0	0	1	0
ENSMUSG00000009741	Ubp1	491	389	1.26221	0.335953	0.000654072	0.00141711		197	169	1.16568	0.221172	0.158059	0.284011		0.532226	0.692484		0	0	0	0	0	1	0
ENSMUSG00000009828	Ick	201	321.5	0.625194	-0.677623	1.36534e-07	4.50995e-07		35	50	0.7	-0.514573	0.128396	0.242077		0.633133	0.77824		0	0	0	0	0	0	1
ENSMUSG00000009863	Sdhb	2953	2907	1.01582	0.0226503	0.556639	0.628143		980	1151	0.851434	-0.232034	0.00022921	0.000942643		0.000526741	0.00252422		0	0	0	0	0	0	1
ENSMUSG00000009894	Snap47	1198	670	1.78806	0.838395	1.218e-34	0		202	123	1.64228	0.715697	1.38175e-05	7.01601e-05		0.492128	0.656249		1	0	0	0	0	0	0
ENSMUSG00000009905	Kdsr	307	591	0.519459	-0.944919	1.66596e-21	0		74	157	0.471338	-1.08517	4.96457e-08	3.26713e-07		0.585136	0.740602		1	0	0	0	0	0	0
ENSMUSG00000009907	Vps4b	460	422.5	1.08876	0.122683	0.225685	0.287909		126	115	1.09565	0.13179	0.519559	0.678672		1	1		0	0	0	0	0	1	0
ENSMUSG00000010025	Aldh3a2	5433	1134.5	4.78889	2.25969	0	0		1309	1220	1.07295	0.101584	0.0801185	0.167112		5.1672e-188	0		0	1	0	0	0	0	0
ENSMUSG00000010045	Tmem115	360	300.5	1.198	0.260632	0.0240015	0.0388482		52	50	1.04	0.0565835	0.921191	0.976614		0.523012	0.68509		0	0	0	0	0	1	0
ENSMUSG00000010047	Hyal2	661	502.5	1.31542	0.395527	4.05696e-06	1.15289e-05		228	197	1.15736	0.210838	0.145522	0.266766		0.278036	0.439144		0	0	0	0	0	0	1
ENSMUSG00000010048	Ifrd2	493	292.5	1.68547	0.753151	9.5984e-13	0		182	108	1.68519	0.752907	1.64278e-05	8.26052e-05		1	1		1	0	0	0	0	0	0
ENSMUSG00000010051	Hyal1	215	191.5	1.12272	0.166992	0.275475	0.343794		42	46	0.913043	-0.131245	0.749329	0.859125		0.41148	0.58415		0	0	0	0	0	1	0
ENSMUSG00000010054	Tusc2	423	369	1.14634	0.197037	0.059595	0.0882175		45	59	0.762712	-0.39079	0.202173	0.342495		0.0599871	0.138998		0	0	0	0	0	1	0
ENSMUSG00000010057	Nprl2	218	184.5	1.18157	0.240707	0.110815	0.153581		95	61	1.55738	0.639118	0.00803278	0.0236973		0.183246	0.324424		0	0	0	0	0	1	0
ENSMUSG00000010064	Slc38a3	16786	9889.5	1.69736	0.763289	0	0		5279	5571	0.947586	-0.0776716	0.0052087	0.0161455		9.80857e-142	0		0	1	0	0	0	0	0
ENSMUSG00000010067	Rassf1	101	85	1.18824	0.248821	0.271352	0.339401		16	11	1.45455	0.540568	0.442068	0.610323		0.682962	0.819787		0	0	0	0	0	1	0
ENSMUSG00000010095	Slc3a2	328	375	0.874667	-0.193195	0.0826812	0.118377		136	211	0.64455	-0.633636	6.69517e-05	0.000303269		0.0246663	0.0681259		0	0	0	0	0	0	1
ENSMUSG00000010097	Nxf1	232	281.5	0.824156	-0.27901	0.0305729	0.0484129		188	126	1.49206	0.577309	0.000555461	0.00213312		4.34737e-05	0.000262125		0	0	0	0	0	0	1
ENSMUSG00000010110	Stx5a	645	558.5	1.15488	0.207742	0.0142655	0.0241639		34	29	1.17241	0.229482	0.614655	0.759437		1	1		0	0	0	0	0	1	0
ENSMUSG00000010122	Slc47a1	1387	1012.5	1.36988	0.454046	2.36537e-14	0		612	489	1.25153	0.323697	0.00023299	0.000956092		0.224917	0.377276		1	0	0	0	0	0	0
ENSMUSG00000010175	Prox1	1048	869.5	1.20529	0.269381	5.24886e-05	0.000131658		446	507	0.879684	-0.184942	0.0518878	0.117568		8.52357e-05	0.000487358		0	1	0	0	0	0	0
ENSMUSG00000010277	2610507B11Rik	2665	2456	1.0851	0.117825	0.00364963	0.00697355		726	762	0.952756	-0.0698214	0.364236	0.531361		0.0292319	0.0782391		0	0	0	0	0	1	0
ENSMUSG00000010358	Ifi35	368	155	2.37419	1.24744	5.2688e-21	0		165	104	1.58654	0.665882	0.000240137	0.000982566		0.013071	0.0403388		1	0	0	0	0	0	0
ENSMUSG00000010362	Rdm1	85	81.5	1.04294	0.0606628	0.877067	0.917474		26	49	0.530612	-0.91427	0.0105821	0.0302669		0.0253357	0.0696602		0	0	0	0	0	1	0
ENSMUSG00000010392	Gosr1	574	449	1.2784	0.354335	0.000103879	0.000251699		409	451	0.906874	-0.141027	0.162048	0.289422		0.00025181	0.00129024		0	0	0	0	0	0	1
ENSMUSG00000010453	Kansl3	534	335	1.59403	0.672679	1.52343e-11	0		163	144	1.13194	0.178803	0.304266	0.470662		0.0123523	0.0384232		0	0	0	0	0	0	1
ENSMUSG00000010517	Faf1	771	687.5	1.12145	0.165371	0.0317761	0.0501488		268	252	1.06349	0.0888093	0.510709	0.672338		0.60955	0.759701		0	0	0	0	0	1	0
ENSMUSG00000010554	Mettl16	222	169.5	1.30973	0.389274	0.00990888	0.0173822		11	20	0.55	-0.862496	0.149613	0.272314		0.0251292	0.0691669		0	0	0	0	0	1	0
ENSMUSG00000010601	Apol7a	1486	745	1.99463	0.996122	2.41728e-56	0		1297	166	7.81325	2.96592	1.59095e-217	0		5.02491e-56	0		0	0	1	0	0	0	0
ENSMUSG00000010607	Pigyl	89	83	1.07229	0.100694	0.703139	0.762885		29	25	1.16	0.214125	0.683489	0.811418		0.876289	0.949597		0	0	0	0	0	1	0
ENSMUSG00000010608	Rbm25	407	334	1.21856	0.285181	0.00812633	0.0145453		58	79	0.734177	-0.4458	0.0871332	0.178311		0.00696001	0.0239067		0	0	0	0	0	1	0
ENSMUSG00000010609	Psen2	1699	422.5	4.0213	2.00766	1.94354e-180	0		738	287	2.57143	1.36257	2.26663e-46	0		5.22681e-07	4.21545e-06		0	0	1	0	0	0	0
ENSMUSG00000010651	Acaa1b	8973	2732	3.28441	1.71563	0	0		960	705	1.3617	0.445411	4.46962e-10	0		1.18179e-56	0		0	0	1	0	0	0	0
ENSMUSG00000010663	Fads1	6630	2745.5	2.41486	1.27194	0	0		1846	1894	0.974657	-0.0370338	0.442175	0.610323		3.73254e-115	0		0	1	0	0	0	0	0
ENSMUSG00000010755	Cars	254	217	1.17051	0.227133	0.097054	0.136423		56	64	0.875	-0.192645	0.522991	0.680773		0.183079	0.324309		0	0	0	0	0	1	0
ENSMUSG00000010830	Kdelr3	11	6.5	1.69231	0.758992	0.480682	0.553898		2	0	#DIV/0!	1	0.5	0.662422		1	1		0	0	0	0	0	1	0
ENSMUSG00000011096	Akt1s1	391	318.5	1.22763	0.295875	0.00766463	0.0137802		127	130	0.976923	-0.0336831	0.900748	0.965075		0.125302	0.24275		0	0	0	0	0	1	0
ENSMUSG00000011114	Tbrg1	696	616.5	1.12895	0.174986	0.0313115	0.0494572		85	107	0.794393	-0.332076	0.129419	0.24376		0.0249004	0.0687051		0	0	0	0	0	1	0
ENSMUSG00000011148	Adssl1	121	82.5	1.46667	0.552541	0.00941431	0.016587		36	55	0.654545	-0.611435	0.0585735	0.129738		0.00159983	0.00671189		0	0	0	0	0	1	0
ENSMUSG00000011179	Odc1	409	298	1.37248	0.456789	3.39957e-05	8.75819e-05		395	106	3.72642	1.89779	3.46386e-40	0		1.19336e-14	0		0	0	1	0	0	0	0
ENSMUSG00000011257	Pabpc4	138	155	0.890323	-0.1676	0.349945	0.423864		15	34	0.441176	-1.18057	0.00939924	0.0272719		0.0428315	0.105828		0	0	0	0	0	1	0
ENSMUSG00000011305	Plin5	741	559.5	1.3244	0.405335	5.79049e-07	1.76826e-06		145	175	0.828571	-0.271302	0.104838	0.206352		0.000211648	0.0011087		0	0	0	0	0	0	1
ENSMUSG00000011382	Dhdh	1452	1611	0.901304	-0.149915	0.00429816	0.00810005		654	902	0.725055	-0.463837	3.50467e-10	0		0.00058426	0.00276222		0	0	0	0	0	0	1
ENSMUSG00000011427	Zfp790	186	211.5	0.879433	-0.185355	0.210102	0.269817		57	62	0.919355	-0.121306	0.714026	0.835854		0.834871	0.92424		0	0	0	0	0	1	0
ENSMUSG00000011463	Cpb1	2	40.5	0.0493827	-4.33985	2.15323e-10	0		210	165	1.27273	0.347923	0.0229503	0.058985		1.78474e-11	0		0	1	0	0	0	0	0
ENSMUSG00000011752	Pgam1	654	502.5	1.30149	0.380167	1.00659e-05	2.74066e-05		143	281	0.508897	-0.974555	1.91795e-11	0		7.48311e-16	0		0	0	0	1	0	0	0
ENSMUSG00000011831	Evi5	1175	1578.5	0.744378	-0.425894	1.43835e-14	0		580	491	1.18126	0.24033	0.00713902	0.0214209		1.89418e-10	0		0	1	0	0	0	0	0
ENSMUSG00000011958	Bnip2	473	377	1.25464	0.327276	0.00110801	0.00231339		107	65	1.64615	0.719099	0.00169072	0.00589708		0.128697	0.247707		0	0	0	0	0	1	0
ENSMUSG00000011960	Ccnt1	346	375.5	0.921438	-0.118041	0.280459	0.349086		31	21	1.47619	0.561879	0.211609	0.355164		0.114967	0.227507		0	0	0	0	0	1	0
ENSMUSG00000012117	Dhdds	207	151	1.37086	0.455082	0.00359211	0.00686831		41	60	0.683333	-0.549339	0.072757	0.154497		0.00230676	0.00923032		0	0	0	0	0	1	0
ENSMUSG00000012405	Rpl15	640	654.5	0.977846	-0.0323213	0.697263	0.757386		208	234	0.888889	-0.169925	0.234353	0.384954		0.408498	0.580951		0	0	0	0	0	1	0
ENSMUSG00000012422	Tmem167	763	835.5	0.913226	-0.130957	0.0717386	0.104436		110	169	0.650888	-0.61952	0.000493944	0.00191913		0.0111471	0.0351534		0	0	0	0	0	1	0
ENSMUSG00000012428	Steap4	2558	1807.5	1.41521	0.501021	6.36476e-30	0		1441	1284	1.12227	0.166425	0.00279761	0.00928506		2.56975e-06	1.91002e-05		0	1	0	0	0	0	0
ENSMUSG00000012429	Mplkip	124	109.5	1.13242	0.179409	0.395464	0.470595		70	8	8.75	3.12928	1.7449e-13	0		1.14519e-09	0		0	0	0	0	1	0	0
ENSMUSG00000012483	Rpa3	26	28	0.928571	-0.106915	0.891923	0.929217		16	32	0.5	-1	0.0293049	0.0728867		0.159862	0.292102		0	0	0	0	0	1	0
ENSMUSG00000012535	Tnpo3	570	566.5	1.00618	0.00888596	0.952706	0.975687		94	70	1.34286	0.425306	0.072171	0.153684		0.0948084	0.196769		0	0	0	0	0	1	0
ENSMUSG00000012640	Zfp715	174	171.5	1.01458	0.0208787	0.957136	0.97851		16	2	8	3	0.00131226	0.0047024		0.00120674	0.00526697		0	0	0	0	0	1	0
ENSMUSG00000013160	Atp6v0d1	989	870.5	1.13613	0.184126	0.00665471	0.0121036		157	146	1.07534	0.104796	0.565712	0.71473		0.664337	0.804296		0	0	0	0	0	1	0
ENSMUSG00000013465	Nelfb	231	291.5	0.792453	-0.335603	0.00863726	0.0153696		52	88	0.590909	-0.758992	0.0029587	0.00979156		0.149359	0.277083		0	0	0	0	0	1	0
ENSMUSG00000013629	Cad	176	192	0.916667	-0.125531	0.434297	0.50832		36	43	0.837209	-0.25634	0.499897	0.662422		0.804029	0.90339		0	0	0	0	0	1	0
ENSMUSG00000013662	Atad1	811	577.5	1.40433	0.489881	4.39796e-10	0		377	329	1.1459	0.196477	0.0768416	0.161431		0.0318906	0.0834107		0	0	0	0	0	0	1
ENSMUSG00000013663	Pten	2555	2591.5	0.985915	-0.0204641	0.615817	0.685471		213	263	0.809886	-0.304209	0.0246077	0.0626437		0.044119	0.108532		0	0	0	0	0	1	0
ENSMUSG00000013698	Pea15a	228	165.5	1.37764	0.462203	0.00207926	0.00412992		27	34	0.794118	-0.332575	0.442626	0.610796		0.052576	0.125283		0	0	0	0	0	1	0
ENSMUSG00000013736	Trnt1	178	162.5	1.09538	0.131438	0.448413	0.522129		103	84	1.22619	0.294183	0.187933	0.323337		0.584416	0.74019		0	0	0	0	0	1	0
ENSMUSG00000013846	St3gal1	514	452	1.13717	0.185446	0.0496315	0.0752288		342	318	1.07547	0.10497	0.370653	0.539114		0.613074	0.761807		0	0	0	0	0	1	0
ENSMUSG00000013858	Tmem259	876	724.5	1.20911	0.273945	0.000175861	0.000412268		267	264	1.01136	0.0163018	0.930847	0.98291		0.0788221	0.171019		0	0	0	0	0	0	1
ENSMUSG00000013973	Dedd	28	29.5	0.949153	-0.0752881	0.895683	0.932272		23	26	0.884615	-0.176878	0.77545	0.877803		1	1		0	0	0	0	0	1	0
ENSMUSG00000013997	Nit1	1116	837	1.33333	0.415037	2.9563e-10	0		242	259	0.934363	-0.0979451	0.474752	0.63929		0.000418787	0.00205236		0	0	0	0	0	0	1
ENSMUSG00000014077	Chp1	3316	1345	2.46543	1.30184	6.73242e-189	0		1582	772	2.04922	1.03508	1.13939e-63	0		0.000776379	0.00358026		1	0	0	0	0	0	0
ENSMUSG00000014177	Tvp23b	245	351	0.698006	-0.518689	1.6207e-05	4.31373e-05		143	224	0.638393	-0.647484	2.76716e-05	0.000135484		0.5428	0.702021		1	0	0	0	0	0	0
ENSMUSG00000014195	Dnajc7	222	173.5	1.27954	0.355624	0.0180727	0.0299228		35	39	0.897436	-0.156119	0.727547	0.844651		0.203137	0.349883		0	0	0	0	0	1	0
ENSMUSG00000014243	Zswim7	124	62	2	1	6.41017e-06	1.7807e-05		15	32	0.46875	-1.09311	0.0186238	0.0494235		2.27849e-05	0.000145142		0	1	0	0	0	0	0
ENSMUSG00000014349	Ube2z	514	437.5	1.17486	0.232485	0.0150236	0.0253135		83	105	0.790476	-0.339206	0.1254	0.238023		0.016375	0.0485128		0	0	0	0	0	1	0
ENSMUSG00000014353	Tmem87b	526	495	1.06263	0.0876343	0.347799	0.421627		204	262	0.778626	-0.360998	0.00821002	0.0241577		0.0061333	0.0215393		0	0	0	0	0	1	0
ENSMUSG00000014355	Anapc1	705	580.5	1.21447	0.280327	0.000598429	0.00130712		207	197	1.05076	0.0714351	0.654375	0.788671		0.20839	0.356354		0	0	0	0	0	1	0
ENSMUSG00000014361	Mertk	415	365.5	1.13543	0.18324	0.0858089	0.122358		48	61	0.786885	-0.345775	0.250282	0.404042		0.0821149	0.176059		0	0	0	0	0	1	0
ENSMUSG00000014402	Tsg101	117	120.5	0.970954	-0.0425246	0.845866	0.891627		51	54	0.944444	-0.0824622	0.84537	0.927106		0.907159	0.964411		0	0	0	0	0	1	0
ENSMUSG00000014426	Map3k4	111	98.5	1.1269	0.172364	0.447887	0.521624		16	23	0.695652	-0.523562	0.336784	0.504861		0.221642	0.372745		0	0	0	0	0	1	0
ENSMUSG00000014470	Rnf166	121	99	1.22222	0.289507	0.156671	0.208118		32	18	1.77778	0.830075	0.0649086	0.140615		0.271412	0.432323		0	0	0	0	0	1	0
ENSMUSG00000014496	Ankrd28	485	432	1.12269	0.166953	0.0858887	0.12244		20	30	0.666667	-0.584963	0.202639	0.342974		0.0820989	0.176059		0	0	0	0	0	1	0
ENSMUSG00000014542	Clec4f	1471	1120.5	1.31281	0.392655	6.63934e-12	0		940	1197	0.785297	-0.34869	2.95224e-08	2.0069e-07		2.13509e-18	0		0	0	0	1	0	0	0
ENSMUSG00000014550	Rbsn	197	128.5	1.53307	0.616427	0.000196801	0.000458115		13	18	0.722222	-0.469485	0.47313	0.637563		0.0553642	0.13049		0	0	0	0	0	0	1
ENSMUSG00000014551	Mrps25	142	103.5	1.37198	0.45626	0.0181419	0.0300197		29	16	1.8125	0.857981	0.0724543	0.153996		0.416488	0.588712		0	0	0	0	0	1	0
ENSMUSG00000014554	Dguok	115	113	1.0177	0.0253111	0.947217	0.97243		28	23	1.21739	0.283793	0.575849	0.724771		0.642688	0.785694		0	0	0	0	0	1	0
ENSMUSG00000014633	Cmc2	97	136.5	0.710623	-0.492844	0.0106325	0.0184845		171	230	0.743478	-0.427638	0.00372137	0.0120117		0.867588	0.944476		0	0	0	0	0	1	0
ENSMUSG00000014668	Chfr	194	156	1.24359	0.314511	0.0478038	0.0726344		28	23	1.21739	0.283793	0.575849	0.724771		1	1		0	0	0	0	0	1	0
ENSMUSG00000014748	Tex261	712	515	1.38252	0.467305	2.05793e-08	6.88807e-08		165	156	1.05769	0.08092	0.655292	0.789478		0.0367804	0.093505		0	0	0	0	0	0	1
ENSMUSG00000014763	Fam120b	424	189	2.24339	1.16568	1.05786e-21	0		41	25	1.64	0.713696	0.0640175	0.138952		0.265069	0.425958		0	0	0	0	0	0	1
ENSMUSG00000014769	Psmb1	908	1022.5	0.88802	-0.171337	0.00946175	0.0166653		876	1105	0.79276	-0.335044	2.92695e-07	1.77534e-06		0.0774842	0.168898		0	0	0	0	0	0	1
ENSMUSG00000014791	Elmo3	274	211.5	1.29551	0.373518	0.00560233	0.0103261		35	27	1.2963	0.374396	0.374152	0.541576		1	1		0	0	0	0	0	1	0
ENSMUSG00000014867	Surf4	3280	2766	1.18583	0.245895	4.07193e-11	0		648	688	0.94186	-0.0864148	0.285971	0.448654		0.000151508	0.0008204		0	1	0	0	0	0	0
ENSMUSG00000014873	Surf2	120	89	1.34831	0.431157	0.037719	0.058511		63	41	1.53659	0.619728	0.0389579	0.0927146		0.627464	0.773707		0	0	0	0	0	1	0
ENSMUSG00000014905	Dnajb9	294	358	0.821229	-0.284143	0.0135537	0.0230995		55	38	1.44737	0.533432	0.0965652	0.192993		0.0142255	0.0430745		0	0	0	0	0	1	0
ENSMUSG00000014932	Yes1	487	324.5	1.50077	0.585703	1.4432e-08	3.51718e-08		96	78	1.23077	0.29956	0.197338	0.335923		0.235558	0.390813		0	0	0	0	0	0	1
ENSMUSG00000014956	Ppp1cb	1226	908	1.35022	0.433195	6.21513e-12	0		250	201	1.24378	0.314733	0.0237003	0.060608		0.43278	0.605075		0	0	0	0	0	0	1
ENSMUSG00000014959	Gorasp2	1018	885.5	1.14963	0.201173	0.0026712	0.00521551		159	176	0.903409	-0.146549	0.382052	0.550036		0.0438104	0.107962		0	0	0	0	0	1	0
ENSMUSG00000015002	Efr3a	912	866	1.05312	0.0746668	0.285878	0.354811		182	201	0.905473	-0.143257	0.357716	0.526913		0.195046	0.339519		0	0	0	0	0	1	0
ENSMUSG00000015013	Trappc2l	167	180	0.927778	-0.108149	0.519509	0.592177		72	94	0.765957	-0.384664	0.102833	0.203495		0.344458	0.513765		0	0	0	0	0	1	0
ENSMUSG00000015016	Acsf3	224	170	1.31765	0.397964	0.00750453	0.0135139		76	78	0.974359	-0.0374747	0.935809	0.985744		0.126742	0.244951		0	0	0	0	0	1	0
ENSMUSG00000015023	Ddx19a	159	140	1.13571	0.1836	0.29788	0.367682		75	57	1.31579	0.395929	0.138668	0.256785		0.529516	0.690556		0	0	0	0	0	1	0
ENSMUSG00000015083	C8g	4626	3689	1.254	0.326535	9.09201e-25	0		2142	1445	1.48235	0.567889	2.09652e-31	0		3.87321e-05	0.000236585		0	0	1	0	0	0	0
ENSMUSG00000015087	Rabl6	248	209	1.1866	0.246837	0.0753602	0.109004		66	44	1.5	0.584963	0.0447621	0.104364		0.287479	0.448145		0	0	0	0	0	1	0
ENSMUSG00000015092	Edf1	847	688.5	1.23021	0.298905	6.09199e-05	0.000151453		344	300	1.14667	0.197446	0.0901043	0.183536		0.451054	0.620646		0	0	0	0	0	0	1
ENSMUSG00000015095	Fbxw5	371	331	1.12085	0.164588	0.140977	0.189823		116	94	1.23404	0.303392	0.147123	0.26935		0.581225	0.737315		0	0	0	0	0	1	0
ENSMUSG00000015112	Slc25a13	3984	3606.5	1.10467	0.143618	1.58589e-05	4.22458e-05		2670	3316	0.805187	-0.312604	7.14376e-17	0		7.76655e-20	0		0	0	0	1	0	0	0
ENSMUSG00000015120	Ube2i	306	273	1.12088	0.164631	0.183511	0.239479		37	43	0.860465	-0.216811	0.576431	0.725016		0.28428	0.444459		0	0	0	0	0	1	0
ENSMUSG00000015126	Tsr3	122	109	1.11927	0.162553	0.429859	0.504471		140	190	0.736842	-0.440573	0.00689924	0.0207679		0.0162221	0.0481357		0	0	0	0	0	1	0
ENSMUSG00000015143	Actn1	303	241.5	1.25466	0.327295	0.0101017	0.0176708		60	52	1.15385	0.206451	0.508513	0.669999		0.754449	0.872284		0	0	0	0	0	1	0
ENSMUSG00000015149	Sirt2	321	329.5	0.974203	-0.0377052	0.753894	0.810626		98	113	0.867257	-0.205469	0.335161	0.503099		0.476838	0.643198		0	0	0	0	0	1	0
ENSMUSG00000015165	Hnrnpl	688	589.5	1.16709	0.222917	0.00663797	0.012077		80	90	0.888889	-0.169925	0.490139	0.653446		0.102166	0.208683		0	0	0	0	0	1	0
ENSMUSG00000015176	Nolc1	167	168.5	0.991098	-0.0129005	0.956504	0.978219		87	98	0.887755	-0.171766	0.462303	0.628434		0.582674	0.738482		0	0	0	0	0	1	0
ENSMUSG00000015189	Casd1	430	395	1.08861	0.122484	0.236502	0.299807		151	108	1.39815	0.483517	0.00893119	0.0260817		0.0867611	0.184196		0	0	0	0	0	1	0
ENSMUSG00000015202	Magi1	97	69.5	1.39568	0.480972	0.0439024	0.0673609		56	53	1.0566	0.0794345	0.848195	0.92966		0.321784	0.488569		0	0	0	0	0	1	0
ENSMUSG00000015243	Abca1	3945	3382	1.16647	0.222149	5.07452e-11	0		1264	1714	0.737456	-0.439371	1.67541e-16	0		9.38843e-26	0		0	0	0	1	0	0	0
ENSMUSG00000015247	Nipsnap3b	905	474.5	1.90727	0.93151	2.46278e-31	0		154	116	1.32759	0.408806	0.0241588	0.0616685		0.00827769	0.0277039		0	0	0	0	0	0	1
ENSMUSG00000015305	Sash1	648	468	1.38462	0.469485	7.89918e-08	2.64366e-07		87	143	0.608392	-0.716928	0.000269585	0.00109668		2.57581e-08	2.78056e-07		0	1	0	0	0	0	0
ENSMUSG00000015337	Endog	276	335.5	0.822653	-0.281644	0.0170114	0.0283742		150	261	0.574713	-0.799087	4.8145e-08	3.26713e-07		0.00660549	0.0228552		0	0	0	0	0	0	1
ENSMUSG00000015341	Golga7	506	481	1.05198	0.0731005	0.444926	0.518819		173	190	0.910526	-0.135227	0.401063	0.568501		0.244103	0.400434		0	0	0	0	0	1	0
ENSMUSG00000015357	Clpx	1037	2956.5	0.350753	-1.51147	4.86017e-211	0		324	276	1.17391	0.231326	0.0549233	0.123205		4.42042e-41	0		0	1	0	0	0	0	0
ENSMUSG00000015488	Cacfd1	181	213.5	0.847775	-0.238246	0.107259	0.149244		98	88	1.11364	0.155278	0.509419	0.671035		0.130792	0.250455		0	0	0	0	0	1	0
ENSMUSG00000015536	Mocs2	1090	1343.5	0.811314	-0.301668	2.85762e-07	9.07721e-07		792	899	0.880979	-0.182821	0.0099251	0.0286058		0.203656	0.350387		0	0	0	0	0	0	1
ENSMUSG00000015542	Nat9	284	171.5	1.65598	0.727682	1.75749e-07	5.75898e-07		141	97	1.45361	0.539639	0.00520671	0.0161455		0.460482	0.629568		0	0	0	0	0	0	1
ENSMUSG00000015575	Atp6v0e	400	422.5	0.946746	-0.0789513	0.443177	0.517252		100	70	1.42857	0.514573	0.0258444	0.0652899		0.018188	0.0527996		0	0	0	0	0	1	0
ENSMUSG00000015656	Hspa8	2832	5282.5	0.53611	-0.8994	2.05979e-165	0		2339	2577	0.907645	-0.139801	0.000722757	0.00273192		2.6624e-46	0		0	1	0	0	0	0	0
ENSMUSG00000015672	Mrpl32	144	121.5	1.18519	0.245112	0.197796	0.255691		148	130	1.13846	0.187086	0.307917	0.474614		0.86361	0.942293		0	0	0	0	0	1	0
ENSMUSG00000015697	Setdb1	330	255.5	1.29159	0.369143	0.00253533	0.00496918		49	65	0.753846	-0.407658	0.159762	0.286248		0.0101622	0.0326701		0	0	0	0	0	1	0
ENSMUSG00000015711	Prune1	190	74.5	2.55034	1.35069	1.10643e-12	0		69	41	1.68293	0.750972	0.00972219	0.0280498		0.0857397	0.18244		0	0	0	0	0	0	1
ENSMUSG00000015714	Cers2	3228	2240	1.44107	0.527142	7.4942e-41	0		657	514	1.27821	0.354125	3.2607e-05	0.000156941		0.0672619	0.151483		1	0	0	0	0	0	0
ENSMUSG00000015733	Capza2	999	821.5	1.21607	0.282224	3.66883e-05	9.4038e-05		127	170	0.747059	-0.420706	0.0146674	0.0402336		0.000125597	0.000696183		0	1	0	0	0	0	0
ENSMUSG00000015750	Aph1a	331	273	1.21245	0.27793	0.0203029	0.0333214		40	37	1.08108	0.112475	0.819893	0.910653		0.715699	0.844489		0	0	0	0	0	1	0
ENSMUSG00000015755	Tab2	399	364.5	1.09465	0.13047	0.232496	0.295728		39	43	0.906977	-0.140863	0.740653	0.854401		0.418695	0.590222		0	0	0	0	0	1	0
ENSMUSG00000015757	Ppil4	171	223.5	0.765101	-0.386279	0.00880201	0.015596		44	51	0.862745	-0.212994	0.538394	0.692228		0.645462	0.788058		0	0	0	0	0	1	0
ENSMUSG00000015759	Cnih1	568	457.5	1.24153	0.312119	0.000659549	0.00142788		210	206	1.01942	0.027745	0.883086	0.951771		0.102495	0.20923		0	0	0	0	0	1	0
ENSMUSG00000015776	Med22	501	340.5	1.47137	0.557156	3.89718e-08	1.35279e-07		118	65	1.81538	0.860275	0.000109374	0.000475147		0.242993	0.399147		1	0	0	0	0	0	0
ENSMUSG00000015790	Surf1	467	416	1.1226	0.166839	0.0923896	0.130532		323	361	0.894737	-0.160465	0.157097	0.282734		0.0284881	0.0767596		0	0	0	0	0	1	0
ENSMUSG00000015804	Med28	263	205.5	1.27981	0.355924	0.00964046	0.0169589		107	88	1.21591	0.282035	0.19727	0.335923		0.797272	0.900151		0	0	0	0	0	1	0
ENSMUSG00000015806	Qdpr	4333	2160	2.00602	1.00433	4.1362e-163	0		726	693	1.04762	0.0671142	0.395616	0.563763		1.27736e-27	0		0	1	0	0	0	0	0
ENSMUSG00000015837	Sqstm1	4152	3144	1.32061	0.401205	3.54975e-32	0		1126	899	1.2525	0.324814	4.97561e-07	2.99255e-06		0.298878	0.462075		1	0	0	0	0	0	0
ENSMUSG00000015839	Nfe2l2	694	615	1.12846	0.174349	0.0310538	0.0490778		129	146	0.883562	-0.178597	0.334638	0.502902		0.0729694	0.161434		0	0	0	0	0	1	0
ENSMUSG00000015846	Rxra	4761	3571.5	1.33305	0.414735	7.61369e-39	0		2960	2583	1.14595	0.19655	4.3688e-07	2.65036e-06		1.51541e-05	0.000100988		0	0	1	0	0	0	0
ENSMUSG00000015854	Cd5l	946	800.5	1.18176	0.240939	0.000566842	0.00124391		528	488	1.08197	0.113657	0.221107	0.367815		0.268256	0.428645		0	0	0	0	0	1	0
ENSMUSG00000015869	Prpsap1	538	489	1.1002	0.137772	0.134144	0.181534		128	167	0.766467	-0.383704	0.0267674	0.0673797		0.00677158	0.0233151		0	0	0	0	0	1	0
ENSMUSG00000015889	Lta4h	388	446	0.869955	-0.200987	0.0483453	0.0733978		87	95	0.915789	-0.126912	0.603971	0.749105		0.80578	0.904132		0	0	0	0	0	1	0
ENSMUSG00000015890	Amdhd1	1691	819	2.06471	1.04594	4.3965e-69	0		1232	499	2.46894	1.30389	1.88841e-71	0		0.00933493	0.0305339		1	0	0	0	0	0	0
ENSMUSG00000015932	Dstn	2349	1249.5	1.87995	0.910696	5.30741e-76	0		1052	843	1.24792	0.31953	1.72917e-06	9.68456e-06		1.80906e-12	0		0	0	1	0	0	0	0
ENSMUSG00000015937	H2afy	852	635	1.34173	0.424097	2.01125e-08	6.88807e-08		135	154	0.876623	-0.189971	0.289664	0.452555		0.00096904	0.00431998		0	0	0	0	0	0	1
ENSMUSG00000015961	Adss	728	565	1.2885	0.365688	6.45676e-06	1.7937e-05		213	272	0.783088	-0.352753	0.00838048	0.0245824		3.39233e-06	2.4641e-05		0	1	0	0	0	0	0
ENSMUSG00000015970	Chdh	2124	1561	1.36067	0.444313	1.76136e-20	0		1053	1058	0.995274	-0.00683419	0.930627	0.98291		1.34582e-08	9.60068e-08		0	1	0	0	0	0	0
ENSMUSG00000015971	Actr8	342	286	1.1958	0.257981	0.0281025	0.0448286		67	88	0.761364	-0.393342	0.107878	0.211176		0.0151775	0.045492		0	0	0	0	0	1	0
ENSMUSG00000015994	Fnta	475	371.5	1.2786	0.354565	0.000450349	0.00100472		213	150	1.42	0.505891	0.00110865	0.00403026		0.411011	0.583631		0	0	0	0	0	1	0
ENSMUSG00000016018	Mtrex	245	301.5	0.812604	-0.299376	0.0165697	0.0276866		47	59	0.79661	-0.328054	0.285284	0.447702		1	1		0	0	0	0	0	1	0
ENSMUSG00000016024	Lbp	602	1054.5	0.570887	-0.808724	5.45788e-29	0		648	587	1.10392	0.142633	0.0877195	0.179393		5.92785e-18	0		0	1	0	0	0	0	0
ENSMUSG00000016194	Hsd11b1	7953	13896	0.572323	-0.805099	0	0		2757	5423	0.50839	-0.975992	2.57115e-194	0		1.40145e-05	9.3789e-05		0	0	1	0	0	0	0
ENSMUSG00000016252	Atp5e	1870	1989.5	0.939935	-0.0893676	0.0554309	0.0828155		1372	1689	0.812315	-0.299889	1.08737e-08	6.90307e-08		0.00285349	0.0111484		0	0	0	0	0	0	1
ENSMUSG00000016253	Nelfcd	373	275.5	1.3539	0.437123	0.000160157	0.000377348		56	41	1.36585	0.449803	0.154816	0.279792		1	1		0	0	0	0	0	0	1
ENSMUSG00000016256	Ctsz	2194	2185.5	1.00389	0.00560015	0.915767	0.94618		439	419	1.04773	0.0672707	0.516589	0.676362		0.57558	0.732959		0	0	0	0	0	1	0
ENSMUSG00000016257	Prelid3b	333	171.5	1.94169	0.957314	6.94474e-13	0		195	102	1.91176	0.934905	7.40437e-08	4.53188e-07		0.938693	0.984124		1	0	0	0	0	0	0
ENSMUSG00000016344	Ppdpf	396	199.5	1.98496	0.989112	7.59768e-16	0		523	290	1.80345	0.850758	2.55557e-16	0		0.428226	0.600347		1	0	0	0	0	0	0
ENSMUSG00000016503	Gtf3a	43	82.5	0.521212	-0.940057	0.00046394	0.001033		16	33	0.484848	-1.04439	0.0212941	0.0553096		0.860646	0.940558		0	0	0	0	0	1	0
ENSMUSG00000016510	Mtif3	291	256	1.13672	0.184875	0.145951	0.195819		324	418	0.77512	-0.367509	0.00063026	0.00240559		0.00071914	0.0033437		0	0	0	0	0	1	0
ENSMUSG00000016528	Mapkapk2	901	559.5	1.61037	0.687389	4.05001e-19	0		351	290	1.21034	0.275418	0.0177264	0.0474756		0.00322988	0.0123195		0	0	0	0	0	0	1
ENSMUSG00000016554	Eif3d	776	715	1.08531	0.118113	0.120188	0.164867		487	537	0.90689	-0.141	0.125666	0.238287		0.028415	0.076636		0	0	0	0	0	1	0
ENSMUSG00000016559	H3f3b	1184	669	1.76981	0.823591	2.83073e-33	0		222	183	1.21311	0.278716	0.0588605	0.130281		0.000826752	0.00376928		0	0	0	0	0	0	1
ENSMUSG00000016619	Nup50	454	357	1.27171	0.346768	0.000739166	0.00158563		190	224	0.848214	-0.237499	0.104719	0.206352		0.000879481	0.00397107		0	0	0	0	0	1	0
ENSMUSG00000016664	Pacsin2	570	458	1.24454	0.315614	0.000530052	0.00117002		48	54	0.888889	-0.169925	0.620768	0.764302		0.117781	0.231449		0	0	0	0	0	1	0
ENSMUSG00000016756	Cmah	2703	2554.5	1.05813	0.0815206	0.0426268	0.0655286		1511	1490	1.01409	0.0201913	0.715053	0.836533		0.360015	0.530527		0	0	0	0	0	1	0
ENSMUSG00000016831	Tox4	313	234	1.33761	0.419654	0.00083712	0.00178419		167	170	0.982353	-0.0256866	0.913266	0.971824		0.0311109	0.0818678		0	0	0	0	0	1	0
ENSMUSG00000016833	Mrps18c	55	32	1.71875	0.78136	0.0178276	0.0296147		65	74	0.878378	-0.187086	0.497564	0.661234		0.019803	0.0567558		0	0	0	0	0	1	0
ENSMUSG00000016921	Srsf6	978	946.5	1.03328	0.047232	0.494135	0.567272		201	205	0.980488	-0.0284284	0.881666	0.951771		0.662189	0.802558		0	0	0	0	0	1	0
ENSMUSG00000016933	Plcg1	753	354.5	2.12412	1.08686	1.72472e-33	0		86	78	1.10256	0.140863	0.584783	0.731272		0.000133896	0.000734948		0	1	0	0	0	0	0
ENSMUSG00000016940	Kctd2	207	259	0.799228	-0.323321	0.0180558	0.0299035		94	76	1.23684	0.306661	0.192136	0.329762		0.01563	0.0466991		0	0	0	0	0	1	0
ENSMUSG00000016942	Tmprss6	4314	5356.5	0.805377	-0.312264	2.79579e-26	0		1965	2644	0.743192	-0.428193	1.45231e-23	0		0.026571	0.072532		1	0	0	0	0	0	0
ENSMUSG00000017009	Sdc4	4779	5484	0.871444	-0.19852	3.6044e-12	0		1557	1912	0.814331	-0.296314	1.79377e-09	0		0.0866052	0.183934		1	0	0	0	0	0	0
ENSMUSG00000017119	Nbr1	3465	2601	1.33218	0.413789	1.26601e-28	0		2304	2034	1.13274	0.179821	4.3994e-05	0.000205897		5.3185e-05	0.000315602		0	0	1	0	0	0	0
ENSMUSG00000017132	Cyth1	557	373.5	1.4913	0.576569	2.18352e-09	0		281	301	0.933555	-0.0991934	0.43097	0.600455		1.28392e-05	8.64089e-05		0	1	0	0	0	0	0
ENSMUSG00000017144	Rnd3	334	237.5	1.40632	0.491921	6.86873e-05	0.000169572		82	60	1.36667	0.450661	0.0776532	0.162953		0.924355	0.974774		0	0	0	0	0	0	1
ENSMUSG00000017188	Coa3	444	347	1.27954	0.355624	0.000632647	0.00137493		165	168	0.982143	-0.0259952	0.912749	0.971824		0.0491523	0.118632		0	0	0	0	0	1	0
ENSMUSG00000017210	Med24	169	158	1.06962	0.0970987	0.58033	0.651613		15	26	0.576923	-0.793549	0.117275	0.225646		0.0966314	0.19965		0	0	0	0	0	1	0
ENSMUSG00000017221	Psmd3	721	603.5	1.1947	0.256645	0.00142961	0.00292945		276	275	1.00364	0.00523665	1	1		0.0937134	0.195125		0	0	0	0	0	1	0
ENSMUSG00000017286	Glod4	532	420.5	1.26516	0.33932	0.000361213	0.000812614		103	119	0.865546	-0.208317	0.314061	0.481429		0.0110762	0.0350084		0	0	0	0	0	0	1
ENSMUSG00000017288	Vps53	306	326.5	0.937213	-0.0935513	0.426678	0.501486		12	29	0.413793	-1.27302	0.0115078	0.0325832		0.0228729	0.0642051		0	0	0	0	0	1	0
ENSMUSG00000017291	Taok1	1214	935.5	1.2977	0.375959	2.20393e-09	0		162	180	0.9	-0.152003	0.357981	0.526913		0.00189563	0.00779592		0	0	0	0	0	0	1
ENSMUSG00000017299	Dnttip1	46	57	0.807018	-0.309328	0.324479	0.396859		15	33	0.454545	-1.1375	0.0132833	0.036941		0.154225	0.283923		0	0	0	0	0	1	0
ENSMUSG00000017307	Acot8	127	134.5	0.944238	-0.0827777	0.665488	0.729769		55	31	1.77419	0.827163	0.0126725	0.0354176		0.0177485	0.0518179		0	0	0	0	0	1	0
ENSMUSG00000017309	Cd300lg	204	115	1.77391	0.826935	7.12703e-07	2.15178e-06		44	35	1.25714	0.330149	0.368188	0.536083		0.19534	0.339742		0	0	0	0	0	0	1
ENSMUSG00000017344	Vtn	27681	28083.5	0.985668	-0.0208267	0.0886916	0.125958		7355	6972	1.05493	0.0771528	0.00141485	0.00503475		0.000289124	0.00146408		0	0	0	0	0	1	0
ENSMUSG00000017386	Traf4	482	306.5	1.57259	0.653146	4.98883e-10	0		34	28	1.21429	0.280108	0.525773	0.682511		0.34605	0.515729		0	0	0	0	0	0	1
ENSMUSG00000017390	Aldoc	219	210.5	1.04038	0.0571106	0.735731	0.7929		149	167	0.892216	-0.164536	0.33892	0.506713		0.300191	0.463594		0	0	0	0	0	1	0
ENSMUSG00000017404	Rpl19	337	291.5	1.15609	0.209253	0.0792801	0.114176		955	1463	0.652768	-0.615357	4.24976e-25	0		2.70654e-10	0		0	0	0	0	1	0	0
ENSMUSG00000017418	Arl5b	553	370	1.49459	0.579754	1.85818e-09	0		149	126	1.18254	0.241889	0.184524	0.319327		0.094459	0.196362		0	0	0	0	0	0	1
ENSMUSG00000017446	C1qtnf1	127	44.5	2.85393	1.51295	3.02661e-10	0		88	66	1.33333	0.415037	0.0902767	0.183821		0.00147939	0.00629104		0	0	0	0	0	0	1
ENSMUSG00000017453	Pipox	2921	2059.5	1.41831	0.504168	2.55956e-34	0		1909	885	2.15706	1.10907	2.27173e-85	0		2.11755e-17	0		0	0	1	0	0	0	0
ENSMUSG00000017478	Zc3h18	223	161	1.38509	0.469983	0.00181579	0.00365038		52	68	0.764706	-0.387023	0.170645	0.30105		0.00618307	0.0217005		0	0	0	0	0	1	0
ENSMUSG00000017485	Top2b	880	782	1.12532	0.170335	0.0173176	0.0288506		166	129	1.28682	0.363812	0.0359035	0.0866922		0.311069	0.475564		0	0	0	0	0	1	0
ENSMUSG00000017493	Igfbp4	12595	11105	1.13417	0.181642	3.84165e-22	0		7307	6599	1.10729	0.147032	2.01419e-09	0		0.265781	0.426493		1	0	0	0	0	0	0
ENSMUSG00000017548	Suz12	343	279.5	1.22719	0.29536	0.0129296	0.0221029		42	40	1.05	0.0703893	0.912157	0.971816		0.555859	0.713824		0	0	0	0	0	1	0
ENSMUSG00000017615	Tnfaip1	474	425.5	1.11398	0.155728	0.117143	0.161319		268	287	0.933798	-0.0988177	0.444862	0.613429		0.105753	0.214466		0	0	0	0	0	1	0
ENSMUSG00000017664	Slc35c2	218	360	0.605556	-0.723669	3.77663e-09	0		124	92	1.34783	0.430634	0.0346773	0.0844198		8.06993e-07	6.45476e-06		0	1	0	0	0	0	0
ENSMUSG00000017679	Ttpal	351	207.5	1.69157	0.75836	1.55923e-09	0		152	99	1.53535	0.618571	0.000991148	0.00365413		0.583673	0.739582		0	0	0	0	0	0	1
ENSMUSG00000017686	Rhot1	695	592	1.17399	0.231416	0.0044477	0.00835948		125	114	1.09649	0.132894	0.517817	0.677318		0.671786	0.81087		0	0	0	0	0	1	0
ENSMUSG00000017707	Serinc3	2658	3862.5	0.688155	-0.539194	1.5022e-50	0		2066	2501	0.82607	-0.275665	1.30327e-10	0		3.10318e-06	2.27091e-05		0	0	1	0	0	0	0
ENSMUSG00000017718	Afmid	298	82	3.63415	1.86162	6.49837e-30	0		713	174	4.0977	2.03481	4.32604e-78	0		0.445363	0.614398		1	0	0	0	0	0	0
ENSMUSG00000017721	Pigt	205	174.5	1.17479	0.232397	0.136734	0.184817		96	96	1	0	1	1		0.375625	0.547763		0	0	0	0	0	1	0
ENSMUSG00000017754	Pltp	794	135	5.88148	2.55618	3.37643e-114	0		23	51	0.45098	-1.14886	0.00151622	0.00533808		2.25555e-23	0		0	1	0	0	0	0	0
ENSMUSG00000017756	Slc12a7	789	451	1.74945	0.806898	5.97133e-22	0		333	260	1.28077	0.357011	0.0030772	0.0101293		0.00248968	0.00987795		0	0	0	0	0	0	1
ENSMUSG00000017760	Ctsa	1058	1242	0.851852	-0.231326	0.000134705	0.00032047		420	424	0.990566	-0.0136749	0.917761	0.974723		0.0636841	0.145257		0	0	0	0	0	0	1
ENSMUSG00000017765	Slc12a4	218	113.5	1.9207	0.941636	1.20946e-08	3.51718e-08		31	20	1.55	0.632268	0.16078	0.287523		0.529647	0.690566		0	0	0	0	0	0	1
ENSMUSG00000017774	Myo1c	584	430	1.35814	0.441632	1.48264e-06	4.37934e-06		163	186	0.876344	-0.190431	0.2389	0.39094		0.000474728	0.00230642		0	0	0	0	0	0	1
ENSMUSG00000017776	Crk	1142	972.5	1.17429	0.231792	0.000257364	0.000590303		78	106	0.735849	-0.442518	0.0462447	0.107151		0.00263041	0.0103632		0	0	0	0	0	0	1
ENSMUSG00000017778	Cox7c	188	199.5	0.942356	-0.0856561	0.5766	0.648459		205	658	0.31155	-1.68246	4.49042e-56	0		1.49492e-17	0		0	0	0	0	1	0	0
ENSMUSG00000017781	Pitpna	447	379.5	1.17787	0.236175	0.021674	0.0353962		38	34	1.11765	0.160465	0.723948	0.842559		0.902041	0.962048		0	0	0	0	0	1	0
ENSMUSG00000017801	Mlx	397	462.5	0.858378	-0.220314	0.026601	0.0426996		125	131	0.954198	-0.0676387	0.754731	0.862549		0.476074	0.642917		0	0	0	0	0	1	0
ENSMUSG00000017802	Retreg3	1121	829.5	1.35142	0.434472	4.7866e-11	0		63	60	1.05	0.0703893	0.856984	0.935466		0.188868	0.331639		0	0	0	0	0	0	1
ENSMUSG00000017831	Rab5a	445	373.5	1.19143	0.252697	0.0143954	0.0243645		270	97	2.78351	1.4769	5.42939e-20	0		2.61524e-10	0		0	0	0	0	1	0	0
ENSMUSG00000017837	Nkiras2	266	152.5	1.74426	0.802617	3.71497e-08	1.35279e-07		85	70	1.21429	0.280108	0.260732	0.416964		0.0664613	0.150286		0	0	0	0	0	0	1
ENSMUSG00000017843	Ppp2r5c	537	400	1.3425	0.424922	8.57153e-06	2.35059e-05		48	38	1.26316	0.337035	0.331834	0.500241		0.820315	0.914686		0	0	0	0	0	0	1
ENSMUSG00000017858	Ift52	214	234	0.91453	-0.128898	0.369381	0.443967		99	128	0.773438	-0.370643	0.0628706	0.137114		0.327371	0.495281		0	0	0	0	0	1	0
ENSMUSG00000017868	Sgk2	448	422.5	1.06036	0.0845474	0.416113	0.491291		376	355	1.05915	0.0829136	0.459489	0.626204		1	1		0	0	0	0	0	1	0
ENSMUSG00000017950	Hnf4a	3856	4489	0.858989	-0.219289	4.46519e-12	0		3323	3149	1.05526	0.0775925	0.0315127	0.0776908		5.68983e-10	0		0	1	0	0	0	0	0
ENSMUSG00000017978	Cadps2	391	341.5	1.14495	0.195283	0.0761703	0.110063		95	117	0.811966	-0.300509	0.149049	0.272232		0.0292295	0.0782391		0	0	0	0	0	1	0
ENSMUSG00000017999	Ddx27	252	180.5	1.39612	0.481425	0.000749699	0.00160554		81	75	1.08	0.111031	0.689054	0.814817		0.187091	0.329032		0	0	0	0	0	1	0
ENSMUSG00000018040	Rrp7a	96	94	1.02128	0.0303736	0.942191	0.969746		79	106	0.745283	-0.42414	0.0556387	0.124562		0.147405	0.274695		0	0	0	0	0	1	0
ENSMUSG00000018102	Hist1h2bc	1361	1014	1.34221	0.424609	1.1423e-12	0		1058	1139	0.928885	-0.106428	0.0878418	0.179578		6.76032e-10	0		0	1	0	0	0	0	0
ENSMUSG00000018143	Mafk	158	110.5	1.42986	0.515878	0.00494343	0.00920518		93	83	1.12048	0.164119	0.497629	0.661234		0.205391	0.352188		0	0	0	0	0	1	0
ENSMUSG00000018166	Erbb3	2284	1263	1.80839	0.854708	1.16234e-66	0		1567	1351	1.15988	0.213978	6.83933e-05	0.000309046		3.53551e-18	0		0	0	1	0	0	0	0
ENSMUSG00000018167	Stard3	180	186.5	0.965147	-0.0511787	0.75418	0.810765		72	78	0.923077	-0.115477	0.683232	0.811284		0.846437	0.932822		0	0	0	0	0	1	0
ENSMUSG00000018171	Vmp1	1378	1321	1.04315	0.0609454	0.281067	0.349709		221	250	0.884	-0.177882	0.196938	0.33575		0.0995817	0.20447		0	0	0	0	0	1	0
ENSMUSG00000018189	Uchl5	116	88.5	1.31073	0.390375	0.0691221	0.101045		34	18	1.88889	0.917538	0.0364834	0.0879793		0.275431	0.4365		0	0	0	0	0	1	0
ENSMUSG00000018196	Glrx2	166	209.5	0.792363	-0.335767	0.0264535	0.0424991		23	31	0.741935	-0.430634	0.340891	0.508984		0.884052	0.953725		0	0	0	0	0	1	0
ENSMUSG00000018209	Stk4	295	299.5	0.984975	-0.021841	0.869761	0.911525		13	18	0.722222	-0.469485	0.47313	0.637563		0.463608	0.631692		0	0	0	0	0	1	0
ENSMUSG00000018326	Ywhab	857	749.5	1.14343	0.193367	0.00816801	0.0146059		143	159	0.899371	-0.153012	0.388087	0.556842		0.0596669	0.138484		0	0	0	0	0	1	0
ENSMUSG00000018340	Anxa6	1203	1067.5	1.12693	0.172401	0.00491443	0.00916026		922	712	1.29494	0.37289	2.25265e-07	1.41884e-06		0.034269	0.08846		0	0	0	0	0	0	1
ENSMUSG00000018362	Kpna2	122	84	1.45238	0.53842	0.00976998	0.0171599		53	43	1.23256	0.301656	0.358398	0.527011		0.533068	0.69342		0	0	0	0	0	1	0
ENSMUSG00000018363	Smurf2	687	734	0.935967	-0.09547	0.222344	0.284098		187	153	1.22222	0.289507	0.0733504	0.155548		0.0297173	0.0791617		0	0	0	0	0	1	0
ENSMUSG00000018387	Shroom1	227	362.5	0.626207	-0.675289	2.38067e-08	6.88807e-08		56	81	0.691358	-0.532495	0.0399282	0.0945437		0.627657	0.773707		0	0	0	0	0	0	1
ENSMUSG00000018415	Gid4	446	350.5	1.27247	0.347629	0.000858594	0.00182718		116	114	1.01754	0.025091	0.947446	0.994836		0.152939	0.282201		0	0	0	0	0	1	0
ENSMUSG00000018417	Myo1b	2660	4016	0.662351	-0.594333	3.50121e-62	0		1153	1508	0.764589	-0.387244	6.31105e-12	0		0.00208003	0.00843101		1	0	0	0	0	0	0
ENSMUSG00000018425	Dhx40	672	264.5	2.54064	1.34519	1.91135e-41	0		61	36	1.69444	0.760812	0.0143896	0.0395873		0.0775448	0.168899		0	0	0	0	0	0	1
ENSMUSG00000018433	Nol11	187	244.5	0.764826	-0.386796	0.0060348	0.0110654		59	73	0.808219	-0.307182	0.257761	0.413388		0.841166	0.929015		0	0	0	0	0	1	0
ENSMUSG00000018474	Chd3	815	815.5	0.999387	-0.000884818	1	1		149	130	1.14615	0.196801	0.281176	0.44348		0.300305	0.463643		0	0	0	0	0	1	0
ENSMUSG00000018501	Ncor1	1210	1010	1.19802	0.260652	2.37653e-05	6.22843e-05		246	210	1.17143	0.228269	0.101103	0.200845		0.836563	0.925384		0	0	0	0	0	0	1
ENSMUSG00000018583	G3bp1	471	418.5	1.12545	0.170499	0.087297	0.124175		180	144	1.25	0.321928	0.051674	0.117131		0.435545	0.606954		0	0	0	0	0	1	0
ENSMUSG00000018585	Atox1	1422	1151	1.23545	0.305034	9.95319e-08	3.27384e-07		531	565	0.939823	-0.089539	0.318861	0.487344		0.000169271	0.000909501		0	1	0	0	0	0	0
ENSMUSG00000018593	Sparc	514	630.5	0.815226	-0.294728	0.00060179	0.00131395		220	317	0.694006	-0.526979	3.27832e-05	0.000157586		0.139751	0.263439		0	0	0	0	0	0	1
ENSMUSG00000018599	Mief2	328	150	2.18667	1.12873	2.57502e-16	0		79	36	2.19444	1.13386	7.51646e-05	0.000336932		1	1		1	0	0	0	0	0	0
ENSMUSG00000018659	Pnpo	2116	1138	1.8594	0.894839	9.45135e-67	0		1754	1371	1.27936	0.35542	7.82065e-12	0		3.84999e-13	0		0	0	1	0	0	0	0
ENSMUSG00000018669	Cdk5rap3	546	499	1.09419	0.129861	0.154707	0.205753		240	273	0.879121	-0.185867	0.157637	0.283391		0.0460668	0.112585		0	0	0	0	0	1	0
ENSMUSG00000018677	Slc25a39	4163	3208.5	1.29749	0.375725	1.06237e-28	0		1465	1551	0.944552	-0.082298	0.121666	0.232425		2.55913e-13	0		0	1	0	0	0	0	0
ENSMUSG00000018697	Aatf	180	150	1.2	0.263034	0.110261	0.152888		68	81	0.839506	-0.252387	0.32558	0.494123		0.075991	0.166288		0	0	0	0	0	1	0
ENSMUSG00000018707	Dync1h1	2744	1758	1.56086	0.642345	3.59075e-49	0		500	477	1.04822	0.0679388	0.48155	0.644741		2.46113e-08	1.87846e-07		0	1	0	0	0	0	0
ENSMUSG00000018727	Cpsf4l	117	252.5	0.463366	-1.10977	1.26093e-12	0		165	251	0.657371	-0.605221	2.89793e-05	0.000141406		0.0210613	0.0596931		1	0	0	0	0	0	0
ENSMUSG00000018736	Ndel1	366	361	1.01385	0.0198448	0.882078	0.921006		68	47	1.44681	0.532874	0.0617086	0.134877		0.0880078	0.186253		0	0	0	0	0	1	0
ENSMUSG00000018761	Mpdu1	530	440.5	1.20318	0.26685	0.00471701	0.00881563		114	108	1.05556	0.0780025	0.737274	0.851551		0.411651	0.584245		0	0	0	0	0	1	0
ENSMUSG00000018765	Fxr2	370	284.5	1.30053	0.379097	0.00101528	0.00213243		38	49	0.77551	-0.366782	0.283607	0.445815		0.028891	0.0776223		0	0	0	0	0	1	0
ENSMUSG00000018796	Acsl1	12562	11199.5	1.12166	0.165632	1.03291e-18	0		2420	2415	1.00207	0.00298386	0.954127	0.99924		0.000357351	0.00177916		0	0	0	0	0	0	1
ENSMUSG00000018821	Avpi1	475	264.5	1.79584	0.84466	1.03645e-14	0		446	270	1.65185	0.724084	4.94575e-11	0		0.446535	0.615586		1	0	0	0	0	0	0
ENSMUSG00000018846	Pank3	1830	1178	1.55348	0.635504	9.70347e-33	0		1183	889	1.33071	0.412195	1.13797e-10	0		0.00818002	0.0274464		1	0	0	0	0	0	0
ENSMUSG00000018848	Rars	451	494.5	0.912032	-0.132843	0.162063	0.214282		180	191	0.942408	-0.0855757	0.603699	0.748933		0.806472	0.904548		0	0	0	0	0	1	0
ENSMUSG00000018849	Wwc1	600	630.5	0.951626	-0.0715339	0.392531	0.4676		176	177	0.99435	-0.00817393	1	1		0.762713	0.877802		0	0	0	0	0	1	0
ENSMUSG00000018858	Mrpl58	323	278	1.16187	0.216449	0.0725978	0.105469		95	75	1.26667	0.341037	0.144831	0.265928		0.663159	0.803346		0	0	0	0	0	1	0
ENSMUSG00000018861	Fdxr	208	119	1.7479	0.805622	9.81535e-07	2.93843e-06		56	49	1.14286	0.192645	0.558394	0.708668		0.0661387	0.149617		0	0	0	0	0	0	1
ENSMUSG00000018882	Mrpl45	267	229	1.16594	0.221492	0.0965447	0.135775		178	131	1.35878	0.44231	0.00876704	0.0256492		0.308101	0.471924		0	0	0	0	0	1	0
ENSMUSG00000018893	Mb	7	6	1.16667	0.222392	1	1		3	0	#DIV/0!	1	0.25	0.403935		0.25	0.407739		0	0	0	0	0	1	0
ENSMUSG00000018899	Irf1	419	230	1.82174	0.865316	1.07047e-13	0		102	62	1.64516	0.718229	0.0022248	0.00760895		0.585443	0.740824		0	0	0	0	0	0	1
ENSMUSG00000018900	Slc22a5	442	337.5	1.30963	0.389159	0.000221634	0.000512946		147	138	1.06522	0.0911479	0.635663	0.774782		0.144263	0.270091		0	0	0	0	0	0	1
ENSMUSG00000018932	Map2k3	316	237	1.33333	0.415037	0.000893963	0.00189458		148	113	1.30973	0.389274	0.0351294	0.0852992		0.939579	0.984502		0	0	0	0	0	1	0
ENSMUSG00000018995	Nars2	249	238	1.04622	0.0651842	0.65049	0.715832		219	159	1.37736	0.461904	0.00236443	0.00801342		0.0540543	0.128208		0	0	0	0	0	1	0
ENSMUSG00000018999	Slc35b4	233	161.5	1.44272	0.528796	0.000414534	0.00092775		22	18	1.22222	0.289507	0.635828	0.774782		0.618421	0.766276		0	0	0	0	0	0	1
ENSMUSG00000019039	Dalrd3	354	228.5	1.54923	0.631555	2.54318e-07	7.87332e-07		119	65	1.83077	0.87245	8.38065e-05	0.00037098		0.384446	0.556873		1	0	0	0	0	0	0
ENSMUSG00000019080	Mfsd3	123	119.5	1.02929	0.0416477	0.897946	0.933727		17	26	0.653846	-0.612977	0.222053	0.368734		0.190082	0.333251		0	0	0	0	0	1	0
ENSMUSG00000019082	Slc25a22	1051	825	1.27394	0.349297	1.98438e-07	6.35553e-07		151	234	0.645299	-0.63196	2.73776e-05	0.000134415		2.31133e-09	0		0	0	0	1	0	0	0
ENSMUSG00000019122	Ccl9	777	1838.5	0.422627	-1.24254	2.47739e-98	0		869	1424	0.610253	-0.712521	3.02653e-31	0		1.59108e-09	0		0	0	1	0	0	0	0
ENSMUSG00000019132	BC005537	1567	1176	1.33248	0.414117	8.72476e-14	0		195	206	0.946602	-0.0791702	0.61757	0.761958		0.00147388	0.00628186		0	0	0	0	0	0	1
ENSMUSG00000019143	Hars2	346	251	1.37849	0.463085	0.000115899	0.000278308		115	106	1.08491	0.11757	0.590582	0.736158		0.132328	0.252966		0	0	0	0	0	0	1
ENSMUSG00000019173	Rab5c	915	659	1.38847	0.473493	1.18465e-10	0		169	115	1.46957	0.555389	0.00161447	0.00564513		0.695019	0.828199		0	0	0	0	0	0	1
ENSMUSG00000019179	Mdh2	983	753.5	1.30458	0.383584	4.29578e-08	1.35279e-07		304	321	0.94704	-0.078502	0.522205	0.680773		0.000738927	0.00342722		0	0	0	0	0	0	1
ENSMUSG00000019188	H13	1058	1390.5	0.760877	-0.394264	1.83107e-11	0		363	282	1.28723	0.364274	0.00161243	0.0056415		4.15312e-09	0		0	1	0	0	0	0	0
ENSMUSG00000019232	Etnppl	958	1215.5	0.788153	-0.343452	3.42558e-08	1.02382e-07		1360	1655	0.821752	-0.283225	8.39525e-08	5.13204e-07		0.461983	0.630701		1	0	0	0	0	0	0
ENSMUSG00000019254	Ppp1r12c	303	306.5	0.988581	-0.0165693	0.903335	0.937118		79	102	0.77451	-0.368645	0.101733	0.201603		0.151111	0.279839		0	0	0	0	0	1	0
ENSMUSG00000019256	Ahr	565	592	0.954392	-0.0673463	0.444657	0.518685		167	169	0.988166	-0.0171751	0.956504	1		0.804292	0.90339		0	0	0	0	0	1	0
ENSMUSG00000019295	Tmem129	275	173.5	1.58501	0.664496	2.15555e-06	6.27928e-06		84	78	1.07692	0.106915	0.694567	0.819898		0.04074	0.101507		0	0	0	0	0	0	1
ENSMUSG00000019297	Nop9	282	242.5	1.16289	0.21771	0.0971325	0.136465		74	93	0.795699	-0.329705	0.163459	0.291295		0.0332879	0.0863827		0	0	0	0	0	1	0
ENSMUSG00000019302	Atp6v0a1	380	385.5	0.985733	-0.0207314	0.856651	0.900928		116	151	0.768212	-0.380424	0.0372568	0.0895372		0.088	0.186253		0	0	0	0	0	1	0
ENSMUSG00000019312	Grb7	812	504	1.61111	0.688056	1.87423e-17	0		435	267	1.62921	0.704176	2.41072e-10	0		0.923414	0.974512		1	0	0	0	0	0	0
ENSMUSG00000019368	Sec14l4	2418	2423.5	0.997731	-0.00327784	0.942718	0.969934		2492	2602	0.957725	-0.0623169	0.126702	0.239605		0.31559	0.480516		0	0	0	0	0	1	0
ENSMUSG00000019370	Calm3	538	509	1.05697	0.0799405	0.386864	0.462021		299	250	1.196	0.258217	0.0404048	0.0955517		0.246237	0.402962		0	0	0	0	0	1	0
ENSMUSG00000019373	Cops3	467	436.5	1.06987	0.0974409	0.334786	0.407782		131	136	0.963235	-0.0540398	0.80667	0.900998		0.485982	0.65161		0	0	0	0	0	1	0
ENSMUSG00000019428	Fkbp8	3442	2483	1.38623	0.471163	1.04867e-35	0		613	627	0.977671	-0.0325784	0.712013	0.834446		2.81739e-08	2.78056e-07		0	1	0	0	0	0	0
ENSMUSG00000019433	Gipc1	117	140.5	0.83274	-0.264062	0.152029	0.202621		26	31	0.83871	-0.253757	0.596642	0.742037		1	1		0	0	0	0	0	1	0
ENSMUSG00000019437	Tlcd1	416	155.5	2.67524	1.41967	2.80247e-28	0		64	50	1.28	0.356144	0.22323	0.370143		0.000724788	0.00336719		0	0	0	0	0	0	1
ENSMUSG00000019470	Xab2	270	237.5	1.13684	0.185032	0.168944	0.22248		70	58	1.2069	0.271302	0.330936	0.499556		0.767132	0.880254		0	0	0	0	0	1	0
ENSMUSG00000019471	Cdc37	467	420	1.1119	0.153033	0.122412	0.167631		92	74	1.24324	0.314109	0.186854	0.322565		0.553324	0.711619		0	0	0	0	0	1	0
ENSMUSG00000019478	Rab4a	175	282	0.620567	-0.68834	6.3511e-07	1.94172e-06		67	154	0.435065	-1.2007	4.62844e-09	0		0.0490922	0.118538		1	0	0	0	0	0	0
ENSMUSG00000019518	Ap4m1	70	60	1.16667	0.222392	0.430021	0.504471		47	70	0.671429	-0.574694	0.0415008	0.0978556		0.0409949	0.102007		0	0	0	0	0	1	0
ENSMUSG00000019577	Pdk4	90	96	0.9375	-0.0931094	0.714011	0.772894		1	4	0.25	-2	0.375	0.542352		0.3712	0.542153		0	0	0	0	0	1	0
ENSMUSG00000019578	Ubxn6	601	354.5	1.69535	0.761579	1.61801e-15	0		31	28	1.10714	0.146841	0.794844	0.892217		0.127639	0.246176		0	0	0	0	0	0	1
ENSMUSG00000019579	Mydgf	779	753.5	1.03384	0.0480158	0.539909	0.611626		318	250	1.272	0.347099	0.00489112	0.0152875		0.0388642	0.0979616		0	0	0	0	0	1	0
ENSMUSG00000019659	Ccdc12	76	20	3.8	1.926	7.31937e-09	3.51718e-08		54	16	3.375	1.75489	5.85396e-06	3.10492e-05		0.849184	0.934211		1	0	0	0	0	0	0
ENSMUSG00000019689	Fmc1	304	256.5	1.18519	0.245112	0.0520255	0.0783723		118	106	1.11321	0.154723	0.462436	0.628434		0.692451	0.826417		0	0	0	0	0	1	0
ENSMUSG00000019715	Gle1	321	271	1.1845	0.24428	0.0439303	0.0673853		100	127	0.787402	-0.344828	0.084179	0.17354		0.00996721	0.0321718		0	0	0	0	0	1	0
ENSMUSG00000019718	L3hypdh	284	183.5	1.54768	0.630111	4.37347e-06	1.23842e-05		83	62	1.33871	0.420843	0.096394	0.19272		0.497596	0.661814		0	0	0	0	0	0	1
ENSMUSG00000019726	Lyst	1038	1247.5	0.832064	-0.265233	1.21896e-05	3.28587e-05		379	402	0.942786	-0.0849977	0.431171	0.600586		0.13466	0.256292		0	0	0	0	0	0	1
ENSMUSG00000019763	Rmnd1	225	212	1.06132	0.0858607	0.565992	0.637675		167	192	0.869792	-0.201258	0.205209	0.346283		0.176031	0.314896		0	0	0	0	0	1	0
ENSMUSG00000019768	Esr1	437	655	0.667176	-0.583862	4.4539e-11	0		212	349	0.60745	-0.719163	7.93709e-09	6.90307e-08		0.394981	0.567603		1	0	0	0	0	0	0
ENSMUSG00000019777	Hdac2	271	215.5	1.25754	0.330605	0.0143225	0.0242484		52	54	0.962963	-0.0544478	0.922685	0.977642		0.237089	0.392198		0	0	0	0	0	1	0
ENSMUSG00000019794	Katna1	120	54	2.22222	1.152	6.17804e-07	1.88307e-06		52	36	1.44444	0.530515	0.109295	0.213291		0.130122	0.249596		0	0	0	0	0	0	1
ENSMUSG00000019795	Pcmt1	583	394.5	1.47782	0.563471	2.0032e-09	0		127	126	1.00794	0.0114048	1	1		0.00816219	0.0274152		0	0	0	0	0	0	1
ENSMUSG00000019797	1700021F05Rik	155	167	0.928144	-0.10758	0.539938	0.611626		78	72	1.08333	0.115477	0.683232	0.811284		0.488996	0.654243		0	0	0	0	0	1	0
ENSMUSG00000019802	Sec63	1207	949	1.27187	0.346946	3.00304e-08	1.02382e-07		156	122	1.27869	0.354665	0.0475973	0.109478		1	1		0	0	0	0	0	0	1
ENSMUSG00000019804	Snx3	647	579	1.11744	0.160202	0.0556392	0.0830825		155	147	1.05442	0.0764521	0.687161	0.814289		0.653187	0.794635		0	0	0	0	0	1	0
ENSMUSG00000019806	Aig1	130	125	1.04	0.0565835	0.802268	0.853984		35	79	0.443038	-1.1745	4.60925e-05	0.000214832		0.000290059	0.00146752		0	0	0	0	0	0	1
ENSMUSG00000019809	Pex3	413	297	1.39057	0.475679	1.5261e-05	4.0744e-05		207	235	0.880851	-0.18303	0.198997	0.338336		0.000206949	0.00108813		0	0	0	0	0	0	1
ENSMUSG00000019814	Ltv1	178	176.5	1.0085	0.0122091	1	1		58	55	1.05455	0.0766213	0.85087	0.930598		0.914013	0.968224		0	0	0	0	0	1	0
ENSMUSG00000019818	Cd164	3204	3401	0.942076	-0.0860849	0.0158728	0.0265932		268	245	1.09388	0.129451	0.331392	0.50011		0.108569	0.218328		0	0	0	0	0	1	0
ENSMUSG00000019820	Utrn	928	514.5	1.80369	0.850954	9.13335e-28	0		400	358	1.11732	0.16004	0.136386	0.253487		1.64477e-07	1.39776e-06		0	1	0	0	0	0	0
ENSMUSG00000019822	Smpd2	352	375	0.938667	-0.0913152	0.414555	0.489795		304	243	1.25103	0.323115	0.0102404	0.029394		0.0126995	0.0393434		0	0	0	0	0	1	0
ENSMUSG00000019832	Rab32	365	561	0.650624	-0.620104	1.26284e-10	0		205	419	0.48926	-1.03133	7.17196e-18	0		0.00856132	0.0285513		1	0	0	0	0	0	0
ENSMUSG00000019837	Gtf3c6	67	46	1.45652	0.542527	0.0594307	0.0880438		49	42	1.16667	0.222392	0.529602	0.685799		0.478304	0.644691		0	0	0	0	0	1	0
ENSMUSG00000019838	Slc16a10	1212	1543	0.785483	-0.348348	3.08382e-10	0		332	409	0.811736	-0.300918	0.0052049	0.0161455		0.707725	0.838579		0	0	0	0	0	0	1
ENSMUSG00000019849	Prep	454	304.5	1.49097	0.57625	7.09607e-08	2.31865e-07		118	173	0.682081	-0.551985	0.00150449	0.00530675		2.5927e-08	2.78056e-07		0	1	0	0	0	0	0
ENSMUSG00000019851	Perp	1149	1056	1.08807	0.121769	0.0500622	0.0757593		629	619	1.01616	0.0231206	0.798919	0.895362		0.338823	0.507752		0	0	0	0	0	1	0
ENSMUSG00000019854	Reps1	211	152	1.38816	0.473172	0.0022881	0.00451289		69	59	1.16949	0.225881	0.426439	0.59621		0.408563	0.580951		0	0	0	0	0	1	0
ENSMUSG00000019861	Gopc	360	340.5	1.05727	0.0803421	0.496627	0.569901		90	67	1.34328	0.425764	0.0787918	0.16485		0.185994	0.327849		0	0	0	0	0	1	0
ENSMUSG00000019864	Rtn4ip1	212	291.5	0.727273	-0.459432	0.00042249	0.000944439		142	273	0.520147	-0.94301	1.24086e-10	0		0.0170992	0.050336		1	0	0	0	0	0	0
ENSMUSG00000019866	Crybg1	437	462.5	0.944865	-0.0818201	0.40467	0.48013		182	299	0.608696	-0.716207	1.0701e-07	6.99277e-07		0.000139629	0.000762678		0	0	0	0	1	0	0
ENSMUSG00000019868	Vta1	138	68.5	2.0146	1.01049	1.85508e-06	5.44086e-06		32	26	1.23077	0.29956	0.511842	0.672338		0.120315	0.235484		0	0	0	0	0	0	1
ENSMUSG00000019872	Smpdl3a	599	726	0.825069	-0.277414	0.000532434	0.00117464		91	97	0.938144	-0.0921182	0.715469	0.836672		0.434299	0.606483		0	0	0	0	0	1	0
ENSMUSG00000019873	Reep3	1011	615	1.6439	0.717125	7.24378e-23	0		672	474	1.41772	0.503574	5.43091e-09	6.90307e-08		0.0634841	0.144952		1	0	0	0	0	0	0
ENSMUSG00000019877	Serinc1	2356	3393	0.694371	-0.526222	1.0046e-42	0		670	1112	0.602518	-0.730924	8.55928e-26	0		0.0109696	0.0347494		1	0	0	0	0	0	0
ENSMUSG00000019878	Hsf2	316	235	1.34468	0.427264	0.000641041	0.00139209		131	112	1.16964	0.226068	0.24816	0.401422		0.393378	0.566311		0	0	0	0	0	1	0
ENSMUSG00000019883	Echdc1	327	175	1.86857	0.901936	1.1147e-11	0		1016	525	1.93524	0.952511	2.3724e-36	0		0.745573	0.866652		1	0	0	0	0	0	0
ENSMUSG00000019889	Ptprk	688	799.5	0.860538	-0.216689	0.00399297	0.00759352		234	213	1.09859	0.135655	0.344175	0.512392		0.0234731	0.0656343		0	0	0	0	0	1	0
ENSMUSG00000019897	Ccdc59	124	102	1.21569	0.281771	0.162297	0.214529		71	64	1.10938	0.149747	0.605742	0.751136		0.743471	0.86531		0	0	0	0	0	1	0
ENSMUSG00000019906	Lin7a	454	419.5	1.08224	0.114021	0.264308	0.331473		221	264	0.837121	-0.256492	0.0563928	0.125949		0.027185	0.0738497		0	0	0	0	0	1	0
ENSMUSG00000019907	Ppp1r12a	225	218	1.03211	0.0455969	0.775629	0.829233		43	34	1.26471	0.338802	0.362032	0.53		0.459276	0.62836		0	0	0	0	0	1	0
ENSMUSG00000019917	Sept10	198	163	1.21472	0.280628	0.073392	0.106513		34	28	1.21429	0.280108	0.525773	0.682511		1	1		0	0	0	0	0	1	0
ENSMUSG00000019920	Lims1	312	216	1.44444	0.530515	3.39858e-05	8.75819e-05		92	66	1.39394	0.479168	0.0463694	0.107223		0.854219	0.937176		0	0	0	0	0	0	1
ENSMUSG00000019923	Zwint	466	242	1.92562	0.945323	2.87032e-17	0		138	76	1.81579	0.860597	2.70117e-05	0.000132947		0.742962	0.86531		1	0	0	0	0	0	0
ENSMUSG00000019929	Dcn	1766	2306.5	0.765662	-0.38522	2.37947e-17	0		1045	988	1.05769	0.08092	0.214229	0.358706		3.31431e-09	0		0	1	0	0	0	0	0
ENSMUSG00000019943	Atp2b1	539	380.5	1.41656	0.502389	2.12156e-07	6.65828e-07		57	59	0.966102	-0.049753	0.926078	0.980082		0.0580526	0.135633		0	0	0	0	0	0	1
ENSMUSG00000019944	Rhobtb1	699	730	0.957534	-0.062604	0.427435	0.502167		215	217	0.990783	-0.0133584	0.961634	1		0.783704	0.892121		0	0	0	0	0	1	0
ENSMUSG00000019947	Arid5b	523	221.5	2.36117	1.2395	7.33825e-29	0		23	17	1.35294	0.436099	0.429591	0.599572		0.111236	0.222078		0	0	0	0	0	0	1
ENSMUSG00000019948	Actr6	151	76	1.98684	0.990477	7.2353e-07	2.18091e-06		71	47	1.51064	0.595158	0.0337882	0.0826848		0.286288	0.446871		0	0	0	0	0	0	1
ENSMUSG00000019951	Uhrf1bp1l	783	586.5	1.33504	0.416881	1.31327e-07	4.20224e-07		275	256	1.07422	0.103288	0.434752	0.603817		0.0349256	0.0897632		0	0	0	0	0	0	1
ENSMUSG00000019960	Dusp6	408	492.5	0.828426	-0.271555	0.00510679	0.0094749		31	24	1.29167	0.369234	0.418754	0.588242		0.125717	0.243317		0	0	0	0	0	1	0
ENSMUSG00000019961	Tmpo	630	409	1.54034	0.623251	7.35623e-12	0		82	74	1.10811	0.148099	0.575315	0.724771		0.0659053	0.149256		0	0	0	0	0	0	1
ENSMUSG00000019969	Psen1	376	340.5	1.10426	0.143078	0.20414	0.262866		253	314	0.805732	-0.311627	0.0116772	0.0329634		0.00584451	0.0206281		0	0	0	0	0	1	0
ENSMUSG00000019977	Hbs1l	860	989	0.869565	-0.201634	0.00290325	0.0056218		1	37	0.027027	-5.20945	2.83762e-10	0		3.41631e-09	0		0	0	0	0	1	0	0
ENSMUSG00000019987	Arg1	16610	19528	0.850574	-0.233492	3.38841e-53	0		4417	6252	0.706494	-0.501251	7.09978e-71	0		7.981e-17	0		0	0	1	0	0	0	0
ENSMUSG00000019988	Nedd1	146	89	1.64045	0.714091	0.000243154	0.000559762		70	29	2.41379	1.2713	4.60624e-05	0.000214832		0.167777	0.30292		1	0	0	0	0	0	0
ENSMUSG00000019989	Enpp3	577	117	4.93162	2.30206	6.57698e-74	0		241	130	1.85385	0.890522	8.7768e-09	6.90307e-08		6.00972e-11	0		0	0	1	0	0	0	0
ENSMUSG00000019996	Map7	237	151	1.56954	0.650339	1.47867e-05	3.95641e-05		51	20	2.55	1.3505	0.000303163	0.00122228		0.108642	0.218328		0	0	0	0	0	0	1
ENSMUSG00000019998	Stx7	265	178	1.48876	0.574115	4.1635e-05	0.00010588		29	6	4.83333	2.27302	0.000116842	0.000502939		0.00651593	0.022573		1	0	0	0	0	0	0
ENSMUSG00000020000	Moxd1	188	3755	0.0500666	-4.32001	0	0		3128	9069	0.344911	-1.5357	0	0		6.20598e-218	0		0	0	1	0	0	0	0
ENSMUSG00000020003	Pex7	828	399	2.07519	1.05324	5.03093e-35	0		563	231	2.43723	1.28524	8.53626e-33	0		0.105074	0.21341		1	0	0	0	0	0	0
ENSMUSG00000020009	Ifngr1	256	218	1.17431	0.231816	0.0891251	0.126541		151	156	0.967949	-0.0469975	0.819465	0.910653		0.212537	0.362015		0	0	0	0	0	1	0
ENSMUSG00000020010	Vnn3	762	165.5	4.60423	2.20296	7.61758e-92	0		458	101	4.53465	2.18099	2.91597e-55	0		0.944452	0.988004		1	0	0	0	0	0	0
ENSMUSG00000020015	Cdk17	391	267	1.46442	0.550329	1.52017e-06	4.48356e-06		37	29	1.27586	0.351472	0.389052	0.557516		0.601786	0.753035		0	0	0	0	0	0	1
ENSMUSG00000020017	Hal	3177	3511	0.90487	-0.144217	4.64749e-05	0.000117606		1429	1260	1.13413	0.181582	0.00119227	0.00431087		8.04721e-07	6.38411e-06		0	1	0	0	0	0	0
ENSMUSG00000020019	Ntn4	152	257.5	0.590291	-0.760501	1.85273e-07	6.06514e-07		51	37	1.37838	0.462972	0.165441	0.294175		0.000475907	0.0023085		0	0	0	0	0	0	1
ENSMUSG00000020021	Fgd6	583	488.5	1.19345	0.255137	0.00448309	0.00841476		184	187	0.983957	-0.0233325	0.917319	0.974723		0.116533	0.229557		0	0	0	0	0	1	0
ENSMUSG00000020022	Ndufa12	338	238	1.42017	0.506062	3.55478e-05	9.13656e-05		200	89	2.24719	1.16812	5.70959e-11	0		0.00291712	0.0113497		1	0	0	0	0	0	0
ENSMUSG00000020027	Socs2	338	83	4.07229	2.02584	1.38906e-37	0		138	80	1.725	0.786596	0.000103785	0.000452961		5.86027e-06	4.13656e-05		0	0	1	0	0	0	0
ENSMUSG00000020029	Nudt4	1487	1281.5	1.16036	0.214571	0.000105147	0.000254229		1256	1101	1.14078	0.190022	0.00150834	0.00531699		0.778774	0.887845		0	0	0	0	0	0	1
ENSMUSG00000020034	Tcp11l2	238	244.5	0.973415	-0.0388729	0.78488	0.837532		82	100	0.82	-0.286304	0.207503	0.349421		0.338893	0.507752		0	0	0	0	0	1	0
ENSMUSG00000020038	Cry1	144	235.5	0.611465	-0.709658	2.73283e-06	7.83918e-06		2	4	0.5	-1	0.6875	0.814289		1	1		0	0	0	0	0	0	1
ENSMUSG00000020044	Timp3	340	245	1.38776	0.472753	9.84812e-05	0.000239232		307	210	1.4619	0.547849	2.29907e-05	0.000113857		0.713046	0.842242		1	0	0	0	0	0	0
ENSMUSG00000020048	Hsp90b1	9146	7456	1.22666	0.294739	2.54022e-39	0		1422	1130	1.25841	0.331599	8.09432e-09	6.90307e-08		0.563826	0.720765		1	0	0	0	0	0	0
ENSMUSG00000020051	Pah	16684	12504.5	1.33424	0.416018	1.60986e-132	0		6802	4213	1.61453	0.691111	1.69431e-135	0		6.73557e-17	0		0	0	1	0	0	0	0
ENSMUSG00000020053	Igf1	4652	4812.5	0.966649	-0.0489354	0.100048	0.140281		2682	2740	0.978832	-0.0308667	0.438877	0.608307		0.720572	0.848992		0	0	0	0	0	1	0
ENSMUSG00000020056	Washc3	233	196.5	1.18575	0.245801	0.0913239	0.12924		209	217	0.963134	-0.0541921	0.73454	0.849265		0.132386	0.252971		0	0	0	0	0	1	0
ENSMUSG00000020072	Pbld2	3219	3447.5	0.93372	-0.098938	0.00522886	0.00967906		2110	2477	0.851837	-0.231351	6.41634e-08	3.90243e-07		0.0172281	0.050561		0	0	0	0	0	0	1
ENSMUSG00000020074	Ccar1	232	261	0.888889	-0.169925	0.207243	0.266496		45	56	0.803571	-0.315502	0.319727	0.487868		0.662965	0.803325		0	0	0	0	0	1	0
ENSMUSG00000020075	Ddx21	418	373	1.12064	0.164327	0.117654	0.161864		170	176	0.965909	-0.0500407	0.788129	0.887868		0.272919	0.434108		0	0	0	0	0	1	0
ENSMUSG00000020076	Ddx50	325	251.5	1.29225	0.369881	0.00269205	0.00525258		117	125	0.936	-0.0954196	0.652817	0.787805		0.0382989	0.0968403		0	0	0	0	0	1	0
ENSMUSG00000020078	Vps26a	716	616.5	1.16139	0.215859	0.00724822	0.0130942		200	182	1.0989	0.136062	0.384438	0.55292		0.641917	0.785092		0	0	0	0	0	1	0
ENSMUSG00000020079	Supv3l1	289	242.5	1.19175	0.253085	0.0509552	0.0769246		67	65	1.03077	0.0437214	0.930684	0.98291		0.494999	0.658827		0	0	0	0	0	1	0
ENSMUSG00000020085	Aifm2	405	327.5	1.23664	0.306427	0.0049645	0.00923525		58	62	0.935484	-0.0962153	0.784328	0.885537		0.167269	0.302298		0	0	0	0	0	1	0
ENSMUSG00000020087	Tysnd1	585	857.5	0.682216	-0.5517	6.89844e-13	0		119	191	0.623037	-0.682611	5.13504e-05	0.000236412		0.523204	0.685183		1	0	0	0	0	0	0
ENSMUSG00000020088	Sar1a	1373	1344.5	1.0212	0.0302619	0.604542	0.675432		964	1018	0.946955	-0.0786325	0.233848	0.384237		0.204058	0.350897		0	0	0	0	0	1	0
ENSMUSG00000020091	Eif4ebp2	317	248.5	1.27565	0.351237	0.00481573	0.00898521		1093	1088	1.0046	0.00661484	0.931746	0.982938		0.0122811	0.0382788		0	0	0	0	0	1	0
ENSMUSG00000020097	Sgpl1	810	1159	0.698878	-0.516887	3.75503e-15	0		218	313	0.696486	-0.521835	4.32527e-05	0.00020294		1	1		1	0	0	0	0	0	0
ENSMUSG00000020098	Pcbd1	2713	2762.5	0.982081	-0.0260854	0.507871	0.580717		1114	1420	0.784507	-0.350142	1.31061e-09	0		3.42938e-06	2.48675e-05		0	0	0	0	1	0	0
ENSMUSG00000020099	Unc5b	100	28.5	3.50877	1.81097	2.46849e-10	0		2	6	0.333333	-1.58496	0.289062	0.452117		0.0031846	0.0121716		0	0	0	0	0	0	1
ENSMUSG00000020102	Slc16a7	548	283	1.9364	0.953374	2.53316e-20	0		83	58	1.43103	0.517058	0.0428796	0.100853		0.105716	0.214466		0	0	0	0	0	0	1
ENSMUSG00000020107	Anapc16	414	568.5	0.728232	-0.45753	8.586e-07	2.59243e-06		246	410	0.6	-0.736966	1.58719e-10	0		0.0642375	0.146257		1	0	0	0	0	0	0
ENSMUSG00000020108	Ddit4	37	120.5	0.307054	-1.70344	1.29874e-11	0		8	5	1.6	0.678072	0.581055	0.728673		0.0060625	0.0213306		0	0	0	0	0	0	1
ENSMUSG00000020109	Dnajb12	485	464	1.04526	0.0638599	0.516213	0.589016		149	174	0.856322	-0.223775	0.181659	0.315894		0.138369	0.261494		0	0	0	0	0	1	0
ENSMUSG00000020111	Micu1	309	365.5	0.845417	-0.242265	0.0310514	0.0490778		216	246	0.878049	-0.187627	0.177208	0.310201		0.762233	0.877496		0	0	0	0	0	1	0
ENSMUSG00000020115	Tbk1	374	415	0.901205	-0.150073	0.154391	0.205429		81	71	1.14085	0.190103	0.465509	0.631494		0.185245	0.327012		0	0	0	0	0	1	0
ENSMUSG00000020116	Pno1	289	207.5	1.39277	0.477958	0.000323515	0.000732211		16	16	1	0	1	1		0.460806	0.629858		0	0	0	0	0	0	1
ENSMUSG00000020122	Egfr	10003	6406.5	1.56138	0.642824	1.09564e-174	0		3815	3839	0.993748	-0.0090475	0.792633	0.890624		5.79419e-59	0		0	1	0	0	0	0	0
ENSMUSG00000020123	Avpr1a	93	422	0.220379	-2.18194	4.64973e-51	0		118	60	1.96667	0.975752	1.64598e-05	8.26821e-05		1.45353e-31	0		0	0	0	1	0	0	0
ENSMUSG00000020124	Usp15	553	505.5	1.09397	0.129568	0.157463	0.209121		173	183	0.945355	-0.0810716	0.633425	0.773697		0.244648	0.401163		0	0	0	0	0	1	0
ENSMUSG00000020128	Vps54	588	579	1.01554	0.0222528	0.814856	0.865093		371	328	1.1311	0.177723	0.112089	0.217302		0.27125	0.432323		0	0	0	0	0	1	0
ENSMUSG00000020130	Tbc1d15	349	359.5	0.970793	-0.0427647	0.707274	0.766338		65	75	0.866667	-0.206451	0.44699	0.61558		0.579326	0.73573		0	0	0	0	0	1	0
ENSMUSG00000020131	Pcsk4	211	65.5	3.22137	1.68768	7.56917e-19	0		75	28	2.67857	1.42146	4.02776e-06	2.17589e-05		0.505939	0.669429		1	0	0	0	0	0	0
ENSMUSG00000020132	Rab21	274	199	1.37688	0.461407	0.000652205	0.0014136		235	151	1.55629	0.638112	2.23304e-05	0.000110686		0.402531	0.575511		0	0	0	0	0	0	1
ENSMUSG00000020133	2310011J03Rik	183	99.5	1.8392	0.879075	9.19642e-07	2.76442e-06		48	46	1.04348	0.0614005	0.917923	0.974723		0.0206789	0.0588464		0	0	0	0	0	0	1
ENSMUSG00000020149	Rab1a	1571	1685.5	0.932068	-0.101493	0.0457497	0.0699475		445	559	0.796064	-0.329043	0.000357345	0.00141981		0.0301476	0.0799672		0	0	0	0	0	1	0
ENSMUSG00000020150	Gamt	2064	1449.5	1.42394	0.509888	3.49629e-25	0		479	564	0.849291	-0.23567	0.00926328	0.026919		3.04365e-13	0		0	1	0	0	0	0	0
ENSMUSG00000020152	Actr2	714	500.5	1.42657	0.512554	1.07943e-09	0		178	224	0.794643	-0.331621	0.024686	0.0627862		4.51307e-07	3.68515e-06		0	1	0	0	0	0	0
ENSMUSG00000020154	Ptprb	2666	1908.5	1.39691	0.482238	3.96358e-29	0		1760	1820	0.967033	-0.048363	0.324096	0.492136		2.36014e-16	0		0	1	0	0	0	0	0
ENSMUSG00000020171	Yeats4	214	187.5	1.14133	0.19072	0.212387	0.272302		103	98	1.05102	0.0717907	0.777921	0.879892		0.665924	0.80587		0	0	0	0	0	1	0
ENSMUSG00000020173	Cobl	225	281.5	0.79929	-0.32321	0.012804	0.0219013		24	27	0.888889	-0.169925	0.779768	0.880919		0.768325	0.881065		0	0	0	0	0	1	0
ENSMUSG00000020180	Snrpd3	52	53.5	0.971963	-0.0410273	0.922685	0.952804		35	38	0.921053	-0.118644	0.815121	0.907552		1	1		0	0	0	0	0	1	0
ENSMUSG00000020182	Ddc	389	1901.5	0.204575	-2.2893	2.2671e-238	0		111	277	0.400722	-1.31933	1.73946e-17	0		2.1859e-07	1.88103e-06		0	0	1	0	0	0	0
ENSMUSG00000020189	Osbpl8	1253	1033	1.21297	0.278546	4.56656e-06	1.2912e-05		112	117	0.957265	-0.0630098	0.791597	0.889815		0.094953	0.196833		0	0	0	0	0	0	1
ENSMUSG00000020190	Mknk2	1628	870.5	1.87019	0.903184	1.86607e-52	0		511	523	0.977055	-0.0334877	0.732306	0.848251		4.99343e-18	0		0	1	0	0	0	0	0
ENSMUSG00000020198	Ap3d1	760	508.5	1.49459	0.579752	1.91569e-12	0		72	105	0.685714	-0.544321	0.0159199	0.0433521		1.46778e-06	1.12827e-05		0	1	0	0	0	0	0
ENSMUSG00000020205	Phlda1	252	142	1.77465	0.827533	3.27285e-08	1.02382e-07		48	55	0.872727	-0.196397	0.554601	0.704928		0.0015467	0.00653317		0	0	0	0	0	0	1
ENSMUSG00000020220	Vps13d	1911	1444.5	1.32295	0.403758	9.01896e-16	0		235	195	1.20513	0.269187	0.0598803	0.131833		0.379651	0.552089		0	0	0	0	0	0	1
ENSMUSG00000020224	Llph	134	71.5	1.87413	0.906218	1.86574e-05	4.93771e-05		62	21	2.95238	1.56188	7.50533e-06	3.92305e-05		0.126822	0.245021		1	0	0	0	0	0	0
ENSMUSG00000020225	Tmbim4	565	474.5	1.19073	0.251843	0.00575824	0.0105825		323	209	1.54545	0.628031	8.78277e-07	5.12513e-06		0.0179647	0.0522594		0	0	0	0	0	0	1
ENSMUSG00000020228	Helb	215	118.5	1.81435	0.85945	1.6683e-07	5.45453e-07		8	2	4	2	0.109375	0.213291		0.503648	0.66734		0	0	0	0	0	0	1
ENSMUSG00000020232	Hmg20b	220	115	1.91304	0.93587	1.0164e-08	3.51718e-08		31	18	1.72222	0.784271	0.0854331	0.175419		0.749684	0.869		0	0	0	0	0	0	1
ENSMUSG00000020238	Ncln	586	511	1.14677	0.197577	0.0254232	0.0409265		109	81	1.34568	0.428334	0.0498514	0.113594		0.344259	0.513741		0	0	0	0	0	1	0
ENSMUSG00000020246	Hcfc2	203	182.5	1.11233	0.153583	0.333514	0.406409		29	50	0.58	-0.785875	0.0238198	0.0608584		0.0131495	0.0404699		0	0	0	0	0	1	0
ENSMUSG00000020248	Nfyb	301	286.5	1.05061	0.0712283	0.591919	0.663039		63	90	0.7	-0.514573	0.035211	0.0853867		0.0292846	0.078343		0	0	0	0	0	1	0
ENSMUSG00000020250	Txnrd1	1966	937	2.09819	1.06914	6.77245e-83	0		939	633	1.48341	0.56892	1.19418e-14	0		1.04845e-07	8.85984e-07		0	0	1	0	0	0	0
ENSMUSG00000020255	D10Wsu102e	182	199	0.914573	-0.12883	0.412418	0.488062		205	280	0.732143	-0.449803	0.000762229	0.00286843		0.113483	0.225364		0	0	0	0	0	1	0
ENSMUSG00000020257	Wdr82	761	623	1.22151	0.288664	0.000228363	0.000527655		173	184	0.940217	-0.0889337	0.59669	0.742037		0.0278271	0.0753828		0	0	0	0	0	0	1
ENSMUSG00000020258	Glyctk	1221	716.5	1.70412	0.769025	1.4613e-30	0		2001	2112	0.947443	-0.0778887	0.0862972	0.17687		9.44302e-26	0		0	1	0	0	0	0	0
ENSMUSG00000020260	Pofut2	243	244	0.995902	-0.00592483	1	1		84	88	0.954545	-0.0671142	0.819147	0.910653		0.859283	0.939643		0	0	0	0	0	1	0
ENSMUSG00000020261	Slc36a1	306	340	0.9	-0.152003	0.194122	0.25175		164	135	1.21481	0.280736	0.105229	0.207		0.0358578	0.0916566		0	0	0	0	0	1	0
ENSMUSG00000020265	Sumo3	583	580	1.00517	0.00744298	0.953237	0.975942		151	180	0.838889	-0.253448	0.12367	0.235854		0.152236	0.281275		0	0	0	0	0	1	0
ENSMUSG00000020271	Fbxw11	436	394.5	1.1052	0.144303	0.165224	0.218143		87	100	0.87	-0.200913	0.380251	0.548818		0.145383	0.27173		0	0	0	0	0	1	0
ENSMUSG00000020277	Pfkl	403	375	1.07467	0.103889	0.333049	0.405931		124	176	0.704545	-0.505235	0.00316927	0.0104027		0.00221435	0.00889085		0	0	0	0	0	1	0
ENSMUSG00000020280	Pus10	302	249	1.21285	0.278403	0.0266513	0.0427682		56	65	0.861538	-0.215013	0.467207	0.632667		0.107188	0.21692		0	0	0	0	0	1	0
ENSMUSG00000020283	Pex13	784	815.5	0.961373	-0.0568312	0.438349	0.512424		122	188	0.648936	-0.623852	0.000211818	0.00087625		0.00188439	0.00775536		0	0	0	0	0	0	1
ENSMUSG00000020284	1810043G02Rik	83	97.5	0.851282	-0.232291	0.298039	0.367716		25	39	0.641026	-0.641546	0.103422	0.204445		0.38156	0.554118		0	0	0	0	0	1	0
ENSMUSG00000020287	Mpg	45	63.5	0.708661	-0.496832	0.0842216	0.120338		61	94	0.648936	-0.623852	0.00993267	0.028613		0.79919	0.901429		0	0	0	0	0	1	0
ENSMUSG00000020288	Ahsa2	250	197	1.26904	0.343732	0.0138226	0.0234938		115	128	0.898438	-0.15451	0.441483	0.610323		0.031471	0.0826206		0	0	0	0	0	1	0
ENSMUSG00000020289	Nprl3	142	174	0.816092	-0.293196	0.081015	0.116376		25	25	1	0	1	1		0.542963	0.702071		0	0	0	0	0	1	0
ENSMUSG00000020300	Cpeb4	753	607	1.24053	0.310953	8.30712e-05	0.000203643		63	71	0.887324	-0.172467	0.545534	0.697699		0.0690861	0.154414		0	0	0	0	0	0	1
ENSMUSG00000020307	Cdc34	299	355.5	0.841069	-0.249704	0.0285854	0.0455215		110	82	1.34146	0.423808	0.0510648	0.116021		0.005189	0.0185945		0	0	0	0	0	1	0
ENSMUSG00000020308	Tpgs1	160	110.5	1.44796	0.534026	0.00347129	0.00665085		20	17	1.17647	0.234465	0.742829	0.855508		0.595225	0.749032		0	0	0	0	0	1	0
ENSMUSG00000020311	Erlec1	227	171	1.32749	0.408696	0.00576712	0.0105953		62	52	1.19231	0.253757	0.399373	0.567379		0.66851	0.808304		0	0	0	0	0	1	0
ENSMUSG00000020315	Sptbn1	1879	1427.5	1.31629	0.396474	4.60863e-15	0		532	525	1.01333	0.0191088	0.853593	0.933032		0.000250647	0.00128547		0	0	0	0	0	0	1
ENSMUSG00000020321	Mdh1	7734	5176.5	1.49406	0.579238	8.718e-113	0		1147	651	1.7619	0.817136	7.14469e-32	0		0.00154947	0.00653962		1	0	0	0	0	0	0
ENSMUSG00000020326	Ccng1	919	395.5	2.32364	1.21639	3.04116e-48	0		251	166	1.51205	0.596504	3.67876e-05	0.000174667		0.000308909	0.0015545		1	0	0	0	0	0	0
ENSMUSG00000020328	Nudcd2	310	222	1.3964	0.481709	0.000156942	0.000370226		122	73	1.67123	0.740913	0.000553168	0.00212577		0.307482	0.471618		0	0	0	0	0	0	1
ENSMUSG00000020329	Polrmt	217	199.5	1.08772	0.121306	0.433356	0.507534		34	35	0.971429	-0.0418202	1	1		0.697887	0.830614		0	0	0	0	0	1	0
ENSMUSG00000020346	Mgat1	959	794.5	1.20705	0.271484	9.83512e-05	0.00023902		246	196	1.2551	0.327805	0.0196666	0.0518241		0.748361	0.868381		0	0	0	0	0	0	1
ENSMUSG00000020349	Ppp2ca	1954	1565.5	1.24816	0.319807	6.60655e-11	0		361	323	1.11765	0.160465	0.157097	0.282734		0.193034	0.336852		0	0	0	0	0	0	1
ENSMUSG00000020357	Flt4	506	296	1.70946	0.77354	1.15291e-13	0		133	141	0.943262	-0.0842689	0.672456	0.80426		3.39951e-05	0.000209741		0	1	0	0	0	0	0
ENSMUSG00000020358	Hnrnpab	675	527	1.28083	0.357085	2.18583e-05	5.74667e-05		189	145	1.30345	0.382333	0.0184962	0.0492616		0.900915	0.961774		0	0	0	0	0	0	1
ENSMUSG00000020359	Phykpl	195	152	1.28289	0.359403	0.0240143	0.0388484		163	103	1.58252	0.662228	0.000281813	0.00114309		0.215702	0.365682		0	0	0	0	0	1	0
ENSMUSG00000020361	Hspa4	2030	1662	1.22142	0.288559	1.49567e-09	0		230	232	0.991379	-0.0124909	0.962899	1		0.0373878	0.094792		0	0	0	0	0	0	1
ENSMUSG00000020362	Cnot6	451	295	1.52881	0.612412	1.23336e-08	3.51718e-08		16	14	1.14286	0.192645	0.855536	0.934429		0.45153	0.620798		0	0	0	0	0	0	1
ENSMUSG00000020366	Mapk9	631	529	1.19282	0.254372	0.00300597	0.00580673		29	42	0.690476	-0.534336	0.153913	0.278429		0.0276833	0.0750946		0	0	0	0	0	1	0
ENSMUSG00000020368	Canx	6267	4839.5	1.29497	0.372917	7.99653e-42	0		1239	1042	1.18906	0.249821	4.02134e-05	0.000189783		0.0673086	0.151483		1	0	0	0	0	0	0
ENSMUSG00000020375	Rufy1	203	172	1.18023	0.239071	0.121219	0.16616		17	25	0.68	-0.556393	0.279956	0.442053		0.104375	0.212144		0	0	0	0	0	1	0
ENSMUSG00000020376	Rnf130	827	863	0.958285	-0.0614732	0.394563	0.469822		148	160	0.925	-0.112475	0.530869	0.686907		0.804316	0.90339		0	0	0	0	0	1	0
ENSMUSG00000020385	Clk4	325	365	0.890411	-0.167457	0.137565	0.185807		85	121	0.702479	-0.509472	0.0145458	0.039978		0.15169	0.280634		0	0	0	0	0	1	0
ENSMUSG00000020386	Sar1b	2441	2294.5	1.06385	0.0892925	0.0351075	0.0548531		715	988	0.723684	-0.466568	3.97591e-11	0		1.35399e-11	0		0	0	0	0	1	0	0
ENSMUSG00000020392	Cdkn2aipnl	174	166.5	1.04505	0.0635651	0.745297	0.802748		86	72	1.19444	0.25634	0.301016	0.467168		0.501932	0.665536		0	0	0	0	0	1	0
ENSMUSG00000020397	Med7	152	170.5	0.891496	-0.1657	0.316563	0.388443		42	45	0.933333	-0.0995357	0.830373	0.917635		0.903934	0.962805		0	0	0	0	0	1	0
ENSMUSG00000020402	Vdac1	1262	1246.5	1.01243	0.017829	0.77987	0.833292		496	520	0.953846	-0.0681715	0.470574	0.635749		0.434865	0.606483		0	0	0	0	0	1	0
ENSMUSG00000020409	Slu7	325	297.5	1.09244	0.12755	0.29756	0.367448		175	158	1.10759	0.14743	0.380626	0.549219		0.945842	0.98873		0	0	0	0	0	1	0
ENSMUSG00000020412	Ascc2	302	208	1.45192	0.537965	3.64378e-05	9.34823e-05		59	42	1.40476	0.490326	0.110918	0.215702		0.912009	0.966829		0	0	0	0	0	0	1
ENSMUSG00000020415	Pttg1	324	12.5	25.92	4.69599	6.8346e-79	0		452	10	45.2	5.49825	1.90067e-119	0		0.275321	0.4365		1	0	0	0	0	0	0
ENSMUSG00000020422	Tns3	634	458.5	1.38277	0.467561	1.33567e-07	4.20224e-07		158	173	0.913295	-0.130847	0.441638	0.610323		0.0010177	0.00451188		0	0	0	0	0	0	1
ENSMUSG00000020423	Btg2	224	62	3.6129	1.85316	1.09444e-22	0		33	21	1.57143	0.652077	0.133674	0.25017		0.00949078	0.0308642		0	0	0	0	0	0	1
ENSMUSG00000020427	Igfbp3	185	432.5	0.427746	-1.22517	7.13159e-24	0		73	84	0.869048	-0.202493	0.424912	0.594841		0.000138192	0.000756281		0	1	0	0	0	0	0
ENSMUSG00000020429	Igfbp1	470	427.5	1.09942	0.136736	0.171219	0.225265		104	134	0.776119	-0.365649	0.0599088	0.131833		0.0195989	0.0562856		0	0	0	0	0	1	0
ENSMUSG00000020430	Pes1	116	68	1.70588	0.770518	0.000496617	0.00110097		142	105	1.35238	0.435502	0.0217945	0.056453		0.274738	0.436342		0	0	0	0	0	1	0
ENSMUSG00000020432	Tcn2	1131	1174	0.963373	-0.0538335	0.381681	0.456704		424	300	1.41333	0.499102	4.60906e-06	2.47716e-05		9.09039e-06	6.24424e-05		0	0	0	0	1	0	0
ENSMUSG00000020444	Guk1	518	419.5	1.2348	0.304281	0.0015259	0.00311091		152	200	0.76	-0.395929	0.0121329	0.0341297		0.000132756	0.000730115		0	0	0	0	0	0	1
ENSMUSG00000020448	Rnf185	383	325.5	1.17665	0.234687	0.0353809	0.0552495		66	47	1.40426	0.489805	0.0899543	0.183297		0.416434	0.588712		0	0	0	0	0	1	0
ENSMUSG00000020455	Trim11	222	311.5	0.712681	-0.488672	0.000113477	0.00027273		28	38	0.736842	-0.440573	0.267812	0.426467		0.895508	0.959826		0	0	0	0	0	0	1
ENSMUSG00000020456	Ogdh	2061	1509.5	1.36535	0.449274	2.91753e-20	0		273	294	0.928571	-0.106915	0.400973	0.568501		2.19368e-05	0.000140426		0	1	0	0	0	0	0
ENSMUSG00000020457	Drg1	682	587.5	1.16085	0.215183	0.00903731	0.0159627		265	280	0.946429	-0.0794345	0.548749	0.70016		0.0514163	0.123198		0	0	0	0	0	1	0
ENSMUSG00000020458	Rtn4	675	555	1.21622	0.2824	0.000685015	0.00147848		149	129	1.15504	0.207941	0.254434	0.408402		0.738823	0.862907		0	0	0	0	0	1	0
ENSMUSG00000020459	Mtif2	421	472.5	0.891005	-0.166494	0.0880083	0.125082		136	103	1.32039	0.400962	0.0382383	0.0913498		0.00865828	0.0287613		0	0	0	0	0	1	0
ENSMUSG00000020463	Ppp4r3b	821	710	1.15634	0.209563	0.00491818	0.00916119		112	146	0.767123	-0.38247	0.0397211	0.0941722		0.00243844	0.00970203		0	0	0	0	0	1	0
ENSMUSG00000020464	Pnpt1	386	284.5	1.35677	0.440172	0.000110103	0.000265059		69	65	1.06154	0.0861566	0.795629	0.892742		0.214642	0.364607		0	0	0	0	0	0	1
ENSMUSG00000020471	Pold2	159	98	1.62245	0.698173	0.000170729	0.000400742		22	28	0.785714	-0.347923	0.479888	0.644353		0.0270958	0.0736787		0	0	0	0	0	0	1
ENSMUSG00000020472	Zkscan17	197	122.5	1.60816	0.685414	4.17132e-05	0.000106036		28	56	0.5	-1	0.00298532	0.00986804		3.89042e-06	2.79861e-05		0	1	0	0	0	0	0
ENSMUSG00000020476	Dbnl	256	230	1.11304	0.15451	0.256762	0.323234		114	104	1.09615	0.13245	0.542253	0.69459		0.93511	0.982066		0	0	0	0	0	1	0
ENSMUSG00000020477	Mrps24	591	558	1.05914	0.082893	0.345154	0.4186		320	320	1	0	1	1		0.587402	0.742134		0	0	0	0	0	1	0
ENSMUSG00000020482	Ccdc117	338	386	0.875648	-0.191578	0.0806106	0.115884		53	47	1.12766	0.173332	0.617299	0.761958		0.241948	0.398012		0	0	0	0	0	1	0
ENSMUSG00000020484	Xbp1	4034	3780	1.0672	0.0938248	0.00420561	0.00794158		1483	1485	0.998653	-0.00194433	0.985356	1		0.125724	0.243317		0	0	0	0	0	1	0
ENSMUSG00000020496	Rnf187	1093	813	1.3444	0.426966	1.5352e-10	0		92	75	1.22667	0.294743	0.215552	0.360492		0.569434	0.726627		0	0	0	0	0	0	1
ENSMUSG00000020516	Rps6kb1	472	418	1.12919	0.175284	0.0755809	0.109295		55	58	0.948276	-0.0766213	0.85087	0.930598		0.423948	0.595835		0	0	0	0	0	1	0
ENSMUSG00000020519	Sap30l	230	183	1.25683	0.32979	0.023488	0.0380935		44	48	0.916667	-0.125531	0.754652	0.862549		0.202984	0.349874		0	0	0	0	0	1	0
ENSMUSG00000020521	Rnft1	457	491.5	0.929807	-0.104997	0.26972	0.33781		76	79	0.962025	-0.0558532	0.872441	0.947193		0.862623	0.941571		0	0	0	0	0	1	0
ENSMUSG00000020523	Fam114a2	515	329	1.56535	0.646485	1.62373e-10	0		402	325	1.23692	0.306756	0.00478837	0.0149996		0.0239112	0.0664646		0	0	0	0	0	0	1
ENSMUSG00000020528	Prpsap2	43	48	0.895833	-0.158698	0.675222	0.738676		16	33	0.484848	-1.04439	0.0212941	0.0553096		0.108678	0.218328		0	0	0	0	0	1	0
ENSMUSG00000020530	Ggnbp2	715	783.5	0.912572	-0.13199	0.078996	0.113795		91	86	1.05814	0.0815299	0.763774	0.869485		0.381742	0.55424		0	0	0	0	0	1	0
ENSMUSG00000020532	Acaca	1501	677	2.21713	1.1487	2.61693e-71	0		305	437	0.697941	-0.518824	1.42662e-06	8.07749e-06		2.23453e-40	0		0	0	0	1	0	0	0
ENSMUSG00000020534	Shmt1	3381	3732	0.905949	-0.142499	3.3142e-05	8.54448e-05		847	1145	0.739738	-0.434914	2.61814e-11	0		7.33084e-05	0.00042476		0	0	1	0	0	0	0
ENSMUSG00000020537	Drg2	228	233.5	0.976445	-0.0343887	0.816087	0.86591		113	159	0.710692	-0.492704	0.00625766	0.0190506		0.0463097	0.113032		0	0	0	0	0	1	0
ENSMUSG00000020538	Srebf1	3223	1876	1.71802	0.780744	3.54226e-80	0		698	864	0.80787	-0.307804	2.93375e-05	0.000142791		3.70547e-38	0		0	0	0	1	0	0	0
ENSMUSG00000020541	Tom1l1	244	290	0.841379	-0.249172	0.0513922	0.0775219		125	128	0.976562	-0.0342157	0.899971	0.964794		0.358886	0.52939		0	0	0	0	0	1	0
ENSMUSG00000020547	Bzw2	109	149	0.731544	-0.450984	0.0150197	0.0253135		19	40	0.475	-1.074	0.0086415	0.025295		0.186068	0.327849		0	0	0	0	0	1	0
ENSMUSG00000020549	Elac2	306	238.5	1.28302	0.359542	0.00465236	0.00870579		164	161	1.01863	0.0266351	0.911686	0.971816		0.105784	0.214466		0	0	0	0	0	1	0
ENSMUSG00000020553	Pctp	1335	897.5	1.48747	0.572856	2.12269e-20	0		492	284	1.73239	0.792767	7.70377e-14	0		0.0802473	0.173243		1	0	0	0	0	0	0
ENSMUSG00000020570	Sypl	421	330	1.27576	0.351354	0.00100998	0.00212209		135	114	1.18421	0.243926	0.204904	0.345975		0.658873	0.799228		0	0	0	0	0	1	0
ENSMUSG00000020572	Nampt	1224	862.5	1.41913	0.505007	2.79559e-15	0		241	323	0.74613	-0.422501	0.000635217	0.00241633		1.95066e-11	0		0	1	0	0	0	0	0
ENSMUSG00000020576	Nbas	616	587.5	1.04851	0.0683415	0.436507	0.510694		263	258	1.01938	0.0276917	0.86091	0.938113		0.833839	0.924005		0	0	0	0	0	1	0
ENSMUSG00000020580	Rock2	409	381.5	1.07208	0.100418	0.355258	0.429743		103	93	1.10753	0.147342	0.520422	0.679168		0.873214	0.947301		0	0	0	0	0	1	0
ENSMUSG00000020590	Snx13	618	549	1.12568	0.170801	0.0464838	0.0709159		72	81	0.888889	-0.169925	0.517921	0.677318		0.196557	0.341516		0	0	0	0	0	1	0
ENSMUSG00000020593	Lpin1	2156	578	3.7301	1.89922	1.43858e-212	0		1089	791	1.37674	0.461254	6.70226e-12	0		3.0847e-52	0		0	0	1	0	0	0	0
ENSMUSG00000020604	Arsg	618	940.5	0.657097	-0.605821	2.74187e-16	0		500	895	0.558659	-0.83996	2.39225e-26	0		0.0333896	0.0865668		1	0	0	0	0	0	0
ENSMUSG00000020608	Smc6	300	341	0.879765	-0.184809	0.114058	0.157641		67	84	0.797619	-0.326228	0.192726	0.330169		0.650293	0.792079		0	0	0	0	0	1	0
ENSMUSG00000020609	Apob	166644	165644	1.00604	0.00868343	0.0830887	0.11884		57528	59024	0.974654	-0.0370374	1.19159e-05	6.08547e-05		3.26013e-06	2.37575e-05		0	0	0	0	1	0	0
ENSMUSG00000020610	Amz2	203	198.5	1.02267	0.0323407	0.881083	0.920479		100	173	0.578035	-0.790772	1.17492e-05	6.00959e-05		0.000381468	0.00188756		0	0	0	0	0	0	1
ENSMUSG00000020611	Gna13	640	477	1.34172	0.424083	1.20163e-06	3.57335e-06		158	155	1.01935	0.0276563	0.910017	0.971122		0.033671	0.0871758		0	0	0	0	0	0	1
ENSMUSG00000020612	Prkar1a	930	1435	0.648084	-0.625748	2.3972e-25	0		547	886	0.617381	-0.695766	2.95094e-19	0		0.492341	0.656302		1	0	0	0	0	0	0
ENSMUSG00000020614	Fam20a	197	165.5	1.19033	0.251364	0.115227	0.159148		41	34	1.20588	0.270089	0.488683	0.651964		1	1		0	0	0	0	0	1	0
ENSMUSG00000020620	Abca8b	712	420	1.69524	0.761488	3.40091e-18	0		349	426	0.819249	-0.287626	0.006297	0.0191393		1.69718e-14	0		0	1	0	0	0	0	0
ENSMUSG00000020621	Rdh14	261	164	1.59146	0.670354	2.92627e-06	8.39208e-06		99	122	0.811475	-0.301381	0.138728	0.256785		6.09745e-05	0.000357682		0	1	0	0	0	0	0
ENSMUSG00000020628	Trappc12	349	430	0.811628	-0.30111	0.00412399	0.00780578		33	61	0.540984	-0.886343	0.00507844	0.0158027		0.0787863	0.171008		0	0	0	0	0	1	0
ENSMUSG00000020629	Adi1	1021	661.5	1.54346	0.62617	1.96064e-18	0		1541	1296	1.18904	0.249801	4.5683e-06	2.46037e-05		3.17097e-05	0.000197314		0	0	1	0	0	0	0
ENSMUSG00000020634	Ubxn2a	319	217	1.47005	0.555861	1.21474e-05	3.27666e-05		183	90	2.03333	1.02385	1.89514e-08	1.3573e-07		0.0388077	0.0978628		1	0	0	0	0	0	0
ENSMUSG00000020640	Itsn2	414	421.5	0.982206	-0.0259019	0.80872	0.859922		82	58	1.41379	0.499571	0.0515236	0.116837		0.0549187	0.129821		0	0	0	0	0	1	0
ENSMUSG00000020650	Bcap29	90	90.5	0.994475	-0.00799279	1	1		60	45	1.33333	0.415037	0.171565	0.302199		0.269413	0.430112		0	0	0	0	0	1	0
ENSMUSG00000020664	Dld	1098	1138.5	0.964427	-0.0522562	0.397714	0.472873		687	915	0.75082	-0.413462	1.3413e-08	6.90307e-08		0.000141118	0.000769323		0	0	0	0	1	0	0
ENSMUSG00000020671	Rab10	844	879	0.960182	-0.0586202	0.412738	0.488062		265	309	0.857605	-0.221614	0.0725956	0.154238		0.247441	0.404329		0	0	0	0	0	1	0
ENSMUSG00000020677	Ddx52	253	287	0.881533	-0.181913	0.155516	0.20673		136	125	1.088	0.121679	0.536008	0.690084		0.174862	0.313503		0	0	0	0	0	1	0
ENSMUSG00000020687	Cdc27	483	476.5	1.01364	0.019547	0.871809	0.912992		93	132	0.704545	-0.505235	0.0111339	0.0316521		0.0175977	0.0514577		0	0	0	0	0	1	0
ENSMUSG00000020691	Mettl2	129	162.5	0.793846	-0.333069	0.0532746	0.0800612		95	142	0.669014	-0.579892	0.0027313	0.00907637		0.331803	0.50006		0	0	0	0	0	1	0
ENSMUSG00000020696	Rffl	222	185	1.2	0.263034	0.0742203	0.10766		25	9	2.77778	1.47393	0.00904119	0.026369		0.0465064	0.1134		0	0	0	0	0	1	0
ENSMUSG00000020697	Lig3	273	205.5	1.32847	0.409763	0.00252865	0.00495781		150	84	1.78571	0.836501	1.90503e-05	9.52669e-05		0.0743683	0.163756		0	0	0	0	0	0	1
ENSMUSG00000020700	Map3k3	272	232	1.17241	0.229482	0.0822499	0.11785		54	38	1.42105	0.50696	0.11737	0.225675		0.426922	0.598968		0	0	0	0	0	1	0
ENSMUSG00000020705	Ddx42	305	327.5	0.931298	-0.102686	0.381904	0.456873		27	24	1.125	0.169925	0.779768	0.880919		0.561591	0.719215		0	0	0	0	0	1	0
ENSMUSG00000020706	Ftsj3	621	402	1.54478	0.627398	7.8374e-12	0		123	71	1.73239	0.792767	0.000231771	0.00095178		0.520689	0.683161		1	0	0	0	0	0	0
ENSMUSG00000020707	Rnf135	152	177.5	0.856338	-0.223748	0.168662	0.222161		19	24	0.791667	-0.337035	0.542384	0.69459		0.871632	0.946941		0	0	0	0	0	1	0
ENSMUSG00000020708	Psmc5	652	323	2.01858	1.01334	2.77022e-26	0		131	94	1.39362	0.478834	0.0162049	0.0440429		0.0160054	0.0476184		0	0	0	0	0	0	1
ENSMUSG00000020709	Adap2	443	319	1.38871	0.47375	8.00332e-06	2.19961e-05		158	207	0.763285	-0.389706	0.0118864	0.0334866		3.13701e-06	2.29722e-05		0	1	0	0	0	0	0
ENSMUSG00000020715	Ern1	673	549	1.22587	0.2938	0.000429376	0.000958699		381	366	1.04098	0.0579473	0.608517	0.753581		0.0849309	0.181029		0	0	0	0	0	0	1
ENSMUSG00000020716	Nf1	609	555.5	1.09631	0.132655	0.127599	0.173689		53	77	0.688312	-0.538866	0.0432551	0.101468		0.0159192	0.0474121		0	0	0	0	0	1	0
ENSMUSG00000020717	Pecam1	365	303.5	1.20264	0.2662	0.0202867	0.0333214		24	23	1.04348	0.0614005	1	1		0.652666	0.794268		0	0	0	0	0	1	0
ENSMUSG00000020718	Polg2	100	56.5	1.76991	0.823677	0.000749883	0.00160554		45	54	0.833333	-0.263034	0.421523	0.591394		0.00427147	0.0157997		0	0	0	0	0	1	0
ENSMUSG00000020719	Ddx5	2270	2405.5	0.943671	-0.0836445	0.0483446	0.0733978		360	398	0.904523	-0.144772	0.178942	0.312649		0.610603	0.76018		0	0	0	0	0	1	0
ENSMUSG00000020720	Psmd12	756	626.5	1.2067	0.271072	0.000572833	0.00125559		179	232	0.771552	-0.374165	0.010232	0.029385		8.066e-05	0.000463054		0	0	0	0	0	0	1
ENSMUSG00000020733	Slc9a3r1	1874	1304	1.43712	0.523177	4.48757e-24	0		487	481	1.01247	0.0178849	0.872336	0.947193		2.43586e-06	1.82546e-05		0	1	0	0	0	0	0
ENSMUSG00000020741	Cluh	2685	2110.5	1.27221	0.347337	1.19367e-16	0		629	532	1.18233	0.241634	0.00481961	0.0150807		0.263268	0.423547		0	0	0	0	0	0	1
ENSMUSG00000020745	Pafah1b1	1136	1010	1.12475	0.169608	0.00695504	0.0126091		128	126	1.01587	0.0227201	0.949986	0.996573		0.465039	0.633182		0	0	0	0	0	1	0
ENSMUSG00000020747	Tmem94	298	373	0.798928	-0.323863	0.00424591	0.00800962		68	101	0.673267	-0.570749	0.0135964	0.0376813		0.34087	0.509322		0	0	0	0	0	1	0
ENSMUSG00000020755	Sap30bp	265	209.5	1.26492	0.339042	0.0131407	0.0224364		50	88	0.568182	-0.815575	0.00153985	0.00541788		6.67087e-05	0.000388923		0	0	0	0	0	0	1
ENSMUSG00000020766	Galk1	563	561.5	1.00267	0.0038489	1	1		92	275	0.334545	-1.57973	2.6688e-22	0		1.84307e-17	0		0	0	0	0	1	0	0
ENSMUSG00000020775	Mrpl38	640	414.5	1.54403	0.6267	4.44763e-12	0		93	58	1.60345	0.681178	0.00548247	0.0169196		0.858987	0.939643		0	0	0	0	0	0	1
ENSMUSG00000020777	Acox1	37537	17536.5	2.14051	1.09795	0	0		7595	9463	0.8026	-0.317248	1.91889e-46	0		0	0		0	0	0	1	0	0	0
ENSMUSG00000020780	Srp68	339	288.5	1.17504	0.232714	0.0504597	0.0762378		136	130	1.04615	0.065095	0.759238	0.865897		0.463456	0.631692		0	0	0	0	0	1	0
ENSMUSG00000020782	Llgl2	262	241.5	1.08489	0.117544	0.397393	0.472591		49	58	0.844828	-0.243271	0.43944	0.608788		0.287041	0.447587		0	0	0	0	0	1	0
ENSMUSG00000020792	Exoc7	279	202.5	1.37778	0.462343	0.00062045	0.00135131		134	123	1.08943	0.123575	0.532852	0.687518		0.13931	0.263035		0	0	0	0	0	1	0
ENSMUSG00000020812	1810032O08Rik	14	18	0.777778	-0.36257	0.596615	0.667502		6	8	0.75	-0.415037	0.790527	0.889323		1	1		0	0	0	0	0	1	0
ENSMUSG00000020829	Slc46a1	508	306	1.66013	0.731297	1.43203e-12	0		182	100	1.82	0.863938	1.19657e-06	6.86796e-06		0.567168	0.724378		1	0	0	0	0	0	0
ENSMUSG00000020832	Eral1	211	260	0.811538	-0.301269	0.0268803	0.0430743		139	133	1.04511	0.0636586	0.761825	0.867617		0.109154	0.218884		0	0	0	0	0	1	0
ENSMUSG00000020841	Cpd	885	790	1.12025	0.163825	0.0216031	0.035301		102	136	0.75	-0.415037	0.0322123	0.079242		0.00443151	0.0162494		0	0	0	0	0	1	0
ENSMUSG00000020843	Timm22	179	226.5	0.790287	-0.339551	0.0195588	0.0322222		108	135	0.8	-0.321928	0.0951329	0.191217		1	1		0	0	0	0	0	1	0
ENSMUSG00000020849	Ywhae	829	625.5	1.32534	0.406362	1.13344e-07	3.58248e-07		157	164	0.957317	-0.0629313	0.737769	0.851772		0.00915093	0.0300895		0	0	0	0	0	0	1
ENSMUSG00000020850	Prpf8	3125	3957.5	0.78964	-0.340733	4.2821e-23	0		615	1226	0.501631	-0.995301	1.04002e-46	0		5.93369e-17	0		0	0	1	0	0	0	0
ENSMUSG00000020857	Nme2	33	30.5	1.08197	0.113657	0.900653	0.934853		255	203	1.25616	0.329018	0.017074	0.046049		0.685647	0.820909		0	0	0	0	0	1	0
ENSMUSG00000020859	Spag9	1258	1012.5	1.24247	0.31321	2.97711e-07	9.37458e-07		355	280	1.26786	0.342392	0.00328686	0.0107573		0.85664	0.939283		0	0	0	0	0	0	1
ENSMUSG00000020864	Ankrd40	524	447.5	1.17095	0.227679	0.0161011	0.0269597		183	129	1.4186	0.504473	0.00263827	0.00881408		0.150425	0.278843		0	0	0	0	0	1	0
ENSMUSG00000020865	Abcc3	2675	1002.5	2.66833	1.41594	2.56925e-173	0		656	744	0.88172	-0.181607	0.0200301	0.0525604		2.45964e-65	0		0	1	0	0	0	0	0
ENSMUSG00000020869	Lrrc59	848	749.5	1.13142	0.178136	0.0152185	0.0256114		143	157	0.910828	-0.134749	0.452976	0.620716		0.0892381	0.188105		0	0	0	0	0	1	0
ENSMUSG00000020873	Slc35b1	839	707.5	1.18587	0.245941	0.000943093	0.0019927		126	91	1.38462	0.469485	0.0207812	0.0542528		0.308295	0.472093		0	0	0	0	0	1	0
ENSMUSG00000020876	Snx11	74	109.5	0.675799	-0.565334	0.00968356	0.0170294		8	8	1	0	1	1		0.442969	0.61247		0	0	0	0	0	1	0
ENSMUSG00000020877	Scrn2	412	343	1.20117	0.264436	0.0132798	0.0226601		241	219	1.10046	0.138102	0.32752	0.495996		0.476847	0.643198		0	0	0	0	0	1	0
ENSMUSG00000020883	Fbxl20	610	316.5	1.92733	0.946604	3.9684e-22	0		45	52	0.865385	-0.208587	0.54261	0.69459		0.000217189	0.00113455		0	0	0	0	0	0	1
ENSMUSG00000020889	Nr1d1	203	141	1.43972	0.525785	0.000977895	0.00205853		54	49	1.10204	0.140178	0.693686	0.81903		0.256675	0.415087		0	0	0	0	0	1	0
ENSMUSG00000020893	Per1	190	146	1.30137	0.380031	0.0188504	0.0311007		19	28	0.678571	-0.559427	0.24296	0.395742		0.0424967	0.105047		0	0	0	0	0	1	0
ENSMUSG00000020910	Adprm	176	377	0.466844	-1.09899	7.90902e-18	0		74	144	0.513889	-0.960472	2.45396e-06	1.3487e-05		0.6084	0.758949		1	0	0	0	0	0	0
ENSMUSG00000020917	Acly	4524	2241.5	2.01829	1.01313	1.44178e-172	0		822	880	0.934091	-0.0983651	0.167063	0.296694		2.01244e-44	0		0	1	0	0	0	0	0
ENSMUSG00000020919	Stat5b	535	548	0.976277	-0.034637	0.715397	0.774245		196	132	1.48485	0.570316	0.000485673	0.00189354		0.00103745	0.00459221		0	0	0	0	0	1	0
ENSMUSG00000020923	Ubtf	391	365.5	1.06977	0.0972972	0.38306	0.457964		97	113	0.858407	-0.220266	0.30061	0.466805		0.184781	0.326478		0	0	0	0	0	1	0
ENSMUSG00000020925	Ccdc43	107	138.5	0.772563	-0.372275	0.0478788	0.0727288		13	11	1.18182	0.241008	0.83882	0.921539		0.391142	0.563669		0	0	0	0	0	1	0
ENSMUSG00000020929	Eftud2	235	241	0.975104	-0.0363724	0.818763	0.868095		39	21	1.85714	0.893085	0.0273401	0.0685758		0.0278432	0.0753828		0	0	0	0	0	1	0
ENSMUSG00000020936	Nmt1	763	705	1.08227	0.11406	0.136806	0.184871		157	139	1.1295	0.17568	0.323105	0.491246		0.750167	0.869106		0	0	0	0	0	1	0
ENSMUSG00000020946	Gosr2	1000	963.5	1.03788	0.0536434	0.429673	0.504375		269	331	0.812689	-0.299225	0.0126983	0.035472		0.010263	0.0329377		0	0	0	0	0	1	0
ENSMUSG00000020949	Fkbp3	86	120	0.716667	-0.480626	0.0212654	0.0347895		65	57	1.14035	0.189478	0.526416	0.68303		0.0513425	0.123178		0	0	0	0	0	1	0
ENSMUSG00000020952	Scfd1	590	598	0.986622	-0.0194305	0.839075	0.88646		256	228	1.12281	0.16711	0.21968	0.36609		0.235863	0.39109		0	0	0	0	0	1	0
ENSMUSG00000020955	Ap4s1	121	82	1.47561	0.561311	0.00749853	0.0135074		23	10	2.3	1.20163	0.035082	0.0852209		0.33725	0.505831		0	0	0	0	0	1	0
ENSMUSG00000020956	Dtd2	148	84.5	1.75148	0.808574	4.41023e-05	0.000111909		44	49	0.897959	-0.155278	0.678532	0.807578		0.00858255	0.0286051		0	0	0	0	0	0	1
ENSMUSG00000020962	Gtf2a1	295	238.5	1.2369	0.306726	0.0172272	0.0287172		228	77	2.96104	1.5661	1.68215e-18	0		2.32487e-08	1.87846e-07		0	0	0	0	1	0	0
ENSMUSG00000020964	Sel1l	2676	2253	1.18775	0.248231	1.80565e-09	0		1104	917	1.20393	0.267747	3.47034e-05	0.000166147		0.811396	0.908441		1	0	0	0	0	0	0
ENSMUSG00000020978	Klhdc2	627	619	1.01292	0.018526	0.842815	0.889243		152	273	0.556777	-0.84483	4.64231e-09	0		2.06278e-07	1.80651e-06		0	0	0	0	1	0	0
ENSMUSG00000020982	Nemf	294	282.5	1.04071	0.0575653	0.677223	0.740187		105	88	1.19318	0.254814	0.249377	0.403043		0.453998	0.623278		0	0	0	0	0	1	0
ENSMUSG00000020986	Sec23a	1969	1583	1.24384	0.314802	1.0058e-10	0		962	891	1.07969	0.110611	0.103892	0.205159		0.0144969	0.0437786		0	0	0	0	0	0	1
ENSMUSG00000020988	L2hgdh	476	473.5	1.00528	0.00759715	0.97412	0.991043		649	663	0.978884	-0.0307904	0.719683	0.839938		0.765742	0.879559		0	0	0	0	0	1	0
ENSMUSG00000020993	Trappc6b	106	70	1.51429	0.598637	0.00815045	0.0145792		64	85	0.752941	-0.409391	0.101003	0.200721		0.00256854	0.0101337		0	0	0	0	0	1	0
ENSMUSG00000020994	Pnn	140	181	0.773481	-0.370563	0.0254237	0.0409265		38	38	1	0	1	1		0.369419	0.540112		0	0	0	0	0	1	0
ENSMUSG00000021000	Mia2	1858	1230	1.51057	0.595092	1.01937e-29	0		2981	2557	1.16582	0.221344	1.29433e-08	6.90307e-08		1.33186e-08	9.60068e-08		0	0	1	0	0	0	0
ENSMUSG00000021012	Zc3h14	363	309.5	1.17286	0.23003	0.0449414	0.0687863		225	314	0.716561	-0.48084	0.000145669	0.000616659		2.44638e-05	0.00015462		0	0	0	0	1	0	0
ENSMUSG00000021018	Polr2h	64	46.5	1.37634	0.460841	0.128475	0.174577		79	68	1.16176	0.216318	0.40958	0.578098		0.526518	0.688082		0	0	0	0	0	1	0
ENSMUSG00000021023	1110008L16Rik	221	273	0.809524	-0.304855	0.0216613	0.0353858		34	45	0.755556	-0.40439	0.260426	0.416726		0.80832	0.906259		0	0	0	0	0	1	0
ENSMUSG00000021024	Psma6	929	631.5	1.4711	0.556896	5.72557e-14	0		144	135	1.06667	0.0931094	0.632055	0.772695		0.0147289	0.0443839		0	0	0	0	0	0	1
ENSMUSG00000021025	Nfkbia	373	335.5	1.11177	0.152863	0.176331	0.231126		91	88	1.03409	0.048363	0.881223	0.951769		0.676425	0.81412		0	0	0	0	0	1	0
ENSMUSG00000021033	Gstz1	9108	8501	1.0714	0.0995017	4.9438e-06	1.38877e-05		5214	6048	0.862103	-0.214068	4.06391e-15	0		2.43609e-19	0		0	0	0	1	0	0	0
ENSMUSG00000021036	Sptlc2	333	348	0.956897	-0.0635651	0.591658	0.662879		35	25	1.4	0.485427	0.245061	0.398357		0.179057	0.319093		0	0	0	0	0	1	0
ENSMUSG00000021038	Vipas39	232	194.5	1.1928	0.254355	0.0813589	0.116781		53	62	0.854839	-0.226276	0.455814	0.622937		0.115573	0.228386		0	0	0	0	0	1	0
ENSMUSG00000021039	Snw1	168	213.5	0.786885	-0.345775	0.0211906	0.0346773		110	171	0.643275	-0.636493	0.00032809	0.00131189		0.232439	0.387418		0	0	0	0	0	1	0
ENSMUSG00000021044	Adck1	223	151	1.47682	0.562495	0.000231715	0.000535199		18	21	0.857143	-0.222392	0.749259	0.859125		0.124673	0.241699		0	0	0	0	0	0	1
ENSMUSG00000021048	Mthfd1	2799	2535.5	1.10392	0.142641	0.000333623	0.000753556		944	1229	0.768104	-0.380626	1.05478e-09	0		1.42401e-12	0		0	0	0	1	0	0	0
ENSMUSG00000021054	Sgpp1	929	753.5	1.23291	0.302071	2.18631e-05	5.74667e-05		44	33	1.33333	0.415037	0.254305	0.408402		0.814916	0.911081		0	0	0	0	0	0	1
ENSMUSG00000021069	Pygl	5380	3884	1.38517	0.470063	1.23132e-54	0		2735	2293	1.19276	0.254304	4.87157e-10	0		2.37885e-05	0.000150724		0	0	1	0	0	0	0
ENSMUSG00000021072	Tmx1	498	380	1.31053	0.390146	7.68354e-05	0.000189359		107	82	1.30488	0.383915	0.0805811	0.167459		1	1		0	0	0	0	0	0	1
ENSMUSG00000021076	Actr10	434	479.5	0.905109	-0.143836	0.136584	0.184659		146	239	0.610879	-0.711042	2.47106e-06	1.35838e-05		0.0018102	0.00749388		0	0	0	0	0	0	1
ENSMUSG00000021079	Timm9	335	292.5	1.1453	0.195724	0.101747	0.14238		265	228	1.16228	0.216959	0.104845	0.206352		0.951887	0.99246		0	0	0	0	0	1	0
ENSMUSG00000021091	Serpina3n	4121	5578	0.738795	-0.436753	1.2242e-49	0		2487	4080	0.609559	-0.714163	9.1434e-87	0		3.86152e-09	0		0	0	1	0	0	0	0
ENSMUSG00000021094	Dhrs7	369	164.5	2.24316	1.16553	5.84392e-19	0		82	44	1.86364	0.89812	0.000905277	0.00336179		0.394234	0.566818		0	0	0	0	0	0	1
ENSMUSG00000021096	Ppm1a	1321	1065	1.24038	0.310777	1.73948e-07	5.45453e-07		163	183	0.89071	-0.166972	0.307038	0.473858		0.00461326	0.016788		0	0	0	0	0	0	1
ENSMUSG00000021097	Clmn	1190	1354	0.878877	-0.186266	0.00122632	0.00254718		936	1199	0.780651	-0.357251	1.3693e-08	6.90307e-08		0.0450999	0.110559		0	0	0	0	0	0	1
ENSMUSG00000021102	Glrx5	946	632.5	1.49565	0.580775	3.34827e-15	0		259	233	1.11159	0.152622	0.259684	0.416234		0.00467771	0.0170115		0	0	0	0	0	0	1
ENSMUSG00000021111	Papola	681	741	0.919028	-0.121819	0.117647	0.161864		133	131	1.01527	0.0218594	0.95094	0.997024		0.461611	0.630651		0	0	0	0	0	1	0
ENSMUSG00000021112	Mpp5	448	302.5	1.48099	0.566564	1.36156e-07	4.50995e-07		117	99	1.18182	0.241008	0.247333	0.400892		0.158412	0.290206		0	0	0	0	0	0	1
ENSMUSG00000021114	Atp6v1d	439	223	1.96861	0.977177	3.41211e-17	0		71	61	1.16393	0.21901	0.433537	0.603028		0.00720868	0.0245348		0	0	0	0	0	0	1
ENSMUSG00000021124	Vti1b	494	424.5	1.16372	0.218746	0.0248366	0.0400616		258	267	0.966292	-0.0494687	0.727014	0.844651		0.089815	0.188776		0	0	0	0	0	1	0
ENSMUSG00000021127	Zfp36l1	317	373	0.849866	-0.234693	0.0362002	0.0563726		45	69	0.652174	-0.616671	0.0307763	0.076042		0.222964	0.37467		0	0	0	0	0	1	0
ENSMUSG00000021135	Slc10a1	5666	5100	1.11098	0.151833	5.13701e-08	1.67889e-07		2850	2556	1.11502	0.157074	6.72173e-05	0.000304248		0.920223	0.972239		1	0	0	0	0	0	0
ENSMUSG00000021136	Smoc1	786	491.5	1.59919	0.677338	1.84024e-16	0		268	253	1.05929	0.0830956	0.539685	0.69337		9.3781e-05	0.000531835		0	1	0	0	0	0	0
ENSMUSG00000021140	Pcnx	529	454	1.1652	0.220575	0.0182184	0.0301285		39	51	0.764706	-0.387023	0.246106	0.399249		0.0610492	0.140821		0	0	0	0	0	1	0
ENSMUSG00000021147	Wdr37	197	249	0.791165	-0.33795	0.0156443	0.0262494		28	27	1.03704	0.0524674	1	1		0.389421	0.561908		0	0	0	0	0	1	0
ENSMUSG00000021149	Gtpbp4	369	364.5	1.01235	0.017702	0.911839	0.942987		68	65	1.04615	0.065095	0.862403	0.939377		0.92496	0.975229		0	0	0	0	0	1	0
ENSMUSG00000021156	Zmynd11	468	434.5	1.0771	0.107152	0.286918	0.355867		226	218	1.0367	0.0519946	0.739776	0.853915		0.771837	0.882592		0	0	0	0	0	1	0
ENSMUSG00000021171	Esyt2	532	331.5	1.60483	0.682417	1.04642e-11	0		108	70	1.54286	0.625604	0.00540103	0.0166882		0.865777	0.943234		0	0	0	0	0	0	1
ENSMUSG00000021178	Psmc1	308	347	0.887608	-0.172005	0.137541	0.185807		341	456	0.747807	-0.419262	5.2413e-05	0.000240898		0.111682	0.222731		0	0	0	0	0	0	1
ENSMUSG00000021179	Nrde2	159	116.5	1.36481	0.448697	0.013446	0.022923		11	14	0.785714	-0.347923	0.690038	0.815407		0.208962	0.356969		0	0	0	0	0	1	0
ENSMUSG00000021185	Dglucy	454	242.5	1.87216	0.904708	1.09628e-15	0		137	92	1.48913	0.57447	0.00355013	0.011492		0.15346	0.282793		0	0	0	0	0	0	1
ENSMUSG00000021188	Trip11	746	580.5	1.2851	0.36188	6.55935e-06	1.81967e-05		188	170	1.10588	0.145198	0.368953	0.537058		0.208836	0.356898		0	0	0	0	0	0	1
ENSMUSG00000021189	Atxn3	314	250	1.256	0.328836	0.00792719	0.0142205		27	20	1.35	0.432959	0.381693	0.549969		0.879123	0.950981		0	0	0	0	0	1	0
ENSMUSG00000021190	Lgmn	797	524	1.52099	0.605013	5.90853e-14	0		360	365	0.986301	-0.0198996	0.881917	0.951771		3.82327e-06	2.75177e-05		0	1	0	0	0	0	0
ENSMUSG00000021192	Golga5	470	462.5	1.01622	0.0232074	0.844286	0.890295		149	139	1.07194	0.100227	0.59596	0.741622		0.736099	0.861334		0	0	0	0	0	1	0
ENSMUSG00000021193	Pitrm1	355	242	1.46694	0.552812	4.28978e-06	1.21698e-05		81	71	1.14085	0.190103	0.465509	0.631494		0.197128	0.342191		0	0	0	0	0	0	1
ENSMUSG00000021210	Akr1c6	10082	7808	1.29124	0.368757	6.1584e-65	0		5056	3810	1.32703	0.408205	4.88674e-40	0		0.300655	0.463928		1	0	0	0	0	0	0
ENSMUSG00000021211	Akr1c12	631	155	4.07097	2.02537	7.05774e-69	0		578	51	11.3333	3.5025	4.25382e-114	0		3.37782e-10	0		0	0	1	0	0	0	0
ENSMUSG00000021213	Akr1c13	862	830	1.03855	0.0545765	0.451078	0.524906		767	876	0.875571	-0.191704	0.00769289	0.0228392		0.0139386	0.0423883		0	0	0	0	0	1	0
ENSMUSG00000021215	Net1	350	344	1.01744	0.0249464	0.849485	0.895107		86	74	1.16216	0.216811	0.384567	0.55292		0.483168	0.64969		0	0	0	0	0	1	0
ENSMUSG00000021218	Gdi2	2082	1682.5	1.23744	0.307364	8.45505e-11	0		624	286	2.18182	1.12553	1.24217e-29	0		2.49416e-13	0		0	0	1	0	0	0	0
ENSMUSG00000021224	Numb	374	493	0.758621	-0.398549	5.98681e-05	0.000148974		72	95	0.757895	-0.399931	0.0883758	0.180407		1	1		0	0	0	0	0	0	1
ENSMUSG00000021226	Acot2	100	48	2.08333	1.05889	2.30509e-05	6.05103e-05		27	11	2.45455	1.29546	0.013853	0.0382794		0.845301	0.932356		0	0	0	0	0	0	1
ENSMUSG00000021236	Entpd5	3146	1864.5	1.68732	0.75473	7.10897e-74	0		1649	1781	0.925884	-0.111096	0.0252862	0.0641389		7.50179e-41	0		0	1	0	0	0	0	0
ENSMUSG00000021238	Aldh6a1	5488	4575	1.19956	0.262509	9.23731e-20	0		2962	2732	1.08419	0.116614	0.00240423	0.00813361		0.00247596	0.00983739		0	0	0	0	0	0	1
ENSMUSG00000021241	Isca2	210	148	1.41892	0.504792	0.00123326	0.00255971		94	110	0.854545	-0.226771	0.293602	0.457564		0.00481354	0.0174378		0	0	0	0	0	1	0
ENSMUSG00000021248	Tmed10	517	489.5	1.05618	0.0788554	0.412611	0.488062		210	305	0.688525	-0.53842	3.28006e-05	0.000157586		9.47135e-05	0.000536055		0	0	0	0	1	0	0
ENSMUSG00000021252	Erg28	764	536.5	1.42404	0.509994	3.3591e-10	0		305	266	1.14662	0.197383	0.111698	0.21662		0.0331537	0.0860814		0	0	0	0	0	0	1
ENSMUSG00000021264	Yy1	393	440	0.893182	-0.162974	0.110925	0.153683		178	217	0.820276	-0.285818	0.0557402	0.124739		0.500931	0.665149		0	0	0	0	0	1	0
ENSMUSG00000021266	Wars	235	206	1.14078	0.190016	0.182358	0.23814		73	80	0.9125	-0.132104	0.627771	0.768961		0.26005	0.41933		0	0	0	0	0	1	0
ENSMUSG00000021270	Hsp90aa1	1123	1903.5	0.589966	-0.761297	4.0485e-46	0		134	203	0.660099	-0.599247	0.000202384	0.000840288		0.34271	0.511836		1	0	0	0	0	0	0
ENSMUSG00000021273	Fdft1	801	582.5	1.37511	0.459544	5.07486e-09	3.51718e-08		219	375	0.584	-0.77596	1.59691e-10	0		9.02537e-18	0		0	0	0	1	0	0	0
ENSMUSG00000021276	Cinp	178	108	1.64815	0.720846	4.14832e-05	0.000105546		113	25	4.52	2.17632	1.46419e-14	0		3.36211e-05	0.000207625		0	0	1	0	0	0	0
ENSMUSG00000021279	Cdc42bpb	977	684.5	1.42732	0.513308	8.30084e-13	0		308	355	0.867606	-0.204889	0.07394	0.156739		7.90648e-08	7.16688e-07		0	1	0	0	0	0	0
ENSMUSG00000021282	Eif5	2026	1778	1.13948	0.188379	6.17339e-05	0.000153264		294	254	1.15748	0.210988	0.0956243	0.191931		0.890758	0.957041		0	0	0	0	0	0	1
ENSMUSG00000021286	Zfyve21	532	346	1.53757	0.620654	3.69673e-10	0		253	190	1.33158	0.413138	0.00317781	0.0104247		0.235451	0.390813		0	0	0	0	0	0	1
ENSMUSG00000021288	Klc1	145	178	0.814607	-0.295824	0.0748265	0.108371		32	94	0.340426	-1.55459	2.91019e-08	2.0069e-07		0.000156766	0.000847251		0	0	0	0	1	0	0
ENSMUSG00000021326	Trim27	315	337.5	0.933333	-0.0995357	0.389294	0.464258		28	37	0.756757	-0.402098	0.321084	0.48875		0.43823	0.608492		0	0	0	0	0	1	0
ENSMUSG00000021327	Zkscan3	563	954.5	0.589838	-0.76161	6.00379e-24	0		89	94	0.946809	-0.0788554	0.767563	0.872033		0.00286845	0.0111758		0	0	0	0	0	0	1
ENSMUSG00000021336	Slc17a4	517	939	0.550586	-0.860961	1.09883e-28	0		194	335	0.579104	-0.788104	9.21582e-10	0		0.634103	0.778832		1	0	0	0	0	0	0
ENSMUSG00000021338	Carmil1	234	39.5	5.92405	2.56658	1.57502e-34	0		34	10	3.4	1.76553	0.000388131	0.0015356		0.181891	0.322711		0	0	0	0	0	0	1
ENSMUSG00000021339	Mrs2	142	170.5	0.832845	-0.263881	0.113356	0.156717		1237	948	1.30485	0.383887	6.8307e-10	0		0.000254401	0.00130232		0	0	0	0	0	0	1
ENSMUSG00000021340	Gpld1	3576	2834.5	1.2616	0.335252	2.19814e-20	0		1379	1185	1.16371	0.218735	0.000137179	0.000583793		0.0863341	0.183427		1	0	0	0	0	0	0
ENSMUSG00000021357	Exoc2	234	200.5	1.16708	0.222906	0.124862	0.170572		22	31	0.709677	-0.494765	0.271679	0.430918		0.108588	0.218328		0	0	0	0	0	1	0
ENSMUSG00000021361	Tmem14c	922	708	1.30226	0.381017	1.27049e-07	4.20224e-07		945	898	1.05234	0.0735989	0.283938	0.446087		0.00191482	0.00786334		0	0	0	0	0	0	1
ENSMUSG00000021364	Elovl2	7377	4582.5	1.60982	0.686899	3.50452e-145	0		3513	4163	0.843863	-0.24492	1.24467e-13	0		3.23353e-106	0		0	0	0	1	0	0	0
ENSMUSG00000021368	Tbc1d7	85	75	1.13333	0.180572	0.476882	0.550836		41	24	1.70833	0.77259	0.0463535	0.107223		0.185387	0.32716		0	0	0	0	0	1	0
ENSMUSG00000021371	Mcur1	427	421.5	1.01305	0.0187034	0.89082	0.928412		145	172	0.843023	-0.246356	0.144087	0.264826		0.167655	0.302899		0	0	0	0	0	1	0
ENSMUSG00000021374	Nup153	418	379.5	1.10145	0.139403	0.190235	0.247165		51	38	1.34211	0.424498	0.203117	0.343576		0.433493	0.60577		0	0	0	0	0	1	0
ENSMUSG00000021375	Kif13a	293	214.5	1.36597	0.449923	0.000620817	0.00135131		13	27	0.481481	-1.05445	0.0384773	0.0918038		0.00257607	0.0101563		0	0	0	0	0	1	0
ENSMUSG00000021376	Tpmt	456	544.5	0.837466	-0.255898	0.00538625	0.00995731		684	1266	0.540284	-0.888209	4.10665e-40	0		3.42843e-08	2.78056e-07		0	0	0	0	1	0	0
ENSMUSG00000021377	Dek	371	343.5	1.08006	0.111109	0.330882	0.403726		162	188	0.861702	-0.214739	0.181368	0.315808		0.0900957	0.189128		0	0	0	0	0	1	0
ENSMUSG00000021392	Nol8	175	223.5	0.782998	-0.35292	0.0161542	0.0270324		99	141	0.702128	-0.510195	0.00799899	0.0236109		0.563568	0.720598		0	0	0	0	0	1	0
ENSMUSG00000021395	Spin1	814	450.5	1.80688	0.853502	1.19671e-24	0		153	119	1.28571	0.36257	0.0452022	0.105086		0.0127183	0.0393798		0	0	0	0	0	0	1
ENSMUSG00000021400	Wrnip1	462	464.5	0.994618	-0.00778574	0.94763	0.972677		38	38	1	0	1	1		1	1		0	0	0	0	0	1	0
ENSMUSG00000021408	Ripk1	387	314	1.23248	0.301569	0.00649908	0.0118435		262	292	0.89726	-0.156402	0.217879	0.363843		0.00630464	0.0220173		0	0	0	0	0	1	0
ENSMUSG00000021411	Pxdc1	885	825	1.07273	0.101283	0.153625	0.204604		878	599	1.46578	0.551665	4.02196e-13	0		1.52625e-05	0.000101601		0	0	0	0	1	0	0
ENSMUSG00000021413	Prpf4b	522	546	0.956044	-0.0648511	0.481582	0.554671		119	75	1.58667	0.665999	0.00194348	0.00670387		0.00174367	0.00723977		0	0	0	0	0	1	0
ENSMUSG00000021416	Eci3	123	432.5	0.284393	-1.81404	1.93339e-41	0		0	105	0	-1	4.93038e-32	0		8.11452e-11	0		0	0	1	0	0	0	0
ENSMUSG00000021417	Eci2	2428	1514	1.6037	0.681403	2.51261e-48	0		824	590	1.39661	0.481929	5.29598e-10	0		0.0285956	0.0770122		1	0	0	0	0	0	0
ENSMUSG00000021418	Rpp40	99	51.5	1.92233	0.942856	0.000162429	0.000382376		12	9	1.33333	0.415037	0.663624	0.796745		0.472114	0.63895		0	0	0	0	0	0	1
ENSMUSG00000021420	Fars2	382	374	1.02139	0.0305344	0.799062	0.851053		81	66	1.22727	0.295456	0.248126	0.401422		0.322384	0.489273		0	0	0	0	0	1	0
ENSMUSG00000021427	Ssr1	1731	1650.5	1.04877	0.0687026	0.174315	0.228857		693	779	0.889602	-0.168768	0.0266945	0.0672261		0.00871137	0.0288805		0	0	0	0	0	1	0
ENSMUSG00000021428	Riok1	101	98.5	1.02538	0.0361597	0.943652	0.970362		14	36	0.388889	-1.36257	0.00260217	0.00870381		0.00424687	0.0157294		0	0	0	0	0	1	0
ENSMUSG00000021431	Snrnp48	105	96.5	1.08808	0.121788	0.622463	0.691612		17	22	0.772727	-0.371969	0.522397	0.680773		0.382623	0.55493		0	0	0	0	0	1	0
ENSMUSG00000021432	Slc35b3	124	155.5	0.797428	-0.326574	0.0637464	0.093943		74	64	1.15625	0.209453	0.443715	0.611998		0.077306	0.16864		0	0	0	0	0	1	0
ENSMUSG00000021453	Gadd45g	204	68.5	2.9781	1.57439	1.16794e-16	0		61	32	1.90625	0.930737	0.00346185	0.0112627		0.0819409	0.175954		0	0	0	0	0	0	1
ENSMUSG00000021458	2010111I01Rik	285	225	1.26667	0.341037	0.00892112	0.0157971		103	89	1.1573	0.210767	0.348171	0.516585		0.610171	0.759945		0	0	0	0	0	1	0
ENSMUSG00000021460	Auh	388	340	1.14118	0.190522	0.0814486	0.11685		411	390	1.05385	0.0756643	0.479797	0.644353		0.442416	0.612007		0	0	0	0	0	1	0
ENSMUSG00000021468	Sptlc1	382	309.5	1.23425	0.303633	0.00691178	0.0125347		83	88	0.943182	-0.0843922	0.759794	0.866005		0.123647	0.240539		0	0	0	0	0	1	0
ENSMUSG00000021474	Sfxn1	1207	1383	0.87274	-0.196375	0.000582034	0.00127332		328	380	0.863158	-0.212304	0.0551997	0.123628		0.898615	0.96082		0	0	0	0	0	1	0
ENSMUSG00000021477	Ctsl	7533	9356	0.805152	-0.312667	9.71866e-45	0		593	928	0.639009	-0.646093	8.06583e-18	0		2.28998e-05	0.000145577		0	0	1	0	0	0	0
ENSMUSG00000021482	Aaed1	413	437.5	0.944	-0.0831412	0.410688	0.486348		295	284	1.03873	0.054824	0.677749	0.807571		0.388774	0.561407		0	0	0	0	0	1	0
ENSMUSG00000021484	Lman2	3852	3328.5	1.15728	0.210736	7.15564e-10	0		1139	573	1.98778	0.991161	3.20198e-43	0		2.22022e-22	0		0	0	1	0	0	0	0
ENSMUSG00000021486	Prelid1	621	512.5	1.21171	0.277041	0.00147494	0.00301278		723	372	1.94355	0.958693	1.41128e-26	0		7.5674e-08	7.16688e-07		0	0	0	0	1	0	0
ENSMUSG00000021488	Nsd1	1398	1290.5	1.0833	0.115434	0.0409199	0.0631115		294	297	0.989899	-0.0146468	0.934442	0.98513		0.339805	0.508713		0	0	0	0	0	1	0
ENSMUSG00000021492	F12	4881	4551	1.07251	0.100993	0.000704227	0.00151587		902	895	1.00782	0.0112398	0.887449	0.955306		0.236195	0.391409		0	0	0	0	0	1	0
ENSMUSG00000021494	Ddx41	356	284.5	1.25132	0.323449	0.00565345	0.0104103		114	110	1.03636	0.0515303	0.841188	0.92396		0.242465	0.398629		0	0	0	0	0	1	0
ENSMUSG00000021496	Pcbd2	129	131.5	0.980989	-0.0276917	0.901507	0.935395		41	68	0.602941	-0.729911	0.0124036	0.0348392		0.040055	0.100157		0	0	0	0	0	1	0
ENSMUSG00000021497	Txndc15	1021	990.5	1.03079	0.043754	0.517951	0.59064		813	761	1.06833	0.0953589	0.198607	0.337775		0.613644	0.761942		0	0	0	0	0	1	0
ENSMUSG00000021500	Ddx46	431	241.5	1.78468	0.835665	2.99882e-13	0		52	44	1.18182	0.241008	0.475152	0.639676		0.070751	0.157455		0	0	0	0	0	0	1
ENSMUSG00000021501	Caml	252	215	1.17209	0.229087	0.0956319	0.134693		116	131	0.885496	-0.175442	0.373071	0.541361		0.0833709	0.178412		0	0	0	0	0	1	0
ENSMUSG00000021518	Ptdss1	639	574	1.11324	0.154765	0.066078	0.0970995		383	464	0.825431	-0.27678	0.00594842	0.0181879		0.000919507	0.00413192		0	0	0	0	0	1	0
ENSMUSG00000021519	Mterf3	230	321	0.716511	-0.480939	0.000121961	0.00029174		54	70	0.771429	-0.374396	0.177732	0.31092		0.762811	0.877802		0	0	0	0	0	0	1
ENSMUSG00000021532	Fastkd3	106	119	0.890756	-0.166897	0.423774	0.499011		27	48	0.5625	-0.830075	0.0202984	0.0531652		0.107758	0.217294		0	0	0	0	0	1	0
ENSMUSG00000021539	Lect2	1169	1327	0.880934	-0.182893	0.0016697	0.00337355		1202	1180	1.01864	0.02665	0.667003	0.799437		0.0116859	0.0366063		0	0	0	0	0	1	0
ENSMUSG00000021540	Smad5	478	426.5	1.12075	0.164465	0.0964474	0.135706		107	117	0.91453	-0.128898	0.547711	0.700056		0.179256	0.319345		0	0	0	0	0	1	0
ENSMUSG00000021548	Ccnh	189	115.5	1.63636	0.710493	3.45644e-05	8.88618e-05		150	126	1.19048	0.251539	0.166108	0.295174		0.0644765	0.146741		0	0	0	0	0	0	1
ENSMUSG00000021549	Rasa1	370	332.5	1.11278	0.154171	0.174495	0.22904		34	45	0.755556	-0.40439	0.260426	0.416726		0.122417	0.238723		0	0	0	0	0	1	0
ENSMUSG00000021550	2210016F16Rik	435	301.5	1.44279	0.528857	1.08876e-06	3.25958e-06		164	98	1.67347	0.742842	5.44917e-05	0.000249642		0.340074	0.508815		1	0	0	0	0	0	0
ENSMUSG00000021555	Naa35	256	146	1.75342	0.810175	4.51323e-08	1.67889e-07		99	66	1.5	0.584963	0.0124956	0.0350449		0.444886	0.614215		0	0	0	0	0	0	1
ENSMUSG00000021559	Dapk1	710	605	1.17355	0.230884	0.00411435	0.00779552		203	133	1.52632	0.610053	0.000158892	0.000667101		0.0366237	0.0931487		0	0	0	0	0	0	1
ENSMUSG00000021576	Pdcd6	1032	578.5	1.78392	0.835054	8.62323e-30	0		309	230	1.34348	0.425973	0.000765209	0.0028758		0.00552188	0.0196248		0	0	0	0	0	0	1
ENSMUSG00000021577	Sdha	4718	4315.5	1.09327	0.128648	2.44732e-05	6.40588e-05		2900	2828	1.02546	0.0362708	0.348185	0.516585		0.0606836	0.14015		0	0	0	0	0	0	1
ENSMUSG00000021578	Ccdc127	265	253	1.04743	0.066855	0.628917	0.697681		91	102	0.892157	-0.164631	0.471732	0.636595		0.354513	0.52528		0	0	0	0	0	1	0
ENSMUSG00000021583	Erap1	1518	1463	1.03759	0.053242	0.322645	0.394874		529	560	0.944643	-0.0821591	0.363309	0.530767		0.190234	0.333269		0	0	0	0	0	1	0
ENSMUSG00000021585	Cast	318	201	1.58209	0.661831	3.17769e-07	9.94986e-07		342	381	0.897638	-0.155795	0.157539	0.283391		1.24522e-06	9.68664e-06		0	1	0	0	0	0	0
ENSMUSG00000021594	Srd5a1	1489	1558.5	0.955406	-0.0658144	0.211364	0.271176		945	647	1.46059	0.546549	8.3235e-14	0		1.13458e-11	0		0	0	0	0	1	0	0
ENSMUSG00000021595	Nsun2	1053	1063.5	0.990127	-0.0143146	0.82795	0.876515		546	515	1.06019	0.0843285	0.357052	0.52627		0.366806	0.53685		0	0	0	0	0	1	0
ENSMUSG00000021598	Med10	120	83	1.44578	0.531851	0.0113301	0.0195525		49	15	3.26667	1.70782	2.43646e-05	0.000120324		0.0117314	0.0367284		0	0	0	0	0	0	1
ENSMUSG00000021606	Ndufs6	238	203	1.17241	0.229482	0.10533	0.146993		244	202	1.20792	0.272526	0.0520871	0.117924		0.839938	0.928023		0	0	0	0	0	1	0
ENSMUSG00000021607	Mrpl36	382	290.5	1.31497	0.395034	0.00051273	0.00113401		302	105	2.87619	1.52416	3.44954e-23	0		8.49294e-09	9.60068e-08		0	0	0	0	1	0	0
ENSMUSG00000021610	Clptm1l	1391	1206	1.1534	0.205893	0.000303824	0.000690678		506	564	0.897163	-0.156558	0.0813655	0.168611		0.000555436	0.00264151		0	0	0	0	0	0	1
ENSMUSG00000021615	Xrcc4	96	77	1.24675	0.318176	0.170972	0.224992		21	10	2.1	1.07039	0.0707555	0.151013		0.239826	0.395512		0	0	0	0	0	1	0
ENSMUSG00000021620	Acot12	1757	1526.5	1.151	0.202887	6.39885e-05	0.000158595		1845	1707	1.08084	0.112158	0.0215083	0.055763		0.198792	0.344535		0	0	0	0	0	0	1
ENSMUSG00000021621	Zcchc9	71	169	0.420118	-1.25113	2.15691e-10	0		61	136	0.448529	-1.15673	9.53702e-08	6.37868e-07		0.754768	0.872296		1	0	0	0	0	0	0
ENSMUSG00000021629	Slc30a5	857	635	1.34961	0.432539	9.94315e-09	3.51718e-08		171	111	1.54054	0.623437	0.000422898	0.00166497		0.324708	0.492004		0	0	0	0	0	0	1
ENSMUSG00000021635	Rad17	244	244.5	0.997955	-0.00295332	1	1		43	48	0.895833	-0.158698	0.675222	0.80654		0.649352	0.791261		0	0	0	0	0	1	0
ENSMUSG00000021638	Ocln	291	264.5	1.10019	0.137751	0.289028	0.35809		205	214	0.957944	-0.0619869	0.695975	0.821112		0.30042	0.463694		0	0	0	0	0	1	0
ENSMUSG00000021639	Gtf2h2	135	125	1.08	0.111031	0.576822	0.64858		15	13	1.15385	0.206451	0.850554	0.930598		1	1		0	0	0	0	0	1	0
ENSMUSG00000021646	Mccc2	774	691.5	1.11931	0.162604	0.0343497	0.0538333		494	545	0.906422	-0.141745	0.120817	0.231038		0.0106019	0.0337731		0	0	0	0	0	1	0
ENSMUSG00000021650	Ptcd2	398	384	1.03646	0.0516621	0.642046	0.708887		109	63	1.73016	0.790904	0.000561453	0.00215465		0.00312323	0.0119777		0	0	0	0	0	1	0
ENSMUSG00000021665	Hexb	147	255.5	0.575342	-0.797507	6.23993e-08	1.99681e-07		28	78	0.358974	-1.47805	1.25122e-06	7.11791e-06		0.0655673	0.148623		1	0	0	0	0	0	0
ENSMUSG00000021666	Gfm2	676	495.5	1.36428	0.448138	1.61868e-07	5.14247e-07		291	178	1.63483	0.709142	2.03797e-07	1.24194e-06		0.107552	0.217118		1	0	0	0	0	0	0
ENSMUSG00000021669	Col4a3bp	512	439	1.16629	0.221923	0.0195083	0.0321485		70	83	0.843373	-0.245756	0.331993	0.500245		0.0671924	0.151483		0	0	0	0	0	1	0
ENSMUSG00000021670	Hmgcr	3629	1566	2.31737	1.21249	5.40382e-185	0		692	756	0.915344	-0.127614	0.0977686	0.195052		8.20701e-53	0		0	1	0	0	0	0	0
ENSMUSG00000021676	Iqgap2	5402	4182	1.29173	0.369301	1.10861e-35	0		2509	2366	1.06044	0.0846624	0.0419642	0.0988653		2.33908e-08	1.87846e-07		0	1	0	0	0	0	0
ENSMUSG00000021681	Aggf1	364	376	0.968085	-0.0467942	0.68597	0.747408		139	171	0.812865	-0.298911	0.0781238	0.163858		0.199227	0.344983		0	0	0	0	0	1	0
ENSMUSG00000021686	Ap3b1	488	492	0.99187	-0.0117772	0.923661	0.953287		142	119	1.19328	0.254929	0.173155	0.304714		0.186635	0.328369		0	0	0	0	0	1	0
ENSMUSG00000021687	Scamp1	781	406.5	1.92128	0.942067	9.9619e-28	0		339	273	1.24176	0.312384	0.0085488	0.0250367		1.99433e-05	0.000129094		0	1	0	0	0	0	0
ENSMUSG00000021690	Jmy	329	238.5	1.37945	0.464098	0.000182916	0.000427928		11	7	1.57143	0.652077	0.480682	0.644353		1	1		0	0	0	0	0	0	1
ENSMUSG00000021692	Dimt1	10	16	0.625	-0.678072	0.32694	0.399609		4	8	0.5	-1	0.387695	0.556519		1	1		0	0	0	0	0	1	0
ENSMUSG00000021703	Serinc5	626	435	1.43908	0.525147	4.96441e-09	0		198	165	1.2	0.263034	0.0929053	0.188097		0.139989	0.263507		0	0	0	0	0	0	1
ENSMUSG00000021706	Zfyve16	158	130.5	1.21073	0.275875	0.126016	0.171881		54	29	1.86207	0.896907	0.00803671	0.0236973		0.10343	0.21068		0	0	0	0	0	1	0
ENSMUSG00000021707	Dhfr	474	422	1.12322	0.167644	0.0883639	0.125556		219	237	0.924051	-0.113956	0.426006	0.5959		0.0952714	0.197348		0	0	0	0	0	1	0
ENSMUSG00000021709	Erbin	1678	1297	1.29375	0.371564	3.03183e-12	0		314	339	0.926254	-0.110521	0.347639	0.516456		0.000130312	0.000718045		0	1	0	0	0	0	0
ENSMUSG00000021710	Nln	465	279	1.66667	0.736966	9.27011e-12	0		98	76	1.28947	0.366782	0.11112	0.215876		0.141865	0.266488		0	0	0	0	0	0	1
ENSMUSG00000021711	Trappc13	341	459	0.742919	-0.428722	3.41939e-05	8.79908e-05		160	176	0.909091	-0.137504	0.413215	0.582351		0.132174	0.252757		0	0	0	0	0	0	1
ENSMUSG00000021712	Trim23	229	219.5	1.04328	0.0611267	0.705815	0.765346		15	28	0.535714	-0.900464	0.065994	0.142746		0.0547258	0.129582		0	0	0	0	0	1	0
ENSMUSG00000021713	Ppwd1	119	93	1.27957	0.355659	0.0857373	0.122286		7	17	0.411765	-1.28011	0.0639147	0.138952		0.0165179	0.048859		0	0	0	0	0	1	0
ENSMUSG00000021731	Mrps30	341	262	1.30153	0.380205	0.00147062	0.00300692		206	185	1.11351	0.155119	0.311802	0.479158		0.240522	0.396128		0	0	0	0	0	1	0
ENSMUSG00000021745	Ptprg	611	444.5	1.37458	0.458989	3.62734e-07	1.11444e-06		118	136	0.867647	-0.20482	0.286098	0.448727		0.00118538	0.00519388		0	0	0	0	0	0	1
ENSMUSG00000021748	Pdhb	655	577	1.13518	0.182924	0.0282133	0.0449927		460	344	1.33721	0.419225	4.85957e-05	0.000224855		0.0757747	0.165943		0	0	0	0	0	0	1
ENSMUSG00000021751	Acox2	3055	3856	0.792272	-0.335933	5.75147e-22	0		1149	1399	0.821301	-0.284017	7.94771e-07	4.61531e-06		0.441631	0.611222		1	0	0	0	0	0	0
ENSMUSG00000021756	Il6st	2852	2748.5	1.03766	0.0533295	0.172905	0.227218		1788	2309	0.774361	-0.368921	4.12579e-16	0		1.4211e-12	0		0	0	0	0	1	0	0
ENSMUSG00000021759	Plpp1	197	195	1.01026	0.0147215	0.959726	0.979913		85	68	1.25	0.321928	0.195668	0.333887		0.294324	0.456538		0	0	0	0	0	1	0
ENSMUSG00000021764	Ndufs4	701	781	0.897567	-0.155908	0.0401219	0.0619485		81	75	1.08	0.111031	0.689054	0.814817		0.274788	0.436342		0	0	0	0	0	1	0
ENSMUSG00000021770	Samd8	605	567	1.06702	0.0935864	0.279789	0.348405		117	156	0.75	-0.415037	0.0212848	0.0553096		0.0105763	0.0337188		0	0	0	0	0	1	0
ENSMUSG00000021771	Vdac2	559	468.5	1.19317	0.254799	0.00548047	0.0101116		286	280	1.02143	0.0305883	0.833562	0.919385		0.142085	0.266812		0	0	0	0	0	1	0
ENSMUSG00000021775	Nr1d2	1095	643	1.70295	0.76804	1.4386e-27	0		396	450	0.88	-0.184425	0.0683648	0.147139		6.95123e-15	0		0	1	0	0	0	0	0
ENSMUSG00000021779	Thrb	522	448.5	1.16388	0.218942	0.0208079	0.0341005		106	86	1.23256	0.301656	0.170148	0.300456		0.75157	0.870207		0	0	0	0	0	1	0
ENSMUSG00000021785	Ngly1	587	584.5	1.00428	0.00615748	0.976699	0.993257		55	71	0.774648	-0.368387	0.181224	0.315655		0.189261	0.332225		0	0	0	0	0	1	0
ENSMUSG00000021792	Fam213a	582	1178.5	0.493848	-1.01786	1.17252e-46	0		410	1368	0.299708	-1.73837	3.52273e-120	0		3.27749e-11	0		0	0	1	0	0	0	0
ENSMUSG00000021794	Glud1	9365	10441.5	0.896902	-0.156978	2.05247e-14	0		1884	1802	1.0455	0.0642	0.182144	0.316377		2.07758e-05	0.000134069		0	1	0	0	0	0	0
ENSMUSG00000021796	Bmpr1a	520	443.5	1.17249	0.229578	0.0156663	0.0262706		41	42	0.97619	-0.0347654	1	1		0.491572	0.656249		0	0	0	0	0	1	0
ENSMUSG00000021807	Rtraf	237	148.5	1.59596	0.674424	8.73585e-06	2.39372e-05		355	181	1.96133	0.971829	4.74689e-14	0		0.163212	0.296682		1	0	0	0	0	0	0
ENSMUSG00000021810	Ecd	488	388	1.25773	0.330824	0.00081351	0.0017365		193	155	1.24516	0.316333	0.0471661	0.108708		0.949212	0.990948		0	0	0	0	0	1	0
ENSMUSG00000021814	Anxa7	1600	674	2.37389	1.24725	3.09935e-86	0		838	416	2.01442	1.01037	3.37242e-33	0		0.0301144	0.0799168		1	0	0	0	0	0	0
ENSMUSG00000021819	Zswim8	278	224.5	1.23831	0.308369	0.0203272	0.0333516		17	19	0.894737	-0.160465	0.867939	0.943637		0.387793	0.560134		0	0	0	0	0	1	0
ENSMUSG00000021823	Vcl	374	198	1.88889	0.917538	1.64208e-13	0		35	31	1.12903	0.175087	0.712231	0.834446		0.0574152	0.134454		0	0	0	0	0	0	1
ENSMUSG00000021824	Ap3m1	733	490.5	1.49439	0.57956	4.82531e-12	0		224	194	1.15464	0.207442	0.15598	0.281084		0.0250272	0.0689764		0	0	0	0	0	0	1
ENSMUSG00000021831	Ero1l	348	338	1.02959	0.0420641	0.731159	0.788425		64	72	0.888889	-0.169925	0.548502	0.70016		0.453671	0.623134		0	0	0	0	0	1	0
ENSMUSG00000021832	Psmc6	932	819.5	1.13728	0.185586	0.00798616	0.0143171		150	145	1.03448	0.0489096	0.815896	0.907923		0.488114	0.65353		0	0	0	0	0	1	0
ENSMUSG00000021840	Mapk1ip1l	560	409.5	1.36752	0.451563	1.64162e-06	4.81985e-06		20	35	0.571429	-0.807355	0.0580641	0.128965		0.00298412	0.0115624		0	0	0	0	0	0	1
ENSMUSG00000021843	Ktn1	187	131	1.42748	0.513471	0.00199348	0.00397496		55	61	0.901639	-0.149378	0.642667	0.78058		0.0382455	0.0967488		0	0	0	0	0	1	0
ENSMUSG00000021846	Peli2	284	163	1.74233	0.801019	1.13158e-08	3.51718e-08		29	22	1.31818	0.398549	0.401062	0.568501		0.361838	0.531931		0	0	0	0	0	0	1
ENSMUSG00000021866	Anxa11	201	173.5	1.1585	0.21226	0.179313	0.234489		65	92	0.706522	-0.501194	0.0376452	0.0902395		0.0133193	0.0409029		0	0	0	0	0	1	0
ENSMUSG00000021868	Ppif	377	592.5	0.636287	-0.652251	4.16679e-12	0		450	543	0.828729	-0.271027	0.00348484	0.0113197		0.00457253	0.0166505		0	0	0	0	0	0	1
ENSMUSG00000021870	Slmap	793	725	1.09379	0.12934	0.0854633	0.121926		307	287	1.06969	0.0971879	0.435664	0.604582		0.846388	0.932822		0	0	0	0	0	1	0
ENSMUSG00000021871	Pnp	1068	754	1.41645	0.502275	1.9718e-13	0		501	243	2.06173	1.04385	1.74941e-21	0		3.95955e-05	0.000240854		0	0	1	0	0	0	0
ENSMUSG00000021877	Arf4	922	707	1.3041	0.383057	1.09887e-07	3.58248e-07		374	355	1.05352	0.0752192	0.505012	0.666404		0.0176467	0.0515473		0	0	0	0	0	0	1
ENSMUSG00000021884	Hacl1	4330	4270.5	1.01393	0.019962	0.531715	0.603539		2286	1503	1.52096	0.60498	3.13219e-37	0		7.72387e-25	0		0	0	0	0	1	0	0
ENSMUSG00000021890	Eaf1	513	398	1.28894	0.36619	0.000155825	0.000368201		83	96	0.864583	-0.209923	0.369806	0.53816		0.0171067	0.050336		0	0	0	0	0	0	1
ENSMUSG00000021892	Sh3bp5	365	401.5	0.909091	-0.137504	0.193607	0.251199		201	233	0.862661	-0.213134	0.136647	0.253889		0.674164	0.812375		0	0	0	0	0	1	0
ENSMUSG00000021893	Capn7	556	463	1.20086	0.264073	0.00392943	0.00747774		152	103	1.47573	0.561427	0.00257938	0.00863785		0.158889	0.290834		0	0	0	0	0	1	0
ENSMUSG00000021895	Arhgef3	453	357.5	1.26713	0.341568	0.000952619	0.00200982		105	67	1.56716	0.648156	0.00464181	0.0145811		0.235657	0.390863		0	0	0	0	0	1	0
ENSMUSG00000021900	Btd	903	858	1.05245	0.0737483	0.294401	0.363946		377	384	0.981771	-0.0265418	0.827837	0.916813		0.434964	0.606483		0	0	0	0	0	1	0
ENSMUSG00000021901	Bap1	477	358.5	1.33054	0.412016	5.06136e-05	0.000127282		76	95	0.8	-0.321928	0.168484	0.298173		0.00307386	0.0118206		0	0	0	0	0	0	1
ENSMUSG00000021906	Oxnad1	399	284.5	1.40246	0.48796	1.49071e-05	3.98473e-05		306	226	1.35398	0.437209	0.000601609	0.00230406		0.769732	0.881081		0	0	0	0	0	0	1
ENSMUSG00000021910	Nisch	1152	978.5	1.17731	0.235497	0.000193136	0.000450154		158	169	0.934911	-0.0970987	0.58033	0.728618		0.0567249	0.133084		0	0	0	0	0	0	1
ENSMUSG00000021911	Parg	365	304	1.20066	0.263825	0.0202867	0.0333214		57	39	1.46154	0.547488	0.0821931	0.169819		0.382809	0.55493		0	0	0	0	0	1	0
ENSMUSG00000021916	Glt8d1	104	81	1.28395	0.36059	0.105522	0.147224		50	26	1.92308	0.943416	0.00790518	0.023383		0.167828	0.30292		0	0	0	0	0	1	0
ENSMUSG00000021917	Spcs1	518	472	1.09746	0.134165	0.152625	0.203368		182	239	0.761506	-0.393072	0.00628025	0.0190987		0.00202715	0.00823447		0	0	0	0	0	1	0
ENSMUSG00000021918	Nek4	151	150	1.00667	0.00958605	1	1		30	27	1.11111	0.152003	0.791366	0.889815		0.773808	0.884127		0	0	0	0	0	1	0
ENSMUSG00000021922	Itih4	18276	27270	0.670187	-0.577364	0	0		7927	10408	0.761626	-0.392846	3.74071e-75	0		5.542e-13	0		0	0	1	0	0	0	0
ENSMUSG00000021928	Ebpl	987	872	1.13188	0.178722	0.00817553	0.0146147		396	402	0.985075	-0.0216951	0.859524	0.937329		0.107487	0.217118		0	0	0	0	0	1	0
ENSMUSG00000021930	Spryd7	273	227	1.20264	0.266209	0.0440635	0.0675712		128	143	0.895105	-0.159871	0.395122	0.563303		0.0590256	0.137506		0	0	0	0	0	1	0
ENSMUSG00000021936	Mapk8	274	248	1.10484	0.143836	0.273843	0.342061		31	33	0.939394	-0.0901978	0.900653	0.965075		0.596639	0.749538		0	0	0	0	0	1	0
ENSMUSG00000021939	Ctsb	5105	5087	1.00354	0.00509587	0.866277	0.909058		1774	2558	0.693511	-0.52801	8.35743e-33	0		5.09785e-24	0		0	0	0	0	1	0	0
ENSMUSG00000021945	Zmym2	447	473	0.945032	-0.0815654	0.409825	0.48553		90	104	0.865385	-0.208587	0.35067	0.519176		0.581229	0.737315		0	0	0	0	0	1	0
ENSMUSG00000021947	Cryl1	131	306	0.428105	-1.22396	3.20966e-17	0		72	135	0.533333	-0.906891	1.41956e-05	7.19075e-05		0.238096	0.393286		1	0	0	0	0	0	0
ENSMUSG00000021951	Eef1akmt1	128	91.5	1.39891	0.4843	0.0180877	0.0299389		29	24	1.20833	0.273018	0.583132	0.729856		0.646279	0.788564		0	0	0	0	0	1	0
ENSMUSG00000021952	Xpo4	168	177	0.949153	-0.0752881	0.666744	0.730578		21	23	0.913043	-0.131245	0.880396	0.951355		1	1		0	0	0	0	0	1	0
ENSMUSG00000021957	Tkt	1803	1446	1.24689	0.318332	4.05933e-10	0		599	651	0.920123	-0.120102	0.149133	0.272232		5.63027e-06	3.98922e-05		0	1	0	0	0	0	0
ENSMUSG00000021963	Sap18	415	357	1.16246	0.217187	0.0401515	0.0619773		75	226	0.331858	-1.59136	9.52517e-19	0		6.3087e-18	0		0	0	0	0	1	0	0
ENSMUSG00000021973	Micu2	510	768	0.664062	-0.590609	5.46929e-13	0		114	424	0.268868	-1.89503	5.97448e-43	0		4.64145e-15	0		0	0	1	0	0	0	0
ENSMUSG00000021978	Extl3	362	308.5	1.17342	0.230719	0.0446226	0.0683542		82	53	1.54717	0.629632	0.0156442	0.0427046		0.156288	0.28697		0	0	0	0	0	1	0
ENSMUSG00000021981	Cab39l	919	813	1.13038	0.17681	0.0116146	0.0199945		514	412	1.24757	0.319124	0.000893521	0.00332031		0.236409	0.39147		0	0	0	0	0	1	0
ENSMUSG00000021982	Cdadc1	197	205.5	0.958637	-0.0609428	0.690307	0.751134		68	60	1.13333	0.180572	0.536269	0.690084		0.418419	0.590025		0	0	0	0	0	1	0
ENSMUSG00000021987	Mtmr6	447	271.5	1.64641	0.719323	6.99819e-11	0		204	165	1.23636	0.306103	0.047759	0.109733		0.0311308	0.0818803		0	0	0	0	0	0	1
ENSMUSG00000021990	Spata13	444	393.5	1.12834	0.174196	0.0904572	0.128142		103	171	0.602339	-0.731352	4.7627e-05	0.000221094		1.09379e-05	7.41547e-05		0	0	0	0	1	0	0
ENSMUSG00000021993	Mipep	443	461	0.960954	-0.0574601	0.571818	0.643724		94	151	0.622517	-0.683816	0.000327715	0.00131135		0.00309766	0.0118959		0	0	0	0	0	1	0
ENSMUSG00000021996	Esd	498	225.5	2.20843	1.14302	2.10047e-24	0		1562	1023	1.52688	0.610588	2.40372e-26	0		3.73719e-05	0.000228774		0	0	1	0	0	0	0
ENSMUSG00000021998	Lcp1	594	420	1.41429	0.500074	5.1599e-08	1.67889e-07		701	447	1.56823	0.64914	6.51599e-14	0		0.253012	0.410806		1	0	0	0	0	0	0
ENSMUSG00000021999	Cpb2	5332	3980	1.3397	0.421908	1.09912e-44	0		1040	866	1.20092	0.264145	7.33359e-05	0.000330089		0.0310188	0.0817385		1	0	0	0	0	0	0
ENSMUSG00000022003	Slc25a30	418	489	0.854806	-0.226332	0.0200584	0.0330067		492	705	0.697872	-0.518965	8.08004e-10	0		0.02348	0.0656343		0	0	0	0	0	0	1
ENSMUSG00000022008	Gpalpp1	359	278.5	1.28905	0.366307	0.00174065	0.00350934		85	92	0.923913	-0.114171	0.652122	0.787304		0.0502308	0.120975		0	0	0	0	0	1	0
ENSMUSG00000022009	Nufip1	113	78	1.44872	0.534777	0.013677	0.0232675		37	41	0.902439	-0.148099	0.734342	0.849265		0.104187	0.211992		0	0	0	0	0	1	0
ENSMUSG00000022010	Tsc22d1	1315	5736.5	0.229234	-2.12511	0	0		298	550	0.541818	-0.884119	3.83748e-18	0		2.71307e-26	0		0	0	1	0	0	0	0
ENSMUSG00000022016	Akap11	976	759	1.2859	0.362781	2.07885e-07	6.65828e-07		228	229	0.995633	-0.00631377	1	1		0.0173621	0.0508373		0	0	0	0	0	0	1
ENSMUSG00000022019	Tdrd3	169	170.5	0.991202	-0.0127485	0.95676	0.978304		63	101	0.623762	-0.680932	0.00372925	0.0120257		0.0171784	0.0504678		0	0	0	0	0	1	0
ENSMUSG00000022022	Mtrf1	119	54	2.2037	1.13993	8.57484e-07	2.59243e-06		23	10	2.3	1.20163	0.035082	0.0852209		1	1		0	0	0	0	0	0	1
ENSMUSG00000022023	Wbp4	230	221	1.04072	0.0575875	0.706437	0.765737		71	78	0.910256	-0.135655	0.623194	0.766359		0.508882	0.671901		0	0	0	0	0	1	0
ENSMUSG00000022024	Sugt1	264	387	0.682171	-0.551796	1.62584e-06	4.79297e-06		53	81	0.654321	-0.61193	0.0193368	0.0510268		0.847327	0.933205		0	0	0	0	0	0	1
ENSMUSG00000022031	Elp3	341	250.5	1.36128	0.444961	0.000248012	0.000570251		116	70	1.65714	0.728698	0.0009181	0.00340042		0.268063	0.428645		0	0	0	0	0	0	1
ENSMUSG00000022035	Ccdc25	523	429.5	1.21769	0.284153	0.00286154	0.00555249		197	222	0.887387	-0.172364	0.240971	0.392969		0.00823293	0.0275705		0	0	0	0	0	1	0
ENSMUSG00000022037	Clu	14976	8384.5	1.78615	0.836856	0	0		3707	2628	1.41058	0.496287	5.49762e-42	0		4.36243e-16	0		0	0	1	0	0	0	0
ENSMUSG00000022040	Ephx2	11618	3445	3.37242	1.75379	0	0		6101	2834	2.15279	1.10621	1.05592e-267	0		1.33062e-50	0		0	0	1	0	0	0	0
ENSMUSG00000022041	Chrna2	72	194	0.371134	-1.42999	4.18554e-14	0		25	176	0.142045	-2.81558	3.73761e-29	0		0.000127606	0.000704547		0	0	1	0	0	0	0
ENSMUSG00000022051	Bnip3l	717	441.5	1.62401	0.69956	6.16268e-16	0		188	163	1.15337	0.205861	0.200117	0.339727		0.00619894	0.0217427		0	0	0	0	0	0	1
ENSMUSG00000022094	Slc39a14	2714	1977.5	1.37244	0.456743	5.78905e-27	0		1078	1031	1.04559	0.0643128	0.316509	0.484143		2.62357e-07	2.20295e-06		0	1	0	0	0	0	0
ENSMUSG00000022098	Bmp1	1152	1397.5	0.824329	-0.278708	1.20199e-06	3.57335e-06		493	528	0.933712	-0.0989503	0.287296	0.450106		0.0946433	0.196626		0	0	0	0	0	0	1
ENSMUSG00000022100	Xpo7	697	709	0.983075	-0.024627	0.76926	0.823517		108	162	0.666667	-0.584963	0.00121655	0.00439019		0.00421368	0.015627		0	0	0	0	0	1	0
ENSMUSG00000022106	Rcbtb2	429	451	0.95122	-0.0721498	0.479022	0.552627		136	249	0.546185	-0.872539	9.01375e-09	6.90307e-08		9.49211e-06	6.49522e-05		0	0	0	0	1	0	0
ENSMUSG00000022108	Itm2b	10704	8830	1.21223	0.277665	5.18524e-41	0		2311	1877	1.23122	0.300089	2.13106e-11	0		0.656443	0.79714		1	0	0	0	0	0	0
ENSMUSG00000022109	Med4	48	48	1	0	1	1		51	30	1.7	0.765535	0.0256544	0.0649496		0.095771	0.198237		0	0	0	0	0	1	0
ENSMUSG00000022110	Sucla2	1861	1963.5	0.947797	-0.0773495	0.0990854	0.13907		1227	1286	0.954121	-0.0677554	0.247269	0.400892		0.897827	0.960805		0	0	0	0	0	1	0
ENSMUSG00000022111	Uchl3	38	31.5	1.20635	0.270648	0.550413	0.621989		104	69	1.50725	0.591915	0.00953802	0.0275892		0.472619	0.639479		0	0	0	0	0	1	0
ENSMUSG00000022124	Fbxl3	532	441.5	1.20498	0.269013	0.0043242	0.00814095		184	154	1.19481	0.256775	0.114572	0.22143		1	1		0	0	0	0	0	1	0
ENSMUSG00000022125	Cln5	526	296	1.77703	0.829466	9.01163e-16	0		205	106	1.93396	0.95156	2.10375e-08	1.3573e-07		0.578026	0.734411		1	0	0	0	0	0	0
ENSMUSG00000022129	Dct	181	2.5	72.4	6.17792	8.46989e-50	0		78	0	#DIV/0!	1	6.61744e-24	0		1	1		1	0	0	0	0	0	0
ENSMUSG00000022130	Tgds	325	167	1.94611	0.960592	9.3841e-13	0		596	356	1.67416	0.743435	6.86306e-15	0		0.204099	0.350897		1	0	0	0	0	0	0
ENSMUSG00000022131	Gpr180	463	366.5	1.2633	0.337199	0.000964156	0.0020334		318	390	0.815385	-0.294447	0.00757898	0.0225605		2.13158e-05	0.000137238		0	0	0	0	0	0	1
ENSMUSG00000022136	Dnajc3	5147	3563.5	1.44437	0.530437	8.62957e-65	0		757	583	1.29846	0.376797	2.21981e-06	1.22809e-05		0.0737912	0.16274		1	0	0	0	0	0	0
ENSMUSG00000022139	Mbnl2	641	721	0.889043	-0.169675	0.0322672	0.05081		57	77	0.74026	-0.433897	0.100366	0.199596		0.320176	0.486578		0	0	0	0	0	1	0
ENSMUSG00000022141	Nipbl	692	662	1.04532	0.0639408	0.430641	0.504978		55	70	0.785714	-0.347923	0.210327	0.35333		0.135357	0.256923		0	0	0	0	0	1	0
ENSMUSG00000022149	C9	5922	8257.5	0.717166	-0.479621	5.41439e-86	0		6114	6015	1.01646	0.0235518	0.373551	0.541576		1.12048e-44	0		0	1	0	0	0	0	0
ENSMUSG00000022151	Ttc33	208	210	0.990476	-0.0138058	0.960998	0.980677		157	109	1.44037	0.526436	0.00387179	0.0124189		0.0185549	0.0538091		0	0	0	0	0	1	0
ENSMUSG00000022160	Mettl3	113	98	1.15306	0.205469	0.335161	0.408151		15	15	1	0	1	1		0.845351	0.932356		0	0	0	0	0	1	0
ENSMUSG00000022174	Dad1	562	583.5	0.963153	-0.0541625	0.535055	0.606827		70	78	0.897436	-0.156119	0.565172	0.71453		0.727034	0.854101		0	0	0	0	0	1	0
ENSMUSG00000022175	Lrp10	478	312.5	1.5296	0.613154	4.86385e-09	0		132	134	0.985075	-0.0216951	0.951125	0.997024		0.00203619	0.00826523		0	0	0	0	0	0	1
ENSMUSG00000022181	C6	3440	7375.5	0.466409	-1.10033	0	0		1954	6924	0.282207	-1.82518	0	0		1.31092e-53	0		0	0	1	0	0	0	0
ENSMUSG00000022184	Fbxo4	218	115	1.89565	0.922694	1.76716e-08	6.88807e-08		74	66	1.12121	0.165059	0.554269	0.704864		0.0127425	0.0394331		0	0	0	0	0	0	1
ENSMUSG00000022185	Acin1	318	219	1.45205	0.538096	2.23292e-05	5.86749e-05		47	47	1	0	1	1		0.11273	0.224184		0	0	0	0	0	0	1
ENSMUSG00000022193	Psmb5	312	211	1.47867	0.564303	1.15725e-05	3.12773e-05		360	123	2.92683	1.54934	5.27148e-28	0		6.60372e-07	5.30451e-06		0	0	1	0	0	0	0
ENSMUSG00000022195	6030458C11Rik	272	103.5	2.62802	1.39398	1.89958e-18	0		178	103	1.72816	0.789233	9.02513e-06	4.67367e-05		0.0173674	0.0508373		1	0	0	0	0	0	0
ENSMUSG00000022200	Golph3	1110	1120.5	0.990629	-0.013583	0.832336	0.880331		143	84	1.70238	0.767554	0.000109014	0.000473949		0.000159279	0.000859165		0	0	0	0	1	0	0
ENSMUSG00000022201	Zfr	666	598	1.11371	0.155377	0.0594515	0.0880514		79	67	1.1791	0.237692	0.362679	0.530654		0.792988	0.897295		0	0	0	0	0	1	0
ENSMUSG00000022204	Ngdn	247	258.5	0.955513	-0.0656532	0.624878	0.693885		43	37	1.16216	0.216811	0.576431	0.725016		0.47076	0.637602		0	0	0	0	0	1	0
ENSMUSG00000022205	Sub1	331	364	0.909341	-0.137107	0.224787	0.286828		78	168	0.464286	-1.10692	9.61155e-09	6.90307e-08		1.3752e-05	9.23121e-05		0	0	0	0	1	0	0
ENSMUSG00000022210	Dhrs4	940	798.5	1.17721	0.235368	0.000782635	0.00167247		397	401	0.990025	-0.0144632	0.915433	0.97321		0.0441717	0.108614		0	0	0	0	0	1	0
ENSMUSG00000022214	Dcaf11	3355	2602	1.28939	0.366692	1.73654e-22	0		882	779	1.13222	0.179155	0.0123007	0.0345845		0.0204556	0.0582994		0	0	0	0	0	0	1
ENSMUSG00000022216	Psme1	503	307.5	1.63577	0.709972	7.6625e-12	0		153	163	0.93865	-0.0913403	0.612724	0.757789		3.97454e-05	0.000241505		0	1	0	0	0	0	0
ENSMUSG00000022219	Cideb	227	132.5	1.71321	0.7767	8.29452e-07	2.50871e-06		158	119	1.32773	0.408963	0.0222478	0.0573894		0.120506	0.235733		0	0	0	0	0	0	1
ENSMUSG00000022223	Sdr39u1	166	148.5	1.11785	0.16072	0.367348	0.441995		95	99	0.959596	-0.059501	0.829535	0.917571		0.411819	0.584337		0	0	0	0	0	1	0
ENSMUSG00000022228	Zscan26	369	425.5	0.867215	-0.205538	0.0469524	0.0714638		366	273	1.34066	0.422943	0.00026706	0.00108796		5.27834e-05	0.00031389		0	0	0	0	0	0	1
ENSMUSG00000022234	Cct5	2070	2053	1.00828	0.0118971	0.803225	0.85484		368	326	1.12883	0.174834	0.119564	0.229482		0.175767	0.314625		0	0	0	0	0	1	0
ENSMUSG00000022235	Cmbl	1872	1094.5	1.71037	0.774308	1.43777e-46	0		1121	879	1.27531	0.350851	6.8427e-08	4.53188e-07		6.73481e-07	5.3772e-06		0	0	1	0	0	0	0
ENSMUSG00000022241	Tars	1467	894	1.64094	0.714522	2.72016e-32	0		458	288	1.59028	0.669279	5.17213e-10	0		0.729381	0.856144		1	0	0	0	0	0	0
ENSMUSG00000022244	Amacr	2576	1301.5	1.97925	0.984957	1.3971e-94	0		1014	395	2.56709	1.36013	5.94872e-63	0		0.000127063	0.0007022		0	0	1	0	0	0	0
ENSMUSG00000022246	Rai14	268	131.5	2.03802	1.02717	9.40013e-12	0		15	4	3.75	1.90689	0.0192108	0.0507418		0.326688	0.494604		0	0	0	0	0	0	1
ENSMUSG00000022247	Brix1	139	134.5	1.03346	0.0474787	0.856224	0.90075		69	47	1.46809	0.553936	0.0507296	0.115408		0.148495	0.276085		0	0	0	0	0	1	0
ENSMUSG00000022248	Rad1	64	80	0.8	-0.321928	0.211153	0.271028		19	15	1.26667	0.341037	0.607591	0.752766		0.255346	0.413404		0	0	0	0	0	1	0
ENSMUSG00000022253	Nadk2	1961	1551.5	1.26394	0.337926	5.52856e-12	0		1121	964	1.16286	0.217681	0.000631103	0.00240717		0.140812	0.264776		0	0	0	0	0	0	1
ENSMUSG00000022255	Mtdh	761	783	0.971903	-0.0411159	0.593054	0.664046		52	25	2.08	1.05658	0.00279905	0.00928506		0.00221083	0.00888438		0	0	0	0	0	1	0
ENSMUSG00000022257	Laptm4b	144	147	0.979592	-0.0297473	0.906695	0.939123		24	27	0.888889	-0.169925	0.779768	0.880919		0.763812	0.878415		0	0	0	0	0	1	0
ENSMUSG00000022261	Sdc2	1945	2866.5	0.678528	-0.55952	1.82538e-40	0		953	1239	0.769169	-0.378628	1.08964e-09	0		0.0172739	0.0506688		1	0	0	0	0	0	0
ENSMUSG00000022265	Ank	376	260.5	1.44338	0.529449	5.94197e-06	1.65585e-05		99	89	1.11236	0.153623	0.51168	0.672338		0.130448	0.24988		0	0	0	0	0	0	1
ENSMUSG00000022270	Retreg1	748	727	1.02889	0.0410829	0.602552	0.673604		168	141	1.19149	0.252766	0.13899	0.257078		0.260006	0.41933		0	0	0	0	0	1	0
ENSMUSG00000022272	Myo10	770	636.5	1.20974	0.274698	0.000429207	0.000958699		102	138	0.73913	-0.436099	0.0236676	0.0605521		0.000461107	0.00224801		0	0	0	0	0	0	1
ENSMUSG00000022280	Rnf19a	503	316.5	1.58926	0.668353	8.71387e-11	0		30	33	0.909091	-0.137504	0.801306	0.896787		0.0330676	0.0859299		0	0	0	0	0	0	1
ENSMUSG00000022285	Ywhaz	577	397	1.4534	0.539432	8.85199e-09	3.51718e-08		82	106	0.773585	-0.370368	0.0931912	0.188189		0.000106095	0.000595077		0	1	0	0	0	0	0
ENSMUSG00000022295	Atp6v1c1	489	527.5	0.927014	-0.109337	0.23341	0.296555		81	65	1.24615	0.317482	0.214315	0.358743		0.110859	0.221403		0	0	0	0	0	1	0
ENSMUSG00000022299	Slc25a32	250	228.5	1.09409	0.129734	0.360824	0.435354		127	123	1.03252	0.0461702	0.849564	0.930598		0.754771	0.872296		0	0	0	0	0	1	0
ENSMUSG00000022300	Dcaf13	287	196.5	1.46056	0.546521	4.98583e-05	0.000125646		50	40	1.25	0.321928	0.342833	0.51114		0.559926	0.717572		0	0	0	0	0	0	1
ENSMUSG00000022304	Dpys	2536	3272.5	0.774943	-0.367838	4.06287e-22	0		1425	2211	0.644505	-0.633737	4.91658e-39	0		1.82147e-05	0.000118989		0	0	1	0	0	0	0
ENSMUSG00000022307	Oxr1	949	857	1.10735	0.147113	0.0322193	0.050763		297	285	1.04211	0.059501	0.648453	0.784799		0.535315	0.695377		0	0	0	0	0	1	0
ENSMUSG00000022312	Eif3h	208	160	1.3	0.378512	0.0141735	0.0240395		315	270	1.16667	0.222392	0.0687932	0.147778		0.423327	0.595309		0	0	0	0	0	1	0
ENSMUSG00000022314	Rad21	513	324	1.58333	0.662965	6.78195e-11	0		198	161	1.22981	0.29844	0.0572809	0.127578		0.0538559	0.127896		0	0	0	0	0	0	1
ENSMUSG00000022337	Emc2	118	144.5	0.816609	-0.292283	0.108708	0.151033		65	54	1.2037	0.26748	0.359358	0.52777		0.0970129	0.200071		0	0	0	0	0	1	0
ENSMUSG00000022339	Ebag9	104	79	1.31646	0.396659	0.075754	0.109489		21	15	1.4	0.485427	0.405032	0.572541		1	1		0	0	0	0	0	1	0
ENSMUSG00000022350	Washc5	423	501	0.844311	-0.244153	0.0112655	0.0194648		108	125	0.864	-0.210897	0.294533	0.458633		0.883279	0.95344		0	0	0	0	0	1	0
ENSMUSG00000022351	Sqle	1437	1147	1.25283	0.325195	1.26264e-08	3.51718e-08		277	289	0.958478	-0.0611835	0.643858	0.781507		0.00445484	0.0162958		0	0	0	0	0	0	1
ENSMUSG00000022353	Mtss1	1564	1275	1.22667	0.294743	6.31414e-08	1.99681e-07		618	600	1.03	0.0426443	0.6262	0.768375		0.0110416	0.0349185		0	0	0	0	0	0	1
ENSMUSG00000022361	Zhx1	727	1023.5	0.710308	-0.493484	1.33712e-12	0		521	601	0.866889	-0.206082	0.0183108	0.0488835		0.00977216	0.0316877		0	0	0	0	0	0	1
ENSMUSG00000022364	Tbc1d31	292	46.5	6.27957	2.65067	2.40545e-44	0		17	9	1.88889	0.917538	0.168638	0.298173		0.00847164	0.0282857		0	0	0	0	0	0	1
ENSMUSG00000022365	Derl1	1725	1281	1.3466	0.429326	5.75123e-16	0		1050	1193	0.880134	-0.184205	0.00270706	0.00900646		3.4435e-14	0		0	1	0	0	0	0	0
ENSMUSG00000022370	Mrpl13	417	403	1.03474	0.0492675	0.64987	0.715708		312	417	0.748201	-0.418501	0.000114324	0.000492846		0.0015758	0.00663582		0	0	0	0	0	0	1
ENSMUSG00000022371	Col14a1	840	287	2.92683	1.54934	2.3344e-63	0		330	159	2.07547	1.05344	8.01655e-15	0		0.00437665	0.0160935		1	0	0	0	0	0	0
ENSMUSG00000022383	Ppara	2880	1321	2.18017	1.12444	1.00956e-130	0		2309	2166	1.06602	0.0922349	0.0337661	0.0826666		1.16426e-58	0		0	1	0	0	0	0	0
ENSMUSG00000022389	Tef	2661	1337	1.99028	0.992969	4.97953e-99	0		908	834	1.08873	0.122645	0.080255	0.167228		9.30433e-25	0		0	1	0	0	0	0	0
ENSMUSG00000022390	Zc3h7b	352	331	1.06344	0.0887442	0.444129	0.518212		72	126	0.571429	-0.807355	0.000151859	0.000640453		0.000194091	0.00102723		0	0	0	0	0	0	1
ENSMUSG00000022391	Rangap1	769	735.5	1.04555	0.0642583	0.409458	0.485299		170	165	1.0303	0.0430687	0.827046	0.916118		0.951826	0.99246		0	0	0	0	0	1	0
ENSMUSG00000022394	L3mbtl2	259	198	1.30808	0.387452	0.00495072	0.0092157		72	63	1.14286	0.192645	0.491262	0.654629		0.491969	0.656249		0	0	0	0	0	1	0
ENSMUSG00000022400	Rbx1	248	191.5	1.29504	0.372996	0.00866603	0.0154035		42	38	1.10526	0.14439	0.737554	0.8517		0.542326	0.701684		0	0	0	0	0	1	0
ENSMUSG00000022403	St13	1573	1440	1.09236	0.12745	0.0161684	0.0270481		331	310	1.06774	0.094563	0.429578	0.599572		0.794121	0.898396		0	0	0	0	0	1	0
ENSMUSG00000022404	Slc25a17	689	436	1.58028	0.660176	4.5361e-14	0		97	74	1.31081	0.390459	0.0922036	0.187135		0.27514	0.4365		0	0	0	0	0	0	1
ENSMUSG00000022407	Adsl	289	170	1.7	0.765535	3.06247e-08	1.02382e-07		142	127	1.11811	0.161062	0.39337	0.561273		0.00789996	0.0266263		0	0	0	0	0	0	1
ENSMUSG00000022412	Mief1	498	524	0.950382	-0.0734211	0.434221	0.50832		215	197	1.09137	0.126141	0.402324	0.569857		0.243513	0.399885		0	0	0	0	0	1	0
ENSMUSG00000022419	Deptor	1365	1306.5	1.04478	0.0631938	0.270155	0.338204		1621	1963	0.825777	-0.276176	1.19679e-08	6.90307e-08		4.61549e-06	3.29849e-05		0	0	0	0	1	0	0
ENSMUSG00000022425	Enpp2	1018	1871.5	0.543949	-0.878457	1.60793e-57	0		638	1110	0.574775	-0.798931	8.80842e-30	0		0.39326	0.566287		1	0	0	0	0	0	0
ENSMUSG00000022426	Josd1	514	416.5	1.23409	0.303452	0.00163949	0.00331846		121	111	1.09009	0.124447	0.554695	0.704928		0.417733	0.589753		0	0	0	0	0	1	0
ENSMUSG00000022428	Cby1	68	111.5	0.609865	-0.713437	0.00128604	0.00266043		33	43	0.767442	-0.381871	0.301872	0.467536		0.404902	0.577581		0	0	0	0	0	1	0
ENSMUSG00000022434	Fam118a	39	58.5	0.666667	-0.584963	0.0543906	0.081499		14	21	0.666667	-0.584963	0.310505	0.477556		1	1		0	0	0	0	0	1	0
ENSMUSG00000022437	Samm50	1010	847	1.19244	0.253921	0.000168871	0.000397038		414	483	0.857143	-0.222392	0.0231269	0.0593305		5.57606e-05	0.000329177		0	1	0	0	0	0	0
ENSMUSG00000022443	Myh9	2215	1434	1.54463	0.627262	2.00642e-38	0		722	700	1.03143	0.0446439	0.577618	0.726342		1.52679e-10	0		0	1	0	0	0	0	0
ENSMUSG00000022445	Cyp2d26	9730	10356	0.939552	-0.0899552	1.03235e-05	2.80328e-05		11309	12990	0.870593	-0.19993	4.20094e-27	0		6.83059e-05	0.000397839		0	0	1	0	0	0	0
ENSMUSG00000022450	Ndufa6	1252	1242.5	1.00765	0.0109887	0.872759	0.913817		699	843	0.829181	-0.27024	0.000268398	0.00109263		0.00285825	0.0111593		0	0	0	0	0	1	0
ENSMUSG00000022451	Twf1	560	416.5	1.34454	0.42711	5.34802e-06	1.49731e-05		361	310	1.16452	0.219731	0.0534975	0.120584		0.157463	0.288844		0	0	0	0	0	0	1
ENSMUSG00000022452	Smdt1	773	542	1.4262	0.512176	2.03721e-10	0		367	368	0.997283	-0.0039257	1	1		0.000119076	0.000665287		0	1	0	0	0	0	0
ENSMUSG00000022453	Naga	222	273.5	0.8117	-0.300981	0.0219284	0.0357392		84	108	0.777778	-0.36257	0.0966835	0.193092		0.864256	0.942341		0	0	0	0	0	1	0
ENSMUSG00000022462	Slc38a2	1554	650.5	2.38893	1.25637	1.24408e-84	0		875	474	1.84599	0.884396	5.18795e-28	0		0.000475984	0.0023085		1	0	0	0	0	0	0
ENSMUSG00000022463	Srebf2	401	297.5	1.3479	0.430713	0.000111349	0.000267839		54	40	1.35	0.432959	0.179665	0.313285		1	1		0	0	0	0	0	0	1
ENSMUSG00000022464	Slc38a4	14386	8720	1.64977	0.722265	4.31555e-307	0		6763	6710	1.0079	0.0113506	0.65416	0.788671		5.14749e-112	0		0	1	0	0	0	0	0
ENSMUSG00000022471	Xrcc6	227	120	1.89167	0.919658	9.76395e-09	3.51718e-08		25	28	0.892857	-0.163499	0.783846	0.885348		0.0140575	0.0426807		0	0	0	0	0	0	1
ENSMUSG00000022472	Desi1	293	247.5	1.18384	0.243472	0.0584297	0.0868906		156	217	0.718894	-0.476149	0.00185357	0.0064213		0.000275597	0.00140192		0	0	0	0	0	1	0
ENSMUSG00000022474	Pmm1	34	23	1.47826	0.563901	0.18485	0.240892		5	2	2.5	1.32193	0.453125	0.620716		0.695473	0.828442		0	0	0	0	0	1	0
ENSMUSG00000022476	Polr3h	107	39	2.74359	1.45606	1.63128e-08	6.88807e-08		50	46	1.08696	0.120294	0.759649	0.866005		0.000933375	0.00417756		0	0	0	0	0	0	1
ENSMUSG00000022477	Aco2	747	718.5	1.03967	0.0561201	0.480714	0.553898		453	385	1.17662	0.234653	0.0205866	0.0538198		0.165395	0.299943		0	0	0	0	0	1	0
ENSMUSG00000022498	Txndc11	313	420	0.745238	-0.424227	8.79535e-05	0.000214857		63	92	0.684783	-0.546282	0.0241979	0.0617403		0.65563	0.796668		0	0	0	0	0	0	1
ENSMUSG00000022500	Litaf	1296	1303	0.994628	-0.00777137	0.906314	0.939123		469	643	0.729393	-0.455231	2.01347e-07	1.24194e-06		1.93582e-05	0.000125693		0	0	0	0	1	0	0
ENSMUSG00000022503	Nubp1	164	119	1.37815	0.462734	0.0087913	0.0155819		402	312	1.28846	0.365649	0.000853954	0.00319224		0.670712	0.810095		0	0	0	0	0	1	0
ENSMUSG00000022507	1810013L24Rik	421	367	1.14714	0.19804	0.0589509	0.0876095		54	67	0.80597	-0.311202	0.275253	0.435973		0.0786211	0.170805		0	0	0	0	0	1	0
ENSMUSG00000022508	Bcl6	127	146	0.869863	-0.20114	0.275947	0.344154		21	27	0.777778	-0.36257	0.470879	0.635749		0.755629	0.87293		0	0	0	0	0	1	0
ENSMUSG00000022512	Cldn1	584	932.5	0.626273	-0.675135	2.85216e-19	0		376	256	1.46875	0.554589	2.06353e-06	1.14408e-05		8.01766e-19	0		0	0	0	1	0	0	0
ENSMUSG00000022514	Il1rap	2258	3811.5	0.592418	-0.755313	2.26348e-89	0		1874	4113	0.455628	-1.13407	1.95482e-188	0		9.43093e-12	0		0	0	1	0	0	0	0
ENSMUSG00000022517	Mgrn1	649	405.5	1.60049	0.678517	7.24963e-14	0		164	155	1.05806	0.0814276	0.654283	0.788671		0.00144089	0.00615524		0	0	0	0	0	0	1
ENSMUSG00000022533	Atp13a3	2488	1692	1.47045	0.556257	5.96163e-35	0		1096	751	1.45939	0.545363	9.95628e-16	0		0.909386	0.965347		1	0	0	0	0	0	0
ENSMUSG00000022536	Glyr1	1109	1029	1.07775	0.108016	0.0875139	0.124442		237	219	1.08219	0.113956	0.426006	0.5959		1	1		0	0	0	0	0	1	0
ENSMUSG00000022538	Lsg1	257	192.5	1.33506	0.41691	0.00293773	0.00568466		110	83	1.3253	0.40632	0.0609922	0.133726		1	1		0	0	0	0	0	1	0
ENSMUSG00000022544	Eef2kmt	99	70	1.41429	0.500074	0.0309477	0.0489651		29	22	1.31818	0.398549	0.401062	0.568501		0.872004	0.946941		0	0	0	0	0	1	0
ENSMUSG00000022546	Gpt	2841	3088	0.920013	-0.120274	0.00139725	0.0028715		493	611	0.806874	-0.309585	0.000424558	0.00167033		0.0488827	0.118184		0	0	0	0	0	1	0
ENSMUSG00000022557	Bop1	328	224	1.46429	0.550197	1.10171e-05	2.98478e-05		61	55	1.10909	0.149378	0.642667	0.78058		0.179747	0.320017		0	0	0	0	0	0	1
ENSMUSG00000022558	Mroh1	269	345.5	0.778582	-0.36108	0.0021541	0.00426503		30	66	0.454545	-1.1375	0.000305597	0.00123071		0.0258332	0.0708618		0	0	0	0	0	1	0
ENSMUSG00000022562	Oplah	2127	1646.5	1.29183	0.369418	5.83422e-15	0		468	497	0.94165	-0.0867373	0.367409	0.535103		1.34321e-05	9.02714e-05		0	1	0	0	0	0	0
ENSMUSG00000022564	Grina	1196	1345.5	0.888889	-0.169925	0.00311628	0.0060054		249	365	0.682192	-0.551751	3.25357e-06	1.77519e-05		0.00386675	0.0144643		0	0	0	0	0	0	1
ENSMUSG00000022565	Plec	1416	1079	1.31233	0.392126	1.61983e-11	0		332	419	0.792363	-0.335767	0.00168211	0.00587433		1.70261e-09	0		0	1	0	0	0	0	0
ENSMUSG00000022570	Tsta3	253	174.5	1.44986	0.53591	0.000190449	0.000444436		128	110	1.16364	0.21864	0.27045	0.429817		0.190828	0.334141		0	0	0	0	0	0	1
ENSMUSG00000022571	Pycrl	396	385	1.02857	0.040642	0.720497	0.778269		128	151	0.847682	-0.238405	0.187707	0.323205		0.185051	0.326772		0	0	0	0	0	1	0
ENSMUSG00000022574	Naprt	1244	884.5	1.40644	0.492052	7.42789e-15	0		305	278	1.09712	0.133724	0.281554	0.443704		0.00819196	0.027466		0	0	0	0	0	0	1
ENSMUSG00000022575	Gsdmd	399	142.5	2.8	1.48543	5.617e-29	0		103	71	1.4507	0.536753	0.0185103	0.0492616		0.000399282	0.00196359		0	0	0	0	0	0	1
ENSMUSG00000022587	Ly6e	1270	369.5	3.43708	1.78118	2.58093e-115	0		538	293	1.83618	0.876706	1.51265e-17	0		3.8773e-11	0		0	0	1	0	0	0	0
ENSMUSG00000022601	Zbtb11	287	328	0.875	-0.192645	0.106678	0.148689		70	87	0.804598	-0.31366	0.201474	0.341723		0.654895	0.795947		0	0	0	0	0	1	0
ENSMUSG00000022607	Ptk2	368	262	1.40458	0.490139	2.75869e-05	7.17926e-05		47	30	1.56667	0.647698	0.0675493	0.14555		0.713791	0.842945		0	0	0	0	0	0	1
ENSMUSG00000022617	Chkb	309	190	1.62632	0.701607	1.11669e-07	3.58248e-07		45	40	1.125	0.169925	0.664645	0.797631		0.120337	0.235484		0	0	0	0	0	0	1
ENSMUSG00000022629	Kif21a	777	813	0.95572	-0.0653408	0.380087	0.455182		544	734	0.741144	-0.432173	1.18232e-07	7.61127e-07		0.000796525	0.00365814		0	0	0	0	0	0	1
ENSMUSG00000022634	Yaf2	224	166.5	1.34535	0.427977	0.00456381	0.00855202		130	119	1.09244	0.12755	0.526344	0.68303		0.220957	0.372075		0	0	0	0	0	1	0
ENSMUSG00000022636	Alcam	717	481	1.49064	0.575936	9.68377e-12	0		155	144	1.07639	0.106199	0.563124	0.712742		0.0127732	0.0395064		0	0	0	0	0	0	1
ENSMUSG00000022656	Nectin3	648	546	1.18681	0.247093	0.00345034	0.00661342		140	177	0.79096	-0.338323	0.0430104	0.101034		0.00154678	0.00653317		0	0	0	0	0	1	0
ENSMUSG00000022664	Slc35a5	256	149	1.71812	0.780831	1.17779e-07	3.89913e-07		59	45	1.31111	0.39079	0.202173	0.342495		0.257742	0.416324		0	0	0	0	0	0	1
ENSMUSG00000022668	Gtpbp8	222	116	1.91379	0.936435	8.54188e-09	3.51718e-08		31	18	1.72222	0.784271	0.0854331	0.175419		0.749755	0.869		0	0	0	0	0	0	1
ENSMUSG00000022671	Mzt2	163	231	0.705628	-0.503021	0.000717223	0.00154265		174	157	1.10828	0.148323	0.379191	0.547428		0.00280573	0.0109771		0	0	0	0	0	1	0
ENSMUSG00000022674	Ube2v2	104	126	0.825397	-0.27684	0.166004	0.219121		13	10	1.3	0.378512	0.677639	0.807571		0.381328	0.553925		0	0	0	0	0	1	0
ENSMUSG00000022677	Fopnl	214	189.5	1.12929	0.175413	0.252472	0.318689		112	122	0.918033	-0.123382	0.556391	0.706924		0.218855	0.369531		0	0	0	0	0	1	0
ENSMUSG00000022678	Nde1	270	133	2.03008	1.02153	7.90384e-12	0		115	68	1.69118	0.758027	0.000632789	0.00241198		0.34823	0.518291		0	0	0	0	0	0	1
ENSMUSG00000022679	Mpv17l	459	237	1.93671	0.953607	2.93757e-17	0		159	152	1.04605	0.0649554	0.733745	0.849218		9.88835e-06	6.73622e-05		0	1	0	0	0	0	0
ENSMUSG00000022680	Pdxdc1	1225	868.5	1.41048	0.496184	7.46827e-15	0		698	276	2.52899	1.33856	8.35842e-43	0		1.53242e-12	0		0	0	1	0	0	0	0
ENSMUSG00000022681	Ntan1	129	126	1.02381	0.0339473	0.900362	0.934849		35	50	0.7	-0.514573	0.128396	0.242077		0.167817	0.30292		0	0	0	0	0	1	0
ENSMUSG00000022682	Rrn3	382	345.5	1.10564	0.144887	0.194532	0.252166		211	151	1.39735	0.482694	0.00188881	0.0065273		0.071022	0.15787		0	0	0	0	0	1	0
ENSMUSG00000022684	Bfar	581	559.5	1.03843	0.0544	0.55381	0.625703		755	153	4.93464	2.30294	2.795e-96	0		1.78954e-54	0		0	0	0	0	1	0	0
ENSMUSG00000022685	Parn	186	175.5	1.05983	0.0838316	0.636253	0.703878		141	67	2.10448	1.07346	3.15509e-07	1.94419e-06		0.000150999	0.000819215		0	0	0	0	1	0	0
ENSMUSG00000022698	Naa50	732	705.5	1.03756	0.0531976	0.509739	0.582574		179	149	1.20134	0.264647	0.109179	0.213278		0.244874	0.401249		0	0	0	0	0	1	0
ENSMUSG00000022707	Gbe1	2596	1905	1.36273	0.446499	6.6967e-25	0		895	1282	0.698128	-0.518437	1.09035e-16	0		5.06289e-37	0		0	0	0	1	0	0	0
ENSMUSG00000022708	Zbtb20	1950	1603	1.21647	0.2827	6.27911e-09	3.51718e-08		478	467	1.02355	0.0335881	0.744973	0.857276		0.0188005	0.0544094		0	0	0	0	0	0	1
ENSMUSG00000022710	Usp7	948	896	1.05804	0.0813883	0.234961	0.298122		77	64	1.20312	0.266787	0.312213	0.479441		0.485113	0.651143		0	0	0	0	0	1	0
ENSMUSG00000022724	Riox2	96	78.5	1.22293	0.290342	0.226375	0.288724		37	36	1.02778	0.0395284	1	1		0.576493	0.733433		0	0	0	0	0	1	0
ENSMUSG00000022742	Cpox	1615	689	2.34398	1.22896	4.52514e-85	0		853	720	1.18472	0.244549	0.000868515	0.00323806		1.14827e-23	0		0	1	0	0	0	0	0
ENSMUSG00000022744	Cldnd1	151	168	0.89881	-0.153913	0.37037	0.444965		39	44	0.886364	-0.174029	0.660884	0.794473		1	1		0	0	0	0	0	1	0
ENSMUSG00000022749	Tbc1d23	170	280	0.607143	-0.719892	2.43012e-07	7.56685e-07		36	79	0.455696	-1.13386	7.51646e-05	0.000336932		0.232468	0.387418		1	0	0	0	0	0	0
ENSMUSG00000022751	Nit2	1461	1101.5	1.32637	0.407487	1.41269e-12	0		286	227	1.25991	0.333323	0.0103747	0.0297492		0.625446	0.772335		0	0	0	0	0	0	1
ENSMUSG00000022752	Tomm70a	2396	1888.5	1.26873	0.343387	1.00361e-14	0		381	469	0.812367	-0.299797	0.00282286	0.00935852		3.83513e-09	0		0	1	0	0	0	0	0
ENSMUSG00000022760	Thap7	216	137	1.57664	0.656855	3.07661e-05	7.97358e-05		22	23	0.956522	-0.0641303	1	1		0.145615	0.271898		0	0	0	0	0	0	1
ENSMUSG00000022761	Lztr1	556	476.5	1.16684	0.222609	0.01519	0.0255746		39	34	1.14706	0.197939	0.639973	0.778652		1	1		0	0	0	0	0	1	0
ENSMUSG00000022765	Snap29	424	331	1.28097	0.357233	0.000802252	0.00171311		206	222	0.927928	-0.107915	0.468461	0.634006		0.00909165	0.0299296		0	0	0	0	0	1	0
ENSMUSG00000022766	Serpind1	6077	7424	0.818561	-0.288837	4.43798e-31	0		3350	3037	1.10306	0.141514	9.43451e-05	0.000414698		1.13202e-22	0		0	0	0	1	0	0	0
ENSMUSG00000022770	Dlg1	626	599	1.04508	0.0636067	0.457582	0.531705		77	92	0.836957	-0.256775	0.281478	0.443704		0.189509	0.332557		0	0	0	0	0	1	0
ENSMUSG00000022771	Ppil2	213	220.5	0.965986	-0.0499252	0.736906	0.794014		19	36	0.527778	-0.921997	0.0300289	0.0744242		0.0450801	0.110558		0	0	0	0	0	1	0
ENSMUSG00000022772	Senp5	240	188	1.2766	0.352302	0.0136012	0.0231525		194	35	5.54286	2.47063	6.92838e-28	0		2.55289e-14	0		0	0	0	0	1	0	0
ENSMUSG00000022781	Pak2	492	371.5	1.32436	0.405296	5.02388e-05	0.000126521		25	23	1.08696	0.120294	0.885433	0.953935		0.550835	0.709315		0	0	0	0	0	0	1
ENSMUSG00000022788	Fgd4	474	414	1.14493	0.195256	0.0476526	0.0724633		37	40	0.925	-0.112475	0.819893	0.910653		0.40552	0.578022		0	0	0	0	0	1	0
ENSMUSG00000022789	Dnm1l	448	437.5	1.024	0.0342157	0.762397	0.817881		73	81	0.901235	-0.150025	0.572846	0.722284		0.485811	0.65161		0	0	0	0	0	1	0
ENSMUSG00000022790	Igsf11	273	417	0.654676	-0.611146	4.68041e-08	1.67889e-07		124	196	0.632653	-0.660514	6.76089e-05	0.000305767		0.835583	0.924663		1	0	0	0	0	0	0
ENSMUSG00000022792	Yars2	253	217.5	1.16322	0.218122	0.117105	0.161306		43	32	1.34375	0.426265	0.248046	0.401422		0.618333	0.766276		0	0	0	0	0	1	0
ENSMUSG00000022800	Fyttd1	498	418	1.19139	0.252643	0.0090115	0.0159291		63	59	1.0678	0.0946369	0.786058	0.886956		0.62891	0.774395		0	0	0	0	0	1	0
ENSMUSG00000022808	Snx4	187	161	1.16149	0.215978	0.180117	0.235377		109	106	1.0283	0.0402639	0.891547	0.958686		0.488543	0.653793		0	0	0	0	0	1	0
ENSMUSG00000022811	Zfp148	706	635.5	1.11094	0.151776	0.0595881	0.0882175		79	28	2.82143	1.49643	8.42001e-07	4.89724e-06		1.88754e-05	0.000122939		0	0	0	0	1	0	0
ENSMUSG00000022814	Umps	526	498	1.05622	0.0789171	0.39882	0.473988		167	182	0.917582	-0.12409	0.453662	0.621301		0.264956	0.425923		0	0	0	0	0	1	0
ENSMUSG00000022817	Itgb5	861	1215.5	0.70835	-0.497465	6.90244e-15	0		398	703	0.566145	-0.820756	2.94517e-20	0		0.0037716	0.0141555		1	0	0	0	0	0	0
ENSMUSG00000022821	Hgd	7760	5389.5	1.43984	0.525905	2.53372e-95	0		2669	2445	1.09162	0.126465	0.00181595	0.00629873		8.10533e-17	0		0	1	0	0	0	0	0
ENSMUSG00000022827	Rabl3	150	159.5	0.940439	-0.0885939	0.609307	0.679676		36	40	0.9	-0.152003	0.731009	0.847097		0.898656	0.96082		0	0	0	0	0	1	0
ENSMUSG00000022828	Gtf2e1	172	172	1	0	1	1		37	22	1.68182	0.750022	0.0674446	0.145436		0.0901265	0.189128		0	0	0	0	0	1	0
ENSMUSG00000022836	Mylk	898	506.5	1.77295	0.826153	1.15277e-25	0		81	54	1.5	0.584963	0.0248758	0.0631835		0.399338	0.572111		0	0	0	0	0	0	1
ENSMUSG00000022841	Ap2m1	653	465	1.4043	0.489852	2.07726e-08	6.88807e-08		140	128	1.09375	0.129283	0.501701	0.664221		0.0738671	0.162843		0	0	0	0	0	0	1
ENSMUSG00000022843	Clcn2	520	347	1.49856	0.583576	4.62052e-09	0		124	98	1.26531	0.339486	0.0931451	0.188189		0.284282	0.444459		0	0	0	0	0	0	1
ENSMUSG00000022844	Pdia5	782	395.5	1.97724	0.983491	1.04029e-29	0		234	150	1.56	0.641546	2.12423e-05	0.000105749		0.0561143	0.131871		1	0	0	0	0	0	0
ENSMUSG00000022848	Dirc2	487	452	1.07743	0.107599	0.267184	0.334783		243	209	1.16268	0.217453	0.12052	0.230724		0.528516	0.690051		0	0	0	0	0	1	0
ENSMUSG00000022853	Ehhadh	2886	2769	1.04225	0.0597062	0.12293	0.168294		951	1723	0.551944	-0.857405	5.77722e-51	0		2.61868e-40	0		0	0	0	0	1	0	0
ENSMUSG00000022855	Senp2	253	317.5	0.79685	-0.327619	0.00734595	0.0132538		117	210	0.557143	-0.843881	3.04184e-07	1.8286e-06		0.0136641	0.0417341		0	0	0	0	0	0	1
ENSMUSG00000022856	Tmem41a	136	243.5	0.558522	-0.840315	3.29309e-08	1.02382e-07		40	78	0.512821	-0.963474	0.000597881	0.00229133		0.741801	0.864831		0	0	0	0	0	0	1
ENSMUSG00000022858	Tra2b	165	190.5	0.866142	-0.207325	0.185095	0.241098		47	41	1.14634	0.197037	0.594288	0.739869		0.283504	0.443917		0	0	0	0	0	1	0
ENSMUSG00000022863	Btg3	16	8.5	1.88235	0.912537	0.229523	0.292408		4	5	0.8	-0.321928	1	1		0.425139	0.596913		0	0	0	0	0	1	0
ENSMUSG00000022864	D16Ertd472e	143	134	1.06716	0.0937821	0.630828	0.699251		145	159	0.91195	-0.132974	0.455964	0.622937		0.361496	0.531568		0	0	0	0	0	1	0
ENSMUSG00000022865	Cxadr	1562	1015.5	1.53816	0.621204	4.56128e-27	0		787	615	1.27967	0.355777	4.82341e-06	2.58506e-05		0.00694446	0.0238811		1	0	0	0	0	0	0
ENSMUSG00000022867	Usp25	559	917.5	0.609264	-0.71486	7.87803e-21	0		124	254	0.488189	-1.03449	2.07296e-11	0		0.0731227	0.161709		1	0	0	0	0	0	0
ENSMUSG00000022868	Ahsg	95089	88204.5	1.07805	0.108426	3.59084e-58	0		14108	10792	1.30726	0.386551	2.87688e-98	0		9.9468e-46	0		0	0	1	0	0	0	0
ENSMUSG00000022871	Fetub	3163	8080.5	0.391436	-1.35315	0	0		1461	4046	0.361097	-1.46954	2.80142e-276	0		0.0299466	0.0795852		1	0	0	0	0	0	0
ENSMUSG00000022875	Kng1	28762	25603	1.12338	0.167851	8.1459e-42	0		18805	23806	0.789927	-0.340209	6.63872e-130	0		2.8649e-162	0		0	0	0	1	0	0	0
ENSMUSG00000022877	Hrg	5319	8815	0.603403	-0.728806	6.41436e-192	0		3034	4531	0.669609	-0.578608	9.98004e-67	0		0.000374661	0.00185713		1	0	0	0	0	0	0
ENSMUSG00000022885	St6gal1	1501	1051	1.42816	0.514161	5.06047e-19	0		666	611	1.09002	0.12435	0.130726	0.245401		9.30464e-05	0.000528254		0	1	0	0	0	0	0
ENSMUSG00000022887	Masp1	749	697	1.07461	0.103807	0.179843	0.235128		1013	887	1.14205	0.191628	0.00412284	0.0131147		0.401619	0.5745		0	0	0	0	0	1	0
ENSMUSG00000022889	Mrpl39	465	498.5	0.932798	-0.100363	0.287841	0.356854		352	319	1.10345	0.142019	0.216672	0.362149		0.107547	0.217118		0	0	0	0	0	1	0
ENSMUSG00000022890	Atp5j	954	871.5	1.09466	0.130489	0.0579902	0.0863413		285	299	0.953177	-0.0691836	0.590654	0.736158		0.153742	0.28322		0	0	0	0	0	1	0
ENSMUSG00000022892	App	567	697.5	0.812903	-0.298844	0.000254114	0.000583324		251	282	0.890071	-0.168008	0.193744	0.331408		0.378652	0.551034		0	0	0	0	0	0	1
ENSMUSG00000022893	Adamts1	249	135.5	1.83764	0.877853	9.01375e-09	3.51718e-08		36	40	0.9	-0.152003	0.731009	0.847097		0.00640019	0.0222131		0	0	0	0	0	0	1
ENSMUSG00000022905	Kpna1	834	751.5	1.10978	0.150274	0.0419261	0.0645043		135	146	0.924658	-0.113009	0.550885	0.701988		0.173773	0.312048		0	0	0	0	0	1	0
ENSMUSG00000022912	Pros1	941	531.5	1.77046	0.824125	1.01862e-26	0		276	223	1.23767	0.307625	0.0198292	0.0521927		0.000780547	0.00359066		0	0	0	0	0	0	1
ENSMUSG00000022951	Rcan1	259	636	0.407233	-1.29607	2.578e-37	0		148	147	1.0068	0.00978102	1	1		5.68343e-11	0		0	1	0	0	0	0	0
ENSMUSG00000022956	Atp5o	674	809	0.833127	-0.263391	0.000498023	0.00110364		812	852	0.953052	-0.0693737	0.339041	0.50676		0.0629264	0.144058		0	0	0	0	0	1	0
ENSMUSG00000022961	Son	2191	2055.5	1.06592	0.0921001	0.0397515	0.0614103		509	471	1.08068	0.111939	0.237221	0.388645		0.859308	0.939643		0	0	0	0	0	1	0
ENSMUSG00000022962	Gart	389	448	0.868304	-0.203729	0.0449228	0.0687766		155	221	0.701357	-0.511778	0.00077997	0.00292931		0.0922308	0.192824		0	0	0	0	0	1	0
ENSMUSG00000022964	Tmem50b	69	53.5	1.28972	0.367057	0.206647	0.26579		3	3	1	0	1	1		1	1		0	0	0	0	0	1	0
ENSMUSG00000022965	Ifngr2	237	123	1.92683	0.946229	1.91422e-09	0		132	58	2.27586	1.18641	8.211e-08	5.13204e-07		0.445298	0.614398		1	0	0	0	0	0	0
ENSMUSG00000022967	Ifnar1	631	332.5	1.89774	0.924286	5.24986e-22	0		258	217	1.18894	0.249676	0.0663444	0.143284		5.21489e-05	0.000310472		0	1	0	0	0	0	0
ENSMUSG00000022969	Il10rb	63	50	1.26	0.333424	0.258862	0.325587		21	21	1	0	1	1		0.587899	0.742591		0	0	0	0	0	1	0
ENSMUSG00000022971	Ifnar2	479	372.5	1.28591	0.362785	0.000316429	0.000717607		455	369	1.23306	0.302246	0.00304211	0.010044		0.69388	0.827769		0	0	0	0	0	0	1
ENSMUSG00000022992	Kansl2	143	162	0.882716	-0.179979	0.302685	0.372761		29	84	0.345238	-1.53434	2.20077e-07	1.36013e-06		8.44372e-05	0.000483275		0	0	0	0	1	0	0
ENSMUSG00000022994	Adcy6	459	145	3.16552	1.66244	6.28112e-39	0		24	22	1.09091	0.125531	0.882996	0.951771		0.000755675	0.00349622		0	0	0	0	0	0	1
ENSMUSG00000023004	Tuba1b	400	246	1.62602	0.701342	1.46985e-09	0		24	29	0.827586	-0.273018	0.583132	0.729856		0.0194333	0.0558956		0	0	0	0	0	0	1
ENSMUSG00000023010	Tmbim6	16166	11893.5	1.35923	0.442789	6.02564e-144	0		4049	3665	1.10477	0.143752	1.29128e-05	6.573e-05		1.0887e-15	0		0	0	1	0	0	0	0
ENSMUSG00000023019	Gpd1	3344	1990	1.6804	0.748806	1.94239e-77	0		917	680	1.34853	0.431387	3.29743e-09	0		0.000156101	0.000844441		0	0	1	0	0	0	0
ENSMUSG00000023021	Cers5	46	34.5	1.33333	0.415037	0.266412	0.333964		4	26	0.153846	-2.70044	5.94761e-05	0.000271619		2.96326e-05	0.00018522		0	0	0	0	1	0	0
ENSMUSG00000023022	Lima1	667	267	2.49813	1.32085	3.57941e-40	0		299	140	2.13571	1.09472	2.44226e-14	0		0.228672	0.381979		1	0	0	0	0	0	0
ENSMUSG00000023025	Larp4	701	568	1.23415	0.303524	0.000208426	0.000483788		345	219	1.57534	0.655665	1.25983e-07	8.21775e-07		0.0187178	0.0541978		1	0	0	0	0	0	0
ENSMUSG00000023027	Atf1	108	94	1.14894	0.200299	0.360395	0.435023		7	49	0.142857	-2.80735	7.45521e-09	6.90307e-08		1.7311e-08	1.87846e-07		0	0	0	0	1	0	0
ENSMUSG00000023030	Slc11a2	318	281	1.13167	0.178457	0.141248	0.190052		98	106	0.924528	-0.113211	0.624173	0.766892		0.224237	0.376472		0	0	0	0	0	1	0
ENSMUSG00000023031	Cela1	126	112	1.125	0.169925	0.399465	0.474654		541	277	1.95307	0.965743	1.74429e-20	0		0.000244369	0.00125785		0	0	0	0	0	0	1
ENSMUSG00000023043	Krt18	1748	1153	1.51605	0.600313	1.80958e-28	0		376	320	1.175	0.232661	0.0370143	0.0890686		0.00304642	0.0117311		0	0	0	0	0	0	1
ENSMUSG00000023044	Csad	2192	436	5.02752	2.32985	2.80364e-280	0		301	431	0.698376	-0.517924	1.75375e-06	9.78678e-06		5.30914e-107	0		0	0	0	1	0	0	0
ENSMUSG00000023045	Soat2	272	280	0.971429	-0.0418202	0.76578	0.820417		90	79	1.13924	0.188072	0.44185	0.610323		0.380272	0.55282		0	0	0	0	0	1	0
ENSMUSG00000023048	Prr13	194	56.5	3.43363	1.77973	1.17211e-18	0		62	30	2.06667	1.04731	0.00111093	0.00403492		0.0672625	0.151483		0	0	0	0	0	0	1
ENSMUSG00000023055	Calcoco1	251	95	2.64211	1.40169	2.22713e-17	0		37	27	1.37037	0.454566	0.260435	0.416726		0.024915	0.0687116		0	0	0	0	0	0	1
ENSMUSG00000023057	Fabp2	1251	1060.5	1.17963	0.238337	8.39851e-05	0.000205629		763	936	0.815171	-0.294825	2.96404e-05	0.000143878		8.6011e-09	9.60068e-08		0	0	0	1	0	0	0
ENSMUSG00000023068	Nus1	520	426	1.22066	0.287658	0.00247921	0.00486596		316	293	1.0785	0.109024	0.372683	0.541326		0.251714	0.409764		0	0	0	0	0	1	0
ENSMUSG00000023073	Slc10a2	238	18	13.2222	3.72489	3.52762e-50	0		50	14	3.57143	1.8365	7.06949e-06	3.7139e-05		0.00158732	0.00667208		1	0	0	0	0	0	0
ENSMUSG00000023075	Akirin1	290	218.5	1.32723	0.40842	0.00188928	0.00377923		27	33	0.818182	-0.289507	0.518958	0.678202		0.0984105	0.202563		0	0	0	0	0	1	0
ENSMUSG00000023078	Cxcl13	19	129.5	0.146718	-2.76888	1.58453e-21	0		0	23	0	-1	2.38419e-07	1.4789e-06		0.0799891	0.172818		1	0	0	0	0	0	0
ENSMUSG00000023079	Gtf2ird1	185	183	1.01093	0.0156816	0.958436	0.979305		15	12	1.25	0.321928	0.701108	0.825368		0.691456	0.82558		0	0	0	0	0	1	0
ENSMUSG00000023087	Noct	185	232.5	0.795699	-0.329705	0.021402	0.0349838		47	54	0.87037	-0.200299	0.550709	0.701923		0.738366	0.862907		0	0	0	0	0	1	0
ENSMUSG00000023089	Ndufa5	278	264.5	1.05104	0.0718172	0.606615	0.677479		564	673	0.838039	-0.254911	0.00212303	0.00728303		0.0302189	0.0801187		0	0	0	0	0	1	0
ENSMUSG00000023094	Msrb2	159	128.5	1.23735	0.307258	0.0873043	0.124175		125	118	1.05932	0.0831412	0.700395	0.825047		0.382732	0.55493		0	0	0	0	0	1	0
ENSMUSG00000023104	Rfc2	249	100.5	2.47761	1.30895	1.47444e-15	0		120	90	1.33333	0.415037	0.0451141	0.105011		0.000658117	0.00308549		0	0	0	0	0	0	1
ENSMUSG00000023110	Prmt5	163	126.5	1.28854	0.365735	0.0396686	0.0612991		33	42	0.785714	-0.347923	0.355699	0.525276		0.0684773	0.153365		0	0	0	0	0	1	0
ENSMUSG00000023118	Sympk	521	402.5	1.29441	0.372295	0.000116279	0.000278864		141	86	1.63953	0.713287	0.000318195	0.00127685		0.133902	0.255367		0	0	0	0	0	0	1
ENSMUSG00000023143	Nagpa	182	200.5	0.907731	-0.139664	0.357716	0.432253		91	70	1.3	0.378512	0.114696	0.221517		0.0609244	0.140591		0	0	0	0	0	1	0
ENSMUSG00000023150	Ivns1abp	1872	1535.5	1.21915	0.285872	9.30404e-09	3.51718e-08		236	192	1.22917	0.297681	0.037541	0.0900281		0.958917	0.997941		0	0	0	0	0	0	1
ENSMUSG00000023156	Rpp14	121	173	0.699422	-0.515765	0.00287246	0.00556984		124	180	0.688889	-0.537657	0.00156529	0.00549708		0.933916	0.981178		0	0	0	0	0	1	0
ENSMUSG00000023175	Bsg	2342	2396.5	0.977259	-0.0331879	0.432795	0.507089		955	748	1.27674	0.352462	5.80167e-07	3.4457e-06		2.68086e-06	1.98652e-05		0	0	0	0	1	0	0
ENSMUSG00000023176	Cpn2	4520	3603.5	1.25434	0.326924	2.9206e-24	0		4137	4221	0.9801	-0.0289999	0.363944	0.531279		3.26271e-15	0		0	1	0	0	0	0	0
ENSMUSG00000023186	Vwa5a	556	353	1.57507	0.655417	1.72761e-11	0		257	250	1.028	0.0398403	0.789909	0.888984		0.000138878	0.000759319		0	1	0	0	0	0	0
ENSMUSG00000023206	Il15ra	359	398	0.90201	-0.148785	0.167196	0.220487		146	113	1.29204	0.369646	0.04656	0.107531		0.0143482	0.0433996		0	0	0	0	0	1	0
ENSMUSG00000023224	Serping1	6265	4079	1.53592	0.619099	3.86065e-103	0		543	544	0.998162	-0.00265445	1	1		1.93893e-11	0		0	1	0	0	0	0	0
ENSMUSG00000023243	Kcnk5	423	201.5	2.09926	1.06988	5.89672e-19	0		106	42	2.52381	1.3356	1.44613e-07	8.82016e-07		0.377313	0.549653		1	0	0	0	0	0	0
ENSMUSG00000023249	Parp3	260	227	1.14537	0.195819	0.146966	0.197133		99	85	1.16471	0.219966	0.337894	0.50583		0.931108	0.979326		0	0	0	0	0	1	0
ENSMUSG00000023262	Acy1	359	367	0.978202	-0.0317962	0.795044	0.847896		232	415	0.559036	-0.838987	5.89913e-13	0		3.79276e-07	3.13932e-06		0	0	0	0	1	0	0
ENSMUSG00000023284	Zfp605	44	91.5	0.480874	-1.05627	4.70967e-05	0.000118933		9	27	0.333333	-1.58496	0.00393317	0.0125585		0.426141	0.598171		0	0	0	0	0	0	1
ENSMUSG00000023330	Dtwd1	74	103	0.718447	-0.477047	0.0350282	0.0547594		44	41	1.07317	0.10188	0.828423	0.916921		0.145477	0.27173		0	0	0	0	0	1	0
ENSMUSG00000023341	Mx2	83	614.5	0.135069	-2.88823	3.03829e-101	0		15	248	0.0604839	-4.04731	1.45604e-55	0		0.00397398	0.0148064		1	0	0	0	0	0	0
ENSMUSG00000023348	Trip6	158	105	1.50476	0.589535	0.00129981	0.00268596		39	44	0.886364	-0.174029	0.660884	0.794473		0.0419764	0.10395		0	0	0	0	0	1	0
ENSMUSG00000023393	Slc17a9	37	49	0.755102	-0.405256	0.23538	0.298586		35	21	1.66667	0.736966	0.0814268	0.168611		0.0265301	0.0724748		0	0	0	0	0	1	0
ENSMUSG00000023433	Cela3b	1	46	0.0217391	-5.52356	6.82121e-13	0		159	147	1.08163	0.113211	0.52953	0.685799		2.68717e-12	0		0	1	0	0	0	0	0
ENSMUSG00000023452	Pisd	185	122	1.51639	0.600644	0.000385584	0.00086502		64	56	1.14286	0.192645	0.522991	0.680773		0.229668	0.38353		0	0	0	0	0	0	1
ENSMUSG00000023456	Tpi1	3457	3549.5	0.97394	-0.0380952	0.27174	0.339736		2182	341	6.39883	2.67781	0	0		6.60409e-258	0		0	0	0	0	1	0	0
ENSMUSG00000023460	Rab12	331	287	1.15331	0.20578	0.0835984	0.119508		104	119	0.87395	-0.194378	0.34852	0.516945		0.085464	0.181922		0	0	0	0	0	1	0
ENSMUSG00000023495	Pcbp4	83	75.5	1.09934	0.136635	0.634334	0.702169		22	27	0.814815	-0.295456	0.568172	0.717356		0.415811	0.588221		0	0	0	0	0	1	0
ENSMUSG00000023572	Ccndbp1	178	126.5	1.40711	0.49274	0.00412195	0.00780454		110	139	0.791367	-0.337581	0.0757812	0.15968		0.00084865	0.00385041		0	0	0	0	0	1	0
ENSMUSG00000023707	Ogfod2	315	323	0.975232	-0.0361823	0.781704	0.83485		196	186	1.05376	0.075551	0.645229	0.782171		0.560893	0.718648		0	0	0	0	0	1	0
ENSMUSG00000023764	Sfi1	243	370	0.656757	-0.606569	3.28031e-07	1.02551e-06		25	225	0.111111	-3.16993	2.05561e-41	0		1.63156e-19	0		0	0	1	0	0	0	0
ENSMUSG00000023829	Slc22a1	4857	5540	0.876715	-0.18982	2.21843e-11	0		1346	1505	0.894352	-0.161085	0.00307875	0.0101293		0.641235	0.78477		0	0	0	0	0	0	1
ENSMUSG00000023830	Igf2r	1031	787.5	1.30921	0.388693	1.32905e-08	3.51718e-08		206	3	68.6667	6.10154	3.69912e-57	0		5.74954e-43	0		0	0	1	0	0	0	0
ENSMUSG00000023832	Acat2	1671	1400.5	1.19315	0.25477	1.19582e-06	3.57335e-06		287	318	0.902516	-0.147976	0.222558	0.36934		0.00179717	0.00744563		0	0	0	0	0	0	1
ENSMUSG00000023845	Lnpep	598	496	1.20565	0.269805	0.00224651	0.00443863		27	28	0.964286	-0.0524674	1	1		0.488266	0.653577		0	0	0	0	0	1	0
ENSMUSG00000023852	Chd1	471	526	0.895437	-0.159336	0.0871785	0.124091		68	56	1.21429	0.280108	0.323248	0.491246		0.127162	0.245509		0	0	0	0	0	1	0
ENSMUSG00000023861	Mpc1	282	237.5	1.18737	0.247768	0.0592346	0.0878688		424	435	0.974713	-0.0369511	0.732978	0.84868		0.0849477	0.181029		0	0	0	0	0	1	0
ENSMUSG00000023904	Hcfc1r1	202	114	1.77193	0.825321	8.45331e-07	2.56503e-06		80	89	0.898876	-0.153805	0.538427	0.692228		0.000499476	0.00240589		0	0	0	0	0	0	1
ENSMUSG00000023905	Tnfrsf12a	103	96.5	1.06736	0.0940435	0.723771	0.781356		11	16	0.6875	-0.540568	0.442068	0.610323		0.310912	0.475453		0	0	0	0	0	1	0
ENSMUSG00000023921	Mut	2326	2429	0.957596	-0.0625114	0.13908	0.187629		1341	1482	0.904858	-0.144236	0.00840347	0.0246367		0.234695	0.389842		0	0	0	0	0	1	0
ENSMUSG00000023932	Cdc5l	94	88	1.06818	0.0951572	0.711027	0.770257		54	68	0.794118	-0.332575	0.239089	0.391021		0.241894	0.398012		0	0	0	0	0	1	0
ENSMUSG00000023938	Aars2	200	155.5	1.28617	0.363085	0.0225341	0.0366414		65	27	2.40741	1.26748	9.26404e-05	0.000407819		0.0125129	0.0388618		0	0	0	0	0	0	1
ENSMUSG00000023942	Slc29a1	1560	1618.5	0.963855	-0.0531113	0.303627	0.37371		689	495	1.39192	0.477075	1.89756e-08	1.3573e-07		8.6983e-08	8.02441e-07		0	0	0	0	1	0	0
ENSMUSG00000023944	Hsp90ab1	4433	5139	0.862619	-0.213204	5.63256e-13	0		1652	1884	0.876858	-0.189585	0.000101919	0.000445188		0.678688	0.8164		1	0	0	0	0	0	0
ENSMUSG00000023951	Vegfa	907	799	1.13517	0.182907	0.00956176	0.0168257		192	179	1.07263	0.101147	0.533335	0.687725		0.646297	0.788564		0	0	0	0	0	1	0
ENSMUSG00000023952	Gtpbp2	256	183	1.39891	0.4843	0.000574253	0.00125821		33	27	1.22222	0.289507	0.518958	0.678202		0.676504	0.81412		0	0	0	0	0	1	0
ENSMUSG00000023960	Enpp5	433	268	1.61567	0.692134	4.90014e-10	0		323	263	1.22814	0.296471	0.0147286	0.0403618		0.0169746	0.050052		0	0	0	0	0	0	1
ENSMUSG00000023963	Cyp39a1	124	446	0.278027	-1.8467	1.32611e-43	0		127	30	4.23333	2.08179	2.0911e-15	0		3.12309e-42	0		0	0	0	1	0	0	0
ENSMUSG00000023965	Fbxl17	392	293	1.33788	0.419953	0.000176579	0.000413784		114	107	1.06542	0.091423	0.686599	0.813907		0.1608	0.293245		0	0	0	0	0	0	1
ENSMUSG00000023967	Mrps18a	435	337.5	1.28889	0.366128	0.000546289	0.00120209		127	119	1.06723	0.0938669	0.655466	0.789478		0.211322	0.360163		0	0	0	0	0	1	0
ENSMUSG00000023971	Rrp36	251	199.5	1.25815	0.331299	0.0184534	0.0304635		216	253	0.853755	-0.228106	0.0963431	0.19272		0.00373837	0.0140495		0	0	0	0	0	1	0
ENSMUSG00000023973	Cnpy3	468	325	1.44	0.526069	4.28895e-07	1.32169e-06		158	125	1.264	0.337996	0.0569527	0.126948		0.362047	0.531961		0	0	0	0	0	0	1
ENSMUSG00000023977	Ubr2	873	653.5	1.33588	0.417794	2.29713e-08	6.88807e-08		267	215	1.24186	0.312503	0.0200849	0.052655		0.493591	0.657256		0	0	0	0	0	0	1
ENSMUSG00000023988	Bysl	138	156	0.884615	-0.176878	0.321464	0.393771		53	53	1	0	1	1		0.650305	0.792079		0	0	0	0	0	1	0
ENSMUSG00000024012	Mtch1	672	545.5	1.2319	0.300882	0.000337613	0.000761957		232	202	1.14851	0.19977	0.163833	0.29187		0.537417	0.697303		0	0	0	0	0	0	1
ENSMUSG00000024014	Pim1	269	120	2.24167	1.16457	3.01158e-14	0		37	37	1	0	1	1		0.00197275	0.00804836		0	0	0	0	0	0	1
ENSMUSG00000024019	Cmtr1	56	72.5	0.772414	-0.372554	0.158654	0.210405		59	67	0.880597	-0.183446	0.533053	0.687518		0.705403	0.836808		0	0	0	0	0	1	0
ENSMUSG00000024026	Glo1	2440	3965	0.615385	-0.70044	1.31502e-81	0		474	946	0.501057	-0.996953	1.68732e-36	0		0.000846498	0.00384375		1	0	0	0	0	0	0
ENSMUSG00000024037	Wdr4	130	184	0.706522	-0.501194	0.00272351	0.00530844		44	49	0.897959	-0.155278	0.678532	0.807578		0.340562	0.509168		0	0	0	0	0	1	0
ENSMUSG00000024038	Ndufv3	935	963.5	0.97042	-0.0433183	0.520538	0.59302		560	564	0.992908	-0.0102683	0.928704	0.982129		0.763443	0.878334		0	0	0	0	0	1	0
ENSMUSG00000024039	Cbs	2963	3546.5	0.835472	-0.259337	4.81505e-13	0		2071	3129	0.661873	-0.595374	5.64776e-49	0		6.3413e-10	0		0	0	1	0	0	0	0
ENSMUSG00000024042	Sik1	204	128.5	1.58755	0.666801	4.67847e-05	0.000118231		26	35	0.742857	-0.428843	0.305677	0.472067		0.00719343	0.0244977		0	0	0	0	0	0	1
ENSMUSG00000024045	Akap8	310	343.5	0.902475	-0.148042	0.196873	0.254849		30	30	1	0	1	1		0.787341	0.893239		0	0	0	0	0	1	0
ENSMUSG00000024048	Myl12a	417	376	1.10904	0.149315	0.155435	0.206672		142	143	0.993007	-0.0101242	1	1		0.447335	0.616359		0	0	0	0	0	1	0
ENSMUSG00000024052	Lpin2	5152	2585.5	1.99265	0.994689	1.85494e-190	0		1713	2198	0.779345	-0.359666	9.25736e-15	0		2.40738e-122	0		0	0	0	1	0	0	0
ENSMUSG00000024055	Cyp4f13	688	954	0.721174	-0.471581	5.61223e-11	0		493	757	0.651255	-0.618706	8.2576e-14	0		0.194197	0.338356		1	0	0	0	0	0	0
ENSMUSG00000024065	Ehd3	874	1173.5	0.744781	-0.425113	3.62654e-11	0		682	694	0.982709	-0.0251639	0.76683	0.871553		7.62645e-05	0.00044004		0	1	0	0	0	0	0
ENSMUSG00000024066	Xdh	2084	742.5	2.80673	1.48889	7.62878e-146	0		1244	472	2.63559	1.39813	4.449e-80	0		0.36866	0.539142		1	0	0	0	0	0	0
ENSMUSG00000024068	Spast	507	416.5	1.21729	0.283669	0.00339081	0.00650772		58	49	1.18367	0.243271	0.43944	0.608788		0.918446	0.971155		0	0	0	0	0	1	0
ENSMUSG00000024069	Slc30a6	145	142	1.02113	0.030162	0.90605	0.93907		87	69	1.26087	0.334419	0.173291	0.304802		0.319726	0.486156		0	0	0	0	0	1	0
ENSMUSG00000024070	Prkd3	3126	4243	0.736743	-0.440767	8.77371e-39	0		1012	1420	0.712676	-0.488682	1.31523e-16	0		0.492401	0.656302		1	0	0	0	0	0	0
ENSMUSG00000024072	Yipf4	413	367	1.12534	0.170362	0.107064	0.149116		80	115	0.695652	-0.523562	0.0146884	0.0402715		0.0030494	0.0117346		0	0	0	0	0	1	0
ENSMUSG00000024073	Birc6	2573	2349.5	1.09513	0.131098	0.00155353	0.00316266		561	605	0.927273	-0.108934	0.207913	0.350006		0.0110404	0.0349185		0	0	0	0	0	1	0
ENSMUSG00000024078	Ttc27	195	162.5	1.2	0.263034	0.101204	0.141691		36	45	0.8	-0.321928	0.374174	0.541576		0.109528	0.21929		0	0	0	0	0	1	0
ENSMUSG00000024079	Eif2ak2	357	196	1.82143	0.86507	7.29287e-12	0		55	58	0.948276	-0.0766213	0.85087	0.930598		0.00198796	0.00809867		0	0	0	0	0	0	1
ENSMUSG00000024081	Cebpz	489	432.5	1.13064	0.177134	0.0700322	0.102243		395	459	0.860566	-0.216642	0.0310381	0.0766214		0.0043602	0.016075		0	0	0	0	0	1	0
ENSMUSG00000024082	Ndufaf7	155	145.5	1.06529	0.0912491	0.644791	0.711088		65	45	1.44444	0.530515	0.0695652	0.149038		0.181626	0.322344		0	0	0	0	0	1	0
ENSMUSG00000024083	Pja2	573	543	1.05525	0.0775829	0.385353	0.460314		276	243	1.1358	0.183712	0.160062	0.286604		0.523469	0.685352		0	0	0	0	0	1	0
ENSMUSG00000024084	Qpct	98	344	0.284884	-1.81155	4.07133e-33	0		41	104	0.394231	-1.34289	1.69678e-07	1.06387e-06		0.143869	0.269533		1	0	0	0	0	0	0
ENSMUSG00000024085	Man2a1	4710	2935.5	1.6045	0.682121	3.15892e-92	0		1800	1564	1.1509	0.202756	5.05057e-05	0.000233117		2.39462e-15	0		0	0	1	0	0	0	0
ENSMUSG00000024091	Vapa	1172	1170.5	1.00128	0.00184764	1	1		100	104	0.961538	-0.0565835	0.833699	0.919385		0.826719	0.918831		0	0	0	0	0	1	0
ENSMUSG00000024095	Hnrnpll	277	250.5	1.10579	0.145075	0.276588	0.344648		39	35	1.11429	0.156119	0.727547	0.844651		1	1		0	0	0	0	0	1	0
ENSMUSG00000024096	Ralbp1	368	348	1.05747	0.0806185	0.47769	0.551656		154	145	1.06207	0.0868775	0.643687	0.781507		1	1		0	0	0	0	0	1	0
ENSMUSG00000024097	Srsf7	274	221.5	1.23702	0.306869	0.0219284	0.0357392		27	40	0.675	-0.567041	0.142071	0.261806		0.0261669	0.0716374		0	0	0	0	0	1	0
ENSMUSG00000024098	Twsg1	653	529.5	1.23324	0.302452	0.000385295	0.000864737		559	599	0.933222	-0.0997077	0.251756	0.405724		0.000810469	0.00370708		0	0	0	0	0	0	1
ENSMUSG00000024099	Ndufv2	1319	1488.5	0.886127	-0.174415	0.00142216	0.00291631		332	358	0.927374	-0.108776	0.341238	0.509367		0.609666	0.759701		0	0	0	0	0	1	0
ENSMUSG00000024101	Washc1	172	148.5	1.15825	0.211946	0.219416	0.280676		45	68	0.661765	-0.59561	0.0380186	0.091057		0.0119282	0.0372824		0	0	0	0	0	1	0
ENSMUSG00000024104	Washc2	839	727.5	1.15326	0.205724	0.00543923	0.0100421		281	254	1.1063	0.145742	0.260961	0.417211		0.688376	0.823125		0	0	0	0	0	1	0
ENSMUSG00000024120	Lrpprc	2132	2252	0.946714	-0.0789994	0.0722818	0.105146		916	1030	0.88932	-0.169225	0.0104016	0.0298111		0.252433	0.410222		0	0	0	0	0	1	0
ENSMUSG00000024121	Atp6v0c	477	317.5	1.50236	0.587233	1.88978e-08	6.88807e-08		149	174	0.856322	-0.223775	0.181659	0.315894		2.73344e-05	0.000171606		0	1	0	0	0	0	0
ENSMUSG00000024122	Pdpk1	693	590.5	1.17358	0.230918	0.00480374	0.00896581		160	126	1.26984	0.344648	0.0508275	0.115538		0.599544	0.751568		0	0	0	0	0	1	0
ENSMUSG00000024130	Abca3	667	791.5	0.842704	-0.246903	0.00116173	0.00242016		165	51	3.23529	1.6939	3.24935e-15	0		1.09968e-17	0		0	0	0	0	1	0	0
ENSMUSG00000024131	Slc3a1	463	28	16.5357	4.04751	1.11594e-102	0		279	3	93	6.53916	9.62044e-79	0		0.000962327	0.00429637		1	0	0	0	0	0	0
ENSMUSG00000024132	Eci1	1880	1066	1.7636	0.818525	2.32844e-51	0		148	135	1.0963	0.132638	0.475709	0.640272		0.000179253	0.000954078		0	1	0	0	0	0	0
ENSMUSG00000024135	Srbd1	333	275.5	1.20871	0.27347	0.0231757	0.0376195		115	128	0.898438	-0.15451	0.441483	0.610323		0.0575324	0.134641		0	0	0	0	0	1	0
ENSMUSG00000024140	Epas1	1519	919.5	1.65198	0.7242	4.47846e-34	0		797	699	1.1402	0.189287	0.0121205	0.0341121		2.96828e-08	2.78056e-07		0	1	0	0	0	0	0
ENSMUSG00000024143	Rhoq	120	101.5	1.18227	0.241555	0.253831	0.319974		41	37	1.10811	0.148099	0.734342	0.849265		0.895119	0.959592		0	0	0	0	0	1	0
ENSMUSG00000024146	Cript	255	266.5	0.956848	-0.0636383	0.630234	0.698867		561	617	0.909238	-0.13727	0.109012	0.213027		0.635685	0.780184		0	0	0	0	0	1	0
ENSMUSG00000024150	Mcfd2	3503	2510	1.39562	0.480904	1.23574e-37	0		1749	1234	1.41734	0.503188	3.93662e-21	0		0.750465	0.869106		1	0	0	0	0	0	0
ENSMUSG00000024155	Meiob	95	94	1.01064	0.0152668	1	1		17	27	0.62963	-0.667425	0.174171	0.306023		0.182872	0.324044		0	0	0	0	0	1	0
ENSMUSG00000024158	Hagh	3357	3169.5	1.05916	0.0829173	0.0213129	0.034857		651	812	0.801724	-0.318822	2.82611e-05	0.000138013		1.78135e-06	1.35511e-05		0	0	0	0	1	0	0
ENSMUSG00000024160	Spsb3	29	24.5	1.18367	0.243271	0.683489	0.745061		124	98	1.26531	0.339486	0.0931451	0.188189		0.879139	0.950981		0	0	0	0	0	1	0
ENSMUSG00000024164	C3	56123	48460	1.15813	0.211798	3.34684e-124	0		23520	17320	1.35797	0.441449	2.0061e-207	0		9.40251e-42	0		0	0	1	0	0	0	0
ENSMUSG00000024165	Jpt2	327	219.5	1.48975	0.57507	5.46979e-06	1.52937e-05		145	82	1.76829	0.822357	3.47564e-05	0.000166292		0.294071	0.456272		1	0	0	0	0	0	0
ENSMUSG00000024168	Tmem204	155	201	0.771144	-0.374927	0.0169576	0.0283011		35	47	0.744681	-0.425306	0.224245	0.371277		0.902369	0.962048		0	0	0	0	0	1	0
ENSMUSG00000024180	Tmem8	208	241.5	0.861284	-0.21544	0.119698	0.164274		24	26	0.923077	-0.115477	0.887725	0.955306		0.881502	0.952619		0	0	0	0	0	1	0
ENSMUSG00000024181	Mrpl28	559	467.5	1.19572	0.257882	0.00495472	0.0092201		145	114	1.27193	0.347019	0.0620976	0.135642		0.675498	0.813258		0	0	0	0	0	1	0
ENSMUSG00000024182	Axin1	267	276	0.967391	-0.0478285	0.731398	0.788532		42	47	0.893617	-0.162271	0.671809	0.803659		0.733273	0.858742		0	0	0	0	0	1	0
ENSMUSG00000024187	Fam234a	651	679	0.958763	-0.060754	0.4591	0.533029		399	479	0.832985	-0.263637	0.0076379	0.0226879		0.107491	0.217118		0	0	0	0	0	1	0
ENSMUSG00000024188	Luc7l	298	361	0.825485	-0.276687	0.0156637	0.0262706		16	35	0.457143	-1.12928	0.0109736	0.0312277		0.0582241	0.135921		0	0	0	0	0	1	0
ENSMUSG00000024191	Bnip1	248	210	1.18095	0.239951	0.0837155	0.119645		132	133	0.992481	-0.0108883	1	1		0.279524	0.440628		0	0	0	0	0	1	0
ENSMUSG00000024194	Cuta	256	226.5	1.13024	0.176633	0.202599	0.2613		118	72	1.63889	0.712718	0.00104265	0.00381649		0.0385314	0.0972098		0	0	0	0	0	1	0
ENSMUSG00000024197	Plin3	550	253	2.17391	1.12029	4.15041e-26	0		428	239	1.79079	0.8406	2.33468e-13	0		0.0853419	0.181731		1	0	0	0	0	0	0
ENSMUSG00000024228	Nudt12	545	1061	0.513666	-0.961097	1.94108e-38	0		928	1701	0.545561	-0.874186	5.79278e-52	0		0.369546	0.540157		1	0	0	0	0	0	0
ENSMUSG00000024234	Mtpap	272	309	0.880259	-0.184	0.135229	0.182871		76	108	0.703704	-0.50696	0.0220351	0.0569452		0.203176	0.349883		0	0	0	0	0	1	0
ENSMUSG00000024236	Svil	502	386.5	1.29884	0.377219	0.000129007	0.000307429		32	39	0.820513	-0.285402	0.476688	0.64113		0.0637368	0.145293		0	0	0	0	0	0	1
ENSMUSG00000024241	Sos1	485	400	1.2125	0.277985	0.00472085	0.00881988		53	24	2.20833	1.14296	0.00126323	0.00454989		0.0224555	0.0632304		0	0	0	0	0	1	0
ENSMUSG00000024242	Map4k3	402	426	0.943662	-0.0836579	0.42413	0.499222		151	186	0.811828	-0.300754	0.0638517	0.138913		0.271384	0.432323		0	0	0	0	0	1	0
ENSMUSG00000024247	Pkdcc	312	456.5	0.683461	-0.549069	1.91327e-07	6.06514e-07		69	60	1.15	0.201634	0.481354	0.644632		0.00700544	0.0240321		0	0	0	0	0	0	1
ENSMUSG00000024248	Cox7a2l	939	459	2.04575	1.03263	2.63732e-38	0		1022	273	3.74359	1.90442	4.94271e-102	0		6.631e-12	0		0	0	1	0	0	0	0
ENSMUSG00000024254	Abcg8	1075	1402	0.766762	-0.38315	5.39909e-11	0		884	1282	0.689548	-0.536278	1.1881e-17	0		0.0788788	0.171076		1	0	0	0	0	0	0
ENSMUSG00000024259	Slc25a46	505	522.5	0.966507	-0.0491476	0.595984	0.666929		170	155	1.09677	0.133267	0.437454	0.606634		0.340015	0.508815		0	0	0	0	0	1	0
ENSMUSG00000024271	Elp2	236	278	0.848921	-0.236298	0.0704356	0.102725		72	123	0.585366	-0.77259	0.000319316	0.00128047		0.0339629	0.0878508		0	0	0	0	0	1	0
ENSMUSG00000024273	2700062C07Rik	44	64	0.6875	-0.540568	0.0670104	0.0983926		34	33	1.0303	0.0430687	1	1		0.213437	0.363248		0	0	0	0	0	1	0
ENSMUSG00000024276	Zfp397	273	333.5	0.818591	-0.288786	0.0148105	0.024992		28	28	1	0	1	1		0.486027	0.65161		0	0	0	0	0	1	0
ENSMUSG00000024283	Wac	312	321	0.971963	-0.0410273	0.750535	0.807309		93	94	0.989362	-0.01543	1	1		0.933797	0.981178		0	0	0	0	0	1	0
ENSMUSG00000024286	Ccny	1029	1020	1.00882	0.0126738	0.859723	0.90319		154	150	1.02667	0.0379679	0.863425	0.940126		0.902272	0.962048		0	0	0	0	0	1	0
ENSMUSG00000024287	Thoc1	327	303	1.07921	0.109973	0.359498	0.434034		36	33	1.09091	0.125531	0.809949	0.903763		1	1		0	0	0	0	0	1	0
ENSMUSG00000024290	Rock1	540	497	1.08652	0.119714	0.192124	0.249447		76	72	1.05556	0.0780025	0.805321	0.89967		0.929958	0.978299		0	0	0	0	0	1	0
ENSMUSG00000024292	Cyp4f14	2420	1546	1.56533	0.646467	4.85257e-44	0		1554	825	1.88364	0.91352	3.68263e-51	0		0.00060245	0.00284344		1	0	0	0	0	0	0
ENSMUSG00000024293	Esco1	201	205	0.980488	-0.0284284	0.881666	0.920746		28	22	1.27273	0.347923	0.479888	0.644353		0.454152	0.623338		0	0	0	0	0	1	0
ENSMUSG00000024294	Mib1	1635	1468.5	1.11338	0.154947	0.00305453	0.00589649		326	394	0.827411	-0.273324	0.0124734	0.0350177		0.000368885	0.0018317		0	0	0	0	0	1	0
ENSMUSG00000024298	Zfp871	712	430	1.65581	0.727541	6.40678e-17	0		224	154	1.45455	0.540568	0.000373462	0.00148172		0.299877	0.463236		0	0	0	0	0	0	1
ENSMUSG00000024304	Cdh2	1114	925	1.20432	0.268224	3.09721e-05	8.01803e-05		354	334	1.05988	0.0839013	0.468865	0.6344		0.157054	0.288188		0	0	0	0	0	0	1
ENSMUSG00000024317	Rnf138	151	130	1.16154	0.216037	0.232772	0.295878		88	51	1.72549	0.787006	0.0021471	0.00736111		0.0749502	0.164717		0	0	0	0	0	1	0
ENSMUSG00000024331	Dsc2	636	172.5	3.68696	1.88243	6.14483e-63	0		199	148	1.34459	0.427171	0.0071845	0.0215114		4.20117e-13	0		0	1	0	0	0	0	0
ENSMUSG00000024346	Pfdn1	261	244.5	1.06748	0.0942153	0.504919	0.577886		199	206	0.966019	-0.0498759	0.765637	0.870776		0.463402	0.631692		0	0	0	0	0	1	0
ENSMUSG00000024350	Dnajc18	174	115	1.51304	0.597453	0.00062074	0.00135131		21	14	1.5	0.584963	0.310505	0.477556		1	1		0	0	0	0	0	1	0
ENSMUSG00000024354	Slc23a1	858	592.5	1.4481	0.534162	3.66484e-12	0		182	156	1.16667	0.222392	0.173797	0.305461		0.0760673	0.16639		0	0	0	0	0	0	1
ENSMUSG00000024357	Sil1	691	401	1.72319	0.785083	1.40231e-18	0		87	66	1.31818	0.398549	0.105592	0.207568		0.130195	0.249651		0	0	0	0	0	0	1
ENSMUSG00000024359	Hspa9	3236	3662	0.88367	-0.17842	3.0765e-07	9.66027e-07		3489	2374	1.46967	0.555494	3.11784e-48	0		7.39652e-46	0		0	0	0	1	0	0	0
ENSMUSG00000024360	Etf1	1468	1229	1.19447	0.256367	4.52469e-06	1.27772e-05		139	162	0.858025	-0.220909	0.204701	0.345789		0.0072776	0.0247394		0	0	0	0	0	0	1
ENSMUSG00000024370	Cdc23	125	130.5	0.957854	-0.0621217	0.754731	0.811202		22	16	1.375	0.459432	0.417692	0.587337		0.384954	0.557465		0	0	0	0	0	1	0
ENSMUSG00000024378	Stard4	2137	1500	1.42467	0.510624	3.98105e-26	0		2657	3261	0.814781	-0.295516	4.32471e-15	0		1.28139e-39	0		0	0	0	1	0	0	0
ENSMUSG00000024381	Bin1	118	124	0.951613	-0.0715533	0.747974	0.805169		18	22	0.818182	-0.289507	0.635828	0.774782		0.733761	0.859134		0	0	0	0	0	1	0
ENSMUSG00000024382	Ercc3	258	334.5	0.7713	-0.374635	0.00177925	0.00358076		109	160	0.68125	-0.553744	0.00223949	0.00763598		0.41418	0.586651		0	0	0	0	0	1	0
ENSMUSG00000024383	Map3k2	569	463	1.22894	0.297416	0.0010714	0.0022436		65	44	1.47727	0.562936	0.0549088	0.123205		0.417699	0.589753		0	0	0	0	0	1	0
ENSMUSG00000024384	Iws1	406	352.5	1.15177	0.203856	0.0590243	0.0876945		91	75	1.21333	0.278976	0.24425	0.397728		0.796893	0.900151		0	0	0	0	0	1	0
ENSMUSG00000024386	Proc	4590	4638.5	0.989544	-0.0151642	0.617326	0.686717		1784	1830	0.974863	-0.036728	0.454136	0.621798		0.709275	0.839066		0	0	0	0	0	1	0
ENSMUSG00000024395	Lims2	495	238.5	2.07547	1.05344	1.90379e-21	0		139	129	1.07752	0.107714	0.582565	0.729856		8.15676e-06	5.63982e-05		0	1	0	0	0	0	0
ENSMUSG00000024400	Wdr33	384	359	1.06964	0.0971225	0.378614	0.453797		18	31	0.580645	-0.784271	0.0854331	0.175419		0.0543555	0.128814		0	0	0	0	0	1	0
ENSMUSG00000024404	Riok3	1220	1512.5	0.806612	-0.310054	2.26186e-08	6.88807e-08		451	591	0.763113	-0.390031	1.61676e-05	8.14435e-05		0.46358	0.631692		1	0	0	0	0	0	0
ENSMUSG00000024410	Rmc1	259	275.5	0.940109	-0.0891002	0.489136	0.562451		33	38	0.868421	-0.203533	0.635308	0.774782		0.801173	0.902321		0	0	0	0	0	1	0
ENSMUSG00000024411	Aqp4	113	5.5	20.5455	4.36075	1.10168e-26	0		9	0	#DIV/0!	1	0.00390625	0.0124867		1	1		0	0	0	0	0	0	1
ENSMUSG00000024413	Npc1	1983	966	2.0528	1.03759	1.09492e-79	0		1304	742	1.75741	0.813453	9.37341e-36	0		0.0108405	0.0343791		1	0	0	0	0	0	0
ENSMUSG00000024414	Mrpl27	202	112	1.80357	0.850857	4.28522e-07	1.32169e-06		350	271	1.29151	0.369062	0.00172589	0.00600486		0.0202327	0.0577226		0	0	0	0	0	0	1
ENSMUSG00000024424	Ttc39c	5545	5418.5	1.02335	0.0332939	0.232561	0.295744		2609	1919	1.35956	0.443142	1.07893e-24	0		1.42834e-15	0		0	0	0	0	1	0	0
ENSMUSG00000024425	Ndfip1	1645	1826	0.900876	-0.150599	0.00224423	0.00443568		162	180	0.9	-0.152003	0.357981	0.526913		1	1		0	0	0	0	0	1	0
ENSMUSG00000024431	Nr3c1	1633	1569.5	1.04046	0.0572198	0.273294	0.341527		255	402	0.634328	-0.656698	1.07067e-08	6.90307e-08		1.42598e-08	9.60068e-08		0	0	0	0	1	0	0
ENSMUSG00000024442	Dele1	426	309	1.37864	0.463247	1.80942e-05	4.79589e-05		343	334	1.02695	0.0383605	0.758516	0.865249		0.00638483	0.0221876		0	0	0	0	0	0	1
ENSMUSG00000024454	Hdac3	395	337.5	1.17037	0.226965	0.0385293	0.0596695		92	119	0.773109	-0.371256	0.0732168	0.155382		0.00981609	0.0317935		0	0	0	0	0	1	0
ENSMUSG00000024456	Diaph1	395	356.5	1.10799	0.147951	0.177217	0.232126		20	11	1.81818	0.862496	0.149613	0.272314		0.204499	0.351086		0	0	0	0	0	1	0
ENSMUSG00000024474	Ik	385	294	1.30952	0.389042	0.000543101	0.00119601		157	95	1.65263	0.724765	0.00011315	0.000488551		0.134864	0.256505		0	0	0	0	0	0	1
ENSMUSG00000024477	Pggt1b	164	160	1.025	0.0356239	0.867665	0.910176		13	12	1.08333	0.115477	1	1		1	1		0	0	0	0	0	1	0
ENSMUSG00000024479	Mal2	969	1226.5	0.790053	-0.339979	4.01188e-08	1.35279e-07		225	366	0.614754	-0.701919	7.23e-09	6.90307e-08		0.00871028	0.0288805		1	0	0	0	0	0	0
ENSMUSG00000024480	Ap3s1	116	72	1.61111	0.688056	0.00164047	0.00331925		50	38	1.31579	0.395929	0.240793	0.392895		0.509702	0.672511		0	0	0	0	0	1	0
ENSMUSG00000024483	Ankhd1	562	496.5	1.13192	0.178776	0.0491698	0.0745892		66	38	1.73684	0.796467	0.00779962	0.0231194		0.0498676	0.120255		0	0	0	0	0	1	0
ENSMUSG00000024487	Yipf5	439	369.5	1.18809	0.248647	0.0167606	0.0279891		113	81	1.39506	0.480329	0.0257819	0.0651613		0.33547	0.504371		0	0	0	0	0	1	0
ENSMUSG00000024493	Lars	523	465.5	1.12352	0.16803	0.0749088	0.108463		333	325	1.02462	0.0350825	0.784964	0.886077		0.392061	0.564849		0	0	0	0	0	1	0
ENSMUSG00000024507	Hsd17b4	5582	3746	1.49012	0.575431	5.27908e-81	0		1920	1848	1.03896	0.0551416	0.247411	0.400902		1.74838e-20	0		0	1	0	0	0	0	0
ENSMUSG00000024513	Mbd2	381	284	1.34155	0.4239	0.000192421	0.000448661		80	71	1.12676	0.172181	0.515163	0.675378		0.363498	0.533012		0	0	0	0	0	0	1
ENSMUSG00000024515	Smad4	374	299	1.25084	0.322893	0.00430339	0.00810719		34	23	1.47826	0.563901	0.18485	0.319695		0.581108	0.737315		0	0	0	0	0	1	0
ENSMUSG00000024524	Gnal	36	44.5	0.808989	-0.305808	0.374174	0.448961		74	89	0.831461	-0.26628	0.272784	0.432427		1	1		0	0	0	0	0	1	0
ENSMUSG00000024527	Afg3l2	558	591	0.944162	-0.082893	0.345154	0.4186		406	421	0.964371	-0.0523405	0.626407	0.768462		0.819747	0.914622		0	0	0	0	0	1	0
ENSMUSG00000024528	Srfbp1	64	78	0.820513	-0.285402	0.27525	0.34359		22	35	0.628571	-0.669851	0.111161	0.215876		0.432397	0.60469		0	0	0	0	0	1	0
ENSMUSG00000024535	Snx24	140	158.5	0.883281	-0.179056	0.29788	0.367682		79	94	0.840426	-0.250808	0.287118	0.449952		0.848075	0.933712		0	0	0	0	0	1	0
ENSMUSG00000024537	Psmg2	185	139	1.33094	0.41244	0.0123007	0.0211046		180	133	1.35338	0.436571	0.00921182	0.0267972		0.936256	0.982366		0	0	0	0	0	1	0
ENSMUSG00000024560	Cxxc1	212	215.5	0.983759	-0.0236236	0.884725	0.923426		45	40	1.125	0.169925	0.664645	0.797631		0.635043	0.779566		0	0	0	0	0	1	0
ENSMUSG00000024561	Mbd1	298	173	1.72254	0.78454	9.11426e-09	3.51718e-08		130	82	1.58537	0.664816	0.00119471	0.00431692		0.669145	0.808724		0	0	0	0	0	0	1
ENSMUSG00000024563	Smad2	297	245	1.21224	0.277681	0.0283852	0.0452156		20	16	1.25	0.321928	0.617719	0.761958		1	1		0	0	0	0	0	1	0
ENSMUSG00000024566	Atp9b	543	479.5	1.13243	0.179421	0.0525156	0.0790261		119	125	0.952	-0.0709665	0.748973	0.859125		0.253805	0.411619		0	0	0	0	0	1	0
ENSMUSG00000024570	Rbfa	329	239.5	1.3737	0.458062	0.000219002	0.000507068		331	245	1.35102	0.434049	0.000388716	0.00153685		0.904951	0.96334		0	0	0	0	0	0	1
ENSMUSG00000024571	Gm16286	651	532	1.22368	0.291231	0.000596135	0.00130313		251	246	1.02033	0.029029	0.857627	0.935987		0.0965827	0.199623		0	0	0	0	0	1	0
ENSMUSG00000024576	Csnk1a1	1679	1582	1.06131	0.0858526	0.0927265	0.130961		564	653	0.863706	-0.211388	0.0116205	0.0328527		0.00223886	0.00897778		0	0	0	0	0	1	0
ENSMUSG00000024580	Grpel2	558	223	2.50224	1.32322	6.06281e-34	0		292	165	1.7697	0.823502	3.00492e-09	0		0.00633211	0.0220914		1	0	0	0	0	0	0
ENSMUSG00000024581	Napg	249	245	1.01633	0.023364	0.892648	0.929801		43	41	1.04878	0.0687128	0.913202	0.971824		0.906613	0.964198		0	0	0	0	0	1	0
ENSMUSG00000024583	Txnl1	1417	933	1.51876	0.602891	1.54271e-23	0		801	879	0.911263	-0.134061	0.0602659	0.132495		2.54484e-15	0		0	1	0	0	0	0	0
ENSMUSG00000024588	Fech	1513	1035	1.46184	0.547781	2.60815e-21	0		323	314	1.02866	0.0407696	0.751294	0.8605		7.95021e-05	0.000456861		0	1	0	0	0	0	0
ENSMUSG00000024589	Nedd4l	316	404.5	0.781211	-0.356215	0.00103439	0.00217095		38	51	0.745098	-0.424498	0.203117	0.343576		0.909924	0.965347		0	0	0	0	0	1	0
ENSMUSG00000024592	C330018D20Rik	142	186	0.763441	-0.389412	0.0174498	0.0290537		16	19	0.842105	-0.247928	0.735879	0.850288		0.858236	0.939643		0	0	0	0	0	1	0
ENSMUSG00000024594	Prrc1	298	191	1.56021	0.64174	1.49614e-06	4.42921e-06		168	146	1.15068	0.202493	0.235929	0.386865		0.0403043	0.100596		0	0	0	0	0	0	1
ENSMUSG00000024601	Isoc1	970	787.5	1.23175	0.300705	1.5568e-05	4.15323e-05		613	507	1.20907	0.273901	0.0016921	0.00589824		0.817778	0.913042		0	0	0	0	0	0	1
ENSMUSG00000024603	Dctn4	427	333.5	1.28036	0.356549	0.000841673	0.00179253		93	129	0.72093	-0.472068	0.0186195	0.0494235		0.000235306	0.00122127		0	0	0	0	0	1	0
ENSMUSG00000024604	Rbm22	166	151.5	1.09571	0.131865	0.466055	0.539948		50	35	1.42857	0.514573	0.128396	0.242077		0.327488	0.495281		0	0	0	0	0	1	0
ENSMUSG00000024610	Cd74	692	526.5	1.31434	0.394339	2.55063e-06	7.34854e-06		265	171	1.54971	0.631996	7.81473e-06	4.06843e-05		0.15788	0.289422		1	0	0	0	0	0	0
ENSMUSG00000024614	Tmx3	296	148.5	1.99327	0.995134	2.8618e-12	0		38	0	#DIV/0!	1	7.27596e-12	0		5.50679e-07	4.45223e-06		0	0	1	0	0	0	0
ENSMUSG00000024621	Csf1r	833	338.5	2.46086	1.29916	1.89501e-48	0		262	180	1.45556	0.54157	0.000112023	0.000484961		7.1082e-06	4.95674e-05		0	0	1	0	0	0	0
ENSMUSG00000024622	Hmgxb3	206	181.5	1.13499	0.182675	0.242912	0.30738		16	18	0.888889	-0.169925	0.864166	0.940387		0.591846	0.746074		0	0	0	0	0	1	0
ENSMUSG00000024639	Gnaq	244	281	0.868327	-0.203689	0.116058	0.160178		12	21	0.571429	-0.807355	0.162756	0.29041		0.284318	0.444459		0	0	0	0	0	1	0
ENSMUSG00000024640	Psat1	15	19.5	0.769231	-0.378512	0.49956	0.572917		9	8	1.125	0.169925	1	1		0.561562	0.719215		0	0	0	0	0	1	0
ENSMUSG00000024644	Cndp2	332	267	1.24345	0.314343	0.008868	0.015708		44	47	0.93617	-0.0951572	0.834081	0.919385		0.21565	0.365682		0	0	0	0	0	1	0
ENSMUSG00000024645	Timm21	195	159.5	1.22257	0.289918	0.070998	0.103438		165	94	1.75532	0.811733	1.21236e-05	6.18197e-05		0.0311807	0.0819731		0	0	0	0	0	0	1
ENSMUSG00000024646	Cyb5a	10679	9074	1.17688	0.234966	3.36377e-30	0		3090	3264	0.946691	-0.0790342	0.0299751	0.0744219		5.12736e-14	0		0	1	0	0	0	0	0
ENSMUSG00000024654	Asrgl1	169	101.5	1.66502	0.735544	5.62036e-05	0.000140463		10	7	1.42857	0.514573	0.629059	0.770338		0.799996	0.901907		0	0	0	0	0	0	1
ENSMUSG00000024661	Fth1	5649	5775	0.978182	-0.0318254	0.2422	0.306617		4772	2	2386	11.2204	0	0		0	0		0	0	0	0	1	0	0
ENSMUSG00000024664	Fads3	279	234.5	1.18977	0.250677	0.0577687	0.0860571		25	24	1.04167	0.0588937	1	1		0.656107	0.796904		0	0	0	0	0	1	0
ENSMUSG00000024665	Fads2	6123	1421.5	4.30742	2.10682	0	0		1292	948	1.36287	0.446647	3.8365e-13	0		4.86051e-106	0		0	0	1	0	0	0	0
ENSMUSG00000024668	Sdhaf2	388	395	0.982278	-0.025796	0.830235	0.878604		320	289	1.10727	0.147002	0.224084	0.371229		0.27998	0.44091		0	0	0	0	0	1	0
ENSMUSG00000024683	Mrpl16	431	373	1.1555	0.208512	0.0443392	0.0679386		77	103	0.747573	-0.419714	0.0621068	0.135642		0.0104138	0.0333265		0	0	0	0	0	1	0
ENSMUSG00000024687	Osbp	910	743.5	1.22394	0.291534	4.90147e-05	0.000123645		241	154	1.56494	0.646103	1.40171e-05	7.10599e-05		0.0320506	0.0837513		1	0	0	0	0	0	0
ENSMUSG00000024694	Keg1	1669	2947.5	0.566243	-0.820508	6.2704e-80	0		1142	1615	0.707121	-0.499972	2.0387e-19	0		7.24983e-06	5.04808e-05		0	0	1	0	0	0	0
ENSMUSG00000024695	Zfp91	1395	1218	1.14532	0.195751	0.000572665	0.00125559		175	192	0.911458	-0.133751	0.403642	0.571436		0.0443788	0.109028		0	0	0	0	0	1	0
ENSMUSG00000024697	Gna14	62	299	0.207358	-2.26981	2.40071e-38	0		14	55	0.254545	-1.974	6.92192e-07	4.06486e-06		0.605078	0.755475		1	0	0	0	0	0	0
ENSMUSG00000024712	Rfk	758	603	1.25705	0.33004	2.93316e-05	7.61093e-05		238	255	0.933333	-0.0995357	0.47119	0.636016		0.0051888	0.0185945		0	0	0	0	0	0	1
ENSMUSG00000024725	Ostf1	479	310	1.54516	0.627757	1.93357e-09	0		523	304	1.72039	0.78274	2.4431e-14	0		0.305416	0.469345		1	0	0	0	0	0	0
ENSMUSG00000024726	Carnmt1	84	45.5	1.84615	0.884523	0.00109256	0.00228282		21	41	0.512195	-0.965235	0.0151341	0.0414126		9.20881e-05	0.000523918		0	0	0	0	0	0	1
ENSMUSG00000024732	Ccdc86	95	115.5	0.822511	-0.281893	0.168406	0.221876		54	44	1.22727	0.295456	0.363354	0.530767		0.112255	0.223625		0	0	0	0	0	1	0
ENSMUSG00000024735	Prpf19	646	545	1.18532	0.245278	0.00374186	0.00714494		345	321	1.07477	0.104023	0.372817	0.541326		0.33211	0.500388		0	0	0	0	0	1	0
ENSMUSG00000024740	Ddb1	3224	2516	1.2814	0.35772	9.32149e-21	0		562	531	1.05838	0.0818583	0.364188	0.531361		0.0038778	0.014496		0	0	0	0	0	0	1
ENSMUSG00000024747	Aldh1a7	2964	7205	0.411381	-1.28145	0	0		1784	2890	0.617301	-0.695954	2.65549e-59	0		1.95496e-27	0		0	0	1	0	0	0	0
ENSMUSG00000024750	Zfand5	495	556	0.890288	-0.167656	0.064153	0.0944926		32	17	1.88235	0.912537	0.0443842	0.103587		0.0131116	0.0404069		0	0	0	0	0	1	0
ENSMUSG00000024758	Rtn3	561	433	1.29561	0.373634	5.49831e-05	0.000137597		86	79	1.08861	0.122484	0.640562	0.779032		0.310684	0.475233		0	0	0	0	0	0	1
ENSMUSG00000024759	Atl3	1628	1492	1.09115	0.125853	0.0156404	0.0262494		431	499	0.863727	-0.211352	0.0279654	0.0699571		0.00191934	0.00787615		0	0	0	0	0	1	0
ENSMUSG00000024767	Otub1	435	360	1.20833	0.273018	0.00863608	0.0153696		49	57	0.859649	-0.21818	0.496754	0.660695		0.119563	0.234295		0	0	0	0	0	1	0
ENSMUSG00000024772	Ehd1	314	509	0.616896	-0.696901	1.09313e-11	0		126	157	0.802548	-0.317341	0.0743485	0.157368		0.0671051	0.151377		0	0	0	0	0	0	1
ENSMUSG00000024773	Atg2a	540	347	1.5562	0.638024	9.68932e-11	0		168	136	1.23529	0.304855	0.0752352	0.158886		0.0907831	0.19008		0	0	0	0	0	0	1
ENSMUSG00000024778	Fas	211	179	1.17877	0.237283	0.11636	0.160476		40	58	0.689655	-0.536053	0.0854106	0.175419		0.0234841	0.0656343		0	0	0	0	0	1	0
ENSMUSG00000024780	Cdc37l1	475	352	1.34943	0.432352	2.14077e-05	5.64154e-05		56	46	1.21739	0.283793	0.372944	0.541326		0.671764	0.81087		0	0	0	0	0	0	1
ENSMUSG00000024781	Lipa	3047	2600.5	1.1717	0.2286	3.13778e-09	0		1767	1977	0.893778	-0.162011	0.000634314	0.00241613		1.44364e-10	0		0	1	0	0	0	0	0
ENSMUSG00000024782	Ak3	5165	3935	1.31258	0.392405	4.32831e-38	0		2227	2230	0.998655	-0.00194215	0.976101	1		1.01551e-13	0		0	1	0	0	0	0	0
ENSMUSG00000024785	Rcl1	1572	1154	1.36222	0.445958	1.22149e-15	0		906	1128	0.803191	-0.316184	9.34875e-07	5.394e-06		3.33559e-19	0		0	0	0	1	0	0	0
ENSMUSG00000024789	Jak2	319	305.5	1.04419	0.062384	0.631263	0.699594		48	76	0.631579	-0.662965	0.0149846	0.0410436		0.0138369	0.0421702		0	0	0	0	0	1	0
ENSMUSG00000024790	Sac3d1	102	45	2.26667	1.18057	2.93868e-06	8.41216e-06		24	24	1	0	1	1		0.0230937	0.0647359		0	0	0	0	0	0	1
ENSMUSG00000024792	Zfpl1	116	94	1.23404	0.303392	0.147123	0.197297		6	16	0.375	-1.41504	0.0524788	0.118668		0.0140125	0.0425671		0	0	0	0	0	1	0
ENSMUSG00000024799	Tm7sf2	2288	1463	1.56391	0.645157	1.38706e-41	0		550	517	1.06383	0.0892673	0.327264	0.495742		3.66896e-08	3.67113e-07		0	1	0	0	0	0	0
ENSMUSG00000024805	Pcgf5	103	123.5	0.834008	-0.261867	0.184239	0.240261		149	189	0.78836	-0.343074	0.0337406	0.0826402		0.79587	0.899471		0	0	0	0	0	1	0
ENSMUSG00000024807	Syvn1	360	385	0.935065	-0.0968615	0.379255	0.45438		67	79	0.848101	-0.237692	0.362679	0.530654		0.650717	0.792409		0	0	0	0	0	1	0
ENSMUSG00000024810	Il33	30	107.5	0.27907	-1.8413	1.55021e-11	0		20	202	0.0990099	-3.33628	4.73141e-39	0		0.000928372	0.00416176		1	0	0	0	0	0	0
ENSMUSG00000024811	Tnks2	972	940	1.03404	0.0482956	0.478363	0.552093		345	337	1.02374	0.0338478	0.788689	0.888321		0.928933	0.978014		0	0	0	0	0	1	0
ENSMUSG00000024812	Tjp2	259	249.5	1.03808	0.0539123	0.722932	0.7806		61	96	0.635417	-0.654225	0.00647287	0.0195998		0.0103901	0.0332695		0	0	0	0	0	1	0
ENSMUSG00000024817	Uhrf2	538	559.5	0.961573	-0.056532	0.526263	0.598301		153	178	0.859551	-0.218346	0.187034	0.322678		0.380533	0.552913		0	0	0	0	0	1	0
ENSMUSG00000024818	Slc25a45	441	276	1.59783	0.67611	7.69052e-10	0		69	49	1.40816	0.493815	0.0798343	0.166783		0.542207	0.701684		0	0	0	0	0	0	1
ENSMUSG00000024826	Dpf2	191	160	1.19375	0.255501	0.109183	0.151618		42	40	1.05	0.0703893	0.912157	0.971816		0.624172	0.771615		0	0	0	0	0	1	0
ENSMUSG00000024827	Gldc	1208	1601.5	0.754293	-0.406803	1.12165e-13	0		536	284	1.88732	0.916342	9.98818e-19	0		9.66102e-30	0		0	0	0	1	0	0	0
ENSMUSG00000024841	Eif1ad	269	264.5	1.01701	0.0243385	0.896723	0.933181		68	68	1	0	1	1		0.92383	0.974586		0	0	0	0	0	1	0
ENSMUSG00000024843	Chka	207	712.5	0.290526	-1.78326	1.06138e-65	0		10	16	0.625	-0.678072	0.32694	0.495384		0.0935933	0.194949		0	0	0	0	0	0	1
ENSMUSG00000024858	Grk2	309	280	1.10357	0.14218	0.248593	0.313933		45	51	0.882353	-0.180572	0.610068	0.755003		0.323314	0.490248		0	0	0	0	0	1	0
ENSMUSG00000024863	Mbl2	4273	2592	1.64853	0.721184	2.54253e-92	0		6192	5573	1.11107	0.151951	1.20598e-08	6.90307e-08		1.83542e-37	0		0	0	1	0	0	0	0
ENSMUSG00000024866	Acy3	491	435	1.12874	0.174708	0.0706406	0.102971		267	289	0.923875	-0.11423	0.37316	0.541361		0.0680352	0.152618		0	0	0	0	0	1	0
ENSMUSG00000024869	Nudt8	160	103.5	1.54589	0.628441	0.000682864	0.00147495		84	32	2.625	1.39232	1.48114e-06	8.32648e-06		0.0278367	0.0753828		0	0	0	0	0	0	1
ENSMUSG00000024870	Rab1b	1229	1086.5	1.13116	0.177797	0.0033822	0.00649341		110	197	0.558376	-0.840692	7.81414e-07	4.56637e-06		1.31219e-08	9.60068e-08		0	0	0	0	1	0	0
ENSMUSG00000024892	Pcx	7943	4656	1.70597	0.770593	1.45359e-190	0		460	412	1.1165	0.15899	0.111417	0.216224		2.2161e-09	0		0	1	0	0	0	0	0
ENSMUSG00000024896	Minpp1	423	317.5	1.33228	0.413901	0.000130021	0.000309705		73	47	1.55319	0.635236	0.0220827	0.0570158		0.486217	0.65161		0	0	0	0	0	0	1
ENSMUSG00000024899	Papss2	1912	1336	1.43114	0.517163	4.70823e-24	0		480	435	1.10345	0.142019	0.14574	0.266993		0.000570617	0.00270228		0	0	0	0	0	0	1
ENSMUSG00000024900	Cpt1a	8503	4714	1.80378	0.85102	1.99997e-241	0		558	528	1.05682	0.0797272	0.378867	0.547101		6.21213e-17	0		0	1	0	0	0	0	0
ENSMUSG00000024902	Mrpl11	355	257.5	1.37864	0.463247	0.000102386	0.000248195		98	118	0.830508	-0.267933	0.19597	0.3342		0.00190039	0.00780978		0	0	0	0	0	0	1
ENSMUSG00000024908	Ppp6r3	1246	1096	1.13686	0.185056	0.00207132	0.0041156		71	65	1.09231	0.127379	0.668266	0.80061		0.859851	0.939976		0	0	0	0	0	1	0
ENSMUSG00000024911	Fibp	173	107.5	1.6093	0.686435	0.000126288	0.00030133		38	41	0.926829	-0.109624	0.822144	0.912125		0.0384522	0.0971407		0	0	0	0	0	0	1
ENSMUSG00000024913	Lrp5	713	781.5	0.912348	-0.132344	0.078596	0.113277		136	137	0.992701	-0.0105692	1	1		0.553383	0.711619		0	0	0	0	0	1	0
ENSMUSG00000024914	Drap1	359	282.5	1.2708	0.345733	0.00304646	0.00588293		241	221	1.0905	0.124987	0.376737	0.544724		0.220545	0.371715		0	0	0	0	0	1	0
ENSMUSG00000024921	Smarca2	1035	596.5	1.73512	0.795037	1.38673e-27	0		365	331	1.10272	0.141065	0.210954	0.354277		9.12845e-07	7.17039e-06		0	1	0	0	0	0	0
ENSMUSG00000024925	Rnaseh2c	338	255.5	1.3229	0.4037	0.000874136	0.00185817		70	73	0.958904	-0.0605415	0.86725	0.943195		0.0921218	0.192668		0	0	0	0	0	1	0
ENSMUSG00000024926	Kat5	121	110.5	1.09502	0.130961	0.554695	0.626577		24	23	1.04348	0.0614005	1	1		0.874322	0.94832		0	0	0	0	0	1	0
ENSMUSG00000024927	Rela	272	229.5	1.18519	0.245112	0.0671552	0.0985281		77	76	1.01316	0.018859	1	1		0.406668	0.579442		0	0	0	0	0	1	0
ENSMUSG00000024941	Scyl1	561	441.5	1.27067	0.345587	0.000191548	0.000446818		151	159	0.949686	-0.0744782	0.691011	0.816215		0.0267178	0.072862		0	0	0	0	0	0	1
ENSMUSG00000024943	Smc5	214	272.5	0.785321	-0.348645	0.00851589	0.015175		39	35	1.11429	0.156119	0.727547	0.844651		0.169888	0.306048		0	0	0	0	0	1	0
ENSMUSG00000024947	Men1	277	194	1.42784	0.513829	0.000152272	0.000360417		30	16	1.875	0.906891	0.054076	0.121595		0.435081	0.606483		0	0	0	0	0	0	1
ENSMUSG00000024949	Sf1	438	385	1.13766	0.186072	0.0698278	0.101971		60	74	0.810811	-0.302563	0.26135	0.417668		0.0765756	0.167242		0	0	0	0	0	1	0
ENSMUSG00000024953	Prdx5	2266	2082	1.08838	0.122178	0.00550943	0.0101617		1112	682	1.6305	0.705313	2.50338e-24	0		1.3772e-12	0		0	0	0	0	1	0	0
ENSMUSG00000024955	Esrra	449	454.5	0.987899	-0.0175648	0.867935	0.910289		167	157	1.06369	0.0890835	0.617143	0.761958		0.604518	0.75511		0	0	0	0	0	1	0
ENSMUSG00000024959	Bad	204	173	1.17919	0.237797	0.122213	0.1674		53	45	1.17778	0.236067	0.479692	0.644353		1	1		0	0	0	0	0	1	0
ENSMUSG00000024966	Stip1	691	653	1.05819	0.0816027	0.312851	0.384307		124	114	1.08772	0.121306	0.559727	0.709667		0.888138	0.95602		0	0	0	0	0	1	0
ENSMUSG00000024975	Pdcd4	762	374.5	2.03471	1.02483	6.47078e-31	0		105	52	2.01923	1.01381	2.82309e-05	0.000137986		1	1		1	0	0	0	0	0	0
ENSMUSG00000024976	Shoc2	402	398	1.01005	0.0144271	0.915539	0.94618		179	165	1.08485	0.117494	0.483412	0.646464		0.606117	0.756604		0	0	0	0	0	1	0
ENSMUSG00000024978	Gpam	3338	1187.5	2.81095	1.49106	4.40981e-233	0		1535	1068	1.43727	0.523327	5.28051e-20	0		1.29373e-37	0		0	0	1	0	0	0	0
ENSMUSG00000024981	Acsl5	6447	4641	1.38914	0.474192	3.77119e-66	0		1575	1528	1.03076	0.0437073	0.40893	0.577615		2.89785e-13	0		0	1	0	0	0	0	0
ENSMUSG00000024982	Zdhhc6	649	552.5	1.17466	0.232244	0.00611835	0.0112077		387	281	1.37722	0.461763	4.69122e-05	0.000218293		0.109191	0.218884		0	0	0	0	0	0	1
ENSMUSG00000024986	Hhex	513	511.5	1.00293	0.00422459	1	1		349	170	2.05294	1.03769	2.97228e-15	0		1.34097e-10	0		0	0	0	0	1	0	0
ENSMUSG00000024990	Rbp4	11473	9219.5	1.24443	0.315482	2.40363e-55	0		9762	7869	1.24056	0.310996	3.74213e-46	0		0.885239	0.95464		1	0	0	0	0	0	0
ENSMUSG00000024991	Eif3a	1071	1111.5	0.963563	-0.0535495	0.391938	0.466992		289	215	1.34419	0.426733	0.0011265	0.00408703		0.000916897	0.00412348		0	0	0	0	0	1	0
ENSMUSG00000024993	Fam45a	297	315	0.942857	-0.0848889	0.491998	0.565388		142	154	0.922078	-0.117039	0.522657	0.680773		0.887529	0.955644		0	0	0	0	0	1	0
ENSMUSG00000024997	Prdx3	1786	1292	1.38235	0.467126	5.33567e-19	0		301	280	1.075	0.104337	0.406707	0.574619		0.00609175	0.0214201		0	0	0	0	0	0	1
ENSMUSG00000025002	Cyp2c55	53	78	0.679487	-0.557482	0.0356	0.0555763		46	19	2.42105	1.27563	0.00109008	0.00396944		7.36899e-05	0.000426523		0	0	0	0	0	0	1
ENSMUSG00000025003	Cyp2c39	40	1026.5	0.0389674	-4.68159	1.02968e-248	0		29	547	0.0530165	-4.23742	5.31784e-125	0		0.24596	0.402728		1	0	0	0	0	0	0
ENSMUSG00000025004	Cyp2c40	535	3730	0.143432	-2.80156	0	0		253	238	1.06303	0.0881758	0.527553	0.684031		3.11349e-82	0		0	1	0	0	0	0	0
ENSMUSG00000025006	Sorbs1	389	206	1.88835	0.917126	5.45978e-14	0		424	395	1.07342	0.102212	0.327879	0.496273		3.85839e-07	3.2125e-06		0	1	0	0	0	0	0
ENSMUSG00000025007	Aldh18a1	31	23	1.34783	0.430634	0.340891	0.414055		24	19	1.26316	0.337035	0.542384	0.69459		1	1		0	0	0	0	0	1	0
ENSMUSG00000025016	Tm9sf3	2987	2458.5	1.21497	0.280919	8.88942e-13	0		471	431	1.09281	0.128039	0.194067	0.331797		0.14878	0.276431		0	0	0	0	0	0	1
ENSMUSG00000025017	Pik3ap1	563	413.5	1.36155	0.445248	2.09888e-06	6.12065e-06		515	551	0.934664	-0.0974799	0.28372	0.445869		3.01254e-05	0.000188137		0	1	0	0	0	0	0
ENSMUSG00000025019	Lcor	300	238	1.2605	0.334001	0.00848046	0.0151214		45	28	1.60714	0.684498	0.06037	0.132621		0.379656	0.552089		0	0	0	0	0	1	0
ENSMUSG00000025024	Smndc1	80	71	1.12676	0.172181	0.515163	0.587937		7	18	0.388889	-1.36257	0.0432853	0.101468		0.0295858	0.0789903		0	0	0	0	0	1	0
ENSMUSG00000025027	Xpnpep1	325	457.5	0.710383	-0.493332	2.26657e-06	6.58206e-06		214	282	0.758865	-0.398084	0.00259119	0.00867224		0.60101	0.752566		0	0	0	0	0	0	1
ENSMUSG00000025034	Trim8	268	144.5	1.85467	0.891164	1.47504e-09	0		35	31	1.12903	0.175087	0.712231	0.834446		0.0731996	0.161816		0	0	0	0	0	0	1
ENSMUSG00000025036	Sfxn2	590	341.5	1.72767	0.788829	3.99844e-16	0		388	210	1.84762	0.885667	3.06259e-13	0		0.548663	0.707489		1	0	0	0	0	0	0
ENSMUSG00000025041	Nt5c2	159	175	0.908571	-0.138328	0.41182	0.487483		24	51	0.470588	-1.08746	0.00244423	0.008259		0.0148036	0.0445376		0	0	0	0	0	1	0
ENSMUSG00000025044	Msr1	253	365.5	0.692202	-0.530734	6.37737e-06	1.77324e-05		73	129	0.565891	-0.821403	9.91278e-05	0.00043435		0.246956	0.403888		1	0	0	0	0	0	0
ENSMUSG00000025047	Pdcd11	253	297.5	0.85042	-0.233752	0.0607684	0.0897186		67	92	0.728261	-0.457473	0.056656	0.126487		0.416577	0.588712		0	0	0	0	0	1	0
ENSMUSG00000025050	Pcgf6	145	154	0.941558	-0.0868775	0.643687	0.710288		84	129	0.651163	-0.61891	0.00249029	0.00838442		0.0473641	0.115012		0	0	0	0	0	1	0
ENSMUSG00000025060	Slk	504	504	1	0	1	1		116	187	0.620321	-0.688913	5.37925e-05	0.000246837		0.000386298	0.0019081		0	0	0	0	0	0	1
ENSMUSG00000025066	Sfr1	375	339.5	1.10457	0.143479	0.203508	0.262173		86	87	0.988506	-0.0166787	1	1		0.553085	0.711561		0	0	0	0	0	1	0
ENSMUSG00000025068	Gsto1	849	978	0.868098	-0.20407	0.00273813	0.00533509		977	977	1	0	1	1		0.0316181	0.0828906		0	0	0	0	0	1	0
ENSMUSG00000025075	Habp2	1379	1134	1.21605	0.282202	1.11014e-06	3.31411e-06		630	464	1.35776	0.441227	5.80143e-07	3.4457e-06		0.135056	0.256697		1	0	0	0	0	0	0
ENSMUSG00000025076	Casp7	412	242	1.70248	0.767637	3.02702e-11	0		295	338	0.872781	-0.196308	0.0949702	0.191129		3.77433e-09	0		0	1	0	0	0	0	0
ENSMUSG00000025078	Nhlrc2	344	223.5	1.53915	0.622134	5.41635e-07	1.64899e-06		218	238	0.915966	-0.126633	0.373615	0.541576		5.19163e-05	0.000309758		0	1	0	0	0	0	0
ENSMUSG00000025089	Gfra1	3106	2790	1.11326	0.154793	4.07368e-05	0.00010371		114	133	0.857143	-0.222392	0.252031	0.406049		0.0508901	0.122301		0	0	0	0	0	0	1
ENSMUSG00000025102	3110040N11Rik	112	140.5	0.797153	-0.327071	0.0781429	0.112711		74	99	0.747475	-0.419903	0.0677385	0.145902		0.765745	0.879559		0	0	0	0	0	1	0
ENSMUSG00000025103	Btbd1	286	280.5	1.01961	0.0280144	0.866615	0.909243		104	81	1.28395	0.36059	0.105522	0.207504		0.203594	0.350387		0	0	0	0	0	1	0
ENSMUSG00000025127	Gcgr	2809	2064.5	1.36062	0.444264	1.51367e-26	0		581	622	0.934084	-0.0983764	0.248793	0.402331		6.23432e-09	9.60068e-08		0	1	0	0	0	0	0
ENSMUSG00000025130	P4hb	20245	14662.5	1.38073	0.465435	6.87096e-197	0		3796	3549	1.0696	0.0970674	0.00409675	0.0130438		4.28855e-23	0		0	1	0	0	0	0	0
ENSMUSG00000025133	Ints4	318	281	1.13167	0.178457	0.141248	0.190052		104	87	1.1954	0.257496	0.24691	0.400436		0.802737	0.902846		0	0	0	0	0	1	0
ENSMUSG00000025137	Pcyt2	4500	2498.5	1.80108	0.848863	4.72248e-128	0		886	402	2.20398	1.14011	2.89688e-42	0		0.00184035	0.00759634		1	0	0	0	0	0	0
ENSMUSG00000025138	Sirt7	505	371	1.36119	0.444864	6.734e-06	1.86591e-05		149	203	0.73399	-0.446167	0.0046604	0.0146314		1.43793e-06	1.10979e-05		0	1	0	0	0	0	0
ENSMUSG00000025139	Tollip	779	456.5	1.70646	0.771008	4.21177e-20	0		104	90	1.15556	0.208587	0.35067	0.519176		0.013636	0.0416934		0	0	0	0	0	0	1
ENSMUSG00000025153	Fasn	12635	4572	2.76356	1.46653	0	0		1051	897	1.17168	0.228583	0.00052399	0.00202888		2.97097e-67	0		0	1	0	0	0	0	0
ENSMUSG00000025155	Dus1l	881	678.5	1.29845	0.376793	3.47226e-07	1.08527e-06		79	62	1.27419	0.349584	0.17763	0.310838		0.929479	0.978211		0	0	0	0	0	0	1
ENSMUSG00000025156	Gps1	316	242	1.30579	0.384918	0.00197273	0.00393637		79	79	1	0	1	1		0.147713	0.274994		0	0	0	0	0	1	0
ENSMUSG00000025159	Mms19	300	213.5	1.40515	0.490726	0.000171822	0.000403133		24	40	0.6	-0.736966	0.0599412	0.131833		0.00197492	0.00805138		0	0	0	0	0	0	1
ENSMUSG00000025162	Csnk1d	605	604	1.00166	0.00238659	1	1		62	50	1.24	0.31034	0.298593	0.463928		0.32331	0.490248		0	0	0	0	0	1	0
ENSMUSG00000025173	Wdr45b	326	239.5	1.36117	0.444846	0.000344838	0.000777962		180	164	1.09756	0.134301	0.418701	0.588242		0.130249	0.249669		0	0	0	0	0	0	1
ENSMUSG00000025175	Fn3k	97	80.5	1.20497	0.268996	0.260829	0.327768		20	33	0.606061	-0.722466	0.0983706	0.196114		0.0411628	0.102289		0	0	0	0	0	1	0
ENSMUSG00000025176	Hoga1	1201	1817.5	0.660798	-0.597719	2.30805e-29	0		984	1233	0.798054	-0.325443	1.34662e-07	8.21775e-07		0.000904788	0.00407228		1	0	0	0	0	0	0
ENSMUSG00000025178	Pi4k2a	659	475.5	1.38591	0.470833	6.17981e-08	1.99681e-07		497	376	1.32181	0.402513	4.75338e-05	0.000220812		0.616653	0.764835		1	0	0	0	0	0	0
ENSMUSG00000025184	R3hcc1l	175	230	0.76087	-0.394279	0.00721561	0.0130395		75	88	0.852273	-0.230613	0.347293	0.516078		0.575479	0.732959		0	0	0	0	0	1	0
ENSMUSG00000025190	Got1	2025	971.5	2.08441	1.05964	4.98215e-84	0		1356	1408	0.963068	-0.0542902	0.332015	0.500245		3.51722e-46	0		0	1	0	0	0	0	0
ENSMUSG00000025192	Entpd7	61	62.5	0.976	-0.0350469	0.928492	0.957396		5	7	0.714286	-0.485427	0.774414	0.877513		0.764464	0.878806		0	0	0	0	0	1	0
ENSMUSG00000025193	Cutc	110	151.5	0.726073	-0.461814	0.0111683	0.0193147		61	107	0.570093	-0.81073	0.000480551	0.00187618		0.267055	0.427926		0	0	0	0	0	1	0
ENSMUSG00000025194	Abcc2	5817	3850.5	1.51071	0.59523	1.85479e-89	0		2440	2805	0.869875	-0.20112	4.95591e-07	2.99255e-06		1.54374e-57	0		0	0	0	1	0	0	0
ENSMUSG00000025195	Dnmbp	288	151.5	1.90099	0.926751	8.76205e-11	0		20	14	1.42857	0.514573	0.391528	0.559745		0.458408	0.627954		0	0	0	0	0	0	1
ENSMUSG00000025196	Cpn1	3286	1397.5	2.35134	1.23348	4.00709e-172	0		1426	1283	1.11146	0.152453	0.00635673	0.0192792		7.41688e-51	0		0	1	0	0	0	0	0
ENSMUSG00000025197	Cyp2c23	3458	3291	1.05074	0.0714118	0.0433094	0.0664872		1722	2815	0.611723	-0.70905	1.13044e-59	0		5.33003e-44	0		0	0	0	0	1	0	0
ENSMUSG00000025198	Erlin1	621	570	1.08947	0.123631	0.147357	0.197564		226	349	0.647564	-0.626904	3.28343e-07	2.00278e-06		4.65727e-07	3.8322e-06		0	0	0	0	1	0	0
ENSMUSG00000025199	Chuk	1899	1847.5	1.02788	0.0396655	0.414033	0.48928		560	607	0.92257	-0.11627	0.1781	0.311371		0.115102	0.227695		0	0	0	0	0	1	0
ENSMUSG00000025204	Ndufb8	875	714.5	1.22463	0.292349	6.59048e-05	0.000163042		1197	1194	1.00251	0.00362032	0.967375	1		0.0020861	0.00844953		0	0	0	0	0	0	1
ENSMUSG00000025207	Sema4g	1030	1200.5	0.857976	-0.220991	0.000317296	0.00071929		431	640	0.673438	-0.570384	1.82332e-10	0		0.00129061	0.0056026		1	0	0	0	0	0	0
ENSMUSG00000025208	Mrpl43	489	310	1.57742	0.657566	2.56465e-10	0		267	273	0.978022	-0.0320612	0.829663	0.917571		2.46466e-05	0.000155646		0	1	0	0	0	0	0
ENSMUSG00000025209	Twnk	234	308.5	0.758509	-0.398762	0.00147224	0.00300914		42	52	0.807692	-0.308122	0.353328	0.52215		0.822017	0.915885		0	0	0	0	0	1	0
ENSMUSG00000025220	Mgea5	708	446.5	1.58567	0.665089	1.55749e-14	0		76	102	0.745098	-0.424498	0.0606494	0.13313		3.91102e-06	2.80941e-05		0	1	0	0	0	0	0
ENSMUSG00000025223	Ldb1	238	230.5	1.03254	0.0461948	0.781773	0.83485		32	34	0.941176	-0.0874628	0.902159	0.965299		0.792858	0.897295		0	0	0	0	0	1	0
ENSMUSG00000025224	Gbf1	609	480.5	1.26743	0.341906	0.000117734	0.000282221		144	75	1.92	0.941106	3.63075e-06	1.97127e-05		0.00862537	0.0286968		1	0	0	0	0	0	0
ENSMUSG00000025228	Actr1a	887	727.5	1.21924	0.285987	8.33504e-05	0.000204151		368	349	1.05444	0.0764787	0.50147	0.66414		0.115187	0.227702		0	0	0	0	0	0	1
ENSMUSG00000025232	Hexa	655	638	1.02665	0.0379385	0.656365	0.721451		152	129	1.17829	0.2367	0.189287	0.325269		0.323375	0.490248		0	0	0	0	0	1	0
ENSMUSG00000025234	Arih1	650	601	1.08153	0.113075	0.174725	0.229288		87	80	1.0875	0.121015	0.642569	0.78058		1	1		0	0	0	0	0	1	0
ENSMUSG00000025236	Adpgk	250	186.5	1.34048	0.422752	0.00297506	0.00575294		20	11	1.81818	0.862496	0.149613	0.272314		0.459216	0.62836		0	0	0	0	0	1	0
ENSMUSG00000025239	Limd1	745	507	1.46943	0.555255	1.84452e-11	0		335	306	1.09477	0.130629	0.268742	0.427343		0.0027671	0.0108335		0	0	0	0	0	0	1
ENSMUSG00000025240	Sacm1l	1111	1104	1.00634	0.00911864	0.898559	0.93392		631	714	0.883754	-0.178284	0.0253219	0.0642005		0.0619464	0.142482		0	0	0	0	0	1	0
ENSMUSG00000025241	Fyco1	555	890	0.623596	-0.681318	1.08673e-18	0		496	866	0.572748	-0.804027	8.23472e-24	0		0.292138	0.454527		1	0	0	0	0	0	0
ENSMUSG00000025245	Lztfl1	103	100.5	1.02488	0.0354488	0.944205	0.970487		26	26	1	0	1	1		1	1		0	0	0	0	0	1	0
ENSMUSG00000025277	Abhd6	253	253	1	0	1	1		105	58	1.81034	0.856265	0.00028815	0.00116712		0.00153988	0.00651381		0	0	0	0	0	1	0
ENSMUSG00000025278	Flnb	1850	1160.5	1.59414	0.672779	2.29605e-36	0		967	802	1.20574	0.269914	9.54576e-05	0.000419249		4.24727e-06	3.04592e-05		0	0	1	0	0	0	0
ENSMUSG00000025279	Dnase1l3	451	210	2.14762	1.10274	3.67638e-21	0		85	67	1.26866	0.343302	0.167722	0.297667		0.00443637	0.0162494		0	0	0	0	0	0	1
ENSMUSG00000025280	Polr3a	278	307.5	0.904065	-0.145502	0.230896	0.293826		42	44	0.954545	-0.0671142	0.914212	0.972279		0.818178	0.913308		0	0	0	0	0	1	0
ENSMUSG00000025290	Rps24	187	184.5	1.01355	0.0194175	0.958659	0.979356		409	402	1.01741	0.0249053	0.833147	0.919385		1	1		0	0	0	0	0	1	0
ENSMUSG00000025317	Car5a	431	584.5	0.737382	-0.439515	1.5185e-06	4.48356e-06		360	472	0.762712	-0.39079	0.000116399	0.000501429		0.740919	0.864277		1	0	0	0	0	0	0
ENSMUSG00000025326	Ube3a	869	819	1.06105	0.0854927	0.233	0.296101		102	95	1.07368	0.10257	0.669137	0.801312		0.94014	0.984647		0	0	0	0	0	1	0
ENSMUSG00000025337	Sbds	273	268	1.01866	0.026668	0.863479	0.906628		229	180	1.27222	0.347351	0.0175158	0.0470826		0.100838	0.206447		0	0	0	0	0	1	0
ENSMUSG00000025340	Rabgef1	165	203	0.812808	-0.299014	0.0536131	0.0805269		7	15	0.466667	-1.09954	0.133801	0.25017		0.273809	0.435196		0	0	0	0	0	1	0
ENSMUSG00000025347	Mettl7b	7803	3802.5	2.05207	1.03708	7.98126e-308	0		2380	1521	1.56476	0.645941	2.79666e-43	0		1.92101e-12	0		0	0	1	0	0	0	0
ENSMUSG00000025350	Rdh5	98	84.5	1.15976	0.21383	0.375092	0.44987		56	68	0.823529	-0.280108	0.323248	0.491246		0.162288	0.29548		0	0	0	0	0	1	0
ENSMUSG00000025353	Ormdl2	124	139	0.892086	-0.164745	0.388024	0.463113		79	87	0.908046	-0.139163	0.587054	0.733195		1	1		0	0	0	0	0	1	0
ENSMUSG00000025354	Dnajc14	370	450.5	0.82131	-0.284002	0.00520683	0.00964145		55	83	0.662651	-0.59368	0.0211995	0.0551659		0.267171	0.427932		0	0	0	0	0	1	0
ENSMUSG00000025355	Mmp19	631	773	0.8163	-0.292828	0.000165909	0.000390242		351	248	1.41532	0.501131	2.95121e-05	0.000143371		2.4629e-08	1.87846e-07		0	0	0	1	0	0	0
ENSMUSG00000025364	Pa2g4	259	249	1.04016	0.0568064	0.689705	0.750624		46	45	1.02222	0.0317089	1	1		1	1		0	0	0	0	0	1	0
ENSMUSG00000025366	Esyt1	204	94.5	2.15873	1.11018	2.69625e-10	0		95	65	1.46154	0.547488	0.0215738	0.0559071		0.063695	0.145257		0	0	0	0	0	0	1
ENSMUSG00000025369	Smarcc2	496	363.5	1.36451	0.448385	7.62908e-06	2.09993e-05		96	85	1.12941	0.175572	0.457398	0.623987		0.283119	0.443561		0	0	0	0	0	0	1
ENSMUSG00000025371	Chmp6	262	185.5	1.4124	0.498148	0.000383608	0.000861287		72	110	0.654545	-0.611435	0.00594258	0.01818		2.18792e-05	0.000140201		0	1	0	0	0	0	0
ENSMUSG00000025381	Cnpy2	788	829	0.950543	-0.0731765	0.319868	0.392157		473	519	0.911368	-0.133894	0.15304	0.277474		0.628237	0.774083		0	0	0	0	0	1	0
ENSMUSG00000025383	Il23a	5	3.5	1.42857	0.514573	1	1		1	2	0.5	-1	1	1		1	1		0	0	0	0	0	1	0
ENSMUSG00000025393	Atp5b	12597	17167	0.733792	-0.446558	3.7375e-155	0		1675	1986	0.843404	-0.245705	2.95344e-07	1.8286e-06		7.86117e-05	0.000452208		0	0	1	0	0	0	0
ENSMUSG00000025396	Hsd17b6	592	3152.5	0.187787	-2.41283	0	0		1004	2158	0.465246	-1.10394	1.42593e-95	0		3.21506e-55	0		0	0	1	0	0	0	0
ENSMUSG00000025403	Shmt2	1243	1017.5	1.22162	0.288798	2.42274e-06	6.98106e-06		367	323	1.13622	0.184246	0.101565	0.201411		0.431806	0.604163		0	0	0	0	0	0	1
ENSMUSG00000025404	R3hdm2	206	163	1.2638	0.337772	0.0286472	0.0456072		23	24	0.958333	-0.0614005	1	1		0.436814	0.607844		0	0	0	0	0	1	0
ENSMUSG00000025405	Inhbc	367	326	1.12577	0.170908	0.128583	0.174681		95	109	0.87156	-0.198329	0.362761	0.530654		0.111671	0.222731		0	0	0	0	0	1	0
ENSMUSG00000025408	Ddit3	267	356.5	0.748948	-0.417062	0.00035909	0.000808491		4	6	0.666667	-0.584963	0.753906	0.862549		1	1		0	0	0	0	0	0	1
ENSMUSG00000025410	Dctn2	1230	914	1.34573	0.428392	9.42434e-12	0		374	357	1.04762	0.0671142	0.554026	0.704864		0.00385243	0.0144203		0	0	0	0	0	0	1
ENSMUSG00000025413	Ttc4	273	158	1.72785	0.788976	3.33354e-08	1.02382e-07		104	61	1.70492	0.769702	0.00101591	0.00372945		1	1		0	0	0	0	0	0	1
ENSMUSG00000025417	Pip4k2c	254	177	1.43503	0.521079	0.000242865	0.000559323		34	35	0.971429	-0.0418202	1	1		0.149361	0.277083		0	0	0	0	0	0	1
ENSMUSG00000025421	Hdhd2	474	340	1.39412	0.479352	2.98807e-06	8.53788e-06		98	72	1.36111	0.444785	0.0548652	0.123205		0.931931	0.979825		0	0	0	0	0	0	1
ENSMUSG00000025428	Atp5a1	12935	12865.5	1.0054	0.00777253	0.672047	0.735672		1491	1487	1.00269	0.00387561	0.95616	1		0.953703	0.993701		0	0	0	0	0	1	0
ENSMUSG00000025437	Usp33	686	822.5	0.834043	-0.261807	0.000459703	0.00102396		212	251	0.844622	-0.243623	0.0772811	0.162233		0.915134	0.968753		0	0	0	0	0	1	0
ENSMUSG00000025439	Clns1a	198	128.5	1.54086	0.623732	0.000161166	0.000379568		95	56	1.69643	0.762501	0.00188773	0.0065273		0.686472	0.821372		0	0	0	0	0	0	1
ENSMUSG00000025451	Paip1	832	634.5	1.31127	0.390963	2.98058e-07	9.37458e-07		143	164	0.871951	-0.197681	0.25364	0.407824		0.00127661	0.00554611		0	0	0	0	0	0	1
ENSMUSG00000025453	Nnt	581	1164.5	0.498927	-1.0031	4.58063e-45	0		229	446	0.513453	-0.961696	5.00899e-17	0		0.773366	0.883981		1	0	0	0	0	0	0
ENSMUSG00000025464	Paox	116	42.5	2.72941	1.44859	6.15859e-09	3.51718e-08		35	11	3.18182	1.66985	0.000535585	0.00206527		0.848983	0.934211		0	0	0	0	0	0	1
ENSMUSG00000025465	Echs1	2968	2527.5	1.17428	0.23178	3.12879e-09	0		2724	3060	0.890196	-0.167805	1.0529e-05	5.41021e-05		2.29674e-13	0		0	0	0	1	0	0	0
ENSMUSG00000025466	Fuom	243	248	0.979839	-0.0293838	0.85677	0.900928		107	153	0.699346	-0.515921	0.00515926	0.0160276		0.0314638	0.0826206		0	0	0	0	0	1	0
ENSMUSG00000025470	Zfp511	82	86.5	0.947977	-0.0770762	0.758422	0.814703		15	22	0.681818	-0.552541	0.324009	0.492136		0.467298	0.635182		0	0	0	0	0	1	0
ENSMUSG00000025474	Tubgcp2	184	151	1.21854	0.285157	0.0802491	0.115394		25	19	1.31579	0.395929	0.451381	0.619987		0.872714	0.946941		0	0	0	0	0	1	0
ENSMUSG00000025479	Cyp2e1	54172	51759	1.04662	0.0657376	1.25232e-13	0		14013	13053	1.07355	0.102384	5.55071e-09	6.90307e-08		0.0628934	0.144058		1	0	0	0	0	0	0
ENSMUSG00000025481	Urah	3690	2744.5	1.34451	0.427077	4.44889e-32	0		758	816	0.928922	-0.106371	0.150774	0.273896		5.93017e-11	0		0	1	0	0	0	0	0
ENSMUSG00000025484	Bet1l	314	283.5	1.10758	0.147416	0.235636	0.298844		204	182	1.12088	0.164631	0.285113	0.447702		0.947894	0.990413		0	0	0	0	0	1	0
ENSMUSG00000025485	Ric8a	316	369	0.856369	-0.223696	0.0468635	0.0713791		141	183	0.770492	-0.376148	0.0225932	0.058147		0.456594	0.626078		0	0	0	0	0	1	0
ENSMUSG00000025486	Sirt3	784	562.5	1.39378	0.479001	1.88538e-09	0		677	563	1.20249	0.266021	0.00132276	0.004734		0.0622024	0.143012		0	0	0	0	0	0	1
ENSMUSG00000025487	Psmd13	620	572	1.08392	0.116253	0.173387	0.227745		72	94	0.765957	-0.384664	0.102833	0.203495		0.0385243	0.0972098		0	0	0	0	0	1	0
ENSMUSG00000025492	Ifitm3	2002	1646.5	1.21591	0.282039	4.49864e-09	0		1121	1110	1.00991	0.0142266	0.832336	0.918721		0.000567154	0.00269038		0	0	0	0	0	0	1
ENSMUSG00000025494	Sigirr	209	225	0.928889	-0.106422	0.471552	0.545238		71	85	0.835294	-0.259644	0.297934	0.463416		0.576507	0.733433		0	0	0	0	0	1	0
ENSMUSG00000025497	Cdhr5	555	606	0.915842	-0.12683	0.142229	0.19119		167	149	1.12081	0.164536	0.33892	0.506713		0.11314	0.224921		0	0	0	0	0	1	0
ENSMUSG00000025499	Hras	534	503	1.06163	0.0862813	0.351546	0.425528		154	151	1.01987	0.0283818	0.90885	0.970429		0.794432	0.898568		0	0	0	0	0	1	0
ENSMUSG00000025503	Taldo1	681	571.5	1.1916	0.252901	0.00226768	0.00447889		336	439	0.765376	-0.38576	0.000243621	0.000994634		1.57659e-06	1.2094e-05		0	0	0	0	1	0	0
ENSMUSG00000025504	Eps8l2	223	274	0.813869	-0.297132	0.0248114	0.0400438		211	255	0.827451	-0.273254	0.0462619	0.107151		0.948339	0.990413		0	0	0	0	0	1	0
ENSMUSG00000025509	Pnpla2	470	322.5	1.45736	0.543362	2.00484e-07	6.35553e-07		248	342	0.725146	-0.463656	0.000124951	0.000535799		2.45707e-10	0		0	0	0	1	0	0	0
ENSMUSG00000025510	Cd151	621	528.5	1.17502	0.23269	0.00726054	0.0131123		423	525	0.805714	-0.31166	0.00102653	0.00376484		2.05267e-05	0.000132608		0	0	0	0	0	0	1
ENSMUSG00000025511	Tspan4	689	569.5	1.20983	0.274808	0.000875301	0.00185993		106	140	0.757143	-0.401363	0.0351645	0.0853107		0.0010054	0.00446439		0	0	0	0	0	1	0
ENSMUSG00000025512	Chid1	531	1116.5	0.475593	-1.0722	4.46741e-48	0		181	273	0.663004	-0.592911	1.83104e-05	9.16477e-05		0.00296785	0.0115153		1	0	0	0	0	0	0
ENSMUSG00000025532	Crcp	334	218.5	1.5286	0.612215	1.14765e-06	3.43172e-06		54	63	0.857143	-0.222392	0.459691	0.626204		0.00526125	0.0188174		0	0	0	0	0	0	1
ENSMUSG00000025533	Asl	7361	7150.5	1.02944	0.0418576	0.0827492	0.118444		3076	3777	0.814403	-0.296185	2.60285e-17	0		1.66475e-15	0		0	0	0	0	1	0	0
ENSMUSG00000025534	Gusb	308	273.5	1.12614	0.17139	0.171292	0.225308		197	210	0.938095	-0.0921937	0.552018	0.702796		0.174785	0.313465		0	0	0	0	0	1	0
ENSMUSG00000025544	Tm9sf2	2546	2508.5	1.01495	0.0214075	0.612623	0.682699		645	898	0.718263	-0.477416	1.28144e-10	0		3.98539e-09	0		0	0	0	0	1	0	0
ENSMUSG00000025558	Dock9	317	369	0.859079	-0.219138	0.0514329	0.0775625		21	15	1.4	0.485427	0.405032	0.572541		0.172645	0.310518		0	0	0	0	0	1	0
ENSMUSG00000025574	Tk1	143	78.5	1.82166	0.865251	2.08224e-05	5.49379e-05		165	109	1.51376	0.598138	0.000859252	0.00320779		0.351139	0.521655		0	0	0	0	0	0	1
ENSMUSG00000025575	Cant1	372	257	1.44747	0.533534	5.17757e-06	1.45262e-05		133	140	0.95	-0.0740006	0.716575	0.837269		0.00438178	0.0161018		0	0	0	0	0	0	1
ENSMUSG00000025579	Gaa	764	503	1.51889	0.603014	2.30237e-13	0		455	400	1.1375	0.185867	0.0647188	0.140311		0.00127184	0.00552965		0	0	0	0	0	0	1
ENSMUSG00000025580	Eif4a3	196	185	1.05946	0.0833284	0.608488	0.679167		242	239	1.01255	0.0179964	0.927352	0.981061		0.783839	0.892121		0	0	0	0	0	1	0
ENSMUSG00000025583	Rptor	425	252.5	1.68317	0.751179	4.05574e-11	0		22	27	0.814815	-0.295456	0.568172	0.717356		0.01502	0.0451403		0	0	0	0	0	0	1
ENSMUSG00000025584	Pde8a	350	259	1.35135	0.434403	0.000259021	0.000593869		96	70	1.37143	0.455679	0.0520058	0.117788		1	1		0	0	0	0	0	0	1
ENSMUSG00000025586	Cpeb1	41	36	1.13889	0.187627	0.648791	0.7148		7	4	1.75	0.807355	0.548828	0.70016		0.747711	0.868061		0	0	0	0	0	1	0
ENSMUSG00000025591	Tma16	46	41	1.12195	0.16601	0.668285	0.731838		19	18	1.05556	0.0780025	1	1		1	1		0	0	0	0	0	1	0
ENSMUSG00000025607	Copg2	400	407	0.982801	-0.0250288	0.83274	0.880593		72	64	1.125	0.169925	0.548502	0.70016		0.516582	0.678881		0	0	0	0	0	1	0
ENSMUSG00000025609	Mkln1	946	817	1.15789	0.211504	0.00229085	0.00451673		123	108	1.13889	0.187627	0.357009	0.52627		0.944094	0.987814		0	0	0	0	0	1	0
ENSMUSG00000025612	Bach1	1000	221.5	4.51467	2.17462	3.41061e-118	0		370	216	1.71296	0.776494	2.06712e-10	0		2.3588e-17	0		0	0	1	0	0	0	0
ENSMUSG00000025613	Cct8	1576	1391	1.133	0.180145	0.000727541	0.00156246		50	33	1.51515	0.599462	0.0784196	0.164255		0.220447	0.371662		0	0	0	0	0	1	0
ENSMUSG00000025616	Usp16	277	350.5	0.7903	-0.339528	0.00354636	0.00678775		90	114	0.789474	-0.341037	0.107099	0.210017		1	1		0	0	0	0	0	1	0
ENSMUSG00000025646	Atrip	108	77.5	1.39355	0.478763	0.0331912	0.0521192		11	16	0.6875	-0.540568	0.442068	0.610323		0.100581	0.205995		0	0	0	0	0	1	0
ENSMUSG00000025647	Shisa5	311	149.5	2.08027	1.05677	5.12086e-14	0		51	55	0.927273	-0.108934	0.770919	0.87461		0.000302775	0.00152633		0	0	0	0	0	0	1
ENSMUSG00000025651	Uqcrc1	3573	3567	1.00168	0.0024247	0.952815	0.975687		1911	2164	0.883087	-0.179373	7.85401e-05	0.000350409		0.00136992	0.00590588		0	0	0	0	0	0	1
ENSMUSG00000025702	March8	1908	1186	1.60877	0.685957	9.22538e-39	0		505	418	1.20813	0.27278	0.00461823	0.0145395		0.000173618	0.000930272		0	1	0	0	0	0	0
ENSMUSG00000025722	Wdr73	235	115	2.04348	1.03103	1.33413e-10	0		108	120	0.9	-0.152003	0.466389	0.632114		2.73526e-06	2.02832e-05		0	1	0	0	0	0	0
ENSMUSG00000025733	Rhot2	130	100.5	1.29353	0.371316	0.0652034	0.0958893		35	34	1.02941	0.0418202	1	1		0.410627	0.583233		0	0	0	0	0	1	0
ENSMUSG00000025736	Jmjd8	182	183.5	0.991826	-0.0118416	0.958322	0.979305		63	62	1.01613	0.0230836	1	1		0.917765	0.970918		0	0	0	0	0	1	0
ENSMUSG00000025737	Wdr24	234	214	1.09346	0.128898	0.369381	0.443967		81	72	1.125	0.169925	0.517921	0.677318		0.925387	0.975497		0	0	0	0	0	1	0
ENSMUSG00000025745	Hadha	3941	3380.5	1.1658	0.221325	6.32413e-11	0		1126	864	1.30324	0.382104	4.65731e-09	0		0.0290827	0.0780254		1	0	0	0	0	0	0
ENSMUSG00000025759	Mfsd8	191	302.5	0.631405	-0.663363	5.31236e-07	1.62197e-06		28	41	0.682927	-0.550197	0.148032	0.270751		0.792924	0.897295		0	0	0	0	0	0	1
ENSMUSG00000025762	Larp1b	21	22	0.954545	-0.0671142	1	1		417	299	1.39465	0.479902	1.177e-05	6.01435e-05		0.266219	0.426953		0	0	0	0	0	0	1
ENSMUSG00000025764	Jade1	746	534.5	1.3957	0.480986	4.09595e-09	0		137	149	0.919463	-0.121136	0.515477	0.675378		0.00153424	0.00649483		0	0	0	0	0	0	1
ENSMUSG00000025781	Atp5c1	1388	1240	1.11935	0.162667	0.00412859	0.00781095		657	613	1.07178	0.100006	0.227569	0.375991		0.538016	0.69776		0	0	0	0	0	1	0
ENSMUSG00000025785	Exosc7	220	128	1.71875	0.78136	9.32265e-07	2.79149e-06		104	32	3.25	1.70044	4.42626e-10	0		0.00524058	0.0187554		1	0	0	0	0	0	0
ENSMUSG00000025786	Zdhhc3	427	481	0.887734	-0.171801	0.0785427	0.113229		82	112	0.732143	-0.449803	0.0370619	0.0891451		0.235008	0.390247		0	0	0	0	0	1	0
ENSMUSG00000025791	Pgm2	2065	1261.5	1.63694	0.711002	2.28834e-44	0		22	40	0.55	-0.862496	0.0300159	0.0744242		3.17419e-05	0.000197314		0	1	0	0	0	0	0
ENSMUSG00000025792	Slc25a10	2005	897.5	2.23398	1.15962	5.44939e-96	0		1145	969	1.18163	0.240779	0.000139996	0.000594445		5.28535e-27	0		0	0	1	0	0	0	0
ENSMUSG00000025793	Hgs	377	297.5	1.26723	0.341675	0.00265401	0.0051846		102	130	0.784615	-0.349942	0.0760624	0.160152		0.00225575	0.00903263		0	0	0	0	0	1	0
ENSMUSG00000025795	Rassf3	871	1041.5	0.836294	-0.257918	0.00010058	0.000244123		835	797	1.04768	0.0671965	0.35973	0.528143		0.000843787	0.00383454		0	0	0	0	0	0	1
ENSMUSG00000025809	Itgb1	2126	1566.5	1.35717	0.440597	3.59422e-20	0		668	527	1.26755	0.342045	5.02912e-05	0.000232292		0.313107	0.47803		1	0	0	0	0	0	0
ENSMUSG00000025810	Nrp1	1775	1415	1.25442	0.327017	1.98115e-10	0		413	352	1.1733	0.230566	0.0299931	0.0744242		0.418195	0.590025		0	0	0	0	0	0	1
ENSMUSG00000025812	Pard3	906	968	0.93595	-0.095496	0.158784	0.210528		414	506	0.818182	-0.289507	0.00267892	0.00893397		0.0984372	0.202563		0	0	0	0	0	1	0
ENSMUSG00000025813	Homer2	398	443.5	0.897407	-0.156166	0.120897	0.165759		112	92	1.21739	0.283793	0.183294	0.318078		0.0514389	0.123199		0	0	0	0	0	1	0
ENSMUSG00000025815	Dhtkd1	571	1593.5	0.358331	-1.48064	3.25835e-111	0		414	1311	0.315789	-1.66297	2.43494e-108	0		0.0949472	0.196833		1	0	0	0	0	0	0
ENSMUSG00000025817	Nudt5	265	281	0.94306	-0.0845778	0.520949	0.593338		47	77	0.61039	-0.712198	0.00893341	0.0260817		0.0361974	0.092315		0	0	0	0	0	1	0
ENSMUSG00000025823	Pdia4	4404	3408	1.29225	0.369889	1.7902e-29	0		680	444	1.53153	0.614975	1.99434e-12	0		0.00908432	0.0299229		1	0	0	0	0	0	0
ENSMUSG00000025825	Iscu	424	328.5	1.29072	0.368171	0.000604376	0.00131909		217	223	0.973094	-0.0393487	0.811631	0.905101		0.0189859	0.0548329		0	0	0	0	0	1	0
ENSMUSG00000025854	Fam20c	576	383	1.50392	0.588724	4.95661e-10	0		143	136	1.05147	0.0724085	0.719508	0.839938		0.0106779	0.0339208		0	0	0	0	0	0	1
ENSMUSG00000025858	Get4	249	176.5	1.41076	0.496478	0.000566167	0.00124293		66	44	1.5	0.584963	0.0447621	0.104364		0.82837	0.919939		0	0	0	0	0	1	0
ENSMUSG00000025868	Higd2a	522	329.5	1.58422	0.663771	5.00408e-11	0		689	423	1.62884	0.703846	1.40961e-15	0		0.778797	0.887845		1	0	0	0	0	0	0
ENSMUSG00000025869	Nop16	260	214	1.21495	0.280901	0.0386296	0.0598085		78	70	1.11429	0.156119	0.565172	0.71453		0.705471	0.836808		0	0	0	0	0	1	0
ENSMUSG00000025871	4833439L19Rik	647	383	1.6893	0.756421	1.72639e-16	0		504	366	1.37705	0.46158	3.25602e-06	1.77893e-05		0.0303469	0.0803443		1	0	0	0	0	0	0
ENSMUSG00000025872	Thoc3	341	327	1.04281	0.0604811	0.615008	0.68495		255	252	1.0119	0.0170735	0.929234	0.982129		0.813872	0.910669		0	0	0	0	0	1	0
ENSMUSG00000025873	Faf2	587	514	1.14202	0.191592	0.0299686	0.0475361		163	141	1.15603	0.209177	0.228365	0.376496		0.94827	0.990413		0	0	0	0	0	1	0
ENSMUSG00000025878	Uimc1	156	185.5	0.84097	-0.249873	0.116718	0.160852		57	35	1.62857	0.703607	0.0280169	0.0700547		0.00673371	0.0232416		0	0	0	0	0	1	0
ENSMUSG00000025885	Myo5b	563	435.5	1.29277	0.370462	6.56721e-05	0.000162544		133	127	1.04724	0.0665977	0.756564	0.863723		0.141647	0.266168		0	0	0	0	0	0	1
ENSMUSG00000025894	Aasdhppt	343	305.5	1.12275	0.167036	0.157566	0.209209		46	51	0.901961	-0.148863	0.684859	0.812187		0.328705	0.496722		0	0	0	0	0	1	0
ENSMUSG00000025898	Cwf19l2	216	208.5	1.03597	0.0509839	0.771059	0.825116		28	21	1.33333	0.415037	0.391603	0.559745		0.452338	0.621758		0	0	0	0	0	1	0
ENSMUSG00000025903	Lypla1	1455	2220	0.655405	-0.609541	1.13957e-36	0		485	540	0.898148	-0.154975	0.0916169	0.186078		1.00831e-05	6.85733e-05		0	1	0	0	0	0	0
ENSMUSG00000025907	Rb1cc1	505	656.5	0.769231	-0.378512	9.17958e-06	2.50935e-05		142	145	0.97931	-0.030162	0.90605	0.96852		0.0734704	0.16235		0	0	0	0	0	0	1
ENSMUSG00000025911	Adhfe1	974	571	1.70578	0.770431	8.1569e-25	0		404	310	1.30323	0.382087	0.000492174	0.00191358		0.0040074	0.0149013		0	0	0	0	0	0	1
ENSMUSG00000025915	Sgk3	169	189.5	0.891821	-0.165175	0.291157	0.360403		41	43	0.953488	-0.0687128	0.913202	0.971824		0.808837	0.906297		0	0	0	0	0	1	0
ENSMUSG00000025917	Cops5	706	657.5	1.07376	0.102677	0.203144	0.261883		78	91	0.857143	-0.222392	0.356004	0.525276		0.191754	0.335345		0	0	0	0	0	1	0
ENSMUSG00000025921	Rdh10	398	413.5	0.962515	-0.0551189	0.59864	0.669635		110	96	1.14583	0.196397	0.365103	0.53228		0.27525	0.4365		0	0	0	0	0	1	0
ENSMUSG00000025934	Gsta3	17205	7234.5	2.37819	1.24986	0	0		15068	11085	1.35931	0.442879	2.19814e-134	0		1.63432e-197	0		0	0	1	0	0	0	0
ENSMUSG00000025935	Tram1	3342	2293.5	1.45716	0.543161	1.87733e-44	0		677	502	1.34861	0.431468	3.84666e-07	2.2988e-06		0.241246	0.397204		1	0	0	0	0	0	0
ENSMUSG00000025937	Lactb2	2760	1913	1.44276	0.528831	2.31345e-35	0		2379	2581	0.921736	-0.117575	0.00431249	0.0136919		9.16982e-28	0		0	1	0	0	0	0	0
ENSMUSG00000025939	Ube2w	267	224	1.19196	0.253341	0.0579245	0.0862662		59	43	1.37209	0.456378	0.137099	0.254644		0.58477	0.740359		0	0	0	0	0	1	0
ENSMUSG00000025940	Tmem70	635	511	1.24266	0.313433	0.000276224	0.000631504		367	410	0.895122	-0.159844	0.131824	0.247297		0.000482855	0.00233578		0	0	0	0	0	0	1
ENSMUSG00000025949	Pikfyve	456	361	1.26316	0.337035	0.000994947	0.00209285		38	39	0.974359	-0.0374747	1	1		0.283052	0.443561		0	0	0	0	0	1	0
ENSMUSG00000025950	Idh1	6201	4762.5	1.30205	0.380782	5.57962e-43	0		3077	1870	1.64545	0.718486	1.50089e-66	0		2.24226e-11	0		0	0	1	0	0	0	0
ENSMUSG00000025956	Mettl21a	139	118	1.17797	0.236298	0.212108	0.272007		26	19	1.36842	0.452512	0.371298	0.539495		0.745972	0.866757		0	0	0	0	0	1	0
ENSMUSG00000025962	Fastkd2	237	269	0.881041	-0.182719	0.168104	0.221529		44	47	0.93617	-0.0951572	0.834081	0.919385		0.820111	0.914686		0	0	0	0	0	1	0
ENSMUSG00000025964	Adam23	511	367	1.39237	0.477543	1.32261e-06	3.92239e-06		23	28	0.821429	-0.283793	0.575849	0.724771		0.0799112	0.172716		0	0	0	0	0	0	1
ENSMUSG00000025967	Eef1b2	1299	1151	1.12858	0.174514	0.0029718	0.00574861		345	418	0.825359	-0.276907	0.00910119	0.0265027		0.000187528	0.000994386		0	0	0	0	0	0	1
ENSMUSG00000025968	Ndufs1	1464	1604.5	0.912434	-0.132208	0.0114874	0.0197997		413	543	0.760589	-0.39481	2.93871e-05	0.000142911		0.0157941	0.0471392		0	0	0	0	0	0	1
ENSMUSG00000025979	Mob4	384	361	1.06371	0.0891075	0.420251	0.495627		59	68	0.867647	-0.20482	0.477922	0.642636		0.292893	0.455198		0	0	0	0	0	1	0
ENSMUSG00000025980	Hspd1	1676	1644.5	1.01915	0.0273731	0.602667	0.673604		385	147	2.61905	1.38904	1.3612e-25	0		1.2423e-21	0		0	0	0	0	1	0	0
ENSMUSG00000025981	Coq10b	463	215	2.15349	1.10668	8.38799e-22	0		1022	1030	0.992233	-0.0112491	0.877198	0.949974		3.01452e-17	0		0	1	0	0	0	0	0
ENSMUSG00000025982	Sf3b1	2087	1919.5	1.08726	0.1207	0.00872316	0.0154855		519	518	1.00193	0.00278244	1	1		0.250035	0.407739		0	0	0	0	0	1	0
ENSMUSG00000025993	Slc40a1	2278	2465.5	0.923951	-0.114113	0.00662157	0.012055		1125	1053	1.06838	0.0954196	0.128153	0.242023		0.00517574	0.0185706		0	0	0	0	0	1	0
ENSMUSG00000025995	Wdr75	179	202	0.886139	-0.174396	0.259675	0.32639		121	118	1.02542	0.0362202	0.897101	0.962795		0.409196	0.581494		0	0	0	0	0	1	0
ENSMUSG00000026014	Raph1	490	484.5	1.01135	0.0162851	0.898076	0.933727		151	134	1.12687	0.172316	0.343268	0.511535		0.458821	0.62836		0	0	0	0	0	1	0
ENSMUSG00000026019	Wdr12	60	56	1.07143	0.0995357	0.780739	0.834062		57	53	1.07547	0.10497	0.775003	0.877803		1	1		0	0	0	0	0	1	0
ENSMUSG00000026020	Nop58	176	227.5	0.773626	-0.370291	0.0110787	0.0191951		14	21	0.666667	-0.584963	0.310505	0.477556		0.725308	0.85243		0	0	0	0	0	1	0
ENSMUSG00000026024	Als2	1067	890	1.19888	0.261683	6.86259e-05	0.000169498		476	487	0.977413	-0.0329602	0.747286	0.858532		0.0103717	0.0332399		0	0	0	0	0	0	1
ENSMUSG00000026027	Stradb	478	433.5	1.10265	0.140979	0.154445	0.205452		73	119	0.613445	-0.704993	0.00110893	0.00403026		0.000337599	0.00169131		0	0	0	0	0	1	0
ENSMUSG00000026028	Trak2	397	255.5	1.55382	0.635816	3.814e-08	1.35279e-07		33	22	1.5	0.584963	0.177001	0.310028		1	1		0	0	0	0	0	0	1
[truncated: 3,629 more rows]

## Sheet: TM
SUPPLEMENTAL TABLE 10 - B6xCAST_F1. This table shows the expression data and tests used to classify genes into regulatory categories for the B6xCAST F1 cross under TM conditions. See Materials and Methods
		Parental Expression Difference							F1 Allelic Expression Difference							Fisher's Exact Test for P vs F1 ratio			Regulatory classification (FDR 0.1%)
Ensemble	Symbol	mean B6 count	mean CAST count	B6/CAST	log(Parental Ratio)	Binomial Exact Test P-Value	FDR (binomial test)		mean B6 allele count	mean CAST allele count	B6/CAST	log(allele ratio)	Binomial Exact Test P-Value	FDR (binomial test)		Fisher's P	FDR		cis	trans	cis+trans	cisxtrans	compensatory	conserved	ambiguous
ENSMUSG00000000001	Gnai3	2939.5	2477	1.18672	0.246977	3.36686e-10	0		438	508	0.862205	-0.213898	0.0248207	0.0624736		6.10233e-06	4.36779e-05		0	1	0	0	0	0	0
ENSMUSG00000000049	Apoh	14276.5	23342	0.611623	-0.709286	0	0		8447	15298	0.552164	-0.856832	0	0		2.86476e-09	0		0	0	1	0	0	0	0
ENSMUSG00000000056	Narf	271.5	193	1.40674	0.492351	0.000288875	0.000585138		94	84	1.11905	0.162271	0.500055	0.662502		0.212914	0.349696		0	0	0	0	0	0	1
ENSMUSG00000000078	Klf6	391.5	412	0.950243	-0.073632	0.502832	0.565385		48	0	#DIV/0!	1	7.10543e-15	0		4.67638e-15	0		0	0	0	0	1	0	0
ENSMUSG00000000131	Xpo6	489.5	439	1.11503	0.157088	0.100861	0.135257		36	40	0.9	-0.152003	0.731009	0.855682		0.40383	0.555958		0	0	0	0	0	1	0
ENSMUSG00000000149	Gna12	899	754	1.19231	0.253757	0.000394279	0.000778741		99	122	0.811475	-0.301381	0.138728	0.253248		0.00787694	0.0251883		0	0	0	0	0	0	1
ENSMUSG00000000154	Slc22a18	481	480	1.00208	0.00300249	1	1		81	54	1.5	0.584963	0.0248758	0.0625564		0.0343046	0.0846781		0	0	0	0	0	1	0
ENSMUSG00000000159	Igsf5	557	272	2.04779	1.03407	2.20182e-23	0		851	524	1.62405	0.699592	1.01848e-18	0		0.0134196	0.0386717		1	0	0	0	0	0	0
ENSMUSG00000000168	Dlat	455	288	1.57986	0.659798	9.65243e-10	0		89	108	0.824074	-0.279154	0.199564	0.337067		6.56754e-05	0.000374896		0	1	0	0	0	0	0
ENSMUSG00000000171	Sdhd	968	952	1.01681	0.0240455	0.732115	0.780341		336	312	1.07692	0.106915	0.366259	0.531127		0.554755	0.697223		0	0	0	0	0	1	0
ENSMUSG00000000194	Gpr107	308.5	308	1.00162	0.00234014	1	1		58	97	0.597938	-0.741932	0.00216813	0.00743719		0.00528968	0.0180099		0	0	0	0	0	1	0
ENSMUSG00000000248	Clec2g	5	24	0.208333	-2.26303	0.000546113	0.00105458		158	116	1.36207	0.4458	0.0131088	0.035971		4.49527e-05	0.000267137		0	0	0	0	0	0	1
ENSMUSG00000000301	Pemt	2313	2109	1.09673	0.133206	0.00226417	0.00400929		699	768	0.910156	-0.135814	0.0757976	0.157351		0.00210718	0.00822414		0	0	0	0	0	1	0
ENSMUSG00000000303	Cdh1	209	91	2.2967	1.19956	7.71581e-12	0		30	38	0.789474	-0.341037	0.396125	0.56228		0.000120098	0.000646198		0	1	0	0	0	0	0
ENSMUSG00000000339	Rtca	110.5	63	1.75397	0.810623	0.000338941	0.000676319		48	49	0.979592	-0.0297473	1	1		0.0287017	0.073125		0	0	0	0	0	0	1
ENSMUSG00000000340	Dbt	431.5	363	1.18871	0.249391	0.0158248	0.0245413		126	119	1.05882	0.0824622	0.701561	0.832466		0.463802	0.615777		0	0	0	0	0	1	0
ENSMUSG00000000346	Dazap2	626.5	440	1.42386	0.509811	1.14107e-08	3.2474e-08		62	71	0.873239	-0.195551	0.488022	0.653172		0.00909855	0.0282597		0	0	0	0	0	0	1
ENSMUSG00000000374	Trappc10	568	568	1	0	1	1		105	133	0.789474	-0.341037	0.079874	0.164062		0.101503	0.19827		0	0	0	0	0	1	0
ENSMUSG00000000378	Ccm2	276	278	0.992806	-0.0104166	0.966116	0.982695		106	119	0.890756	-0.166897	0.423774	0.591617		0.527228	0.673307		0	0	0	0	0	1	0
ENSMUSG00000000384	Tbrg4	555.5	482	1.15249	0.204754	0.0234167	0.0352943		109	135	0.807407	-0.308631	0.109307	0.21083		0.0127807	0.0373079		0	0	0	0	0	1	0
ENSMUSG00000000420	Galnt1	352.5	276	1.27717	0.352955	0.00241638	0.0042574		149	155	0.96129	-0.0569559	0.774344	0.884835		0.0496989	0.113295		0	0	0	0	0	1	0
ENSMUSG00000000439	Mkrn2	112.5	122	0.922131	-0.116956	0.601861	0.660481		272	377	0.721485	-0.470958	4.30173e-05	0.000199766		0.124196	0.232295		0	0	0	0	0	0	1
ENSMUSG00000000538	Tom1l2	644.5	1583	0.407138	-1.29641	2.05997e-90	0		147	457	0.321663	-1.63638	6.20392e-38	0		0.0278712	0.0713968		1	0	0	0	0	0	0
ENSMUSG00000000561	Wdr77	655	533	1.22889	0.297359	0.000442469	0.000867229		165	161	1.02484	0.0354053	0.868068	0.952336		0.149517	0.267561		0	0	0	0	0	0	1
ENSMUSG00000000563	Atp5f1	901	861	1.04646	0.0655139	0.352841	0.415311		444	613	0.724307	-0.465327	2.2432e-07	1.33566e-06		2.9126e-06	2.21617e-05		0	0	0	0	1	0	0
ENSMUSG00000000594	Gm2a	665	457	1.45514	0.54116	5.75218e-10	0		68	61	1.11475	0.156726	0.597485	0.749253		0.157781	0.278192		0	0	0	0	0	0	1
ENSMUSG00000000600	Krit1	246.5	243	1.0144	0.0206313	0.892214	0.920157		47	53	0.886792	-0.173332	0.617299	0.764056		0.583923	0.722782		0	0	0	0	0	1	0
ENSMUSG00000000605	Clcn4	898	927	0.968716	-0.0458539	0.512202	0.573629		284	202	1.40594	0.491536	0.000231239	0.00095342		0.000345385	0.00166993		0	0	0	0	0	0	1
ENSMUSG00000000631	Myo18a	449	328	1.3689	0.45302	1.60951e-05	3.83337e-05		175	184	0.951087	-0.0723508	0.672921	0.808194		0.00477987	0.0164533		0	0	0	0	0	0	1
ENSMUSG00000000673	Haao	2179	869	2.50748	1.32624	2.47343e-128	0		960	807	1.18959	0.250466	0.000296844	0.00120361		4.98592e-33	0		0	1	0	0	0	0	0
ENSMUSG00000000686	Abhd15	267.5	215	1.24419	0.315202	0.0178862	0.0274733		183	232	0.788793	-0.342281	0.0183544	0.0483833		0.000808803	0.00356308		0	0	0	0	0	1	0
ENSMUSG00000000708	Kat2b	626.5	209	2.99761	1.58381	3.05678e-49	0		184	80	2.3	1.20163	1.34232e-10	0		0.0926746	0.185086		1	0	0	0	0	0	0
ENSMUSG00000000711	Rab5b	534	300	1.78	0.831877	4.61163e-16	0		16	69	0.231884	-2.10852	5.24027e-09	6.77256e-08		8.79142e-16	0		0	0	0	1	0	0	0
ENSMUSG00000000738	Spg7	417.5	168	2.48512	1.31331	1.4593e-25	0		61	88	0.693182	-0.528694	0.0328218	0.078806		1.27809e-11	0		0	1	0	0	0	0	0
ENSMUSG00000000739	Sult5a1	55	7	7.85714	2.974	2.43008e-10	0		117	9	13	3.70044	4.18757e-25	0		0.406035	0.558446		1	0	0	0	0	0	0
ENSMUSG00000000740	Rpl13	647.5	371	1.74528	0.803461	3.32715e-18	0		336	391	0.859335	-0.218707	0.0451299	0.102747		5.65613e-13	0		0	1	0	0	0	0	0
ENSMUSG00000000743	Chmp1a	693	344	2.01453	1.01045	1.01578e-27	0		612	492	1.2439	0.314873	0.000337479	0.00135667		7.87986e-08	7.67019e-07		0	1	0	0	0	0	0
ENSMUSG00000000751	Rpa1	188.5	113	1.66814	0.738242	1.44284e-05	3.46209e-05		7	17	0.411765	-1.28011	0.0639147	0.13664		0.00198399	0.00780832		0	0	0	0	0	0	1
ENSMUSG00000000753	Serpinf1	4435.5	3096	1.43266	0.518691	5.57467e-54	0		2305	1585	1.45426	0.540284	6.49611e-31	0		0.717883	0.828259		1	0	0	0	0	0	0
ENSMUSG00000000776	Polr3d	469	377	1.24403	0.315023	0.00173996	0.00313226		293	283	1.03534	0.0500986	0.707695	0.838492		0.0933467	0.185879		0	0	0	0	0	1	0
ENSMUSG00000000804	Usp32	370	346	1.06936	0.0967532	0.390051	0.452768		65	62	1.04839	0.0681715	0.859228	0.945957		0.923584	0.969103		0	0	0	0	0	1	0
ENSMUSG00000000826	Dnajc5	1292	1048	1.23282	0.301967	4.96244e-07	1.42413e-06		680	560	1.21429	0.280108	0.000720264	0.00271509		0.83231	0.909738		0	0	0	0	0	0	1
ENSMUSG00000000827	Tpd52l2	644	497	1.29577	0.373815	1.50561e-05	3.60097e-05		177	208	0.850962	-0.232834	0.126169	0.235438		0.000389144	0.001856		0	0	0	0	0	0	1
ENSMUSG00000000876	Pxmp4	449.5	870	0.516667	-0.952694	2.82148e-31	0		69	51	1.35294	0.436099	0.120328	0.226717		7.76677e-07	6.60126e-06		0	1	0	0	0	0	0
ENSMUSG00000000902	Smarcb1	826	1501	0.5503	-0.86171	5.6179e-45	0		99	172	0.575581	-0.796908	1.08893e-05	5.50664e-05		0.737898	0.843595		1	0	0	0	0	0	0
ENSMUSG00000000915	Hip1r	424.5	195	2.17692	1.12229	1.3319e-20	0		150	93	1.6129	0.68966	0.000309333	0.00125245		0.0649018	0.140218		0	0	0	0	0	0	1
ENSMUSG00000000916	Nsun5	210.5	180	1.16944	0.225823	0.129119	0.16885		38	47	0.808511	-0.306661	0.385669	0.551741		0.150348	0.268708		0	0	0	0	0	1	0
ENSMUSG00000000934	Top1mt	260.5	382	0.681937	-0.552289	2.0786e-06	5.55884e-06		95	100	0.95	-0.0740006	0.774623	0.884835		0.0470658	0.108783		0	0	0	0	0	0	1
ENSMUSG00000000957	Mmp14	149.5	74	2.02027	1.01455	4.23608e-07	1.2048e-06		45	35	1.28571	0.36257	0.314307	0.471837		0.103152	0.200747		0	0	0	0	0	0	1
ENSMUSG00000000959	Oxa1l	292.5	225	1.3	0.378512	0.00320393	0.00555631		76	64	1.1875	0.247928	0.352584	0.514478		0.701171	0.817185		0	0	0	0	0	1	0
ENSMUSG00000001016	Ilf2	221.5	209	1.05981	0.0838038	0.563301	0.623295		48	42	1.14286	0.192645	0.598412	0.749509		0.816807	0.89961		0	0	0	0	0	1	0
ENSMUSG00000001017	Chtop	441.5	334	1.32186	0.402565	0.000119676	0.00025634		18	20	0.9	-0.152003	0.871415	0.955077		0.246789	0.390148		0	0	0	0	0	0	1
ENSMUSG00000001018	Snapin	152.5	92	1.65761	0.729103	0.000117391	0.000251914		71	44	1.61364	0.690316	0.0149647	0.0404132		1	1		0	0	0	0	0	0	1
ENSMUSG00000001052	Sec24b	214.5	104	2.0625	1.04439	4.94148e-10	0		13	5	2.6	1.37851	0.0962524	0.18974		0.798876	0.88715		0	0	0	0	0	0	1
ENSMUSG00000001054	Rmnd5b	233.5	306	0.763072	-0.390109	0.00221849	0.00393335		13	25	0.52	-0.943416	0.0729514	0.152515		0.311243	0.461896		0	0	0	0	0	1	0
ENSMUSG00000001056	Nhp2	391.5	174	2.25	1.16993	2.51394e-20	0		77	61	1.2623	0.336049	0.201473	0.339287		0.00342841	0.0124484		0	0	0	0	0	0	1
ENSMUSG00000001062	Vps9d1	116.5	97	1.20103	0.264273	0.193889	0.243107		24	15	1.6	0.678072	0.199591	0.337067		0.484692	0.633394		0	0	0	0	0	1	0
ENSMUSG00000001065	Zfp276	265.5	202	1.31436	0.394357	0.00354459	0.00609453		35	31	1.12903	0.175087	0.712231	0.841755		0.59701	0.733242		0	0	0	0	0	1	0
ENSMUSG00000001098	Kctd10	96	46	2.08696	1.0614	3.29388e-05	7.54925e-05		9	8	1.125	0.169925	1	1		0.27996	0.427807		0	0	0	0	0	0	1
ENSMUSG00000001100	Poldip2	796	557	1.42908	0.515091	8.76643e-11	0		281	265	1.06038	0.0845778	0.520949	0.682631		0.00354655	0.0128045		0	0	0	0	0	0	1
ENSMUSG00000001123	Lgals9	1672.5	1728	0.967882	-0.047097	0.35447	0.416967		405	388	1.04381	0.0618653	0.569943	0.724235		0.344046	0.497122		0	0	0	0	0	1	0
ENSMUSG00000001155	Ftcd	2148	2300	0.933913	-0.0986399	0.0235575	0.0354781		541	1010	0.535644	-0.900655	4.74816e-33	0		4.10382e-20	0		0	0	0	0	1	0	0
ENSMUSG00000001156	Mxd1	396.5	318	1.24686	0.318294	0.00350483	0.00603354		60	69	0.869565	-0.201634	0.481354	0.6464		0.0681282	0.146123		0	0	0	0	0	1	0
ENSMUSG00000001175	Calm1	4181.5	4657	0.897896	-0.15538	4.58627e-07	1.31419e-06		2018	1960	1.02959	0.0420725	0.366136	0.531086		0.000353765	0.00170756		0	0	0	0	0	0	1
ENSMUSG00000001211	Agpat3	1960	1623	1.20764	0.272191	1.94004e-08	6.38435e-08		272	363	0.749311	-0.416363	0.000347439	0.00139273		3.96522e-08	3.96338e-07		0	1	0	0	0	0	0
ENSMUSG00000001229	Dpp9	908.5	735	1.23605	0.305742	1.95065e-05	4.58326e-05		174	126	1.38095	0.465664	0.00656016	0.0199248		0.411398	0.564169		0	0	0	0	0	0	1
ENSMUSG00000001247	Lsr	1055.5	1179	0.89525	-0.159637	0.00984725	0.0157483		219	206	1.06311	0.0882865	0.56056	0.716031		0.112092	0.214686		0	0	0	0	0	1	0
ENSMUSG00000001249	Hpn	3019	3175	0.950866	-0.0726858	0.0488921	0.0695934		946	1136	0.832746	-0.264051	3.40118e-05	0.00016139		0.00969401	0.0296994		0	0	0	0	0	0	1
ENSMUSG00000001280	Sp1	647.5	598	1.08278	0.114735	0.165065	0.210194		66	64	1.03125	0.0443941	0.930155	0.993342		0.853723	0.925409		0	0	0	0	0	1	0
ENSMUSG00000001305	Rrp15	252.5	205	1.23171	0.300659	0.0279706	0.0415245		273	292	0.934932	-0.0970674	0.448919	0.616074		0.0324057	0.0810326		0	0	0	0	0	1	0
ENSMUSG00000001323	Srr	339	232	1.46121	0.54716	8.659e-06	2.13598e-05		66	87	0.758621	-0.398549	0.105592	0.204639		0.000468641	0.00219426		0	0	0	0	0	0	1
ENSMUSG00000001348	Acp5	646.5	330	1.95909	0.970184	1.973e-24	0		182	137	1.32847	0.409763	0.0136323	0.0372258		0.00384104	0.0136732		0	0	0	0	0	0	1
ENSMUSG00000001366	Fbxo9	701	585	1.19829	0.260978	0.00133302	0.00244742		191	157	1.21656	0.282808	0.0767456	0.15903		0.903594	0.954652		0	0	0	0	0	1	0
ENSMUSG00000001376	Vps50	286	241	1.18672	0.246982	0.0551767	0.0777917		34	32	1.0625	0.0874628	0.902159	0.97445		0.695845	0.813337		0	0	0	0	0	1	0
ENSMUSG00000001380	Hars	750.5	681	1.10206	0.140197	0.0682083	0.0942298		250	232	1.07759	0.107803	0.438768	0.606431		0.874347	0.935874		0	0	0	0	0	1	0
ENSMUSG00000001403	Ube2c	172	179	0.960894	-0.057551	0.748826	0.795742		74	151	0.490066	-1.02895	3.13757e-07	1.86997e-06		0.000144008	0.000763384		0	0	0	0	1	0	0
ENSMUSG00000001415	Smg5	899.5	1001	0.898601	-0.154247	0.0217915	0.0329771		248	281	0.882562	-0.18023	0.164071	0.290067		0.8826	0.941306		0	0	0	0	0	1	0
ENSMUSG00000001418	Glmp	303	275	1.10182	0.139886	0.261398	0.316885		40	37	1.08108	0.112475	0.819893	0.916456		1	1		0	0	0	0	0	1	0
ENSMUSG00000001424	Snd1	2535.5	2070	1.22488	0.29264	7.0174e-12	0		1195	998	1.19739	0.259899	2.81383e-05	0.000135709		0.676615	0.798874		1	0	0	0	0	0	0
ENSMUSG00000001435	Col18a1	4809	3595	1.33769	0.419745	4.23369e-40	0		1343	1136	1.18222	0.241496	3.47819e-05	0.000164905		0.00748685	0.0241329		1	0	0	0	0	0	0
ENSMUSG00000001440	Kpnb1	3516	3169	1.1095	0.149907	2.30907e-05	5.37494e-05		1269	716	1.77235	0.825661	1.07117e-35	0		3.2116e-19	0		0	0	1	0	0	0	0
ENSMUSG00000001445	Mrpl10	320	366	0.874317	-0.193772	0.0857026	0.11654		173	256	0.675781	-0.565372	7.1742e-05	0.000320185		0.0409465	0.0981042		0	0	0	0	0	0	1
ENSMUSG00000001467	Cyp51	1856	1433	1.29518	0.373158	1.72793e-13	0		2004	1636	1.22494	0.29271	1.14331e-09	0		0.255087	0.399378		1	0	0	0	0	0	0
ENSMUSG00000001472	Tcf25	2349.5	1834	1.28108	0.35736	1.56443e-15	0		1233	856	1.44042	0.52649	1.60117e-16	0		0.0324966	0.0811825		1	0	0	0	0	0	0
ENSMUSG00000001473	Tubb6	1060	1707	0.620972	-0.687399	5.69911e-35	0		341	360	0.947222	-0.0782252	0.496627	0.660292		8.60665e-07	7.2348e-06		0	1	0	0	0	0	0
ENSMUSG00000001482	Def8	390	86	4.53488	2.18107	2.8411e-47	0		188	52	3.61538	1.85415	2.91164e-19	0		0.269895	0.416613		1	0	0	0	0	0	0
ENSMUSG00000001542	Ell2	1587.5	1517	1.04647	0.0655355	0.209028	0.260176		330	384	0.859375	-0.21864	0.0472385	0.106728		0.0180182	0.049539		0	0	0	0	0	1	0
ENSMUSG00000001552	Jup	210	167	1.25749	0.330541	0.0303972	0.044726		65	36	1.80556	0.852443	0.00507738	0.0159908		0.140532	0.255089		0	0	0	0	0	1	0
ENSMUSG00000001576	Ergic1	556.5	554	1.00451	0.00649571	0.952157	0.971128		202	217	0.930876	-0.10334	0.494056	0.658274		0.528462	0.673969		0	0	0	0	0	1	0
ENSMUSG00000001604	Tcea3	225.5	65	3.46923	1.79462	5.25059e-22	0		116	71	1.6338	0.708234	0.00123236	0.00444883		0.000271026	0.00134156		0	0	0	0	0	0	1
ENSMUSG00000001627	Ifrd1	2977.5	2372	1.25527	0.327997	1.23056e-16	0		321	283	1.13428	0.181771	0.132126	0.243645		0.24384	0.386463		0	0	0	0	0	0	1
ENSMUSG00000001642	Akr1b3	75	12	6.25	2.64386	2.71355e-12	0		113	33	3.42424	1.77578	1.90209e-11	0		0.122826	0.230421		1	0	0	0	0	0	0
ENSMUSG00000001663	Gstt1	1391	40	34.775	5.11998	0	0		250	3	83.3333	6.38082	3.7298e-70	0		0.191502	0.321471		1	0	0	0	0	0	0
ENSMUSG00000001666	Ddt	697.5	371	1.88005	0.910774	9.19105e-24	0		761	546	1.39377	0.478996	2.9863e-09	0		0.000439305	0.00206553		1	0	0	0	0	0	0
ENSMUSG00000001670	Tat	26766.5	15626	1.71295	0.77648	0	0		7869	6369	1.23552	0.305113	2.93093e-36	0		9.38335e-62	0		0	0	1	0	0	0	0
ENSMUSG00000001674	Ddx18	115	85	1.35294	0.436099	0.0400372	0.0577779		46	66	0.69697	-0.520832	0.0721264	0.151127		0.0065536	0.021582		0	0	0	0	0	1	0
ENSMUSG00000001687	Ubl3	1070.5	972	1.10134	0.139257	0.0301214	0.0444247		303	270	1.12222	0.166358	0.181232	0.313452		0.849931	0.923438		0	0	0	0	0	1	0
ENSMUSG00000001700	Gramd3	274	325	0.843077	-0.246264	0.0409685	0.059001		131	90	1.45556	0.54157	0.00699473	0.021029		0.000696355	0.00312031		0	0	0	0	0	1	0
ENSMUSG00000001707	Eef1e1	165.5	92	1.79891	0.847125	4.77349e-06	1.21924e-05		67	49	1.36735	0.451379	0.114083	0.217867		0.249228	0.392681		0	0	0	0	0	0	1
ENSMUSG00000001729	Akt1	646.5	568	1.1382	0.186759	0.0251989	0.037718		202	208	0.971154	-0.0422282	0.804997	0.90683		0.170407	0.29482		0	0	0	0	0	1	0
ENSMUSG00000001751	Naglu	208.5	171	1.2193	0.286051	0.0575453	0.0808074		25	11	2.27273	1.18442	0.0288167	0.0706952		0.113736	0.217189		0	0	0	0	0	1	0
ENSMUSG00000001755	Ppat	1222.5	916	1.33461	0.416415	3.41602e-11	0		84	82	1.02439	0.0347654	0.938165	0.997854		0.104405	0.202828		0	0	0	0	0	0	1
ENSMUSG00000001755	Coasy	1222.5	916	1.33461	0.416415	3.41602e-11	0		182	265	0.686792	-0.542054	0.000100764	0.000441649		3.04939e-10	0		0	0	0	1	0	0	0
ENSMUSG00000001767	Crnkl1	193	220	0.877273	-0.188903	0.200707	0.250594		32	51	0.627451	-0.672425	0.0475249	0.107288		0.185311	0.31404		0	0	0	0	0	1	0
ENSMUSG00000001774	Chordc1	363	272	1.33456	0.416363	0.000347439	0.000692298		53	51	1.03922	0.0554951	0.921949	0.987577		0.242685	0.385092		0	0	0	0	0	0	1
ENSMUSG00000001785	Pwp1	530.5	395	1.34304	0.4255	8.83461e-06	2.17505e-05		123	91	1.35165	0.43472	0.0338364	0.0807255		1	1		0	0	0	0	0	0	1
ENSMUSG00000001786	Fbxo7	277	264	1.04924	0.069348	0.605951	0.664093		86	139	0.618705	-0.692676	0.000499375	0.00194518		0.0011212	0.00475159		0	0	0	0	0	1	0
ENSMUSG00000001794	Capns1	665.5	359	1.85376	0.890455	5.94961e-22	0		752	479	1.56994	0.650707	7.02434e-15	0		0.0599421	0.131265		1	0	0	0	0	0	0
ENSMUSG00000001802	Lrp3	223.5	277	0.806859	-0.309611	0.0200776	0.0305808		82	63	1.30159	0.380272	0.134685	0.247231		0.013975	0.0400262		0	0	0	0	0	1	0
ENSMUSG00000001829	Clpb	411.5	310	1.32742	0.408624	0.000166838	0.0003516		124	164	0.756098	-0.403356	0.0213938	0.0550798		6.6714e-05	0.000380004		0	1	0	0	0	0	0
ENSMUSG00000001833	Sept7	707	542	1.30443	0.383417	3.37002e-06	8.7854e-06		74	79	0.936709	-0.0943274	0.746528	0.8673		0.0578544	0.127438		0	0	0	0	0	0	1
ENSMUSG00000001844	Zdhhc4	119	142	0.838028	-0.254929	0.173155	0.219701		37	46	0.804348	-0.314109	0.379999	0.546686		0.899817	0.95209		0	0	0	0	0	1	0
ENSMUSG00000001847	Rac1	817	912	0.895833	-0.158698	0.0237541	0.0357359		329	387	0.850129	-0.234246	0.0330835	0.0793327		0.562959	0.704074		0	0	0	0	0	1	0
ENSMUSG00000001891	Ugp2	6197.5	2578	2.404	1.26543	0	0		2286	1633	1.39988	0.485301	1.64434e-25	0		2.686e-41	0		0	0	1	0	0	0	0
ENSMUSG00000001909	Trmt1	741.5	591	1.25465	0.327289	3.91347e-05	8.86684e-05		121	140	0.864286	-0.21042	0.265169	0.416864		0.00653938	0.0215604		0	0	0	0	0	0	1
ENSMUSG00000001911	Nfix	215	158	1.36076	0.444412	0.00367949	0.0063053		14	8	1.75	0.807355	0.286279	0.440212		0.660737	0.786345		0	0	0	0	0	1	0
ENSMUSG00000001942	Siae	143.5	76	1.88816	0.916979	5.32625e-06	1.35561e-05		68	40	1.7	0.765535	0.00905798	0.0262169		0.712692	0.824239		0	0	0	0	0	0	1
ENSMUSG00000001983	Taco1	93.5	105	0.890476	-0.167351	0.478491	0.541694		63	45	1.4	0.485427	0.101433	0.197942		0.0731373	0.154511		0	0	0	0	0	1	0
ENSMUSG00000001999	Blvra	95	58	1.63793	0.711875	0.00347225	0.00598477		26	37	0.702703	-0.509014	0.207368	0.347031		0.00653321	0.0215527		0	0	0	0	0	1	0
ENSMUSG00000002031	Ift46	245	171	1.43275	0.518785	0.000333631	0.000667379		55	43	1.27907	0.355095	0.266406	0.418457		0.649387	0.777275		0	0	0	0	0	0	1
ENSMUSG00000002032	Tmem25	24	7	3.42857	1.77761	0.00332689	0.00575007		1	2	0.5	-1	1	1		0.164439	0.28741		0	0	0	0	0	1	0
ENSMUSG00000002043	Trappc6a	189.5	291	0.651203	-0.618821	4.75106e-06	1.21468e-05		71	131	0.541985	-0.883676	2.91612e-05	0.000140387		0.301346	0.450458		1	0	0	0	0	0	0
ENSMUSG00000002052	Supt6	585	641	0.912637	-0.131888	0.116196	0.153267		44	36	1.22222	0.289507	0.434042	0.601228		0.248072	0.391616		0	0	0	0	0	1	0
ENSMUSG00000002064	Sdf2	459.5	522	0.880268	-0.183985	0.0515288	0.0731431		281	314	0.894904	-0.160194	0.189519	0.324198		0.917103	0.9653		0	0	0	0	0	1	0
ENSMUSG00000002102	Psmc3	1080	731	1.47743	0.563088	2.35219e-16	0		249	181	1.37569	0.460156	0.00120798	0.00436922		0.512874	0.659459		0	0	0	0	0	0	1
ENSMUSG00000002103	Acp2	437.5	414	1.05676	0.0796522	0.430733	0.492979		72	74	0.972973	-0.0395284	0.93408	0.99621		0.655048	0.781889		0	0	0	0	0	1	0
ENSMUSG00000002105	Slc39a13	149	183	0.814208	-0.296531	0.0699632	0.0965594		24	16	1.5	0.584963	0.268187	0.419966		0.0925722	0.184947		0	0	0	0	0	1	0
ENSMUSG00000002108	Nr1h3	1428.5	1190	1.20042	0.263539	3.26088e-06	8.52231e-06		284	266	1.06767	0.0944647	0.468556	0.63543		0.221239	0.358622		0	0	0	0	0	0	1
ENSMUSG00000002147	Stat6	524	491	1.06721	0.0938438	0.315174	0.375052		149	244	0.610656	-0.711569	1.90044e-06	1.04835e-05		4.43853e-06	3.25369e-05		0	0	0	0	1	0	0
ENSMUSG00000002205	Vrk3	155	103	1.50485	0.589624	0.00144971	0.00264699		25	25	1	0	1	1		0.210842	0.346762		0	0	0	0	0	1	0
ENSMUSG00000002222	Rmnd5a	2287.5	2047	1.11749	0.160261	0.00026633	0.000542585		381	474	0.803797	-0.315096	0.00163789	0.00577572		1.16608e-05	7.95424e-05		0	1	0	0	0	0	0
ENSMUSG00000002227	Mov10	33.5	22	1.52273	0.606658	0.140895	0.182849		0	2	0	-1	0.5	0.662502		0.166969	0.29066		0	0	0	0	0	1	0
ENSMUSG00000002279	Lmf1	512	735	0.696599	-0.5216	2.91885e-10	0		28	32	0.875	-0.192645	0.698883	0.830033		0.421678	0.574118		0	0	0	0	0	0	1
ENSMUSG00000002280	Narfl	222.5	226	0.984513	-0.0225174	0.924817	0.947533		13	14	0.928571	-0.106915	1	1		1	1		0	0	0	0	0	1	0
ENSMUSG00000002319	Ipo4	1024.5	900	1.13833	0.186923	0.00469748	0.00791487		175	213	0.821596	-0.283499	0.0601882	0.129835		0.00376249	0.0134617		0	0	0	0	0	1	0
ENSMUSG00000002320	Tm9sf1	534.5	564	0.947695	-0.0775052	0.398336	0.460297		200	231	0.865801	-0.207893	0.148359	0.267531		0.459641	0.611407		0	0	0	0	0	1	0
ENSMUSG00000002325	Irf9	142.5	245	0.581633	-0.78182	2.52204e-07	7.30161e-07		50	54	0.925926	-0.111031	0.768792	0.881393		0.0414636	0.0991322		0	0	0	0	0	0	1
ENSMUSG00000002326	Gmpr2	93	77	1.20779	0.272372	0.249886	0.304635		21	20	1.05	0.0703893	1	1		0.728982	0.837692		0	0	0	0	0	1	0
ENSMUSG00000002329	Mdp1	131	91	1.43956	0.525628	0.00870775	0.0140497		44	42	1.04762	0.0671142	0.914212	0.98228		0.248671	0.392243		0	0	0	0	0	1	0
ENSMUSG00000002342	Tmem161a	332.5	324	1.02623	0.0373605	0.754984	0.801228		158	170	0.929412	-0.10561	0.543668	0.702748		0.499017	0.646219		0	0	0	0	0	1	0
ENSMUSG00000002365	Snx9	439	311	1.41158	0.497306	3.3507e-06	8.73731e-06		296	251	1.17928	0.23791	0.0598315	0.129313		0.125529	0.233746		0	0	0	0	0	0	1
ENSMUSG00000002372	Ranbp3	493.5	457	1.07987	0.110856	0.243042	0.297515		36	23	1.56522	0.646363	0.117477	0.222539		0.182195	0.310067		0	0	0	0	0	1	0
ENSMUSG00000002384	Bmp8b	84	42	2	1	0.000229978	0.000472979		18	79	0.227848	-2.13386	2.72054e-10	0		5.75044e-13	0		0	0	0	1	0	0	0
ENSMUSG00000002393	Nr2f6	597.5	540	1.10648	0.145979	0.0910458	0.123315		124	194	0.639175	-0.645717	0.000102861	0.000450152		2.0541e-05	0.000133332		0	0	0	0	1	0	0
ENSMUSG00000002395	Use1	614.5	556	1.10522	0.144328	0.0900475	0.122035		175	178	0.983146	-0.0245223	0.915246	0.982828		0.362108	0.514991		0	0	0	0	0	1	0
ENSMUSG00000002396	Ocel1	134.5	243	0.553498	-0.85335	3.0231e-08	9.45327e-08		13	42	0.309524	-1.69188	0.000113611	0.000492982		0.0941958	0.18726		1	0	0	0	0	0	0
ENSMUSG00000002416	Ndufb2	84	39	2.15385	1.10692	6.09964e-05	0.000135446		399	620	0.643548	-0.635879	4.56438e-12	0		9.87027e-10	0		0	0	0	1	0	0	0
ENSMUSG00000002428	Hltf	313	194	1.6134	0.690106	1.41095e-07	4.19553e-07		45	55	0.818182	-0.289507	0.368202	0.532846		0.00255348	0.00967092		0	0	0	0	0	0	1
ENSMUSG00000002475	Abhd3	313.5	277	1.13177	0.178579	0.138582	0.180263		19	22	0.863636	-0.211504	0.755229	0.872061		0.422464	0.574861		0	0	0	0	0	1	0
ENSMUSG00000002504	Slc9a3r2	150.5	134	1.12313	0.16753	0.343268	0.404635		40	37	1.08108	0.112475	0.819893	0.916456		0.898397	0.950946		0	0	0	0	0	1	0
ENSMUSG00000002524	Puf60	895	842	1.06295	0.0880674	0.212136	0.263404		106	90	1.17778	0.236067	0.283948	0.436986		0.546471	0.690356		0	0	0	0	0	1	0
ENSMUSG00000002550	Uck1	441.5	233	1.89485	0.922083	6.99949e-16	0		35	28	1.25	0.321928	0.449963	0.617054		0.129807	0.239841		0	0	0	0	0	0	1
ENSMUSG00000002588	Pon1	5170.5	4333	1.19328	0.254938	8.61251e-18	0		1252	957	1.30825	0.387644	3.74324e-10	0		0.0545737	0.122011		1	0	0	0	0	0	0
ENSMUSG00000002635	Pdcd2l	204.5	172	1.18895	0.249692	0.0992071	0.133294		42	38	1.10526	0.14439	0.737554	0.859945		0.805604	0.89128		0	0	0	0	0	1	0
ENSMUSG00000002658	Gtf2f1	250	200	1.25	0.321928	0.0207918	0.0315831		91	73	1.24658	0.31797	0.184182	0.317093		1	1		0	0	0	0	0	1	0
ENSMUSG00000002660	Clpp	764	720	1.06111	0.0855757	0.26432	0.320014		781	909	0.859186	-0.218958	0.00199748	0.00693939		0.00314331	0.0115928		0	0	0	0	0	1	0
ENSMUSG00000002718	Cse1l	545	445	1.22472	0.292451	0.00163947	0.00296368		149	131	1.1374	0.185746	0.309652	0.467402		0.587352	0.726031		0	0	0	0	0	1	0
ENSMUSG00000002731	Prkra	148.5	65	2.28462	1.19195	9.09815e-09	3.2474e-08		21	11	1.90909	0.932886	0.110184	0.212008		0.684283	0.805295		0	0	0	0	0	0	1
ENSMUSG00000002732	Fkbp7	58.5	30	1.95	0.963474	0.00278527	0.00486925		27	14	1.92857	0.947533	0.0595839	0.128976		1	1		0	0	0	0	0	1	0
ENSMUSG00000002741	Ykt6	706	641	1.1014	0.139344	0.0811559	0.110785		413	412	1.00243	0.00349744	1	1		0.288852	0.437127		0	0	0	0	0	1	0
ENSMUSG00000002748	Baz1b	567	561	1.0107	0.015348	0.881662	0.911612		78	82	0.95122	-0.0721498	0.812616	0.91233		0.73603	0.843038		0	0	0	0	0	1	0
ENSMUSG00000002763	Pex6	967.5	720	1.34375	0.426265	1.71852e-09	0		176	114	1.54386	0.626542	0.000325116	0.00130979		0.303366	0.452877		0	0	0	0	0	0	1
ENSMUSG00000002781	Tmem143	163	121	1.34711	0.429865	0.0148327	0.0231045		71	63	1.12698	0.172467	0.545534	0.70419		0.400745	0.552646		0	0	0	0	0	1	0
ENSMUSG00000002797	Ggct	95.5	138	0.692029	-0.531096	0.00722655	0.0118121		59	50	1.18	0.238787	0.44367	0.610059		0.0269135	0.0694177		0	0	0	0	0	1	0
ENSMUSG00000002804	Nudt14	102	66	1.54545	0.628031	0.00675137	0.0111096		7	27	0.259259	-1.94753	0.000821395	0.00305818		2.06704e-05	0.000133778		0	0	0	0	0	0	1
ENSMUSG00000002812	Flii	613	586	1.04608	0.0649864	0.452746	0.515137		148	201	0.736318	-0.441598	0.00530319	0.0165905		0.00425932	0.0150103		0	0	0	0	0	1	0
ENSMUSG00000002820	Atg4d	766	1071	0.715219	-0.483542	1.17018e-12	0		61	70	0.871429	-0.198546	0.48472	0.6499		0.313586	0.464071		0	0	0	0	0	0	1
ENSMUSG00000002835	Chaf1a	32	4	8	3	1.94157e-06	5.20941e-06		67	57	1.17544	0.233199	0.419074	0.586557		8.54393e-05	0.00047704		0	1	0	0	0	0	0
ENSMUSG00000002847	Pla1a	151.5	103	1.47087	0.556673	0.00257938	0.00452617		24	7	3.42857	1.77761	0.00332689	0.0109549		0.0770573	0.160681		0	0	0	0	0	1	0
ENSMUSG00000002881	Nab1	516	349	1.47851	0.564144	1.5034e-08	6.38435e-08		443	285	1.55439	0.636345	5.18667e-09	6.77256e-08		0.643946	0.772571		1	0	0	0	0	0	0
ENSMUSG00000002885	Adgre5	185	161	1.14907	0.200465	0.216219	0.268001		41	47	0.87234	-0.197037	0.594288	0.746242		0.282526	0.430793		0	0	0	0	0	1	0
ENSMUSG00000002944	Cd36	934	527	1.7723	0.82562	1.1146e-26	0		135	129	1.04651	0.0655883	0.758356	0.874672		0.00010933	0.000593355		0	1	0	0	0	0	0
ENSMUSG00000002949	Timm44	454	250	1.816	0.860764	1.31267e-14	0		39	49	0.795918	-0.329308	0.337399	0.496959		0.000411559	0.00195136		0	0	0	0	0	0	1
ENSMUSG00000002957	Ap2a2	802	773	1.03752	0.0531338	0.48049	0.543738		355	343	1.03499	0.0496104	0.67718	0.811956		1	1		0	0	0	0	0	1	0
ENSMUSG00000002963	Pnkp	329	166	1.98193	0.986904	2.01603e-13	0		36	23	1.56522	0.646363	0.117477	0.222539		0.46774	0.619334		0	0	0	0	0	0	1
ENSMUSG00000002981	Clptm1	923	902	1.02328	0.0332032	0.639679	0.695237		32	58	0.551724	-0.857981	0.00804593	0.0236092		0.00666308	0.0218658		0	0	0	0	0	1	0
ENSMUSG00000002984	Tomm40	512.5	647	0.792117	-0.336214	9.26671e-05	0.000201477		135	231	0.584416	-0.774933	5.94015e-07	3.42675e-06		0.0152047	0.0430226		1	0	0	0	0	0	0
ENSMUSG00000002985	Apoe	123180	81517	1.51109	0.595589	0	0		11557	12480	0.926042	-0.110851	2.72084e-09	0		3.41181e-280	0		0	0	0	1	0	0	0
ENSMUSG00000002992	Apoc2	1335	1858	0.718515	-0.476911	2.07548e-20	0		620	778	0.796915	-0.327502	2.63187e-05	0.000127259		0.112111	0.214686		1	0	0	0	0	0	0
ENSMUSG00000002996	Hbp1	909.5	709	1.28279	0.359288	6.46864e-07	1.83008e-06		289	197	1.46701	0.552874	3.48303e-05	0.000165003		0.210263	0.346011		1	0	0	0	0	0	0
ENSMUSG00000003033	Ap1m1	328	220	1.49091	0.576192	4.54347e-06	1.16362e-05		44	48	0.916667	-0.125531	0.754652	0.872061		0.0393975	0.0953675		0	0	0	0	0	0	1
ENSMUSG00000003037	Rab8a	1019	761	1.33903	0.421186	1.04842e-09	0		351	253	1.38735	0.472334	7.65708e-05	0.000340661		0.738897	0.844025		1	0	0	0	0	0	0
ENSMUSG00000003039	Fam32a	309	554	0.557762	-0.842279	6.16528e-17	0		189	608	0.310855	-1.68569	4.56841e-52	0		7.86611e-08	7.67019e-07		0	0	1	0	0	0	0
ENSMUSG00000003053	Cyp2c29	8240	21902	0.376221	-1.41035	0	0		3384	5636	0.600426	-0.735942	1.75702e-125	0		1.21162e-74	0		0	0	1	0	0	0	0
ENSMUSG00000003062	Stard3nl	351.5	209	1.68182	0.750022	1.6692e-09	0		57	20	2.85	1.51096	2.92631e-05	0.000140748		0.0576714	0.127284		1	0	0	0	0	0	0
ENSMUSG00000003068	Stk11	517.5	396	1.30682	0.386058	6.12767e-05	0.000136014		101	70	1.44286	0.528928	0.0215065	0.0553194		0.613725	0.747738		0	0	0	0	0	0	1
ENSMUSG00000003072	Atp5d	1290	888	1.4527	0.538739	6.89359e-18	0		212	153	1.38562	0.470533	0.0023532	0.00802169		0.687541	0.807488		0	0	0	0	0	0	1
ENSMUSG00000003099	Ppp5c	329	292	1.12671	0.172119	0.148503	0.191617		97	128	0.757812	-0.400087	0.0452596	0.10292		0.0127199	0.037169		0	0	0	0	0	1	0
ENSMUSG00000003119	Cdk12	507	513	0.988304	-0.0169731	0.875605	0.906946		29	23	1.26087	0.334419	0.488456	0.65328		0.477525	0.627337		0	0	0	0	0	1	0
ENSMUSG00000003131	Pafah1b2	477	434	1.09908	0.136294	0.164031	0.209036		215	233	0.922747	-0.115993	0.421905	0.589843		0.13379	0.245828		0	0	0	0	0	1	0
ENSMUSG00000003135	Cnot11	297	341	0.870968	-0.199309	0.0886039	0.120253		121	126	0.960317	-0.0584167	0.799161	0.902423		0.548364	0.692127		0	0	0	0	0	1	0
ENSMUSG00000003161	Sri	338	125	2.704	1.4351	1.04525e-23	0		180	107	1.68224	0.750386	1.94096e-05	9.59925e-05		0.00343973	0.0124815		1	0	0	0	0	0	0
ENSMUSG00000003184	Irf3	652.5	418	1.561	0.642475	7.04145e-13	0		232	176	1.31818	0.398549	0.00640108	0.0195365		0.154961	0.274294		0	0	0	0	0	0	1
ENSMUSG00000003199	Mpnd	414.5	456	0.908991	-0.137662	0.175272	0.222138		195	181	1.07735	0.107484	0.50264	0.664832		0.174629	0.29973		0	0	0	0	0	1	0
ENSMUSG00000003200	Sh3gl1	286.5	237	1.20886	0.273648	0.0322098	0.0471957		64	84	0.761905	-0.392317	0.118039	0.223528		0.0153907	0.0434483		0	0	0	0	0	1	0
ENSMUSG00000003226	Ranbp2	3508	3213	1.09181	0.126728	0.000334897	0.000669426		1083	1042	1.03935	0.055678	0.385551	0.551741		0.331409	0.483455		0	0	0	0	0	0	1
ENSMUSG00000003234	Abcf3	1035	1116	0.927419	-0.108706	0.0845175	0.115015		87	71	1.22535	0.293196	0.232635	0.37795		0.0991942	0.194925		0	0	0	0	0	1	0
ENSMUSG00000003269	Cyth2	611.5	555	1.1018	0.139865	0.101114	0.135533		56	91	0.615385	-0.70044	0.00487174	0.0153862		0.00115973	0.00489644		0	0	0	0	0	1	0
ENSMUSG00000003299	Mrpl4	181	112	1.61607	0.692491	6.61744e-05	0.000146393		109	87	1.25287	0.325241	0.133408	0.245607		0.188997	0.318391		0	0	0	0	0	0	1
ENSMUSG00000003308	Keap1	542.5	496	1.09375	0.129283	0.153521	0.197324		152	123	1.23577	0.305413	0.0911405	0.181893		0.377782	0.530213		0	0	0	0	0	1	0
ENSMUSG00000003345	Csnk1g2	580.5	455	1.27582	0.35143	0.000101081	0.000218496		109	107	1.01869	0.0267173	0.945774	1		0.15298	0.272353		0	0	0	0	0	0	1
ENSMUSG00000003346	Abhd17a	617.5	630	0.980159	-0.0289127	0.755529	0.801504		53	70	0.757143	-0.401363	0.148816	0.26827		0.186255	0.315451		0	0	0	0	0	1	0
ENSMUSG00000003348	Mob3a	165.5	134	1.23507	0.304598	0.073312	0.100786		21	24	0.875	-0.192645	0.765992	0.879617		0.336006	0.488263		0	0	0	0	0	1	0
ENSMUSG00000003355	Fkbp11	1309.5	1040	1.25913	0.332433	2.77713e-08	9.45327e-08		428	377	1.13528	0.183046	0.0779591	0.16101		0.218108	0.355594		0	0	0	0	0	0	1
ENSMUSG00000003360	Ddx23	314.5	373	0.843164	-0.246116	0.0296986	0.0438357		90	96	0.9375	-0.0931094	0.714011	0.842815		0.561871	0.703182		0	0	0	0	0	1	0
ENSMUSG00000003402	Prkcsh	1172	1313	0.892612	-0.163894	0.00496822	0.00833116		190	291	0.652921	-0.61502	4.75106e-06	2.52436e-05		0.00227399	0.00875976		0	0	0	0	0	0	1
ENSMUSG00000003420	Fcgrt	1303	1045	1.24689	0.318334	1.10294e-07	3.32123e-07		166	158	1.05063	0.0712587	0.697421	0.829478		0.153163	0.272411		0	0	0	0	0	0	1
ENSMUSG00000003421	Nosip	244.5	216	1.13194	0.178803	0.192147	0.241244		72	61	1.18033	0.239188	0.385959	0.552014		0.844085	0.919039		0	0	0	0	0	1	0
ENSMUSG00000003423	Pih1d1	308	139	2.21583	1.14785	8.74971e-16	0		99	97	1.02062	0.0294438	0.943081	1		1.22704e-05	8.32998e-05		0	1	0	0	0	0	0
ENSMUSG00000003429	Rps11	831	1058	0.785444	-0.348419	1.93086e-07	5.61917e-07		1482	1920	0.771875	-0.373561	6.26292e-14	0		0.772437	0.867374		1	0	0	0	0	0	0
ENSMUSG00000003435	Supt5	1761	1379	1.27701	0.352772	9.93495e-12	0		196	228	0.859649	-0.21818	0.132101	0.243645		0.000144045	0.000763384		0	1	0	0	0	0	0
ENSMUSG00000003437	Paf1	283	276	1.02536	0.0361338	0.799698	0.840445		53	52	1.01923	0.0274807	1	1		1	1		0	0	0	0	0	1	0
ENSMUSG00000003438	Timm50	361	297	1.21549	0.281536	0.0139882	0.0219164		85	94	0.904255	-0.145198	0.549995	0.707676		0.0909836	0.182877		0	0	0	0	0	1	0
ENSMUSG00000003444	Med29	96.5	88	1.09659	0.133025	0.556535	0.616414		38	19	2	1	0.0163481	0.0435846		0.067039	0.144171		0	0	0	0	0	1	0
ENSMUSG00000003458	Ncstn	456	300	1.52	0.604071	1.54295e-08	6.38435e-08		73	69	1.05797	0.0813001	0.801339	0.903976		0.0511906	0.11617		0	0	0	0	0	0	1
ENSMUSG00000003464	Pex19	798	503	1.58648	0.66583	2.70572e-16	0		188	153	1.22876	0.297201	0.065434	0.139177		0.0404088	0.0970224		0	0	0	0	0	0	1
ENSMUSG00000003477	Inmt	1294.5	135	9.58889	3.26136	3.79307e-238	0		737	76	9.69737	3.27759	8.51795e-137	0		1	1		1	0	0	0	0	0	0
ENSMUSG00000003518	Dusp3	589.5	598	0.985786	-0.0206537	0.839075	0.875617		190	246	0.772358	-0.372659	0.00836359	0.0244521		0.0331601	0.082541		0	0	0	0	0	1	0
ENSMUSG00000003546	Klc4	396	292	1.35616	0.439532	8.36297e-05	0.00018274		95	74	1.28378	0.360402	0.123683	0.231738		0.794711	0.88427		0	0	0	0	0	0	1
ENSMUSG00000003555	Cyp17a1	226	45	5.02222	2.32833	3.48077e-30	0		24	0	#DIV/0!	1	1.19209e-07	7.48736e-07		0.0329068	0.081983		1	0	0	0	0	0	0
ENSMUSG00000003559	As3mt	496	383	1.29504	0.372996	0.000155294	0.000328119		175	162	1.08025	0.111361	0.513377	0.674752		0.176084	0.301958		0	0	0	0	0	0	1
ENSMUSG00000003581	Rnf215	242	111	2.18018	1.12445	2.56335e-12	0		98	50	1.96	0.970854	9.82676e-05	0.000431407		0.602143	0.737831		1	0	0	0	0	0	0
ENSMUSG00000003585	Sec14l2	3238.5	648	4.99769	2.32126	0	0		984	303	3.24752	1.69934	3.13588e-84	0		6.42952e-08	5.85234e-07		0	0	1	0	0	0	0
ENSMUSG00000003604	Aven	203	153	1.3268	0.407948	0.00930854	0.014942		43	60	0.716667	-0.480626	0.114468	0.218382		0.00707064	0.0229622		0	0	0	0	0	1	0
ENSMUSG00000003617	Cp	10261.5	9125	1.12455	0.169345	3.3215e-16	0		2743	2096	1.30868	0.388116	1.40081e-20	0		2.95389e-06	2.24057e-05		0	0	1	0	0	0	0
ENSMUSG00000003623	Crot	7255	6340	1.14432	0.194493	4.44007e-15	0		3860	2651	1.45605	0.542064	5.94306e-51	0		2.79901e-15	0		0	0	1	0	0	0	0
ENSMUSG00000003660	Snrnp200	1328.5	1230	1.08008	0.11114	0.0526907	0.0746231		213	232	0.918103	-0.123271	0.393527	0.559258		0.123187	0.230868		0	0	0	0	0	1	0
ENSMUSG00000003662	Ciao1	366	292	1.25342	0.325875	0.00439388	0.00744833		26	29	0.896552	-0.157541	0.787706	0.894514		0.259987	0.40496		0	0	0	0	0	1	0
ENSMUSG00000003680	Taf6l	76.5	45	1.7	0.765535	0.00480087	0.00806976		167	178	0.938202	-0.0920291	0.590378	0.742748		0.00805507	0.0256783		0	0	0	0	0	1	0
ENSMUSG00000003721	Insig2	3364.5	7158	0.470034	-1.08916	6.76189e-306	0		652	1258	0.518283	-0.948188	2.62951e-44	0		0.0664902	0.143155		1	0	0	0	0	0	0
ENSMUSG00000003746	Man1a	2236.5	1568	1.42634	0.512317	1.84403e-27	0		1494	1349	1.10749	0.14729	0.0069093	0.020839		4.48086e-07	3.92651e-06		0	1	0	0	0	0	0
ENSMUSG00000003752	Itpkc	391	347	1.1268	0.172233	0.113394	0.150294		89	97	0.917526	-0.124179	0.607886	0.756083		0.21888	0.356234		0	0	0	0	0	1	0
ENSMUSG00000003762	Coq8b	889	402	2.21144	1.14499	1.10707e-42	0		460	455	1.01099	0.0157673	0.894807	0.970136		1.30999e-18	0		0	1	0	0	0	0	0
ENSMUSG00000003778	Brd8	281	196	1.43367	0.519716	0.000115508	0.000248258		22	17	1.29412	0.371969	0.522397	0.68437		0.865914	0.931519		0	0	0	0	0	0	1
ENSMUSG00000003808	Farsa	394	476	0.827731	-0.272766	0.00599814	0.00993983		99	132	0.75	-0.415037	0.0350251	0.0828937		0.551678	0.694486		0	0	0	0	0	1	0
ENSMUSG00000003809	Gcdh	3487	3069	1.1362	0.184218	2.5802e-07	7.57795e-07		1326	1409	0.941093	-0.0875908	0.116874	0.221919		3.72875e-05	0.00022787		0	1	0	0	0	0	0
ENSMUSG00000003810	Mast2	362.5	268	1.35261	0.435748	0.000177853	0.000372988		42	36	1.16667	0.222392	0.571587	0.725343		0.54686	0.690693		0	0	0	0	0	0	1
ENSMUSG00000003814	Calr	35811.5	39486	0.906942	-0.140918	7.10923e-41	0		6544	5882	1.11255	0.153866	3.00909e-09	0		5.82214e-26	0		0	0	0	1	0	0	0
ENSMUSG00000003849	Nqo1	63	82	0.768293	-0.380272	0.134685	0.175518		0	19	0	-1	3.8147e-06	2.04022e-05		6.83339e-05	0.000388054		0	0	0	0	1	0	0
ENSMUSG00000003868	Ruvbl2	415.5	263	1.57985	0.659786	4.70432e-09	0		60	48	1.25	0.321928	0.289798	0.444531		0.289475	0.43783		0	0	0	0	0	0	1
ENSMUSG00000003873	Bax	215.5	109	1.97706	0.98336	2.98368e-09	0		39	43	0.906977	-0.140863	0.740653	0.862899		0.00209008	0.00816994		0	0	0	0	0	0	1
ENSMUSG00000003923	Tfam	367.5	204	1.80147	0.849175	6.79609e-12	0		125	97	1.28866	0.365871	0.069727	0.1467		0.0415467	0.0991822		0	0	0	0	0	0	1
ENSMUSG00000003948	Mmd	402.5	466	0.863734	-0.211341	0.0353874	0.0516234		179	220	0.813636	-0.297544	0.045095	0.102747		0.670978	0.794184		0	0	0	0	0	1	0
ENSMUSG00000003949	Hlf	38	25	1.52	0.604071	0.129918	0.169737		24	23	1.04348	0.0614005	1	1		0.437171	0.590165		0	0	0	0	0	1	0
ENSMUSG00000004018	Fancl	69	74	0.932432	-0.100929	0.738137	0.785718		24	18	1.33333	0.415037	0.440799	0.607746		0.380736	0.533296		0	0	0	0	0	1	0
ENSMUSG00000004032	Gstm5	104	42	2.47619	1.30812	2.99364e-07	8.70325e-07		21	7	3	1.58496	0.012541	0.0346833		0.820073	0.901615		0	0	0	0	0	0	1
ENSMUSG00000004038	Gstm3	549.5	34	16.1618	4.01451	4.89309e-121	0		328	7	46.8571	5.5502	2.57497e-87	0		0.00760438	0.0244697		1	0	0	0	0	0	0
ENSMUSG00000004040	Stat3	742.5	891	0.833333	-0.263034	0.000273871	0.000557341		280	362	0.773481	-0.370563	0.00137112	0.00488706		0.453772	0.605891		0	0	0	0	0	0	1
ENSMUSG00000004056	Akt2	462.5	398	1.16206	0.216685	0.0291163	0.043089		198	272	0.727941	-0.458106	0.000742284	0.00279062		5.84621e-05	0.000337969		0	0	0	0	0	0	1
ENSMUSG00000004069	Dnaja3	2121	2325	0.912258	-0.132486	0.00232727	0.00411068		284	312	0.910256	-0.135655	0.268728	0.420344		1	1		0	0	0	0	0	1	0
ENSMUSG00000004071	Cdip1	1397	1401	0.997145	-0.00412494	0.954774	0.973268		81	81	1	0	1	1		1	1		0	0	0	0	0	1	0
ENSMUSG00000004096	Cwc15	321.5	225	1.42889	0.514894	3.87707e-05	8.79234e-05		246	232	1.06034	0.0845335	0.552152	0.708992		0.0197557	0.0533774		0	0	0	0	0	0	1
ENSMUSG00000004100	Ppan	791	620	1.27581	0.351409	5.87243e-06	1.48424e-05		255	255	1	0	1	1		0.0195956	0.0530467		0	0	0	0	0	0	1
ENSMUSG00000004207	Psap	3739	3404	1.09841	0.135421	7.73143e-05	0.000169456		1111	1284	0.865265	-0.208786	0.000438119	0.00172792		4.84403e-07	4.16247e-06		0	1	0	0	0	0	0
ENSMUSG00000004264	Phb2	1468	1207	1.21624	0.282426	4.88326e-07	1.39847e-06		646	711	0.908579	-0.138315	0.0822855	0.167548		1.4241e-05	9.56357e-05		0	1	0	0	0	0	0
ENSMUSG00000004266	Ptpn6	170.5	80	2.13125	1.0917	9.32004e-09	3.2474e-08		12	19	0.631579	-0.662965	0.281042	0.433818		0.00230576	0.0088579		0	0	0	0	0	0	1
ENSMUSG00000004268	Emg1	558.5	466	1.1985	0.261227	0.00403647	0.00687311		73	67	1.08955	0.123735	0.672757	0.808169		0.651314	0.778684		0	0	0	0	0	1	0
ENSMUSG00000004285	Atp6v1f	300.5	222	1.3536	0.436805	0.000634254	0.00121478		269	137	1.9635	0.97343	5.42873e-11	0		0.00662699	0.02176		0	0	0	0	0	0	1
ENSMUSG00000004319	Clcn3	1862.5	1123	1.6585	0.729882	4.34455e-42	0		267	265	1.00755	0.0108474	0.965424	1		1.82914e-07	1.658e-06		0	1	0	0	0	0	0
ENSMUSG00000004356	Utp20	960.5	754	1.27387	0.349221	6.35496e-07	1.80463e-06		84	58	1.44828	0.534336	0.0355375	0.0837541		0.482646	0.631411		0	0	0	0	0	0	1
ENSMUSG00000004364	Cul3	1101.5	967	1.13909	0.187882	0.00321022	0.0055655		80	54	1.48148	0.567041	0.0304148	0.0739308		0.153543	0.272686		0	0	0	0	0	1	0
ENSMUSG00000004393	Ddx56	1215	1075	1.13023	0.17662	0.00366715	0.00628798		320	339	0.943953	-0.0832134	0.483219	0.648285		0.0419717	0.0998798		0	0	0	0	0	1	0
ENSMUSG00000004394	Tmed4	727.5	1064	0.683741	-0.548479	2.07798e-15	0		339	362	0.936464	-0.0947044	0.406031	0.573005		0.000522813	0.00241574		0	0	0	0	0	0	1
ENSMUSG00000004451	Ralb	640	514	1.24514	0.316304	0.000230504	0.000473876		279	309	0.902913	-0.147342	0.231692	0.376976		0.00165217	0.00665123		0	0	0	0	0	0	1
ENSMUSG00000004460	Dnajb11	7346	7711	0.952665	-0.0699591	0.00301166	0.00524224		4068	4460	0.912108	-0.132724	2.28833e-05	0.000111488		0.109604	0.210745		0	0	0	0	0	0	1
ENSMUSG00000004462	Tbccd1	588	378	1.55556	0.63743	1.47276e-11	0		595	357	1.66667	0.736966	1.15319e-14	0		0.481188	0.63053		1	0	0	0	0	0	0
ENSMUSG00000004500	Zfp324	1317	663	1.98643	0.990175	1.20806e-49	0		1439	752	1.91356	0.936262	1.99633e-49	0		0.577824	0.718673		1	0	0	0	0	0	0
ENSMUSG00000004535	Tax1bp1	1771.5	1639	1.08084	0.112156	0.0237992	0.0357942		678	633	1.07109	0.0990798	0.224272	0.368311		0.896529	0.950577		0	0	0	0	0	1	0
ENSMUSG00000004567	Mcoln1	227	153	1.48366	0.569161	0.000172884	0.000363513		23	18	1.27778	0.353637	0.532709	0.693039		0.738272	0.843654		0	0	0	0	0	0	1
ENSMUSG00000004591	Pkn2	904.5	656	1.37881	0.463425	3.1755e-10	0		74	59	1.25424	0.32681	0.22463	0.368684		0.647711	0.775463		0	0	0	0	0	0	1
ENSMUSG00000004626	Stxbp2	233.5	158	1.47785	0.563498	0.000145301	0.000308283		15	28	0.535714	-0.900464	0.065994	0.139892		0.00306679	0.0113552		0	0	0	0	0	0	1
ENSMUSG00000004633	Chn2	147.5	106	1.39151	0.476651	0.00995601	0.0159087		62	38	1.63158	0.706269	0.0209787	0.0542095		0.549556	0.69301		0	0	0	0	0	1	0
ENSMUSG00000004642	Slbp	94	55	1.70909	0.773229	0.00175656	0.00315912		24	35	0.685714	-0.544321	0.192526	0.328047		0.00496591	0.0170001		0	0	0	0	0	1	0
ENSMUSG00000004655	Aqp1	1173.5	1042	1.1262	0.171463	0.00537701	0.00897922		519	593	0.875211	-0.192298	0.0285426	0.0701167		0.00062926	0.00285833		0	0	0	0	0	1	0
ENSMUSG00000004667	Polr2e	232	172	1.34884	0.431716	0.00328206	0.00567781		28	40	0.7	-0.514573	0.18181	0.31397		0.0172397	0.0477243		0	0	0	0	0	1	0
ENSMUSG00000004677	Myo9b	362.5	277	1.30866	0.388095	0.000766964	0.00145266		22	16	1.375	0.459432	0.417692	0.58506		1	1		0	0	0	0	0	1	0
ENSMUSG00000004730	Adgre1	419	157	2.66879	1.41619	1.66327e-28	0		12	8	1.5	0.584963	0.503445	0.664958		0.211622	0.347943		0	0	0	0	0	0	1
ENSMUSG00000004748	Mtfp1	96	129	0.744186	-0.426265	0.0326667	0.0478403		35	52	0.673077	-0.571157	0.085689	0.172976		0.798203	0.886577		0	0	0	0	0	1	0
ENSMUSG00000004788	Eif2b2	246	170	1.44706	0.533124	0.00022735	0.000468255		29	34	0.852941	-0.229482	0.614655	0.761956		0.0560283	0.124145		0	0	0	0	0	0	1
ENSMUSG00000004789	Dlst	994.5	745	1.3349	0.416731	2.24108e-09	0		370	352	1.05114	0.0719498	0.526975	0.688284		0.00754505	0.0242926		0	0	0	0	0	0	1
ENSMUSG00000004798	Ulk2	585	491	1.19145	0.252714	0.00455818	0.00769398		41	42	0.97619	-0.0347654	1	1		0.424091	0.576517		0	0	0	0	0	1	0
ENSMUSG00000004815	Dgkq	181.5	212	0.856132	-0.224095	0.14392	0.186344		50	21	2.38095	1.25154	0.000766765	0.00286923		0.000170575	0.000883187		0	0	0	0	0	0	1
ENSMUSG00000004843	Chmp2b	1066	485	2.19794	1.13615	2.95264e-50	0		327	282	1.15957	0.213595	0.0745046	0.155358		9.82104e-11	0		0	1	0	0	0	0	0
ENSMUSG00000004846	Plod3	274	278	0.985612	-0.020909	0.898411	0.925361		103	99	1.0404	0.0571439	0.832891	0.926935		0.805186	0.890992		0	0	0	0	0	1	0
ENSMUSG00000004849	Ap1s1	185	57	3.24561	1.69849	5.76928e-17	0		26	22	1.18182	0.241008	0.665466	0.802693		0.00242724	0.00925509		0	0	0	0	0	0	1
ENSMUSG00000004897	Hdgf	797	670	1.18955	0.250419	0.000996425	0.00185789		120	77	1.55844	0.640104	0.00267675	0.00896178		0.0931322	0.185817		0	0	0	0	0	1	0
ENSMUSG00000004929	Thop1	407.5	326	1.25	0.321928	0.00276729	0.00483932		61	40	1.525	0.608809	0.0460441	0.104659		0.393065	0.546054		0	0	0	0	0	1	0
ENSMUSG00000004931	Apba3	943	903	1.0443	0.0625318	0.364033	0.42679		331	265	1.24906	0.320839	0.00770387	0.0227478		0.0594171	0.13037		0	0	0	0	0	1	0
ENSMUSG00000004936	Map2k1	874	856	1.02103	0.0300225	0.682757	0.734685		175	204	0.857843	-0.221214	0.150264	0.270446		0.126197	0.234711		0	0	0	0	0	1	0
ENSMUSG00000004937	Sgta	456	395	1.15443	0.207181	0.0396454	0.0572712		81	47	1.7234	0.785261	0.00337419	0.0110729		0.045294	0.105762		0	0	0	0	0	1	0
ENSMUSG00000004945	Tmem242	218	198	1.10101	0.138828	0.351581	0.414001		97	141	0.687943	-0.539639	0.00520671	0.0163341		0.00443966	0.0154906		0	0	0	0	0	1	0
ENSMUSG00000004980	Hnrnpa2b1	579.5	476	1.21744	0.283847	0.00151457	0.00275559		134	125	1.072	0.100305	0.619207	0.765575		0.366187	0.518465		0	0	0	0	0	1	0
ENSMUSG00000005034	Prkacb	451.5	281	1.60676	0.684156	2.84364e-10	0		71	56	1.26786	0.342392	0.213965	0.354592		0.237791	0.379931		0	0	0	0	0	0	1
ENSMUSG00000005054	Cstb	352	209	1.68421	0.752072	1.6692e-09	0		292	319	0.915361	-0.127588	0.292863	0.448132		3.05831e-07	2.76933e-06		0	1	0	0	0	0	0
ENSMUSG00000005069	Pex5	944	776	1.21649	0.28273	5.58467e-05	0.000124551		178	212	0.839623	-0.252187	0.0945913	0.187385		0.00110049	0.00468063		0	0	0	0	0	0	1
ENSMUSG00000005078	Jkamp	170.5	122	1.39754	0.482891	0.00495852	0.00831737		27	63	0.428571	-1.22239	0.000187756	0.000784494		3.55822e-06	2.66078e-05		0	0	0	0	1	0	0
ENSMUSG00000005089	Slc1a2	810.5	568	1.42694	0.512921	6.43371e-11	0		354	323	1.09598	0.132215	0.248894	0.397834		0.00600267	0.0201209		0	0	0	0	0	0	1
ENSMUSG00000005103	Wdr1	724.5	509	1.42338	0.50932	8.48106e-10	0		78	62	1.25806	0.331206	0.204732	0.34395		0.526809	0.67311		0	0	0	0	0	0	1
ENSMUSG00000005107	Slc2a9	124.5	309	0.402913	-1.31146	4.58743e-19	0		87	209	0.416268	-1.26442	9.65973e-13	0		0.86798	0.933036		1	0	0	0	0	0	0
ENSMUSG00000005142	Man2b1	843	578	1.45848	0.544463	2.1661e-12	0		165	118	1.39831	0.483679	0.0061499	0.0188544		0.791159	0.881711		0	0	0	0	0	0	1
ENSMUSG00000005161	Prdx2	381	331	1.15106	0.20296	0.0662301	0.091722		115	75	1.53333	0.616671	0.00453714	0.0144266		0.0856108	0.173941		0	0	0	0	0	1	0
ENSMUSG00000005198	Polr2a	431.5	204	2.1152	1.08079	9.02129e-20	0		19	15	1.26667	0.341037	0.607591	0.756083		0.18774	0.316916		0	0	0	0	0	0	1
ENSMUSG00000005204	Senp3	354	369	0.95935	-0.0598715	0.60263	0.661097		89	62	1.43548	0.521537	0.0340105	0.0809693		0.031514	0.079179		0	0	0	0	0	1	0
ENSMUSG00000005225	Plekha8	329	250	1.316	0.396159	0.00117025	0.00216552		92	82	1.12195	0.16601	0.495169	0.658808		0.38425	0.537149		0	0	0	0	0	1	0
ENSMUSG00000005268	Prlr	195	156	1.25	0.321928	0.0423774	0.0609209		85	24	3.54167	1.82443	3.50483e-09	0		2.76248e-05	0.000172909		0	0	0	0	1	0	0
ENSMUSG00000005299	Letm1	532.5	564	0.944149	-0.0829136	0.365064	0.427731		112	155	0.722581	-0.468769	0.0100271	0.0286895		0.0557753	0.12373		0	0	0	0	0	1	0
ENSMUSG00000005312	Ubqln1	2303	2148	1.07216	0.10052	0.0209722	0.0318313		580	634	0.914826	-0.12843	0.128193	0.238423		0.0151344	0.0428884		0	0	0	0	0	1	0
ENSMUSG00000005320	Fgfr4	227	270	0.840741	-0.250267	0.0594617	0.0831253		28	47	0.595745	-0.747234	0.0369549	0.0866231		0.212599	0.349346		0	0	0	0	0	1	0
ENSMUSG00000005354	Txn2	809	1152	0.702257	-0.509929	9.74933e-15	0		356	605	0.58843	-0.765058	8.63937e-16	0		0.0299303	0.0759457		1	0	0	0	0	0	0
ENSMUSG00000005362	Crbn	301	279	1.07885	0.109498	0.383237	0.445685		414	360	1.15	0.201634	0.056704	0.124272		0.582405	0.721659		0	0	0	0	0	1	0
ENSMUSG00000005371	Fbxo11	211	143	1.47552	0.561228	0.000355716	0.000707295		36	32	1.125	0.169925	0.716301	0.844083		0.34735	0.499971		0	0	0	0	0	0	1
ENSMUSG00000005373	Mlxipl	399	413	0.966102	-0.049753	0.648265	0.703485		225	157	1.43312	0.51916	0.000590048	0.00225751		0.00188357	0.0074548		0	0	0	0	0	1	0
ENSMUSG00000005374	Tbl2	571	609	0.937603	-0.0929515	0.281425	0.338757		164	219	0.748858	-0.417235	0.00572255	0.0177446		0.0595887	0.130645		0	0	0	0	0	1	0
ENSMUSG00000005378	Bud23	277.5	217	1.2788	0.354793	0.006941	0.0113983		84	109	0.770642	-0.375867	0.0838015	0.169959		0.00297571	0.0110616		0	0	0	0	0	1	0
ENSMUSG00000005413	Hmox1	431	922	0.467462	-1.09708	2.24249e-41	0		274	185	1.48108	0.566651	3.79722e-05	0.000178974		1.6414e-25	0		0	0	0	1	0	0	0
ENSMUSG00000005417	Mprip	685	529	1.2949	0.372836	8.41432e-06	2.0807e-05		110	118	0.932203	-0.101283	0.64304	0.78538		0.0244895	0.0639568		0	0	0	0	0	0	1
ENSMUSG00000005481	Ddx39	388	287	1.35192	0.435006	0.000115437	0.000248258		93	109	0.853211	-0.229026	0.291223	0.446108		0.00475838	0.0163893		0	0	0	0	0	0	1
ENSMUSG00000005483	Dnajb1	183.5	208	0.882212	-0.180803	0.245333	0.300123		27	28	0.964286	-0.0524674	1	1		0.775025	0.869585		0	0	0	0	0	1	0
ENSMUSG00000005501	Usp40	327.5	217	1.50922	0.5938	2.27427e-06	6.03796e-06		63	64	0.984375	-0.0227201	1	1		0.0357153	0.0876988		0	0	0	0	0	0	1
ENSMUSG00000005514	Por	2120.5	1447	1.46545	0.55134	1.30583e-29	0		668	740	0.902703	-0.147677	0.0584316	0.127019		1.96594e-14	0		0	1	0	0	0	0	0
ENSMUSG00000005534	Insr	1079	489	2.20654	1.14179	3.05311e-51	0		165	140	1.17857	0.237039	0.169265	0.297231		1.17052e-06	9.59878e-06		0	1	0	0	0	0	0
ENSMUSG00000005547	Cyp2a5	3307	4316	0.766219	-0.384172	6.42719e-31	0		2888	1606	1.79826	0.846599	1.6562e-82	0		2.61061e-110	0		0	0	0	1	0	0	0
ENSMUSG00000005566	Trim28	1403	1241	1.13054	0.177012	0.00173645	0.00312694		225	249	0.903614	-0.146221	0.290764	0.44577		0.027956	0.0715817		0	0	0	0	0	1	0
ENSMUSG00000005580	Adcy9	595	411	1.44769	0.533751	7.2381e-09	3.2474e-08		195	203	0.960591	-0.0580056	0.725728	0.851981		0.000659074	0.00296977		0	0	0	0	0	0	1
ENSMUSG00000005609	Ctr9	356.5	312	1.14263	0.192356	0.0888417	0.120517		32	29	1.10345	0.142019	0.798153	0.901828		1	1		0	0	0	0	0	1	0
ENSMUSG00000005610	Eif4g2	7704	5085	1.51504	0.59936	2.16568e-119	0		171	195	0.876923	-0.189478	0.229228	0.374157		3.19344e-07	2.85414e-06		0	1	0	0	0	0	0
ENSMUSG00000005615	Pcyt1a	896.5	775	1.15677	0.210107	0.00307342	0.00534479		45	25	1.8	0.847997	0.0224629	0.0575165		0.0869802	0.176278		0	0	0	0	0	1	0
ENSMUSG00000005656	Snx6	334.5	267	1.25281	0.325166	0.00627284	0.0103676		79	99	0.79798	-0.325576	0.154217	0.275884		0.0102287	0.0310418		0	0	0	0	0	1	0
ENSMUSG00000005683	Cs	1985	1445	1.3737	0.45807	2.91219e-20	0		812	469	1.73134	0.791892	7.04048e-22	0		0.000595636	0.00272099		1	0	0	0	0	0	0
ENSMUSG00000005687	Bcas2	301	257	1.17121	0.227995	0.0686122	0.0947181		24	24	1	0	1	1		0.652102	0.7792		0	0	0	0	0	1	0
ENSMUSG00000005779	Psmb4	1511	1202	1.25707	0.330067	3.23035e-09	0		274	311	0.881029	-0.182739	0.136573	0.249718		0.000100413	0.000549715		0	1	0	0	0	0	0
ENSMUSG00000005802	Slc30a4	356.5	287	1.24216	0.312851	0.00650377	0.0107147		137	95	1.44211	0.528176	0.00697811	0.0210015		0.354504	0.50793		0	0	0	0	0	1	0
ENSMUSG00000005803	Sqor	1200	972	1.23457	0.304006	1.088e-06	2.99843e-06		656	762	0.860892	-0.216095	0.00527916	0.0165245		1.42227e-07	1.30884e-06		0	1	0	0	0	0	0
ENSMUSG00000005804	Bloc1s6	146.5	198	0.739899	-0.4346	0.00701775	0.0115042		60	112	0.535714	-0.900464	8.99543e-05	0.000396739		0.105619	0.204761		0	0	0	0	0	0	1
ENSMUSG00000005813	Metap1	600	569	1.05448	0.0765338	0.380259	0.443137		138	114	1.21053	0.275634	0.147229	0.26588		0.331219	0.483303		0	0	0	0	0	1	0
ENSMUSG00000005823	Gpr108	557.5	582	0.957904	-0.0620473	0.495761	0.558438		198	212	0.933962	-0.0985638	0.520908	0.682631		0.862816	0.930337		0	0	0	0	0	1	0
ENSMUSG00000005846	Rsl1d1	1241	918	1.35185	0.434937	3.8489e-12	0		756	659	1.14719	0.198108	0.0106829	0.0302129		0.017498	0.0482738		0	0	0	0	0	0	1
ENSMUSG00000005871	Apc	580.5	375	1.548	0.630405	2.82486e-11	0		66	58	1.13793	0.186413	0.529769	0.690651		0.119351	0.225255		0	0	0	0	0	0	1
ENSMUSG00000005873	Reep5	218.5	421	0.519002	-0.946187	1.1295e-15	0		71	169	0.420118	-1.25113	2.15691e-10	0		0.226808	0.365922		1	0	0	0	0	0	0
ENSMUSG00000005881	Ergic3	357	368	0.970109	-0.0437817	0.710374	0.760334		54	88	0.613636	-0.704544	0.00543009	0.0169311		0.0167215	0.0465654		0	0	0	0	0	1	0
ENSMUSG00000005882	Uqcc1	322.5	185	1.74324	0.801774	9.64285e-10	0		241	307	0.785016	-0.349206	0.0054441	0.0169559		2.62277e-10	0		0	1	0	0	0	0	0
ENSMUSG00000005886	Ncoa2	519.5	326	1.59356	0.672252	2.66213e-11	0		89	88	1.01136	0.0163018	1	1		0.00696628	0.0226888		0	0	0	0	0	0	1
ENSMUSG00000005893	Nr2c2	215	212	1.01415	0.0202724	0.922911	0.945925		34	6	5.66667	2.5025	8.36458e-06	4.30467e-05		1.93158e-05	0.000126434		0	0	0	0	1	0	0
ENSMUSG00000005897	Nr2c1	192.5	133	1.44737	0.533432	0.0010533	0.00195943		8	12	0.666667	-0.584963	0.503445	0.664958		0.106006	0.205159		0	0	0	0	0	1	0
ENSMUSG00000005907	Pex1	249.5	235	1.0617	0.0863791	0.52501	0.58576		32	38	0.842105	-0.247928	0.550413	0.707727		0.37367	0.526148		0	0	0	0	0	1	0
ENSMUSG00000005981	Trap1	1414	1184	1.19426	0.256113	6.9387e-06	1.73685e-05		183	198	0.924242	-0.113657	0.473272	0.638288		0.0208446	0.0558901		0	0	0	0	0	0	1
ENSMUSG00000005982	Naa60	198	213	0.929577	-0.105353	0.489883	0.552812		25	27	0.925926	-0.111031	0.889884	0.96666		1	1		0	0	0	0	0	1	0
ENSMUSG00000005983	1700037C18Rik	27.5	7	3.92857	1.974	0.00050826	0.000987241		33	20	1.65	0.722466	0.0983706	0.193104		0.0999434	0.196055		0	0	0	0	0	0	1
ENSMUSG00000006005	Tpr	1476.5	1148	1.28615	0.363059	1.45446e-10	0		625	542	1.15314	0.205563	0.0163419	0.0435846		0.128059	0.237234		0	0	0	0	0	0	1
ENSMUSG00000006010	Odr4	701	631	1.11094	0.151774	0.0586386	0.0821106		135	121	1.1157	0.157952	0.416557	0.584634		1	1		0	0	0	0	0	1	0
ENSMUSG00000006014	Prg4	204	134	1.52239	0.606336	0.000166283	0.000350551		46	32	1.4375	0.523562	0.140538	0.255971		0.898026	0.950946		0	0	0	0	0	0	1
ENSMUSG00000006024	Napa	1389.5	1407	0.987562	-0.0180565	0.762251	0.807555		289	226	1.27876	0.354747	0.00623957	0.0190849		0.00830732	0.026323		0	0	0	0	0	1	0
ENSMUSG00000006050	Sra1	737	574	1.28397	0.360614	7.47757e-06	1.86371e-05		316	302	1.04636	0.065376	0.601054	0.751718		0.0395626	0.0956436		0	0	0	0	0	0	1
ENSMUSG00000006057	Atp5g1	993.5	1190	0.834874	-0.26037	2.97678e-05	6.85063e-05		1225	1433	0.85485	-0.226257	5.89499e-05	0.000267341		0.70636	0.820684		1	0	0	0	0	0	0
ENSMUSG00000006095	Tbcb	1186.5	755	1.57152	0.652164	9.16521e-23	0		548	572	0.958042	-0.0618393	0.491938	0.656384		6.99475e-11	0		0	1	0	0	0	0	0
ENSMUSG00000006134	Crkl	613.5	538	1.14033	0.189457	0.0270823	0.04028		313	331	0.945619	-0.0806686	0.502956	0.664958		0.0613651	0.133706		0	0	0	0	0	1	0
ENSMUSG00000006169	Clint1	2325.5	1372	1.69497	0.76126	5.86605e-56	0		519	600	0.865	-0.209228	0.0167401	0.0445242		1.69652e-22	0		0	1	0	0	0	0	0
ENSMUSG00000006262	Mob1b	568	280	2.02857	1.02046	2.45176e-23	0		330	252	1.30952	0.389042	0.00139358	0.00496083		9.53592e-05	0.000525647		0	1	0	0	0	0	0
ENSMUSG00000006273	Atp6v1b2	617	369	1.67209	0.74165	2.62613e-15	0		180	150	1.2	0.263034	0.110261	0.212008		0.01112	0.0331481		0	0	0	0	0	0	1
ENSMUSG00000006289	Osgep	103	46	2.23913	1.16294	3.45107e-06	8.98564e-06		84	71	1.1831	0.24257	0.335135	0.49505		0.00940107	0.029087		0	0	0	0	0	0	1
ENSMUSG00000006299	Aamp	1526.5	1167	1.30805	0.387423	4.30668e-12	0		230	234	0.982906	-0.0248747	0.889255	0.966537		0.00462389	0.0159946		0	0	0	0	0	0	1
ENSMUSG00000006301	Tmbim1	672.5	352	1.91051	0.933959	6.87987e-24	0		230	207	1.11111	0.152003	0.292605	0.447982		3.36679e-06	2.52885e-05		0	1	0	0	0	0	0
ENSMUSG00000006335	Tfpt	129	118	1.09322	0.128584	0.524675	0.585502		72	47	1.53191	0.615336	0.0273791	0.0677913		0.146048	0.262774		0	0	0	0	0	1	0
ENSMUSG00000006378	Gcat	838	206	4.06796	2.02431	6.72207e-91	0		273	71	3.84507	1.94301	4.6275e-29	0		0.755747	0.855115		1	0	0	0	0	0	0
ENSMUSG00000006392	Med8	460	365	1.26027	0.333737	0.00105331	0.00195943		183	0	#DIV/0!	1	1.63133e-55	0		3.19435e-41	0		0	0	0	0	1	0	0
ENSMUSG00000006395	Hyi	316	232	1.36207	0.4458	0.000382496	0.000757334		11	18	0.611111	-0.710493	0.264931	0.416606		0.0528383	0.118902		0	0	0	0	0	0	1
ENSMUSG00000006412	Pfdn2	85.5	67	1.27612	0.351763	0.145366	0.188		20	15	1.33333	0.415037	0.49956	0.662502		1	1		0	0	0	0	0	1	0
ENSMUSG00000006445	Epha2	686.5	448	1.53237	0.615761	1.3388e-12	0		502	443	1.13318	0.180381	0.0591379	0.128307		0.000840244	0.00367293		0	0	0	0	0	0	1
ENSMUSG00000006476	Nsmf	869	812	1.0702	0.0978764	0.171967	0.21839		136	115	1.18261	0.241973	0.20672	0.346256		0.498343	0.645615		0	0	0	0	0	1	0
ENSMUSG00000006494	Pdk1	681	214	3.18224	1.67004	2.17228e-57	0		432	231	1.87013	0.903138	4.98564e-15	0		3.14327e-06	2.36572e-05		0	0	1	0	0	0	0
ENSMUSG00000006498	Ptbp1	1149	1143	1.00525	0.00755339	0.916824	0.941228		536	50	10.72	3.42223	8.26106e-104	0		1.71111e-85	0		0	0	0	0	1	0	0
ENSMUSG00000006517	Mvd	1861	1847	1.00758	0.0108942	0.83095	0.868587		403	393	1.02545	0.0362505	0.749752	0.869125		0.845159	0.919674		0	0	0	0	0	1	0
ENSMUSG00000006522	Itih3	6798	8034	0.846154	-0.241008	3.43471e-24	0		4189	4292	0.976002	-0.0350442	0.26804	0.419966		1.75745e-07	1.658e-06		0	1	0	0	0	0	0
ENSMUSG00000006527	Sfmbt1	373	346	1.07803	0.108404	0.332231	0.392941		74	90	0.822222	-0.2824	0.24139	0.387933		0.120376	0.226732		0	0	0	0	0	1	0
ENSMUSG00000006529	Itih1	5691.5	6077	0.936564	-0.0945504	0.000400206	0.000789622		2489	2345	1.06141	0.0859783	0.0396987	0.0920957		0.000255953	0.0012759		0	0	0	0	0	0	1
ENSMUSG00000006567	Atp7b	338	55	6.14545	2.61952	8.67076e-51	0		30	11	2.72727	1.44746	0.004324	0.0138506		0.0388077	0.0941827		0	0	0	0	0	0	1
ENSMUSG00000006575	Rundc3a	236	106	2.22642	1.15472	1.65296e-12	0		60	45	1.33333	0.415037	0.171565	0.300425		0.0333513	0.0829069		0	0	0	0	0	0	1
ENSMUSG00000006589	Aprt	612.5	552	1.1096	0.150042	0.0787238	0.107753		247	396	0.623737	-0.680989	4.57179e-09	0		8.12872e-09	1.05989e-07		0	0	0	0	1	0	0
ENSMUSG00000006599	Gtf2h1	555	694	0.799712	-0.322448	9.28633e-05	0.000201777		304	499	0.609218	-0.714968	6.01022e-12	0		0.00334685	0.0122154		1	0	0	0	0	0	0
ENSMUSG00000006611	Hfe	1125	603	1.86567	0.899695	1.42665e-36	0		393	234	1.67949	0.748021	2.2499e-10	0		0.284159	0.432697		1	0	0	0	0	0	0
ENSMUSG00000006673	Qrich1	1179	969	1.21672	0.282995	6.39465e-06	1.60994e-05		141	100	1.41	0.495695	0.00983154	0.0282162		0.305666	0.455343		0	0	0	0	0	0	1
ENSMUSG00000006676	Usp19	815.5	882	0.924603	-0.113094	0.114675	0.15151		222	269	0.825279	-0.277046	0.0377905	0.0882876		0.281338	0.429331		0	0	0	0	0	1	0
ENSMUSG00000006699	Cdc42	1334	1476	0.903794	-0.145934	0.00780517	0.0126842		732	738	0.99187	-0.0117772	0.896248	0.970949		0.156427	0.276151		0	0	0	0	0	1	0
ENSMUSG00000006705	Pknox1	374	332	1.12651	0.171855	0.122756	0.161053		33	34	0.970588	-0.0430687	1	1		0.609369	0.744093		0	0	0	0	0	1	0
ENSMUSG00000006717	Acot13	171.5	51	3.36275	1.74964	1.58105e-16	0		124	65	1.90769	0.931828	2.12586e-05	0.000104499		0.0114002	0.03384		1	0	0	0	0	0	0
ENSMUSG00000006728	Cdk4	452	413	1.09443	0.130181	0.196315	0.245765		1489	1330	1.11955	0.162918	0.00291529	0.00970269		0.785303	0.87764		0	0	0	0	0	1	0
ENSMUSG00000006731	B4galnt1	577.5	410	1.40854	0.494197	1.00783e-07	3.03722e-07		140	128	1.09375	0.129283	0.501701	0.663901		0.0705041	0.150188		0	0	0	0	0	0	1
ENSMUSG00000006732	Mettl1	234	147	1.59184	0.670692	9.68936e-06	2.37753e-05		23	47	0.489362	-1.03103	0.00558267	0.0173396		1.16333e-05	7.9434e-05		0	1	0	0	0	0	0
ENSMUSG00000006736	Tspan31	1379	1317	1.04708	0.0663671	0.240063	0.29438		709	873	0.812142	-0.300196	4.1041e-05	0.000191998		6.54682e-05	0.000374076		0	0	0	0	1	0	0
ENSMUSG00000006740	Kif5b	1145	1159	0.987921	-0.017533	0.786526	0.82884		1134	1286	0.881804	-0.18147	0.0021377	0.00736803		0.0545582	0.122011		0	0	0	0	0	1	0
ENSMUSG00000006777	Krt23	180.5	83	2.1747	1.12082	1.55424e-09	0		3	1	3	1.58496	0.625	0.770532		1	1		0	0	0	0	0	0	1
ENSMUSG00000006800	Sulf2	109	166	0.656627	-0.606855	0.000704724	0.00134109		5	43	0.116279	-3.10434	1.36805e-08	6.77256e-08		5.78842e-05	0.000335306		0	0	0	0	1	0	0
ENSMUSG00000006818	Sod2	1166	1150	1.01391	0.0199339	0.755284	0.801396		117	94	1.24468	0.315776	0.129692	0.240814		0.171747	0.296501		0	0	0	0	0	1	0
ENSMUSG00000006932	Ctnnb1	2114	1985	1.06499	0.0908364	0.0455662	0.0652385		461	559	0.824687	-0.278082	0.0023718	0.0080705		0.000272715	0.00134874		0	0	0	0	0	1	0
ENSMUSG00000006941	Eif1b	149	126	1.18254	0.241889	0.184524	0.232763		42	44	0.954545	-0.0671142	0.914212	0.98228		0.389831	0.542658		0	0	0	0	0	1	0
ENSMUSG00000007338	Mrpl49	130.5	93	1.40323	0.488747	0.0132525	0.0208449		54	69	0.782609	-0.353637	0.206647	0.346237		0.0131548	0.0381233		0	0	0	0	0	1	0
ENSMUSG00000007411	Mark3	672.5	472	1.42479	0.510747	3.11724e-09	0		89	69	1.28986	0.367209	0.130386	0.241417		0.605536	0.741021		0	0	0	0	0	0	1
ENSMUSG00000007415	Gatad1	481.5	348	1.38362	0.468448	3.72794e-06	9.66573e-06		167	90	1.85556	0.891851	1.79839e-06	9.96106e-06		0.0497426	0.113295		1	0	0	0	0	0	0
ENSMUSG00000007458	M6pr	1630	1156	1.41003	0.495731	2.64029e-19	0		673	447	1.50559	0.590332	1.52396e-11	0		0.368801	0.520726		1	0	0	0	0	0	0
ENSMUSG00000007476	Lrrc8a	965.5	1003	0.962612	-0.0549734	0.417202	0.479638		190	202	0.940594	-0.0883559	0.578551	0.731541		0.868214	0.933036		0	0	0	0	0	1	0
ENSMUSG00000007564	Ppp2r1a	1056.5	861	1.22706	0.295208	8.34171e-06	2.0661e-05		172	137	1.25547	0.328233	0.0529134	0.117104		0.901918	0.953596		0	0	0	0	0	0	1
ENSMUSG00000007589	Tinf2	145.5	107	1.35981	0.443408	0.0167216	0.0258183		125	109	1.14679	0.1976	0.326807	0.486065		0.362003	0.514991		0	0	0	0	0	1	0
ENSMUSG00000007594	Hapln4	432	342	1.26316	0.337035	0.00136366	0.00249797		288	116	2.48276	1.31194	5.53636e-18	0		2.25145e-07	2.08444e-06		0	0	0	0	1	0	0
ENSMUSG00000007603	Dus3l	317	261	1.21456	0.280433	0.0220736	0.0333771		66	43	1.53488	0.618129	0.0346154	0.08227		0.294032	0.442878		0	0	0	0	0	1	0
ENSMUSG00000007610	Gtpbp3	195.5	258	0.757752	-0.400202	0.00414805	0.00705457		15	38	0.394737	-1.34104	0.00219019	0.00750694		0.0398827	0.096005		0	0	0	0	0	1	0
ENSMUSG00000007655	Cav1	52	28	1.85714	0.893085	0.00968285	0.0155074		155	75	2.06667	1.04731	1.43532e-07	8.66799e-07		0.782992	0.875906		0	0	0	0	0	0	1
ENSMUSG00000007656	Arpp19	831	714	1.16387	0.218924	0.00315318	0.00547504		156	166	0.939759	-0.0896372	0.616053	0.763016		0.0858405	0.174282		0	0	0	0	0	1	0
ENSMUSG00000007659	Bcl2l1	239	184	1.29891	0.377305	0.00857282	0.0138518		28	26	1.07692	0.106915	0.891923	0.967883		0.561625	0.703031		0	0	0	0	0	1	0
ENSMUSG00000007670	Khsrp	838.5	597	1.40452	0.49008	1.83615e-10	0		279	273	1.02198	0.0313642	0.831496	0.9261		0.00174286	0.00695661		0	0	0	0	0	0	1
ENSMUSG00000007721	Ccdc124	237.5	173	1.37283	0.457155	0.00156326	0.00283593		176	95	1.85263	0.889576	9.85236e-07	5.63369e-06		0.0779013	0.161961		0	0	0	0	0	0	1
ENSMUSG00000007739	Cct4	1389	1159	1.19845	0.261166	5.63693e-06	1.43187e-05		341	408	0.835784	-0.258797	0.0158269	0.0424565		1.7752e-05	0.000117863		0	1	0	0	0	0	0
ENSMUSG00000007812	Zfp655	661.5	467	1.41649	0.502319	7.13836e-09	3.2474e-08		245	182	1.34615	0.428843	0.00265484	0.00889901		0.686785	0.807056		0	0	0	0	0	0	1
ENSMUSG00000007815	Rhoa	988	1041	0.949087	-0.0753871	0.248323	0.302926		357	468	0.762821	-0.390584	0.000125549	0.000540624		0.00915598	0.0284068		0	0	0	0	0	0	1
ENSMUSG00000007833	Aldh16a1	684.5	231	2.9632	1.56716	7.43205e-53	0		162	63	2.57143	1.36257	3.09748e-11	0		0.396165	0.548761		1	0	0	0	0	0	0
ENSMUSG00000007836	Hnrnpa0	575.5	533	1.07974	0.11068	0.207217	0.258093		160	178	0.898876	-0.153805	0.355151	0.517821		0.152894	0.272305		0	0	0	0	0	1	0
ENSMUSG00000007837	Prrg2	200	209	0.956938	-0.0635029	0.692469	0.744096		19	23	0.826087	-0.275634	0.643969	0.785832		0.746334	0.849201		0	0	0	0	0	1	0
ENSMUSG00000007850	Hnrnph1	475	494	0.961538	-0.0565835	0.563122	0.62322		417	379	1.10026	0.13785	0.189679	0.324374		0.165481	0.288695		0	0	0	0	0	1	0
ENSMUSG00000007891	Ctsd	4196	2957	1.41901	0.50488	9.37803e-49	0		647	615	1.05203	0.0731793	0.38287	0.548852		1.20655e-06	9.89808e-06		0	1	0	0	0	0	0
ENSMUSG00000008036	Ap2s1	548	444	1.23423	0.303616	0.0010644	0.0019781		189	195	0.969231	-0.0450879	0.798643	0.90202		0.0468622	0.108446		0	0	0	0	0	1	0
ENSMUSG00000008090	Fgfrl1	315	260	1.21154	0.27684	0.024241	0.0364197		34	40	0.85	-0.234465	0.561381	0.716591		0.173241	0.298148		0	0	0	0	0	1	0
ENSMUSG00000008140	Emc10	386	317	1.21767	0.284118	0.0102769	0.0163889		143	103	1.38835	0.473371	0.0127401	0.035165		0.412198	0.565128		0	0	0	0	0	1	0
ENSMUSG00000008167	Fbxw9	803	167	4.80838	2.26555	2.63961e-100	0		201	49	4.10204	2.03634	4.88081e-23	0		0.402999	0.555357		1	0	0	0	0	0	0
ENSMUSG00000008226	Scrn3	552	213	2.59155	1.37381	1.72348e-35	0		91	32	2.84375	1.50779	9.73884e-08	6.28125e-07		0.744728	0.848346		1	0	0	0	0	0	0
ENSMUSG00000008301	Phax	345.5	352	0.981534	-0.0268897	0.849912	0.884631		116	100	1.16	0.214125	0.307427	0.464608		0.311614	0.462247		0	0	0	0	0	1	0
ENSMUSG00000008305	Tle1	1469.5	1161	1.26572	0.339957	1.83943e-09	0		325	298	1.0906	0.125127	0.29756	0.453963		0.0975286	0.192927		0	0	0	0	0	0	1
ENSMUSG00000008333	Snrpb2	66.5	50	1.33	0.411426	0.138753	0.180443		145	81	1.79012	0.840059	2.47533e-05	0.00012008		0.198275	0.330832		0	0	0	0	0	0	1
ENSMUSG00000008348	Ubc	10523.5	11179	0.941363	-0.0871765	9.01039e-06	2.21842e-05		286	193	1.48187	0.567414	2.48736e-05	0.000120558		1.41008e-06	1.13041e-05		0	0	0	1	0	0	0
ENSMUSG00000008373	Prpf31	208	121	1.71901	0.781576	1.86258e-06	5.00414e-06		141	121	1.16529	0.220688	0.24041	0.386689		0.0230792	0.0606394		0	0	0	0	0	0	1
ENSMUSG00000008384	Sertad1	232.5	251	0.926295	-0.110457	0.439716	0.502341		92	97	0.948454	-0.0763509	0.771175	0.882866		0.931613	0.974558		0	0	0	0	0	1	0
ENSMUSG00000008393	Carhsp1	1456	888	1.63964	0.713379	5.62593e-32	0		960	719	1.33519	0.417043	4.44023e-09	0		0.00172593	0.00690863		1	0	0	0	0	0	0
ENSMUSG00000008429	Herpud2	522	390	1.33846	0.420576	1.39302e-05	3.3507e-05		118	99	1.19192	0.253286	0.221651	0.364433		0.447108	0.599509		0	0	0	0	0	0	1
ENSMUSG00000008435	Rdh13	362.5	275	1.31818	0.398549	0.000562077	0.00108393		216	226	0.955752	-0.0652915	0.668636	0.804938		0.0109351	0.0327321		0	0	0	0	0	1	0
ENSMUSG00000008475	Arpc5	763	509	1.49902	0.584017	1.10283e-12	0		543	384	1.41406	0.499846	1.97552e-07	1.2195e-06		0.509894	0.657268		1	0	0	0	0	0	0
ENSMUSG00000008540	Mgst1	17811.5	18312	0.972668	-0.0399803	0.00865272	0.0139689		5776	5483	1.05344	0.0751053	0.00592261	0.0182505		0.00022295	0.0011294		0	0	0	0	0	1	0
ENSMUSG00000008575	Nfib	368.5	147	2.5068	1.32585	4.74638e-23	0		61	58	1.05172	0.0727563	0.85463	0.942555		4.88983e-05	0.000286378		0	1	0	0	0	0	0
ENSMUSG00000008604	Ubqln4	532	494	1.07692	0.106915	0.248027	0.302654		58	76	0.763158	-0.389947	0.141662	0.257434		0.0663884	0.14299		0	0	0	0	0	1	0
ENSMUSG00000008855	Hdac5	344	284	1.21127	0.276518	0.0184839	0.0283295		31	38	0.815789	-0.293731	0.470369	0.636201		0.128104	0.237239		0	0	0	0	0	1	0
ENSMUSG00000008892	Vdac3	491	258	1.9031	0.928352	1.27035e-17	0		167	170	0.982353	-0.0256866	0.913266	0.981826		8.84978e-07	7.392e-06		0	1	0	0	0	0	0
ENSMUSG00000008976	Gabpa	853	877	0.972634	-0.0400311	0.580294	0.638584		480	436	1.10092	0.138706	0.155348	0.277732		0.130798	0.241118		0	0	0	0	0	1	0
ENSMUSG00000009030	Pdcl	914	672	1.36012	0.443733	1.33643e-09	0		471	514	0.916342	-0.126041	0.180792	0.312883		1.2763e-06	1.03952e-05		0	1	0	0	0	0	0
ENSMUSG00000009073	Nf2	347	355	0.977465	-0.0328834	0.79165	0.83323		94	106	0.886792	-0.173332	0.436753	0.60424		0.574967	0.715752		0	0	0	0	0	1	0
ENSMUSG00000009079	Ewsr1	223.5	169	1.32249	0.403252	0.00637829	0.0105172		141	138	1.02174	0.0310269	0.90472	0.976369		0.099704	0.195722		0	0	0	0	0	1	0
ENSMUSG00000009090	Ap1b1	504	381	1.32283	0.403633	4.00596e-05	9.04845e-05		150	100	1.5	0.584963	0.0018833	0.00657112		0.425417	0.578041		0	0	0	0	0	0	1
ENSMUSG00000009092	Derl3	6025	6677	0.902351	-0.148239	7.58351e-09	3.2474e-08		3736	3555	1.05091	0.0716449	0.0350203	0.0828937		2.29079e-07	2.08444e-06		0	1	0	0	0	0	0
ENSMUSG00000009291	Pttg1ip	1690	1662	1.01685	0.0241029	0.640972	0.696106		984	999	0.984985	-0.0218264	0.753235	0.871727		0.590393	0.728308		0	0	0	0	0	1	0
ENSMUSG00000009293	Ube2g2	1356.5	1010	1.34307	0.425534	1.04636e-12	0		143	131	1.0916	0.126448	0.506421	0.667793		0.107702	0.207726		0	0	0	0	0	0	1
ENSMUSG00000009376	Met	475	674	0.704748	-0.504821	4.7579e-09	0		244	492	0.495935	-1.01178	3.83484e-20	0		0.000385531	0.0018419		1	0	0	0	0	0	0
ENSMUSG00000009378	Slc16a12	131	187	0.700535	-0.513471	0.00199348	0.00355568		228	240	0.95	-0.0740006	0.611167	0.759305		0.0411579	0.0984432		0	0	0	0	0	1	0
ENSMUSG00000009470	Tnpo1	1038	763	1.36042	0.444051	9.88457e-11	0		560	628	0.89172	-0.165338	0.0518657	0.11543		1.87912e-08	2.04283e-07		0	1	0	0	0	0	0
ENSMUSG00000009535	Rnmt	352.5	374	0.942513	-0.085415	0.458257	0.520986		100	107	0.934579	-0.0976108	0.67676	0.811765		1	1		0	0	0	0	0	1	0
ENSMUSG00000009549	Srp14	639.5	626	1.02157	0.0307817	0.714855	0.764258		269	278	0.967626	-0.0474787	0.732344	0.857066		0.609016	0.743986		0	0	0	0	0	1	0
ENSMUSG00000009575	Cbx5	230	191	1.20419	0.268061	0.0638968	0.0887526		32	30	1.06667	0.0931094	0.899076	0.972624		0.683651	0.805272		0	0	0	0	0	1	0
ENSMUSG00000009614	Sardh	3820.5	2779	1.37478	0.459196	9.72866e-38	0		1894	1288	1.4705	0.556304	5.45433e-27	0		0.125413	0.233693		1	0	0	0	0	0	0
ENSMUSG00000009621	Vav2	435.5	250	1.742	0.800745	1.19087e-12	0		147	132	1.11364	0.155278	0.401984	0.56872		0.00226012	0.0087123		0	0	0	0	0	0	1
ENSMUSG00000009630	Ppp2cb	502.5	394	1.27538	0.350928	0.000306129	0.000617133		33	34	0.970588	-0.0430687	1	1		0.308853	0.459119		0	0	0	0	0	0	1
ENSMUSG00000009633	G0s2	752.5	849	0.886337	-0.174073	0.0175923	0.0270587		425	349	1.21777	0.284236	0.0069832	0.0210056		0.00032783	0.00159466		0	0	0	0	0	1	0
ENSMUSG00000009646	Pla2g12b	512	470	1.08936	0.123483	0.190724	0.239778		90	59	1.52542	0.60921	0.013712	0.0373892		0.064401	0.139403		0	0	0	0	0	1	0
ENSMUSG00000009647	Mcu	332.5	278	1.19604	0.258269	0.0288351	0.0427404		168	175	0.96	-0.0588937	0.746015	0.867294		0.120094	0.226388		0	0	0	0	0	1	0
ENSMUSG00000009654	Oit3	457	315	1.45079	0.536842	3.61047e-07	1.03797e-06		162	129	1.25581	0.328623	0.0604865	0.130378		0.328892	0.480905		0	0	0	0	0	0	1
ENSMUSG00000009681	Bcr	243	277	0.877256	-0.18893	0.147785	0.190867		62	58	1.06897	0.0962153	0.784328	0.891577		0.36187	0.514944		0	0	0	0	0	1	0
ENSMUSG00000009733	Tfcp2	196.5	117	1.67949	0.748021	7.42631e-06	1.85207e-05		15	28	0.535714	-0.900464	0.065994	0.139892		0.000784615	0.00347426		0	0	0	0	0	0	1
ENSMUSG00000009741	Ubp1	675.5	438	1.54224	0.625025	1.02235e-12	0		217	191	1.13613	0.184122	0.215783	0.356661		0.00968975	0.0296994		0	0	0	0	0	0	1
ENSMUSG00000009828	Ick	623	595	1.04706	0.0663425	0.439155	0.501802		113	124	0.91129	-0.134017	0.516056	0.677482		0.356082	0.509801		0	0	0	0	0	1	0
ENSMUSG00000009863	Sdhb	1932.5	1806	1.07004	0.0976705	0.0393274	0.0568994		565	626	0.902556	-0.147912	0.0820649	0.16728		0.0114232	0.0338725		0	0	0	0	0	1	0
ENSMUSG00000009894	Snap47	557	467	1.19272	0.254255	0.00538956	0.00899751		69	49	1.40816	0.493815	0.0798343	0.164041		0.435081	0.588049		0	0	0	0	0	1	0
ENSMUSG00000009905	Kdsr	128.5	128	1.00391	0.00562455	1	1		25	27	0.925926	-0.111031	0.889884	0.96666		0.879395	0.939124		0	0	0	0	0	1	0
ENSMUSG00000009907	Vps4b	561.5	488	1.15061	0.202405	0.0242239	0.0364038		180	181	0.994475	-0.00799279	1	1		0.245793	0.38912		0	0	0	0	0	1	0
ENSMUSG00000010025	Aldh3a2	2082	523	3.98088	1.99309	7.23547e-219	0		557	471	1.18259	0.24195	0.00799275	0.0234777		1.46215e-52	0		0	1	0	0	0	0	0
ENSMUSG00000010045	Tmem115	786	690	1.13913	0.187933	0.0133809	0.0210235		112	74	1.51351	0.597902	0.0065122	0.0198067		0.0732203	0.154628		0	0	0	0	0	1	0
ENSMUSG00000010047	Hyal2	445.5	328	1.35823	0.44173	2.51893e-05	5.82525e-05		113	71	1.59155	0.670432	0.00241416	0.00818487		0.36126	0.514596		0	0	0	0	0	0	1
ENSMUSG00000010048	Ifrd2	828.5	402	2.06095	1.04331	1.35201e-34	0		282	236	1.19492	0.256908	0.0479159	0.108041		4.08204e-07	3.60544e-06		0	1	0	0	0	0	0
ENSMUSG00000010051	Hyal1	223	143	1.55944	0.641029	3.40187e-05	7.76516e-05		36	18	2	1	0.0198343	0.0515839		0.456437	0.608151		0	0	0	0	0	0	1
ENSMUSG00000010054	Tusc2	390	423	0.921986	-0.117184	0.261727	0.317148		82	87	0.942529	-0.0853915	0.758422	0.874672		0.932644	0.975274		0	0	0	0	0	1	0
ENSMUSG00000010057	Nprl2	243.5	171	1.42398	0.509925	0.000396224	0.000782298		68	56	1.21429	0.280108	0.323248	0.482337		0.468572	0.619334		0	0	0	0	0	0	1
ENSMUSG00000010064	Slc38a3	10037	6312	1.59015	0.669159	4.1056e-188	0		2578	2847	0.905515	-0.14319	0.000273391	0.00111415		3.25463e-71	0		0	1	0	0	0	0	0
ENSMUSG00000010067	Rassf1	616.5	937	0.657951	-0.603948	4.63926e-16	0		148	160	0.925	-0.112475	0.530869	0.691765		0.0076753	0.0246697		0	0	0	0	0	0	1
ENSMUSG00000010095	Slc3a2	1881	1975	0.952405	-0.0703528	0.13421	0.174939		607	1159	0.523727	-0.933112	6.61506e-40	0		3.35072e-24	0		0	0	0	0	1	0	0
ENSMUSG00000010097	Nxf1	298.5	323	0.924149	-0.113803	0.356426	0.419005		148	146	1.0137	0.0196288	0.953506	1		0.524317	0.670954		0	0	0	0	0	1	0
ENSMUSG00000010110	Stx5a	3521	3127	1.126	0.171206	1.42593e-06	3.89566e-06		221	166	1.33133	0.412863	0.00598023	0.0184118		0.11611	0.220542		0	0	0	0	0	0	1
ENSMUSG00000010122	Slc47a1	404	369	1.09485	0.130734	0.221345	0.273692		164	124	1.32258	0.403356	0.0213938	0.0550798		0.188616	0.317993		0	0	0	0	0	1	0
ENSMUSG00000010175	Prox1	536	521	1.02879	0.0409496	0.666767	0.719679		239	250	0.956	-0.0649175	0.651158	0.791867		0.511999	0.658786		0	0	0	0	0	1	0
ENSMUSG00000010277	2610507B11Rik	997.5	900	1.10833	0.148392	0.0259545	0.0387562		286	333	0.858859	-0.219507	0.0643858	0.137415		0.00629183	0.0208911		0	0	0	0	0	1	0
ENSMUSG00000010358	Ifi35	239	84	2.84524	1.50855	2.25442e-18	0		99	81	1.22222	0.289507	0.204992	0.344181		1.90458e-05	0.000124957		0	1	0	0	0	0	0
ENSMUSG00000010362	Rdm1	63.5	38	1.67105	0.740757	0.0129205	0.0203682		10	46	0.217391	-2.20163	1.24545e-06	7.02096e-06		5.23092e-08	4.90244e-07		0	0	0	0	1	0	0
ENSMUSG00000010392	Gosr1	717	664	1.07982	0.11079	0.161703	0.206427		559	606	0.922442	-0.11647	0.177728	0.308631		0.051256	0.116186		0	0	0	0	0	1	0
ENSMUSG00000010453	Kansl3	607.5	455	1.33516	0.417018	3.01662e-06	7.91327e-06		160	165	0.969697	-0.0443941	0.82445	0.92027		0.0128677	0.037523		0	0	0	0	0	0	1
ENSMUSG00000010517	Faf1	1229	913	1.34611	0.428798	9.21659e-12	0		457	394	1.1599	0.213999	0.0334978	0.0801554		0.0722524	0.153044		0	0	0	0	0	0	1
ENSMUSG00000010554	Mettl16	298.5	185	1.61351	0.690206	2.47921e-07	7.30161e-07		33	42	0.785714	-0.347923	0.355699	0.518218		0.00518957	0.0177119		0	0	0	0	0	0	1
ENSMUSG00000010601	Apol7a	113.5	52	2.18269	1.12611	1.68378e-06	4.54593e-06		127	14	9.07143	3.18133	5.81532e-24	0		5.7704e-06	4.14204e-05		0	0	1	0	0	0	0
ENSMUSG00000010607	Pigyl	68.5	41	1.67073	0.74048	0.00972219	0.0155616		10	8	1.25	0.321928	0.814529	0.913516		0.608615	0.743657		0	0	0	0	0	1	0
ENSMUSG00000010608	Rbm25	277.5	219	1.26712	0.341557	0.00920933	0.0148036		73	49	1.4898	0.575115	0.0368775	0.0864777		0.475911	0.625508		0	0	0	0	0	1	0
ENSMUSG00000010609	Psen2	783	365	2.14521	1.10112	1.42256e-35	0		175	195	0.897436	-0.156119	0.323272	0.482337		1.10218e-12	0		0	1	0	0	0	0	0
ENSMUSG00000010651	Acaa1b	3418.5	979	3.49183	1.80398	0	0		251	185	1.35676	0.440162	0.00181992	0.00638331		8.89341e-19	0		0	1	0	0	0	0	0
ENSMUSG00000010663	Fads1	2771.5	1384	2.00253	1.00182	1.25537e-104	0		722	737	0.979647	-0.0296658	0.713989	0.842815		8.03727e-31	0		0	1	0	0	0	0	0
ENSMUSG00000010755	Cars	352	235	1.49787	0.582915	1.56346e-06	4.23547e-06		59	53	1.11321	0.154723	0.6368	0.779619		0.173206	0.298148		0	0	0	0	0	0	1
ENSMUSG00000010830	Kdelr3	148	95	1.55789	0.639598	0.0008152	0.00153576		40	48	0.833333	-0.263034	0.455741	0.622651		0.0167461	0.0465877		0	0	0	0	0	1	0
ENSMUSG00000011096	Akt1s1	511.5	426	1.2007	0.263881	0.00548622	0.00914262		144	133	1.08271	0.114643	0.548023	0.705945		0.451282	0.603156		0	0	0	0	0	1	0
ENSMUSG00000011114	Tbrg1	2213	1907	1.16046	0.214699	1.99626e-06	5.35775e-06		386	353	1.09348	0.128933	0.23912	0.384834		0.471087	0.62149		0	0	0	0	0	0	1
ENSMUSG00000011148	Adssl1	61	47	1.29787	0.376148	0.210766	0.262049		14	22	0.636364	-0.652077	0.242985	0.390051		0.0836039	0.170715		0	0	0	0	0	1	0
ENSMUSG00000011179	Odc1	886.5	596	1.48742	0.572808	4.20576e-14	0		743	209	3.55502	1.82986	9.22318e-71	0		3.31078e-21	0		0	0	1	0	0	0	0
ENSMUSG00000011257	Pabpc4	415.5	486	0.854938	-0.226108	0.0215414	0.032625		41	71	0.577465	-0.792195	0.00589017	0.0182042		0.0695717	0.148765		0	0	0	0	0	1	0
ENSMUSG00000011305	Plin5	790	195	4.05128	2.01838	1.84187e-85	0		39	21	1.85714	0.893085	0.0273401	0.0677246		0.00792273	0.025306		0	0	0	0	0	0	1
ENSMUSG00000011382	Dhdh	483	446	1.08296	0.114979	0.237538	0.291616		155	286	0.541958	-0.883747	4.50143e-10	0		4.52173e-09	0		0	0	0	0	1	0	0
ENSMUSG00000011427	Zfp790	362.5	342	1.05994	0.0839847	0.451327	0.513834		115	98	1.17347	0.23078	0.27291	0.425467		0.531773	0.67619		0	0	0	0	0	1	0
ENSMUSG00000011463	Cpb1	0.5	1	0.5	-1	1	1		0	2	0	-1	0.5	0.662502		1	1		0	0	0	0	0	1	0
ENSMUSG00000011752	Pgam1	460.5	373	1.23458	0.304026	0.00256976	0.0045107		102	207	0.492754	-1.02106	2.32982e-09	0		2.11155e-11	0		0	0	0	0	1	0	0
ENSMUSG00000011831	Evi5	1132	1298	0.872111	-0.197416	0.000812894	0.00153192		615	573	1.0733	0.102051	0.234217	0.379987		0.00366977	0.0131803		0	0	0	0	0	1	0
ENSMUSG00000011958	Bnip2	550	390	1.41026	0.495957	2.01403e-07	5.90252e-07		125	79	1.58228	0.662004	0.00156516	0.00554008		0.480738	0.630234		0	0	0	0	0	0	1
ENSMUSG00000011960	Ccnt1	378	433	0.872979	-0.195981	0.0578672	0.0811986		45	58	0.775862	-0.366128	0.236902	0.382578		0.601143	0.737066		0	0	0	0	0	1	0
ENSMUSG00000012117	Dhdds	639.5	605	1.05702	0.0800092	0.335252	0.395932		211	247	0.854251	-0.227268	0.101852	0.198691		0.0557401	0.123701		0	0	0	0	0	1	0
ENSMUSG00000012405	Rpl15	635	500	1.27	0.344828	6.83897e-05	0.000150962		245	242	1.0124	0.0177747	0.9278	0.991768		0.0388694	0.0942512		0	0	0	0	0	0	1
ENSMUSG00000012422	Tmem167	934	820	1.13902	0.187799	0.00695605	0.0114197		252	289	0.871972	-0.197646	0.1216	0.228655		0.00682131	0.0222553		0	0	0	0	0	1	0
ENSMUSG00000012428	Steap4	473	412	1.14806	0.199196	0.0436474	0.0626778		414	586	0.706485	-0.50127	5.948e-08	3.82857e-07		1.73433e-07	1.57881e-06		0	0	0	0	1	0	0
ENSMUSG00000012429	Mplkip	124.5	66	1.88636	0.915608	2.35554e-05	5.47529e-05		64	13	4.92308	2.29956	3.02363e-09	0		0.0046626	0.0161186		1	0	0	0	0	0	0
ENSMUSG00000012483	Rpa3	19	19	1	0	1	1		21	29	0.724138	-0.465664	0.322236	0.481302		0.519844	0.666291		0	0	0	0	0	1	0
ENSMUSG00000012535	Tnpo3	685.5	624	1.09856	0.135611	0.09188	0.124309		104	134	0.776119	-0.365649	0.0599088	0.129384		0.0164359	0.045838		0	0	0	0	0	1	0
ENSMUSG00000012640	Zfp715	187.5	196	0.956633	-0.0639631	0.72098	0.770368		19	29	0.655172	-0.610053	0.193413	0.328691		0.283377	0.431857		0	0	0	0	0	1	0
ENSMUSG00000013160	Atp6v0d1	1844.5	1762	1.04682	0.0660159	0.172138	0.218559		292	242	1.20661	0.270961	0.0338716	0.0807751		0.137614	0.25088		0	0	0	0	0	1	0
ENSMUSG00000013465	Nelfb	321.5	365	0.880822	-0.183078	0.109	0.145067		79	93	0.849462	-0.235378	0.321574	0.480695		0.864444	0.931296		0	0	0	0	0	1	0
ENSMUSG00000013629	Cad	1450.5	1207	1.20174	0.265125	2.39954e-06	6.36871e-06		468	335	1.39701	0.482347	3.03726e-06	1.64669e-05		0.0682828	0.146398		1	0	0	0	0	0	0
ENSMUSG00000013662	Atad1	776	490	1.58367	0.663275	8.70656e-16	0		450	404	1.11386	0.15557	0.123542	0.231738		9.50891e-05	0.000524673		0	1	0	0	0	0	0
ENSMUSG00000013663	Pten	1394	1121	1.24353	0.314444	5.67083e-08	1.8523e-07		143	185	0.772973	-0.37151	0.0234373	0.0596585		5.94941e-05	0.000343043		0	1	0	0	0	0	0
ENSMUSG00000013698	Pea15a	218.5	134	1.6306	0.7054	7.07789e-06	1.77031e-05		33	29	1.13793	0.186413	0.703537	0.834458		0.206774	0.341669		0	0	0	0	0	0	1
ENSMUSG00000013736	Trnt1	336.5	225	1.49556	0.580682	2.64026e-06	6.95966e-06		189	142	1.33099	0.412495	0.0113464	0.0318811		0.438699	0.591236		0	0	0	0	0	0	1
ENSMUSG00000013846	St3gal1	204	260	0.784615	-0.349942	0.0105928	0.0168459		133	170	0.782353	-0.354109	0.0384507	0.0895576		1	1		0	0	0	0	0	1	0
ENSMUSG00000013858	Tmem259	1009	960	1.05104	0.0718199	0.27937	0.336642		265	246	1.07724	0.107334	0.425901	0.593604		0.842543	0.91807		0	0	0	0	0	1	0
ENSMUSG00000013973	Dedd	40	10	4	2	2.38613e-05	5.53816e-05		25	9	2.77778	1.47393	0.00904119	0.0261883		0.596993	0.733242		0	0	0	0	0	0	1
ENSMUSG00000013997	Nit1	624	383	1.62924	0.704202	2.98527e-14	0		198	171	1.15789	0.211504	0.175813	0.30615		0.00629678	0.0208952		0	0	0	0	0	0	1
ENSMUSG00000014077	Chp1	1582.5	689	2.29681	1.19963	2.0743e-80	0		753	339	2.22124	1.15136	1.06069e-36	0		0.689464	0.80899		1	0	0	0	0	0	0
ENSMUSG00000014177	Tvp23b	623	711	0.876231	-0.190617	0.0171865	0.0264635		497	697	0.713056	-0.487913	7.82843e-09	6.77256e-08		0.0115113	0.0340977		0	0	0	0	0	0	1
ENSMUSG00000014195	Dnajc7	224	105	2.13333	1.09311	4.79949e-11	0		49	42	1.16667	0.222392	0.529602	0.690651		0.013229	0.0382791		0	0	0	0	0	0	1
ENSMUSG00000014243	Zswim7	104.5	57	1.83333	0.874469	0.000201259	0.00041742		16	19	0.842105	-0.247928	0.735879	0.85888		0.0545451	0.122011		0	0	0	0	0	0	1
ENSMUSG00000014349	Ube2z	662.5	565	1.17257	0.22967	0.00561777	0.00933697		154	105	1.46667	0.552541	0.00278753	0.00931604		0.114066	0.217542		0	0	0	0	0	1	0
ENSMUSG00000014353	Tmem87b	397	376	1.05585	0.0784063	0.471948	0.535471		175	202	0.866337	-0.207	0.180472	0.312522		0.116917	0.221925		0	0	0	0	0	1	0
ENSMUSG00000014355	Anapc1	616	482	1.27801	0.353897	5.85999e-05	0.000130426		228	193	1.18135	0.240433	0.0973918	0.191584		0.525789	0.672226		0	0	0	0	0	0	1
ENSMUSG00000014361	Mertk	240.5	165	1.45758	0.543571	0.000189867	0.00039496		17	20	0.85	-0.234465	0.742829	0.864703		0.121097	0.227633		0	0	0	0	0	0	1
ENSMUSG00000014402	Tsg101	150.5	128	1.17578	0.23362	0.187707	0.236407		72	91	0.791209	-0.33787	0.158369	0.282325		0.0492004	0.112698		0	0	0	0	0	1	0
ENSMUSG00000014426	Map3k4	57.5	40	1.4375	0.523562	0.0854106	0.116171		11	13	0.846154	-0.241008	0.83882	0.930589		0.258431	0.403396		0	0	0	0	0	1	0
ENSMUSG00000014470	Rnf166	266.5	166	1.60542	0.682952	1.3893e-06	3.79219e-06		39	18	2.16667	1.11548	0.00750818	0.0222987		0.383172	0.535907		0	0	0	0	0	0	1
ENSMUSG00000014496	Ankrd28	275.5	170	1.62059	0.696518	5.90241e-07	1.66949e-06		10	19	0.526316	-0.925999	0.136046	0.248835		0.00533591	0.0181344		0	0	0	0	0	0	1
ENSMUSG00000014542	Clec4f	868	830	1.04578	0.0645837	0.369238	0.431903		624	822	0.759124	-0.397592	2.12119e-07	1.27771e-06		8.81592e-06	6.14344e-05		0	0	0	0	1	0	0
ENSMUSG00000014550	Rbsn	366.5	234	1.56624	0.647305	6.45688e-08	1.8523e-07		48	41	1.17073	0.22741	0.525015	0.687159		0.204681	0.33954		0	0	0	0	0	0	1
ENSMUSG00000014551	Mrps25	78.5	40	1.9625	0.972693	0.000445311	0.000872188		13	25	0.52	-0.943416	0.0729514	0.152515		0.000661949	0.00298036		0	0	0	0	0	0	1
ENSMUSG00000014554	Dguok	143	99	1.44444	0.530515	0.00559641	0.00931424		40	20	2	1	0.0134893	0.0368712		0.304871	0.454521		0	0	0	0	0	1	0
ENSMUSG00000014633	Cmc2	105.5	103	1.02427	0.0345987	0.890012	0.918559		90	115	0.782609	-0.353637	0.0934509	0.185452		0.169731	0.294104		0	0	0	0	0	1	0
ENSMUSG00000014668	Chfr	162.5	164	0.990854	-0.0132561	1	1		11	10	1.1	0.137504	1	1		0.826238	0.905916		0	0	0	0	0	1	0
ENSMUSG00000014748	Tex261	435.5	278	1.56655	0.647588	3.65762e-09	0		63	73	0.863014	-0.212545	0.440383	0.607746		0.00167053	0.00671074		0	0	0	0	0	0	1
ENSMUSG00000014763	Fam120b	361	214	1.68692	0.754388	9.28637e-10	0		36	30	1.2	0.263034	0.538583	0.698581		0.228155	0.367819		0	0	0	0	0	0	1
ENSMUSG00000014769	Psmb1	662.5	718	0.922702	-0.116063	0.146168	0.188925		664	760	0.873684	-0.194816	0.0117929	0.0329054		0.495931	0.64311		0	0	0	0	0	1	0
ENSMUSG00000014791	Elmo3	262.5	154	1.70455	0.769387	1.04912e-07	3.03722e-07		20	21	0.952381	-0.0703893	1	1		0.0917369	0.183866		0	0	0	0	0	0	1
ENSMUSG00000014867	Surf4	7096	7033	1.00896	0.0128658	0.601952	0.660481		1996	1949	1.02411	0.0343776	0.463943	0.630694		0.691985	0.810955		0	0	0	0	0	1	0
ENSMUSG00000014873	Surf2	128	86	1.48837	0.573735	0.00494981	0.00830524		41	37	1.10811	0.148099	0.734342	0.858512		0.285813	0.434337		0	0	0	0	0	1	0
ENSMUSG00000014905	Dnajb9	3476	3438	1.01105	0.0158585	0.65634	0.710194		678	491	1.38086	0.465562	5.00095e-08	3.216e-07		1.0749e-06	8.84282e-06		0	0	0	0	1	0	0
ENSMUSG00000014932	Yes1	444	283	1.5689	0.649758	2.55718e-09	0		136	97	1.40206	0.48755	0.0126265	0.0348686		0.488691	0.636655		0	0	0	0	0	0	1
ENSMUSG00000014956	Ppp1cb	1506	825	1.82545	0.868256	1.10377e-45	0		445	299	1.48829	0.57366	9.69147e-08	6.28125e-07		0.0204542	0.0549481		1	0	0	0	0	0	0
ENSMUSG00000014959	Gorasp2	2430.5	2181	1.1144	0.156263	0.000245077	0.000502017		469	402	1.16667	0.222392	0.0252744	0.0634736		0.553807	0.696498		0	0	0	0	0	0	1
ENSMUSG00000015002	Efr3a	725.5	715	1.01469	0.0210324	0.792229	0.833684		142	160	0.8875	-0.172181	0.327962	0.487268		0.311295	0.461896		0	0	0	0	0	1	0
ENSMUSG00000015013	Trappc2l	139.5	124	1.125	0.169925	0.355933	0.418513		49	85	0.576471	-0.794681	0.00237182	0.0080705		0.00207258	0.0081116		0	0	0	0	0	1	0
ENSMUSG00000015016	Acsf3	241.5	156	1.54808	0.630477	1.90089e-05	4.47327e-05		34	30	1.13333	0.180572	0.707981	0.838492		0.272751	0.419639		0	0	0	0	0	0	1
ENSMUSG00000015023	Ddx19a	194	157	1.23567	0.305292	0.054509	0.0768888		69	78	0.884615	-0.176878	0.509502	0.670911		0.0950491	0.18869		0	0	0	0	0	1	0
ENSMUSG00000015083	C8g	1675.5	1495	1.12074	0.164446	0.00138734	0.00253722		676	402	1.68159	0.749828	6.28943e-17	0		1.66977e-08	2.04283e-07		0	0	0	0	1	0	0
ENSMUSG00000015087	Rabl6	433.5	433	1.00115	0.00166497	1	1		141	144	0.979167	-0.0303736	0.905723	0.976757		0.891458	0.947303		0	0	0	0	0	1	0
ENSMUSG00000015092	Edf1	755.5	640	1.18047	0.23936	0.00207373	0.00369297		322	277	1.16245	0.217175	0.0721215	0.151127		0.883185	0.9416		0	0	0	0	0	1	0
ENSMUSG00000015095	Fbxw5	478	337	1.4184	0.504262	8.84799e-07	2.44584e-06		133	85	1.56471	0.645891	0.00140052	0.00498238		0.53617	0.680705		0	0	0	0	0	0	1
ENSMUSG00000015112	Slc25a13	1271	936	1.35791	0.441384	1.05592e-12	0		922	866	1.06467	0.0903997	0.193345	0.328691		0.0001608	0.000841323		0	1	0	0	0	0	0
ENSMUSG00000015120	Ube2i	298	297	1.00337	0.0048494	1	1		26	49	0.530612	-0.91427	0.0105821	0.0300485		0.0139162	0.0399188		0	0	0	0	0	1	0
ENSMUSG00000015126	Tsr3	261	337	0.774481	-0.368699	0.00213635	0.00379608		315	450	0.7	-0.514573	1.19314e-06	6.70402e-06		0.376826	0.529447		0	0	0	0	0	0	1
ENSMUSG00000015143	Actn1	150.5	89	1.69101	0.757886	7.56303e-05	0.000166097		10	19	0.526316	-0.925999	0.136046	0.248835		0.00461146	0.0159857		0	0	0	0	0	0	1
ENSMUSG00000015149	Sirt2	318.5	329	0.968085	-0.0467942	0.723704	0.772545		73	96	0.760417	-0.395138	0.0902905	0.180325		0.194562	0.325214		0	0	0	0	0	1	0
ENSMUSG00000015165	Hnrnpl	521.5	386	1.35104	0.434066	7.18823e-06	1.79622e-05		37	31	1.19355	0.255257	0.544612	0.703483		0.614291	0.747833		0	0	0	0	0	0	1
ENSMUSG00000015176	Nolc1	446	451	0.988914	-0.0160837	0.893763	0.921249		311	265	1.17358	0.230922	0.0606988	0.130686		0.121339	0.227937		0	0	0	0	0	1	0
ENSMUSG00000015189	Casd1	302.5	256	1.18164	0.240791	0.0516065	0.0732349		100	76	1.31579	0.395929	0.0826803	0.168048		0.544343	0.688441		0	0	0	0	0	1	0
ENSMUSG00000015202	Magi1	105.5	55	1.91818	0.939739	7.14912e-05	0.000157373		36	36	1	0	1	1		0.0290152	0.0738568		0	0	0	0	0	0	1
ENSMUSG00000015243	Abca1	1813.5	1318	1.37595	0.460426	7.77014e-19	0		640	926	0.691145	-0.53294	5.13557e-13	0		2.6794e-28	0		0	0	0	1	0	0	0
ENSMUSG00000015247	Nipsnap3b	649	358	1.81285	0.858259	3.48015e-20	0		95	99	0.959596	-0.059501	0.829535	0.924662		7.03709e-05	0.000398033		0	1	0	0	0	0	0
ENSMUSG00000015305	Sash1	312.5	188	1.66223	0.733124	2.57835e-08	9.45327e-08		18	27	0.666667	-0.584963	0.232693	0.37795		0.00401665	0.0142264		0	0	0	0	0	0	1
ENSMUSG00000015337	Endog	357	392	0.910714	-0.13493	0.214086	0.265708		185	271	0.682657	-0.550768	6.56773e-05	0.00029501		0.0170104	0.0472063		0	0	0	0	0	0	1
ENSMUSG00000015341	Golga7	405.5	306	1.32516	0.40617	0.00020259	0.00041956		247	138	1.78986	0.839843	3.02254e-08	1.96554e-07		0.0240657	0.062967		1	0	0	0	0	0	0
ENSMUSG00000015357	Clpx	2358	2792	0.844556	-0.243735	1.56837e-09	0		634	451	1.40576	0.491355	3.06e-08	1.96554e-07		3.57664e-14	0		0	0	0	1	0	0	0
ENSMUSG00000015488	Cacfd1	368	357	1.03081	0.0437817	0.710374	0.760334		197	173	1.13873	0.187424	0.231764	0.376984		0.443704	0.596552		0	0	0	0	0	1	0
ENSMUSG00000015536	Mocs2	1881.5	1345	1.39888	0.484277	3.1638e-21	0		1632	1319	1.2373	0.307196	8.99742e-09	6.77256e-08		0.0168071	0.0467345		1	0	0	0	0	0	0
ENSMUSG00000015542	Nat9	342.5	439	0.780182	-0.358117	0.000671326	0.00128058		153	248	0.616935	-0.696808	2.41622e-06	1.32102e-05		0.0709223	0.150851		0	0	0	0	0	0	1
ENSMUSG00000015575	Atp6v0e	636	638	0.996865	-0.00452966	0.97765	0.99274		108	86	1.25581	0.328623	0.131417	0.242736		0.143422	0.259093		0	0	0	0	0	1	0
ENSMUSG00000015656	Hspa8	3867	2809	1.37665	0.461158	1.96769e-38	0		1864	1993	0.935273	-0.0965399	0.039286	0.0912889		1.88886e-21	0		0	1	0	0	0	0	0
ENSMUSG00000015672	Mrpl32	158	95	1.66316	0.733925	8.98301e-05	0.000195702		203	209	0.971292	-0.0420232	0.805461	0.90699		0.00100955	0.0043339		0	0	0	0	0	0	1
ENSMUSG00000015697	Setdb1	278.5	202	1.37871	0.463322	0.000516653	0.0010025		19	11	1.72727	0.788496	0.200488	0.338031		0.703358	0.818543		0	0	0	0	0	1	0
ENSMUSG00000015711	Prune1	444.5	319	1.39342	0.478627	5.84195e-06	1.47864e-05		250	114	2.19298	1.13289	8.08802e-13	0		0.000825307	0.00361467		1	0	0	0	0	0	0
ENSMUSG00000015714	Cers2	4623.5	2970	1.55673	0.638522	7.27168e-81	0		731	477	1.53249	0.615882	2.75653e-13	0		0.799723	0.887528		1	0	0	0	0	0	0
ENSMUSG00000015733	Capza2	843.5	641	1.31591	0.396064	1.52319e-07	4.48566e-07		140	185	0.756757	-0.402098	0.0145334	0.0393998		6.94731e-06	4.91389e-05		0	1	0	0	0	0	0
ENSMUSG00000015750	Aph1a	215	200	1.075	0.104337	0.491982	0.554754		6	4	1.5	0.584963	0.753906	0.871966		0.752986	0.853193		0	0	0	0	0	1	0
ENSMUSG00000015755	Tab2	524.5	433	1.21132	0.276576	0.0032606	0.0056453		40	48	0.833333	-0.263034	0.455741	0.622651		0.117279	0.222446		0	0	0	0	0	1	0
ENSMUSG00000015757	Ppil4	276	315	0.87619	-0.190684	0.117952	0.155329		92	113	0.814159	-0.296617	0.162294	0.287681		0.684714	0.805512		0	0	0	0	0	1	0
ENSMUSG00000015759	Cnih1	461.5	315	1.46508	0.550979	1.49835e-07	4.48566e-07		218	151	1.44371	0.52978	0.000572531	0.00219795		0.948695	0.986558		0	0	0	0	0	0	1
ENSMUSG00000015776	Med22	389	185	2.1027	1.07224	1.08704e-17	0		93	53	1.75472	0.811238	0.00117256	0.00425478		0.375549	0.528001		0	0	0	0	0	0	1
ENSMUSG00000015790	Surf1	366.5	354	1.03531	0.0500638	0.654975	0.709535		292	193	1.51295	0.597368	8.02397e-06	4.14477e-05		0.00144327	0.00594201		0	0	0	0	0	0	1
ENSMUSG00000015804	Med28	369	189	1.95238	0.965235	2.10536e-14	0		68	55	1.23636	0.306103	0.279199	0.432278		0.028878	0.0735409		0	0	0	0	0	0	1
ENSMUSG00000015806	Qdpr	2674.5	1283	2.08457	1.05975	1.26622e-110	0		421	325	1.29538	0.373381	0.000496691	0.00193854		7.42406e-09	1.05989e-07		0	1	0	0	0	0	0
ENSMUSG00000015837	Sqstm1	20197	18463	1.09392	0.129504	1.19314e-18	0		5987	4563	1.31208	0.391851	8.96135e-44	0		1.95376e-16	0		0	0	1	0	0	0	0
ENSMUSG00000015839	Nfe2l2	770.5	942	0.817941	-0.289932	3.9461e-05	8.92725e-05		204	257	0.793774	-0.333199	0.0153497	0.0413143		0.79215	0.882641		0	0	0	0	0	0	1
ENSMUSG00000015846	Rxra	1497	1917	0.780908	-0.356776	6.9754e-13	0		1296	1327	0.976639	-0.0341027	0.558043	0.713658		1.94419e-05	0.000127071		0	1	0	0	0	0	0
ENSMUSG00000015854	Cd5l	734.5	872	0.842317	-0.247566	0.00068769	0.00131045		225	291	0.773196	-0.371094	0.00417265	0.0134192		0.416246	0.569152		0	0	0	0	0	1	0
ENSMUSG00000015869	Prpsap1	439.5	418	1.05144	0.0723602	0.473439	0.537054		92	116	0.793103	-0.334419	0.110545	0.212475		0.075438	0.158302		0	0	0	0	0	1	0
ENSMUSG00000015889	Lta4h	253.5	235	1.07872	0.109325	0.415679	0.478179		40	54	0.740741	-0.432959	0.179665	0.311327		0.114604	0.218345		0	0	0	0	0	1	0
ENSMUSG00000015890	Amdhd1	2373.5	757	3.1354	1.64865	1.90956e-192	0		873	313	2.78914	1.47982	1.39508e-61	0		0.133687	0.245798		1	0	0	0	0	0	0
ENSMUSG00000015932	Dstn	1709	1117	1.52999	0.613523	6.53079e-29	0		891	878	1.01481	0.0212045	0.775416	0.885419		2.02849e-11	0		0	1	0	0	0	0	0
ENSMUSG00000015937	H2afy	730.5	635	1.15039	0.202128	0.0101327	0.0161727		124	119	1.04202	0.0593785	0.797551	0.901691		0.486243	0.634347		0	0	0	0	0	1	0
ENSMUSG00000015961	Adss	897	706	1.27054	0.34544	2.02524e-06	5.43037e-06		473	498	0.949799	-0.0743056	0.441199	0.608119		0.000390467	0.00185919		0	0	0	0	0	0	1
ENSMUSG00000015970	Chdh	719	527	1.36433	0.448189	5.91732e-08	1.8523e-07		333	266	1.25188	0.324096	0.00695377	0.0209507		0.393746	0.546352		0	0	0	0	0	0	1
ENSMUSG00000015971	Actr8	297.5	184	1.61685	0.693184	2.33898e-07	6.7525e-07		47	47	1	0	1	1		0.038229	0.0931396		0	0	0	0	0	0	1
ENSMUSG00000015994	Fnta	396	335	1.18209	0.241339	0.0264069	0.0393795		183	209	0.875598	-0.191659	0.206643	0.346237		0.0173941	0.0480543		0	0	0	0	0	1	0
ENSMUSG00000016018	Mtrex	418.5	300	1.395	0.480265	1.03315e-05	2.52576e-05		84	81	1.03704	0.0524674	0.876331	0.958067		0.0977084	0.193084		0	0	0	0	0	0	1
ENSMUSG00000016024	Lbp	584.5	671	0.871088	-0.19911	0.0164322	0.0254203		369	431	0.856148	-0.224067	0.0309669	0.0749277		0.891761	0.947303		0	0	0	0	0	1	0
ENSMUSG00000016194	Hsd11b1	3075.5	6529	0.471052	-1.08604	6.79914e-278	0		1125	2119	0.530911	-0.913459	3.8321e-69	0		0.00559351	0.0188846		1	0	0	0	0	0	0
ENSMUSG00000016252	Atp5e	1388	1353	1.02587	0.0368457	0.516076	0.577279		498	761	0.654402	-0.611751	1.25804e-13	0		6.94731e-11	0		0	0	0	0	1	0	0
ENSMUSG00000016253	Nelfcd	101	101	1	0	1	1		15	15	1	0	1	1		1	1		0	0	0	0	0	1	0
ENSMUSG00000016256	Ctsz	1352	1275	1.06039	0.0845979	0.138112	0.179692		191	170	1.12353	0.168038	0.292498	0.44794		0.613702	0.747738		0	0	0	0	0	1	0
ENSMUSG00000016257	Prelid3b	449	177	2.53672	1.34297	3.36059e-28	0		547	246	2.22358	1.15288	3.9977e-27	0		0.267356	0.414056		1	0	0	0	0	0	0
ENSMUSG00000016344	Ppdpf	140	65	2.15385	1.10692	1.74032e-07	5.04092e-07		188	74	2.54054	1.34514	1.2932e-12	0		0.417083	0.56993		1	0	0	0	0	0	0
ENSMUSG00000016503	Gtf3a	32	42	0.761905	-0.392317	0.295413	0.353104		5	6	0.833333	-0.263034	1	1		1	1		0	0	0	0	0	1	0
ENSMUSG00000016510	Mtif3	197.5	141	1.40071	0.486157	0.00230576	0.00407909		174	242	0.719008	-0.47592	0.000996728	0.0036497		7.69333e-06	5.40316e-05		0	0	0	0	0	0	1
ENSMUSG00000016528	Mapkapk2	1235	923	1.33803	0.420108	1.998e-11	0		545	404	1.34901	0.431901	5.30127e-06	2.79554e-05		0.937249	0.977546		1	0	0	0	0	0	0
ENSMUSG00000016554	Eif3d	2014.5	1876	1.07383	0.102762	0.0269316	0.0400772		1343	1342	1.00075	0.00107463	1	1		0.167509	0.291328		0	0	0	0	0	1	0
ENSMUSG00000016559	H3f3b	1547.5	1023	1.51271	0.597133	3.38604e-25	0		249	268	0.929104	-0.106087	0.428599	0.59633		5.79707e-07	4.9684e-06		0	1	0	0	0	0	0
ENSMUSG00000016619	Nup50	670	583	1.14923	0.200665	0.0150852	0.0234524		376	387	0.971576	-0.0416009	0.71736	0.8448		0.0730886	0.154466		0	0	0	0	0	1	0
ENSMUSG00000016664	Pacsin2	1048.5	888	1.18074	0.239695	0.000275468	0.000560192		138	133	1.03759	0.053242	0.808074	0.909568		0.329768	0.481725		0	0	0	0	0	0	1
ENSMUSG00000016756	Cmah	574	677	0.847858	-0.238105	0.00391101	0.00667158		305	336	0.907738	-0.139652	0.236021	0.381703		0.495587	0.642813		0	0	0	0	0	1	0
ENSMUSG00000016831	Tox4	573	407	1.40786	0.493506	1.27183e-07	3.91042e-07		335	343	0.976676	-0.0340475	0.788082	0.89476		0.000300641	0.00147131		0	0	0	0	0	0	1
ENSMUSG00000016833	Mrps18c	53.5	28	1.91071	0.934112	0.00543592	0.00906953		65	54	1.2037	0.26748	0.359358	0.522692		0.144051	0.25993		0	0	0	0	0	1	0
ENSMUSG00000016921	Srsf6	1451.5	1357	1.06964	0.0971239	0.0761131	0.104293		267	310	0.86129	-0.215428	0.0802905	0.164558		0.0196848	0.0532369		0	0	0	0	0	1	0
ENSMUSG00000016933	Plcg1	184.5	167	1.10479	0.143773	0.364902	0.42763		16	28	0.571429	-0.807355	0.0961418	0.189589		0.0545885	0.122011		0	0	0	0	0	1	0
ENSMUSG00000016940	Kctd2	154.5	108	1.43056	0.516576	0.00447075	0.00756454		29	30	0.966667	-0.0489096	1	1		0.192147	0.322229		0	0	0	0	0	1	0
ENSMUSG00000016942	Tmprss6	2641	3346	0.789301	-0.341353	8.3243e-20	0		695	923	0.752979	-0.409318	1.58246e-08	1.3258e-07		0.412996	0.565808		1	0	0	0	0	0	0
ENSMUSG00000017009	Sdc4	1213.5	1516	0.800462	-0.321096	8.09268e-09	3.2474e-08		426	444	0.959459	-0.0597062	0.564401	0.719957		0.0211193	0.0563848		0	0	0	0	0	0	1
ENSMUSG00000017119	Nbr1	3316	2370	1.39916	0.484557	3.45137e-36	0		2277	1644	1.38504	0.469924	4.74966e-24	0		0.816947	0.89961		1	0	0	0	0	0	0
ENSMUSG00000017132	Cyth1	1068.5	602	1.77492	0.827752	1.7565e-30	0		398	398	1	0	1	1		5.75199e-11	0		0	1	0	0	0	0	0
ENSMUSG00000017144	Rnd3	245.5	335	0.732836	-0.448438	0.000254821	0.000521021		83	76	1.09211	0.127112	0.634334	0.777157		0.0305774	0.0773436		0	0	0	0	0	0	1
ENSMUSG00000017188	Coa3	335	169	1.98225	0.987138	1.20032e-13	0		168	102	1.64706	0.719892	7.06627e-05	0.000315615		0.268379	0.415298		1	0	0	0	0	0	0
ENSMUSG00000017210	Med24	211.5	212	0.997642	-0.0034066	1	1		35	56	0.625	-0.678072	0.0354496	0.0836171		0.0496806	0.113295		0	0	0	0	0	1	0
ENSMUSG00000017221	Psmd3	732	500	1.464	0.549916	4.10321e-11	0		305	245	1.2449	0.316027	0.0118088	0.0329335		0.119193	0.225032		0	0	0	0	0	0	1
ENSMUSG00000017286	Glod4	283.5	229	1.23799	0.308001	0.0170337	0.0262498		78	63	1.2381	0.308122	0.238287	0.383933		1	1		0	0	0	0	0	1	0
ENSMUSG00000017288	Vps53	354	254	1.3937	0.478921	5.73685e-05	0.000127789		22	23	0.956522	-0.0641303	1	1		0.273769	0.420631		0	0	0	0	0	0	1
ENSMUSG00000017291	Taok1	969	585	1.65641	0.72806	1.58427e-22	0		190	167	1.13772	0.186151	0.244238	0.391523		0.00176064	0.0070177		0	0	0	0	0	0	1
ENSMUSG00000017299	Dnttip1	234	219	1.06849	0.0955777	0.510726	0.572349		82	111	0.738739	-0.436864	0.0435741	0.099608		0.0389434	0.0943899		0	0	0	0	0	1	0
ENSMUSG00000017307	Acot8	122.5	123	0.995935	-0.00587657	1	1		50	34	1.47059	0.556393	0.101136	0.197637		0.130661	0.241057		0	0	0	0	0	1	0
ENSMUSG00000017309	Cd300lg	158	98	1.61224	0.689071	0.000213133	0.000440902		21	12	1.75	0.807355	0.162756	0.288319		1	1		0	0	0	0	0	0	1
ENSMUSG00000017344	Vtn	16152.5	18204	0.887305	-0.172498	1.89578e-28	0		3042	3066	0.992172	-0.0113375	0.768538	0.881393		5.85028e-05	0.000337969		0	1	0	0	0	0	0
ENSMUSG00000017386	Traf4	450	408	1.10294	0.141356	0.161559	0.20629		31	25	1.24	0.31034	0.504404	0.6656		0.681728	0.803491		0	0	0	0	0	1	0
ENSMUSG00000017390	Aldoc	92.5	117	0.790598	-0.338983	0.112262	0.149021		52	96	0.541667	-0.884523	0.000373438	0.0014927		0.101083	0.197533		0	0	0	0	0	1	0
ENSMUSG00000017404	Rpl19	404.5	329	1.22948	0.298052	0.00559871	0.00931424		894	1375	0.650182	-0.621085	4.75695e-24	0		1.32933e-13	0		0	0	0	0	1	0	0
ENSMUSG00000017418	Arl5b	287.5	261	1.10153	0.139512	0.267132	0.322704		84	58	1.44828	0.534336	0.0355375	0.0837541		0.158022	0.278427		0	0	0	0	0	1	0
ENSMUSG00000017446	C1qtnf1	220.5	127	1.73622	0.79595	5.31544e-07	1.50425e-06		162	87	1.86207	0.896907	2.31698e-06	1.26767e-05		0.729249	0.837692		1	0	0	0	0	0	0
ENSMUSG00000017453	Pipox	1111	750	1.48133	0.566896	5.71028e-17	0		652	353	1.84703	0.885204	2.78597e-21	0		0.00702314	0.0228343		1	0	0	0	0	0	0
ENSMUSG00000017478	Zc3h18	356	265	1.3434	0.425885	0.000297512	0.00060132		126	106	1.18868	0.249359	0.212156	0.352718		0.438552	0.591178		0	0	0	0	0	0	1
ENSMUSG00000017485	Top2b	700	508	1.37795	0.462526	3.65876e-08	1.24925e-07		130	126	1.03175	0.0450879	0.851315	0.940373		0.0373815	0.0913915		0	0	0	0	0	0	1
ENSMUSG00000017493	Igfbp4	7935	6144	1.2915	0.369052	1.47605e-51	0		4032	2913	1.38414	0.46899	3.31438e-41	0		0.0200942	0.0541102		1	0	0	0	0	0	0
ENSMUSG00000017548	Suz12	476.5	377	1.26393	0.337912	0.000695898	0.0013252		65	57	1.14035	0.189478	0.526416	0.687873		0.626923	0.75797		0	0	0	0	0	1	0
ENSMUSG00000017615	Tnfaip1	1489	1281	1.16237	0.217073	8.32749e-05	0.000182095		799	980	0.815306	-0.294586	1.94545e-05	9.61059e-05		6.36496e-09	1.05989e-07		0	0	0	1	0	0	0
ENSMUSG00000017664	Slc35c2	431	607	0.710049	-0.494009	5.20083e-08	1.55381e-07		118	151	0.781457	-0.355762	0.050846	0.113511		0.48915	0.637107		0	0	0	0	0	0	1
ENSMUSG00000017679	Ttpal	413.5	380	1.08816	0.121888	0.24153	0.296037		321	321	1	0	1	1		0.426244	0.578746		0	0	0	0	0	1	0
ENSMUSG00000017686	Rhot1	1412	1753	0.805476	-0.312086	1.45544e-09	0		281	326	0.861963	-0.214302	0.0740277	0.154478		0.449225	0.601389		0	0	0	0	0	0	1
ENSMUSG00000017707	Serinc3	2357	2616	0.900994	-0.150411	0.000252883	0.00051743		1770	1726	1.02549	0.0363169	0.467079	0.633732		0.00356257	0.0128511		0	0	0	0	0	0	1
ENSMUSG00000017718	Afmid	104	20	5.2	2.37851	6.96084e-15	0		187	28	6.67857	2.73954	4.73e-30	0		0.424401	0.5768		1	0	0	0	0	0	0
ENSMUSG00000017721	Pigt	269.5	247	1.09109	0.125774	0.33327	0.393839		81	77	1.05195	0.0730635	0.811457	0.912281		0.855921	0.926275		0	0	0	0	0	1	0
ENSMUSG00000017754	Pltp	599.5	109	5.5	2.45943	5.16998e-83	0		16	47	0.340426	-1.55459	0.000117055	0.00050639		1.1545e-22	0		0	0	0	1	0	0	0
ENSMUSG00000017756	Slc12a7	308.5	216	1.42824	0.514239	5.69861e-05	0.000127043		88	89	0.988764	-0.0163018	1	1		0.0435507	0.102726		0	0	0	0	0	0	1
ENSMUSG00000017760	Ctsa	896	1007	0.889772	-0.168493	0.0116632	0.0184533		309	270	1.14444	0.194647	0.114206	0.217956		0.00898388	0.0280118		0	0	0	0	0	1	0
ENSMUSG00000017765	Slc12a4	373.5	233	1.603	0.680778	1.14771e-08	3.2474e-08		93	62	1.5	0.584963	0.0156936	0.0421392		0.712735	0.824239		0	0	0	0	0	0	1
ENSMUSG00000017774	Myo1c	695.5	369	1.88482	0.91443	7.54133e-24	0		155	157	0.987261	-0.0184963	0.954865	1		8.54345e-07	7.17211e-06		0	1	0	0	0	0	0
ENSMUSG00000017776	Crk	1142	986	1.15822	0.211903	0.000775463	0.0014658		149	174	0.856322	-0.223775	0.181659	0.31397		0.0120214	0.0353853		0	0	0	0	0	1	0
ENSMUSG00000017778	Cox7c	146.5	138	1.06159	0.0862324	0.635663	0.691542		182	649	0.280431	-1.83428	3.31364e-62	0		5.78178e-20	0		0	0	0	0	1	0	0
ENSMUSG00000017781	Pitpna	373	256	1.45703	0.543032	3.52009e-06	9.15525e-06		40	48	0.833333	-0.263034	0.455741	0.622651		0.01558	0.0437769		0	0	0	0	0	0	1
ENSMUSG00000017801	Mlx	399	398	1.00251	0.00362032	1	1		212	200	1.06	0.0840643	0.58792	0.740558		0.671134	0.794184		0	0	0	0	0	1	0
ENSMUSG00000017802	Retreg3	296	211	1.40284	0.488354	0.000185069	0.00038626		4	11	0.363636	-1.45943	0.118469	0.224191		0.0173153	0.0478637		0	0	0	0	0	0	1
[truncated: 4,953 more rows]

## Sheet: Classification
SUPPLEMENTAL TABLE 10 - B6xCAST_F1. This table shows the genes with cis- and trans- regulatory mechanisms in control conditions, TM conditions, or both.
[truncated: 976 more rows]
