# Supplementary material for: The dynamic effect of genetic variation on the in vivo ER stress transcriptional response in different tissues
Source: G3 (Bethesda). 2022 Apr 29;12(6):jkac104. doi: 10.1093/g3journal/jkac104 (PMC9157157; doi:10.1093/g3journal/jkac104)
Supplement: jkac104_Supplementary_Table_S11 [file jkac104_supplementary_table_s11.xlsx]

## Sheet: Control
SUPPLEMENTAL TABLE 11 - B6xCAST_F1. This table shows the expression data and tests used to classify genes into regulatory categories for the B6xCAST F1 cross under control conditions. See Materials and Methods
		Parental Expression Difference							F1 Allelic Expression Difference							Fisher's Exact Test for P vs F1 ratio			Regulatory classification (FDR 0.1%)
Ensemble	Symbol	mean B6 count	mean CAST count	B6/CAST	log(Parental Ratio)	Binomial Exact Test P-Value	FDR (binomial test)		mean B6 allele count	mean CAST allele count	B6/CAST	log(allele ratio)	Binomial Exact Test P-Value	FDR (binomial test)		Fisher's P	FDR		cis	trans	cis+trans	cisxtrans	compensatory	conserved	ambiguous
ENSMUSG00000000001	Gnai3	1491	1273	1.17125	0.228048	3.63498e-05	0.000122352		198	217	0.912442	-0.132195	0.376941	0.560277		0.020208	0.077095		0	0	0	0	0	0	1
ENSMUSG00000000049	Apoh	111.667	137.667	0.811138	-0.301981	0.113666	0.18352		31	205	0.15122	-2.72528	1.19779e-32	0		6.58575e-15	0		0	0	0	0	1	0	0
ENSMUSG00000000056	Narf	647	1341.33	0.482356	-1.05183	1.00799e-55	0		231	446	0.517937	-0.949151	1.08842e-16	0		0.449274	0.671816		1	0	0	0	0	0	0
ENSMUSG00000000058	Cav2	566.333	713.667	0.793554	-0.333599	4.43814e-05	0.000147395		331	452	0.732301	-0.449492	1.73551e-05	0.000103046		0.410135	0.634946		1	0	0	0	0	0	0
ENSMUSG00000000078	Klf6	571.333	592.333	0.964547	-0.0520766	0.557922	0.665304		83	14	5.92857	2.56768	4.22241e-13	0		8.22399e-13	0		0	0	0	0	1	0	0
ENSMUSG00000000093	Tbx2	536.667	501.667	1.06977	0.0972972	0.291511	0.400904		93	54	1.72222	0.784271	0.00163131	0.00656878		0.0102678	0.0448415		0	0	0	0	0	1	0
ENSMUSG00000000127	Fer	236.333	174.333	1.35564	0.438975	0.00261097	0.00651263		35	36	0.972222	-0.040642	1	1		0.198151	0.404663		0	0	0	0	0	1	0
ENSMUSG00000000131	Xpo6	606.333	829.667	0.730816	-0.452421	4.41819e-09	2.29345e-08		39	63	0.619048	-0.691878	0.0222977	0.0627351		0.468224	0.687089		0	0	0	0	0	0	1
ENSMUSG00000000149	Gna12	1142.67	998.667	1.14419	0.194329	0.00199618	0.00510828		130	150	0.866667	-0.206451	0.256139	0.424143		0.0305216	0.105462		0	0	0	0	0	1	0
ENSMUSG00000000154	Slc22a18	2953	1825.33	1.61779	0.694021	3.41786e-60	0		491	318	1.54403	0.626696	1.2813e-09	1.17537e-08		0.557692	0.752783		1	0	0	0	0	0	0
ENSMUSG00000000159	Igsf5	783	859.333	0.911171	-0.134206	0.0607636	0.10739		669	769	0.869961	-0.200977	0.00901265	0.029449		0.538576	0.741253		0	0	0	0	0	1	0
ENSMUSG00000000168	Dlat	1860.67	2082.33	0.893549	-0.162381	0.000431735	0.00123181		678	1072	0.632463	-0.660948	3.93769e-21	0		3.07964e-09	4.85835e-08		0	0	0	0	1	0	0
ENSMUSG00000000171	Sdhd	2907	3188.33	0.911762	-0.133271	0.000318701	0.000934249		1185	1295	0.915058	-0.128065	0.0285931	0.0769852		0.942991	0.992264		0	0	0	0	0	0	1
ENSMUSG00000000184	Ccnd2	337.667	325.333	1.03791	0.0536811	0.669497	0.762539		32	27	1.18519	0.245112	0.602923	0.765088		0.684459	0.838813		0	0	0	0	0	1	0
ENSMUSG00000000194	Gpr107	680.333	772.667	0.8805	-0.183604	0.0169805	0.0349557		215	263	0.81749	-0.290726	0.031469	0.0831573		0.492442	0.706715		0	0	0	0	0	1	0
ENSMUSG00000000216	Scnn1g	382.333	346.667	1.10288	0.141282	0.195145	0.288223		94	100	0.94	-0.0892673	0.719712	0.851038		0.333355	0.565512		0	0	0	0	0	1	0
ENSMUSG00000000248	Clec2g	2.66667	29	0.091954	-3.44294	2.55601e-06	9.90856e-06		176	159	1.10692	0.146549	0.382052	0.564496		1.19668e-06	1.41091e-05		0	1	0	0	0	0	0
ENSMUSG00000000253	Gmpr	714.667	770.333	0.927737	-0.108212	0.153623	0.236426		160	231	0.692641	-0.529821	0.00038691	0.00179896		0.0121308	0.051093		0	0	0	0	0	1	0
ENSMUSG00000000282	Mnt	209.333	185	1.13153	0.178277	0.227168	0.326923		41	39	1.05128	0.0721498	0.911072	0.974656		0.806573	0.920312		0	0	0	0	0	1	0
ENSMUSG00000000295	Hddc2	73.6667	126.333	0.583113	-0.778151	0.00022673	0.000678896		46	67	0.686567	-0.542527	0.0594307	0.140153		0.546224	0.746571		0	0	0	0	0	0	1
ENSMUSG00000000296	Tpd52l1	137.333	72	1.90741	0.931613	6.16368e-06	2.29239e-05		20	20	1	0	1	1		0.074155	0.205704		0	0	0	0	0	0	1
ENSMUSG00000000303	Cdh1	2148	2648.33	0.811076	-0.302091	4.99003e-13	0		713	951	0.749737	-0.415543	5.90092e-09	5.05011e-08		0.178289	0.376491		1	0	0	0	0	0	0
ENSMUSG00000000308	Ckmt1	374.333	269	1.39157	0.476717	3.379e-05	0.000114695		27	31	0.870968	-0.199309	0.694004	0.831185		0.0969281	0.248786		0	0	0	0	0	0	1
ENSMUSG00000000339	Rtca	272	405	0.671605	-0.574315	3.60268e-07	1.54358e-06		192	375	0.512	-0.965784	1.2551e-14	0		0.0252599	0.0917294		1	0	0	0	0	0	0
ENSMUSG00000000340	Dbt	1712	1892.33	0.904703	-0.144484	0.00271336	0.00674397		945	1122	0.842246	-0.247686	0.000107345	0.000553633		0.203474	0.412036		0	0	0	0	0	0	1
ENSMUSG00000000346	Dazap2	1349	1231.33	1.09556	0.131669	0.0223941	0.0447707		182	166	1.09639	0.132755	0.421388	0.60271		1	1		0	0	0	0	0	1	0
ENSMUSG00000000359	Rem1	93	107.333	0.86646	-0.206796	0.323412	0.434472		31	35	0.885714	-0.175087	0.712231	0.843951		1	1		0	0	0	0	0	1	0
ENSMUSG00000000374	Trappc10	1109.33	1061.33	1.04523	0.0638151	0.313223	0.423818		276	309	0.893204	-0.162939	0.185776	0.335024		0.0937034	0.242859		0	0	0	0	0	1	0
ENSMUSG00000000378	Ccm2	171.667	146.333	1.17312	0.230351	0.178941	0.268935		76	45	1.68889	0.756074	0.00615081	0.0212913		0.106942	0.26639		0	0	0	0	0	1	0
ENSMUSG00000000384	Tbrg4	364.333	400.667	0.909318	-0.137143	0.205985	0.301797		135	86	1.56977	0.650551	0.00119319	0.00497131		0.000434871	0.00306236		0	0	0	0	0	1	0
ENSMUSG00000000385	Tmprss2	1589.33	1534.33	1.03585	0.0508098	0.334054	0.446121		302	243	1.2428	0.313592	0.0129036	0.0398607		0.0512384	0.156647		0	0	0	0	0	1	0
ENSMUSG00000000416	Cttnbp2	193.667	191	1.01396	0.020003	0.91883	0.953784		10	9	1.11111	0.152003	1	1		1	1		0	0	0	0	0	1	0
ENSMUSG00000000420	Galnt1	2708	2196.67	1.23278	0.301912	3.13514e-13	0		485	693	0.699856	-0.514871	1.48137e-09	1.34776e-08		5.67044e-18	0		0	0	0	1	0	0	0
ENSMUSG00000000439	Mkrn2	109	137.667	0.791768	-0.336851	0.0746013	0.128684		253	293	0.863481	-0.211763	0.0950181	0.202818		0.59036	0.777348		0	0	0	0	0	1	0
ENSMUSG00000000489	Pdgfb	206	182.667	1.12774	0.173431	0.264635	0.371651		57	60	0.95	-0.0740006	0.853408	0.937604		0.460523	0.682142		0	0	0	0	0	1	0
ENSMUSG00000000530	Acvrl1	268	199.333	1.34448	0.42705	0.00192316	0.00493784		12	20	0.6	-0.736966	0.215327	0.373859		0.0413477	0.133649		0	0	0	0	0	1	0
ENSMUSG00000000538	Tom1l2	1264.33	1240	1.01962	0.0280368	0.631577	0.730385		422	433	0.974596	-0.037124	0.732379	0.860668		0.579363	0.769318		0	0	0	0	0	1	0
ENSMUSG00000000561	Wdr77	258	342	0.754386	-0.406625	0.000690237	0.00189692		87	130	0.669231	-0.579424	0.00424904	0.0153001		0.471414	0.690563		0	0	0	0	0	1	0
ENSMUSG00000000563	Atp5f1	1656.33	1618	1.02369	0.0337814	0.506687	0.617216		1256	1487	0.844654	-0.243568	1.11301e-05	6.82983e-05		0.000213174	0.0016371		0	0	0	0	0	0	1
ENSMUSG00000000594	Gm2a	3188	2849.33	1.11886	0.162027	1.43781e-05	5.1317e-05		561	467	1.20128	0.264578	0.00370388	0.0135527		0.310527	0.540856		0	0	0	0	0	0	1
ENSMUSG00000000600	Krit1	557	510.667	1.09073	0.125295	0.168489	0.255927		187	182	1.02747	0.0390998	0.835083	0.926285		0.62935	0.805404		0	0	0	0	0	1	0
ENSMUSG00000000605	Clcn4	1580.33	1078	1.46599	0.551872	1.6041e-22	0		263	187	1.40642	0.492025	0.000395393	0.00183395		0.716527	0.860421		0	0	0	0	0	0	1
ENSMUSG00000000631	Myo18a	2658	2051.33	1.29574	0.373779	1.07046e-18	0		744	703	1.05832	0.0817779	0.293008	0.466668		0.00079321	0.00517643		0	0	0	0	0	0	1
ENSMUSG00000000673	Haao	1792	1834	0.977099	-0.033423	0.495953	0.606928		1047	1284	0.815421	-0.294384	9.97534e-07	6.91531e-06		0.000735896	0.00486488		0	0	0	0	0	0	1
ENSMUSG00000000693	Loxl3	57	24.6667	2.31081	1.2084	0.000534721	0.00149843		30	29	1.03448	0.0489096	1	1		0.0347294	0.116904		0	0	0	0	0	1	0
ENSMUSG00000000708	Kat2b	803.667	596	1.34843	0.431285	2.98806e-08	1.429e-07		178	166	1.07229	0.100694	0.55319	0.722716		0.0601119	0.17655		0	0	0	0	0	0	1
ENSMUSG00000000711	Rab5b	1003	779.667	1.28645	0.363392	1.40909e-07	6.28946e-07		47	139	0.338129	-1.56435	9.40036e-12	1.07622e-10		3.85021e-16	0		0	0	0	1	0	0	0
ENSMUSG00000000738	Spg7	1122	745	1.50604	0.59076	2.51566e-18	0		140	144	0.972222	-0.040642	0.858749	0.941053		0.000748786	0.00492471		0	0	0	0	0	0	1
ENSMUSG00000000740	Rpl13	302	297.333	1.0157	0.0224673	0.902537	0.942569		262	336	0.779762	-0.358894	0.0028035	0.0106218		0.0239423	0.0878989		0	0	0	0	0	1	0
ENSMUSG00000000743	Chmp1a	708.333	516.667	1.37097	0.455195	4.61152e-08	2.15217e-07		628	606	1.0363	0.0514468	0.549985	0.720205		0.000669134	0.00446961		0	0	0	0	0	0	1
ENSMUSG00000000751	Rpa1	592.667	480	1.23472	0.304187	0.000621623	0.00171941		71	78	0.910256	-0.135655	0.623194	0.78065		0.0951824	0.24537		0	0	0	0	0	1	0
ENSMUSG00000000759	Tubgcp3	454.333	379	1.19877	0.261553	0.00936232	0.0205544		69	52	1.32692	0.408085	0.145487	0.279677		0.626067	0.803271		0	0	0	0	0	1	0
ENSMUSG00000000776	Polr3d	135.667	181.667	0.746789	-0.421227	0.0115026	0.0248013		65	55	1.18182	0.241008	0.411423	0.592938		0.0408775	0.132779		0	0	0	0	0	1	0
ENSMUSG00000000804	Usp32	1587	1317.33	1.20471	0.268682	6.49972e-07	2.70792e-06		221	222	0.995495	-0.00651331	1	1		0.0654096	0.18725		0	0	0	0	0	0	1
ENSMUSG00000000805	Car4	1476	599.667	2.46137	1.29946	9.4682e-85	0		270	196	1.37755	0.462106	0.000703974	0.00309371		5.56319e-08	7.72278e-07		0	1	0	0	0	0	0
ENSMUSG00000000811	Txnrd3	283.333	372.333	0.760967	-0.394094	0.000586169	0.00163013		88	112	0.785714	-0.347923	0.103639	0.216772		0.87065	0.956956		0	0	0	0	0	1	0
ENSMUSG00000000823	Zfp512b	567.333	488.333	1.16177	0.21633	0.0163929	0.0338821		90	105	0.857143	-0.222392	0.316073	0.495252		0.0608356	0.177861		0	0	0	0	0	1	0
ENSMUSG00000000826	Dnajc5	1316	1117.33	1.1778	0.2361	6.46645e-05	0.000210755		600	574	1.0453	0.0639118	0.465628	0.645581		0.0943398	0.244097		0	0	0	0	0	0	1
ENSMUSG00000000827	Tpd52l2	626	681.333	0.918787	-0.122198	0.12829	0.203881		254	209	1.21531	0.281326	0.0407537	0.102752		0.010997	0.0473275		0	0	0	0	0	1	0
ENSMUSG00000000876	Pxmp4	1269	981	1.29358	0.371367	1.37381e-09	7.35157e-09		205	194	1.0567	0.0795673	0.61669	0.776268		0.0633329	0.183006		0	0	0	0	0	0	1
ENSMUSG00000000902	Smarcb1	367	367.333	0.999093	-0.00130976	1	1		81	93	0.870968	-0.199309	0.404403	0.586705		0.448109	0.670719		0	0	0	0	0	1	0
ENSMUSG00000000915	Hip1r	626	629.333	0.994703	-0.0076617	0.932544	0.964636		376	344	1.09302	0.128324	0.247949	0.413898		0.326331	0.557531		0	0	0	0	0	1	0
ENSMUSG00000000916	Nsun5	80.3333	107.667	0.74613	-0.422501	0.0583073	0.103692		8	28	0.285714	-1.80735	0.00119324	0.00497131		0.0253017	0.0917946		0	0	0	0	0	1	0
ENSMUSG00000000934	Top1mt	278.667	267.667	1.0411	0.058103	0.669004	0.7621		97	101	0.960396	-0.0582986	0.831238	0.924411		0.678436	0.835024		0	0	0	0	0	1	0
ENSMUSG00000000938	Hoxa10	495.333	464.333	1.06676	0.0932389	0.333176	0.445102		89	100	0.89	-0.168123	0.467079	0.647366		0.265833	0.491373		0	0	0	0	0	1	0
ENSMUSG00000000958	Slc7a7	1088	1365	0.79707	-0.327222	2.42815e-08	1.17211e-07		572	886	0.645598	-0.631292	1.89191e-16	0		0.00185946	0.0107513		1	0	0	0	0	0	0
ENSMUSG00000000959	Oxa1l	451	399	1.13033	0.176739	0.0801806	0.13679		158	189	0.835979	-0.258462	0.107158	0.222378		0.0185326	0.0719652		0	0	0	0	0	1	0
ENSMUSG00000001016	Ilf2	334.333	390	0.857265	-0.222187	0.0448341	0.0823779		99	175	0.565714	-0.821854	5.14995e-06	3.29691e-05		0.00520686	0.0257003		0	0	0	0	0	0	1
ENSMUSG00000001017	Chtop	650.667	639	1.01826	0.0261027	0.759416	0.83589		87	85	1.02353	0.0335526	0.93925	0.99252		1	1		0	0	0	0	0	1	0
ENSMUSG00000001018	Snapin	260.333	422.333	0.616417	-0.698022	6.24062e-10	3.40292e-09		194	263	0.737643	-0.439006	0.00144137	0.0058629		0.155665	0.34246		0	0	0	0	0	0	1
ENSMUSG00000001029	Icam2	86.6667	57	1.52047	0.604515	0.0153705	0.0320618		17	21	0.809524	-0.304855	0.627103	0.782988		0.0981853	0.250703		0	0	0	0	0	1	0
ENSMUSG00000001036	Epn2	469.667	524.333	0.895741	-0.158847	0.0868613	0.146226		53	52	1.01923	0.0274807	1	1		0.539528	0.7418		0	0	0	0	0	1	0
ENSMUSG00000001039	B9d1	98	165.667	0.591549	-0.75743	3.39967e-05	0.000115143		27	53	0.509434	-0.973033	0.00486815	0.0172451		0.598944	0.783423		0	0	0	0	0	0	1
ENSMUSG00000001052	Sec24b	436.333	506.333	0.861751	-0.214657	0.0246681	0.0486844		99	136	0.727941	-0.458106	0.0186642	0.0539727		0.272249	0.498432		0	0	0	0	0	1	0
ENSMUSG00000001054	Rmnd5b	353	222.667	1.58533	0.664783	6.77297e-08	3.11526e-07		51	33	1.54545	0.628031	0.0629723	0.146706		0.905338	0.973016		0	0	0	0	0	0	1
ENSMUSG00000001056	Nhp2	314	283.333	1.10824	0.148264	0.235636	0.337092		80	70	1.14286	0.192645	0.46255	0.642329		0.927166	0.983578		0	0	0	0	0	1	0
ENSMUSG00000001062	Vps9d1	289	255.333	1.13185	0.178688	0.170402	0.25815		97	95	1.02105	0.0300572	0.942493	0.994776		0.556869	0.752556		0	0	0	0	0	1	0
ENSMUSG00000001065	Zfp276	233.667	191.333	1.22125	0.288364	0.0468555	0.0857586		121	96	1.26042	0.333901	0.103046	0.215883		0.933144	0.987328		0	0	0	0	0	1	0
ENSMUSG00000001082	Mfsd10	88.3333	92.3333	0.956679	-0.0638936	0.824098	0.884563		8	15	0.533333	-0.906891	0.21004	0.367832		0.268142	0.494453		0	0	0	0	0	1	0
ENSMUSG00000001089	Luzp1	1023	1012.67	1.0102	0.0146468	0.84191	0.898045		324	308	1.05195	0.0730635	0.550763	0.720646		0.681956	0.837346		0	0	0	0	0	1	0
ENSMUSG00000001095	Slc13a2	351.333	405	0.86749	-0.205081	0.0586901	0.1043		404	335	1.20597	0.270194	0.0123178	0.0383435		0.00159672	0.00946591		0	0	0	0	0	1	0
ENSMUSG00000001098	Kctd10	181	174.333	1.03824	0.0541413	0.791054	0.860255		155	142	1.09155	0.126377	0.486298	0.662547		0.813444	0.924723		0	0	0	0	0	1	0
ENSMUSG00000001100	Poldip2	1269.67	1221	1.03986	0.0563866	0.336185	0.448033		471	443	1.06321	0.0884204	0.371823	0.554492		0.786646	0.907989		0	0	0	0	0	1	0
ENSMUSG00000001120	Pcbp3	220.667	225.667	0.977843	-0.0323246	0.849968	0.903759		32	30	1.06667	0.0931094	0.899076	0.965986		0.787313	0.908438		0	0	0	0	0	1	0
ENSMUSG00000001138	Cnnm3	276.667	255.667	1.08214	0.113885	0.386346	0.499567		61	78	0.782051	-0.354665	0.174532	0.321529		0.105259	0.263063		0	0	0	0	0	1	0
ENSMUSG00000001143	Lman2l	345.333	200.667	1.72093	0.783189	5.92124e-10	3.24753e-09		36	17	2.11765	1.08246	0.0126603	0.0392669		0.551716	0.74925		0	0	0	0	0	0	1
ENSMUSG00000001150	Mcm3ap	549	498.333	1.10167	0.139695	0.130084	0.205924		115	116	0.991379	-0.0124909	1	1		0.46803	0.687089		0	0	0	0	0	1	0
ENSMUSG00000001151	Pcnt	827.333	634.333	1.30426	0.383228	4.99051e-07	2.09961e-06		111	83	1.33735	0.419376	0.0522831	0.125685		0.93856	0.989616		0	0	0	0	0	0	1
ENSMUSG00000001155	Ftcd	246.333	331	0.744209	-0.426219	0.000544565	0.00152435		87	460	0.18913	-2.40255	2.9428e-62	0		3.07503e-23	0		0	0	0	0	1	0	0
ENSMUSG00000001156	Mxd1	187.667	126.333	1.48549	0.570937	0.000698755	0.00191964		20	23	0.869565	-0.201634	0.760792	0.880212		0.101832	0.256411		0	0	0	0	0	1	0
ENSMUSG00000001157	Gmcl1	302.667	270	1.12099	0.16477	0.181232	0.271742		52	33	1.57576	0.656046	0.0502509	0.121521		0.163015	0.35455		0	0	0	0	0	1	0
ENSMUSG00000001175	Calm1	3040.33	2953	1.02957	0.0420481	0.261127	0.367344		944	893	1.05711	0.0801267	0.243371	0.408094		0.631172	0.806654		0	0	0	0	0	1	0
ENSMUSG00000001211	Agpat3	3882.33	3913.67	0.991994	-0.0115969	0.734048	0.817557		974	1125	0.865778	-0.207931	0.00105545	0.00445267		0.0058779	0.0283044		0	0	0	0	0	1	0
ENSMUSG00000001229	Dpp9	341.333	344.667	0.990329	-0.0140205	0.939184	0.969098		92	99	0.929293	-0.105795	0.664296	0.810145		0.743653	0.878611		0	0	0	0	0	1	0
ENSMUSG00000001240	Ramp2	97.6667	133.667	0.730673	-0.452702	0.0213678	0.0429197		17	15	1.13333	0.180572	0.86005	0.942008		0.259351	0.484278		0	0	0	0	0	1	0
ENSMUSG00000001247	Lsr	432	413.333	1.04516	0.0637256	0.558928	0.665679		70	55	1.27273	0.347923	0.210327	0.367962		0.337989	0.569732		0	0	0	0	0	1	0
ENSMUSG00000001248	Gramd1a	211	252.667	0.835092	-0.259992	0.0568743	0.101542		63	87	0.724138	-0.465664	0.0600272	0.141041		0.50855	0.720813		0	0	0	0	0	1	0
ENSMUSG00000001249	Hpn	2991	3051.67	0.98012	-0.0289695	0.440214	0.553544		1178	1367	0.861741	-0.214674	0.000192863	0.000948902		0.00703192	0.0330144		0	0	0	0	0	0	1
ENSMUSG00000001270	Ckb	395.667	357.667	1.10624	0.14567	0.177793	0.267367		91	93	0.978495	-0.0313642	0.941259	0.994097		0.460293	0.682142		0	0	0	0	0	1	0
ENSMUSG00000001280	Sp1	1462.33	1330	1.0995	0.136846	0.0124868	0.0266979		257	277	0.927798	-0.108118	0.410981	0.592783		0.0802978	0.217244		0	0	0	0	0	1	0
ENSMUSG00000001288	Rarg	183	177.667	1.03002	0.0426706	0.833293	0.891945		18	16	1.125	0.169925	0.864166	0.943489		0.858745	0.952341		0	0	0	0	0	1	0
ENSMUSG00000001300	Efnb2	227.333	218.333	1.04122	0.0582768	0.705188	0.793453		22	19	1.15789	0.211504	0.755229	0.876544		0.870537	0.956956		0	0	0	0	0	1	0
ENSMUSG00000001305	Rrp15	90.6667	116.333	0.77937	-0.35962	0.0827702	0.140413		57	87	0.655172	-0.610053	0.0153705	0.0461115		0.442836	0.666723		0	0	0	0	0	1	0
ENSMUSG00000001323	Srr	772.333	612.667	1.26061	0.334121	1.90872e-05	6.70053e-05		204	165	1.23636	0.306103	0.047759	0.116336		0.906156	0.973593		0	0	0	0	0	0	1
ENSMUSG00000001348	Acp5	479.667	88.6667	5.40977	2.43557	8.58289e-66	0		140	74	1.89189	0.91983	7.57442e-06	4.77747e-05		2.12061e-08	3.10141e-07		0	0	1	0	0	0	0
ENSMUSG00000001366	Fbxo9	682.333	507.333	1.34494	0.427543	4.40489e-07	1.86548e-06		181	123	1.47154	0.557331	0.00104558	0.00441587		0.515545	0.72688		0	0	0	0	0	0	1
ENSMUSG00000001376	Vps50	705.333	647	1.09016	0.12454	0.114806	0.185129		100	127	0.787402	-0.344828	0.084179	0.184284		0.0261058	0.094003		0	0	0	0	0	1	0
ENSMUSG00000001380	Hars	465	422.333	1.10103	0.138849	0.168826	0.25619		47	57	0.824561	-0.278301	0.377584	0.560584		0.178026	0.376274		0	0	0	0	0	1	0
ENSMUSG00000001415	Smg5	780.333	711	1.09752	0.134241	0.0740085	0.127862		268	213	1.25822	0.33138	0.0137259	0.0419631		0.207325	0.416871		0	0	0	0	0	1	0
ENSMUSG00000001418	Glmp	649	468.333	1.38577	0.470683	8.11421e-08	3.70767e-07		104	98	1.06122	0.0857299	0.725085	0.855073		0.0892064	0.234521		0	0	0	0	0	0	1
ENSMUSG00000001419	Mef2d	441	452.333	0.974945	-0.0366077	0.712974	0.800574		14	16	0.875	-0.192645	0.855536	0.938869		0.85358	0.949176		0	0	0	0	0	1	0
ENSMUSG00000001424	Snd1	1065.33	759	1.4036	0.489133	6.99456e-13	0		348	406	0.857143	-0.222392	0.0378405	0.0969317		1.5011e-08	2.22399e-07		0	1	0	0	0	0	0
ENSMUSG00000001435	Col18a1	1810.33	1536.33	1.17835	0.236764	2.35112e-06	9.16508e-06		460	456	1.00877	0.0126	0.921048	0.979675		0.0398186	0.130226		0	0	0	0	0	0	1
ENSMUSG00000001436	Slc19a1	719	950.333	0.756577	-0.402442	1.50088e-08	7.38976e-08		199	194	1.02577	0.0367118	0.840126	0.929782		0.00796579	0.0365515		0	0	0	0	0	0	1
ENSMUSG00000001440	Kpnb1	1728.33	1568	1.10225	0.140456	0.00532007	0.0123942		394	230	1.71304	0.776562	5.29561e-11	5.14372e-10		8.77592e-07	1.06349e-05		0	0	0	0	1	0	0
ENSMUSG00000001441	Npepps	823.333	749.333	1.09875	0.135869	0.0657324	0.114983		93	43	2.16279	1.11289	2.16897e-05	0.000127504		0.000316963	0.00231187		0	0	0	0	0	0	1
ENSMUSG00000001445	Mrpl10	387	466	0.830472	-0.267996	0.00753391	0.0168724		333	400	0.8325	-0.264478	0.0147223	0.0445295		1	1		0	0	0	0	0	1	0
ENSMUSG00000001467	Cyp51	3178.67	216.667	14.6708	3.87487	0	0		2344	158	14.8354	3.89098	0	0		0.914148	0.977013		1	0	0	0	0	0	0
ENSMUSG00000001472	Tcf25	2075.67	1974.33	1.05133	0.0722092	0.116136	0.187018		1232	1120	1.1	0.137504	0.0220721	0.0621498		0.392068	0.620549		0	0	0	0	0	1	0
ENSMUSG00000001473	Tubb6	114.333	105.333	1.08544	0.118284	0.590582	0.693081		7	15	0.466667	-1.09954	0.133801	0.262652		0.0776485	0.212787		0	0	0	0	0	1	0
ENSMUSG00000001482	Def8	1746	1560.33	1.11899	0.162199	0.00137245	0.00360937		868	1004	0.864542	-0.209992	0.00179991	0.00716889		8.39504e-06	8.56758e-05		0	0	0	0	0	0	1
ENSMUSG00000001504	Irx2	197	203	0.970443	-0.0432841	0.802625	0.868616		76	88	0.863636	-0.211504	0.39043	0.57357		0.577958	0.768448		0	0	0	0	0	1	0
ENSMUSG00000001507	Itga3	534.333	547.667	0.975654	-0.0355581	0.715397	0.802088		292	428	0.682243	-0.551642	4.52352e-07	3.25921e-06		0.000245224	0.00185545		0	0	0	0	0	0	1
ENSMUSG00000001518	Itfg2	148	124.333	1.19035	0.251384	0.182921	0.273902		45	29	1.55172	0.633872	0.0805069	0.177915		0.357066	0.586849		0	0	0	0	0	1	0
ENSMUSG00000001521	Tulp3	524.667	290.333	1.80712	0.853691	2.15927e-16	0		331	283	1.16961	0.226029	0.0577705	0.136867		6.81893e-05	0.000584317		0	1	0	0	0	0	0
ENSMUSG00000001542	Ell2	693.667	672.667	1.03122	0.0443508	0.588568	0.691772		72	96	0.75	-0.415037	0.0756691	0.169815		0.0598932	0.176244		0	0	0	0	0	1	0
ENSMUSG00000001552	Jup	1463	1333.33	1.09725	0.133892	0.0154941	0.032291		495	513	0.964912	-0.0515303	0.592361	0.756194		0.0840782	0.224803		0	0	0	0	0	1	0
ENSMUSG00000001569	Nom1	355.333	322.667	1.10124	0.139128	0.219401	0.318545		53	82	0.646341	-0.629632	0.0156442	0.0467746		0.0061856	0.0296562		0	0	0	0	0	1	0
ENSMUSG00000001576	Ergic1	1025	824.333	1.24343	0.314324	3.64033e-06	1.38469e-05		360	342	1.05263	0.0740006	0.521147	0.694411		0.0617417	0.179691		0	0	0	0	0	0	1
ENSMUSG00000001604	Tcea3	699	461.667	1.51408	0.598441	3.6549e-12	0		653	484	1.34917	0.432076	6.00491e-07	4.28246e-06		0.188807	0.392553		1	0	0	0	0	0	0
ENSMUSG00000001627	Ifrd1	311	241	1.29046	0.367881	0.00327964	0.00800162		19	12	1.58333	0.662965	0.281042	0.452714		0.710352	0.855692		0	0	0	0	0	1	0
ENSMUSG00000001642	Akr1b3	173.667	147.333	1.17873	0.237237	0.163458	0.249318		486	1005	0.483582	-1.04817	7.36156e-42	0		7.94821e-13	0		0	0	0	0	1	0	0
ENSMUSG00000001661	Hoxc6	131.667	121.333	1.08516	0.117914	0.572357	0.677479		49	40	1.225	0.292782	0.39657	0.579382		0.711358	0.856506		0	0	0	0	0	1	0
ENSMUSG00000001663	Gstt1	858.667	346	2.4817	1.31133	9.04313e-51	0		171	108	1.58333	0.662965	0.000194336	0.000954318		0.00147703	0.0088795		1	0	0	0	0	0	0
ENSMUSG00000001666	Ddt	326	459	0.71024	-0.493622	2.33545e-06	9.10943e-06		457	919	0.49728	-1.00787	4.06835e-36	0		0.000134288	0.00107865		1	0	0	0	0	0	0
ENSMUSG00000001672	Marveld3	140.667	165	0.852525	-0.230186	0.188482	0.280157		33	57	0.578947	-0.788496	0.0148668	0.0448978		0.118259	0.284554		0	0	0	0	0	1	0
ENSMUSG00000001674	Ddx18	57.6667	62	0.930108	-0.104531	0.784328	0.855116		45	43	1.04651	0.0655883	0.915187	0.976948		0.779077	0.902601		0	0	0	0	0	1	0
ENSMUSG00000001687	Ubl3	1517.33	1733.33	0.875385	-0.192011	0.00016229	0.00049734		425	379	1.12137	0.165265	0.11245	0.23044		0.00183315	0.0106301		0	0	0	0	0	0	1
ENSMUSG00000001700	Gramd3	383.333	314	1.22081	0.287835	0.00896176	0.0197547		57	69	0.826087	-0.275634	0.327123	0.507977		0.0520621	0.158472		0	0	0	0	0	1	0
ENSMUSG00000001707	Eef1e1	175.333	187.333	0.935943	-0.0955073	0.564299	0.670519		47	27	1.74074	0.799701	0.0265168	0.0722772		0.021319	0.0803376		0	0	0	0	0	1	0
ENSMUSG00000001729	Akt1	819.667	880	0.931439	-0.102466	0.152421	0.234951		270	262	1.03053	0.0433926	0.761551	0.880958		0.320517	0.551515		0	0	0	0	0	1	0
ENSMUSG00000001739	Cldn15	177.667	203.667	0.87234	-0.197037	0.200796	0.295096		45	83	0.542169	-0.883186	0.000995997	0.00422503		0.0303913	0.105059		0	0	0	0	0	1	0
ENSMUSG00000001751	Naglu	398.333	269.667	1.47713	0.562799	6.9255e-07	2.87908e-06		136	102	1.33333	0.415037	0.0322123	0.0846852		0.539552	0.7418		0	0	0	0	0	0	1
ENSMUSG00000001755	Ppat	2081	1550.33	1.34229	0.424699	1.45392e-18	0		225	254	0.885827	-0.174903	0.200723	0.355236		1.98538e-05	0.000190969		0	1	0	0	0	0	0
ENSMUSG00000001755	Coasy	2081	1550.33	1.34229	0.424699	1.45392e-18	0		589	603	0.976783	-0.0338904	0.706536	0.840438		2.16391e-06	2.4632e-05		0	1	0	0	0	0	0
ENSMUSG00000001761	Smo	817.667	742.333	1.10148	0.139446	0.0610382	0.107841		103	130	0.792308	-0.335867	0.088292	0.191923		0.0203973	0.0775957		0	0	0	0	0	1	0
ENSMUSG00000001763	Tspan33	420.333	402.333	1.04474	0.0631426	0.553727	0.661738		167	109	1.53211	0.61552	0.000576726	0.00258921		0.0079832	0.0366095		0	0	0	0	0	1	0
ENSMUSG00000001767	Crnkl1	262.333	242	1.08402	0.116394	0.373489	0.486929		49	52	0.942308	-0.0857299	0.842382	0.931207		0.585743	0.773518		0	0	0	0	0	1	0
ENSMUSG00000001768	Rin2	783.667	1079.33	0.726065	-0.461828	7.5473e-12	6.17081e-11		287	301	0.953488	-0.0687128	0.591919	0.755987		0.00424193	0.0217176		0	0	0	0	0	0	1
ENSMUSG00000001773	Folh1	1416.33	1185.33	1.19488	0.256868	6.4563e-06	2.39774e-05		1535	594	2.58418	1.3697	1.93003e-95	0		4.85673e-36	0		0	0	1	0	0	0	0
ENSMUSG00000001774	Chordc1	667	637.667	1.046	0.0648843	0.438298	0.551726		66	82	0.804878	-0.313158	0.217446	0.377026		0.140798	0.321114		0	0	0	0	0	1	0
ENSMUSG00000001785	Pwp1	218.333	167	1.30739	0.386684	0.00934775	0.0205282		39	40	0.975	-0.0365259	1	1		0.264143	0.489307		0	0	0	0	0	1	0
ENSMUSG00000001786	Fbxo7	1066.33	731	1.45873	0.544715	2.31492e-15	0		341	306	1.11438	0.15624	0.181284	0.329938		0.00401128	0.0207299		0	0	0	0	0	0	1
ENSMUSG00000001794	Capns1	1194.67	566.333	2.10948	1.07688	1.5808e-51	0		792	470	1.68511	0.75284	1.0345e-19	0		0.00402612	0.0207787		1	0	0	0	0	0	0
ENSMUSG00000001802	Lrp3	185.333	217	0.854071	-0.227573	0.13497	0.212435		25	39	0.641026	-0.641546	0.103422	0.216435		0.344431	0.574675		0	0	0	0	0	1	0
ENSMUSG00000001827	Folr1	3722.33	2648	1.40572	0.491304	1.85185e-41	0		2356	1858	1.26803	0.342589	1.78979e-14	0		0.0107655	0.0465459		1	0	0	0	0	0	0
ENSMUSG00000001829	Clpb	429.333	360.333	1.19149	0.252766	0.0155616	0.0324164		123	150	0.82	-0.286304	0.115418	0.235331		0.00925785	0.0411074		0	0	0	0	0	1	0
ENSMUSG00000001833	Sept7	947.667	866.667	1.09346	0.128902	0.0603773	0.106928		55	65	0.846154	-0.241008	0.411423	0.592938		0.187142	0.389942		0	0	0	0	0	1	0
ENSMUSG00000001844	Zdhhc4	237.667	311.333	0.763383	-0.38952	0.00182792	0.00470744		77	133	0.578947	-0.788496	0.000135596	0.000686004		0.100037	0.25397		0	0	0	0	0	0	1
ENSMUSG00000001847	Rac1	1535	1486.67	1.03251	0.0461574	0.392572	0.506003		446	499	0.893788	-0.161996	0.0906769	0.195451		0.057299	0.170172		0	0	0	0	0	1	0
ENSMUSG00000001870	Ltbp1	430.667	350.667	1.22814	0.296471	0.00469653	0.0110587		37	38	0.973684	-0.0384741	1	1		0.395566	0.622724		0	0	0	0	0	1	0
ENSMUSG00000001891	Ugp2	2156	3362.33	0.641221	-0.641106	1.00047e-59	0		769	1200	0.640833	-0.641979	2.26233e-22	0		1	1		1	0	0	0	0	0	0
ENSMUSG00000001909	Trmt1	385.667	370.667	1.04047	0.0572321	0.610894	0.711816		66	62	1.06452	0.0901978	0.791007	0.900601		0.924083	0.982292		0	0	0	0	0	1	0
ENSMUSG00000001910	Nacc1	686	616.667	1.11243	0.153718	0.0595493	0.105656		153	180	0.85	-0.234465	0.154112	0.292651		0.031535	0.10809		0	0	0	0	0	1	0
ENSMUSG00000001918	Slc1a5	455.333	298.333	1.52626	0.609998	1.21718e-08	6.03403e-08		244	143	1.70629	0.770866	3.20197e-07	2.35558e-06		0.404266	0.63037		1	0	0	0	0	0	0
ENSMUSG00000001942	Siae	440	199.333	2.20736	1.14232	1.15798e-21	0		108	54	2	1	2.66322e-05	0.000153971		0.636242	0.809958		1	0	0	0	0	0	0
ENSMUSG00000001946	Esam	303.333	203.333	1.4918	0.577057	1.05404e-05	3.83672e-05		59	34	1.73529	0.79518	0.0124006	0.0385858		0.564949	0.758556		0	0	0	0	0	0	1
ENSMUSG00000001983	Taco1	205.667	213.667	0.962559	-0.0550539	0.732723	0.8162		65	104	0.625	-0.678072	0.00334463	0.0124033		0.0222988	0.0829336		0	0	0	0	0	1	0
ENSMUSG00000001998	Ap4e1	275	271	1.01476	0.0211388	0.897857	0.939072		39	27	1.44444	0.530515	0.175286	0.321992		0.194092	0.399769		0	0	0	0	0	1	0
ENSMUSG00000001999	Blvra	616	723.667	0.851221	-0.232395	0.0034513	0.00838049		320	309	1.0356	0.0504651	0.690128	0.828864		0.047204	0.147897		0	0	0	0	0	1	0
ENSMUSG00000002028	Kmt2a	1155	1475	0.783051	-0.352822	4.73061e-10	2.62838e-09		210	263	0.798479	-0.324673	0.0167132	0.0493696		0.880049	0.961579		0	0	0	0	0	0	1
ENSMUSG00000002031	Ift46	311.667	216	1.4429	0.528973	3.39858e-05	0.000115143		94	70	1.34286	0.425306	0.072171	0.163629		0.716864	0.860572		0	0	0	0	0	0	1
ENSMUSG00000002032	Tmem25	557.667	580.667	0.96039	-0.0583072	0.514503	0.624661		264	337	0.783383	-0.352211	0.00328146	0.0121985		0.0488857	0.151273		0	0	0	0	0	1	0
ENSMUSG00000002043	Trappc6a	154.667	207.667	0.744783	-0.425107	0.00626914	0.0143276		80	92	0.869565	-0.201634	0.401684	0.584633		0.455685	0.677192		0	0	0	0	0	1	0
ENSMUSG00000002052	Supt6	1247.67	1109.33	1.1247	0.16954	0.00477265	0.0112276		119	122	0.97541	-0.0359196	0.897526	0.964724		0.309849	0.540165		0	0	0	0	0	1	0
ENSMUSG00000002064	Sdf2	372	377.333	0.985866	-0.0205369	0.855148	0.908137		227	240	0.945833	-0.0803421	0.578741	0.746215		0.72389	0.866113		0	0	0	0	0	1	0
ENSMUSG00000002076	Hsf2bp	120.333	129.667	0.928021	-0.107771	0.613678	0.714411		84	33	2.54545	1.34792	2.67329e-06	1.76727e-05		1.76828e-05	0.000172239		0	0	0	0	1	0	0
ENSMUSG00000002102	Psmc3	1453	1047	1.38777	0.472773	4.75447e-16	0		254	218	1.16514	0.2205	0.10708	0.222276		0.0846094	0.225831		0	0	0	0	0	0	1
ENSMUSG00000002103	Acp2	441.333	401.667	1.09876	0.13587	0.17942	0.269498		96	93	1.03226	0.0458037	0.884383	0.956745		0.747436	0.881054		0	0	0	0	0	1	0
ENSMUSG00000002105	Slc39a13	261.333	291.667	0.896	-0.158429	0.217879	0.316814		95	63	1.50794	0.592576	0.0134012	0.0411126		0.00507578	0.0252314		0	0	0	0	0	1	0
ENSMUSG00000002108	Nr1h3	524	598	0.876254	-0.190579	0.0292608	0.056616		133	148	0.898649	-0.154171	0.403665	0.585855		0.893676	0.967246		0	0	0	0	0	1	0
ENSMUSG00000002129	Sf3a1	428	448.667	0.953938	-0.0680332	0.499474	0.610363		39	54	0.722222	-0.469485	0.146177	0.280437		0.230431	0.44743		0	0	0	0	0	1	0
ENSMUSG00000002147	Stat6	1007.67	889.333	1.13306	0.180222	0.00722457	0.01626		301	354	0.850282	-0.233986	0.0420911	0.105262		0.0017475	0.0102103		0	0	0	0	0	1	0
ENSMUSG00000002204	Napsa	11088.7	6169	1.79748	0.845977	0	0		7549	6229	1.21191	0.277285	2.43501e-29	0		4.31065e-64	0		0	0	1	0	0	0	0
ENSMUSG00000002205	Vrk3	331.333	321.667	1.03005	0.0427169	0.724922	0.810465		158	170	0.929412	-0.10561	0.543668	0.714156		0.49858	0.712588		0	0	0	0	0	1	0
ENSMUSG00000002210	Smg9	146.667	98	1.4966	0.581687	0.00210153	0.00534907		31	11	2.81818	1.49476	0.00288725	0.010923		0.120669	0.288101		0	0	0	0	0	1	0
ENSMUSG00000002221	Paxip1	293	257	1.14008	0.189132	0.13552	0.213257		54	31	1.74194	0.800691	0.0165088	0.0488598		0.0803102	0.217244		0	0	0	0	0	1	0
ENSMUSG00000002222	Rmnd5a	2192.33	3011.33	0.728027	-0.457935	6.49948e-30	0		298	375	0.794667	-0.331578	0.0033641	0.0124515		0.300126	0.530425		0	0	0	0	0	0	1
ENSMUSG00000002227	Mov10	179	192.667	0.929066	-0.106147	0.500352	0.611083		29	12	2.41667	1.27302	0.0115078	0.0361144		0.0078847	0.0362225		0	0	0	0	0	1	0
ENSMUSG00000002233	Rhoc	566.667	370.333	1.53015	0.613676	1.66215e-10	9.81358e-10		48	52	0.923077	-0.115477	0.764353	0.883138		0.0182827	0.0713414		0	0	0	0	0	0	1
ENSMUSG00000002265	Peg3	760.667	937.333	0.811522	-0.301298	1.92423e-05	6.75192e-05		2	343	0.0058309	-7.42206	1.66554e-99	0		7.54192e-75	0		0	0	1	0	0	0	0
ENSMUSG00000002280	Narfl	406.667	500	0.813333	-0.298081	0.00223447	0.00564116		34	33	1.0303	0.0430687	1	1		0.374899	0.603593		0	0	0	0	0	1	0
ENSMUSG00000002319	Ipo4	464.667	422.667	1.09937	0.136676	0.168826	0.25619		61	57	1.07018	0.0978473	0.782556	0.895696		0.922028	0.981193		0	0	0	0	0	1	0
ENSMUSG00000002320	Tm9sf1	704	590	1.19322	0.25486	0.00167162	0.00433246		159	175	0.908571	-0.138328	0.41182	0.593279		0.0270101	0.0964467		0	0	0	0	0	1	0
ENSMUSG00000002325	Irf9	198.333	133.333	1.4875	0.57289	0.000436075	0.00124327		24	14	1.71429	0.777608	0.143307	0.27629		0.729857	0.869927		0	0	0	0	0	1	0
ENSMUSG00000002326	Gmpr2	190.667	193	0.98791	-0.0175482	0.95931	0.983989		38	44	0.863636	-0.211504	0.581114	0.747772		0.627117	0.803742		0	0	0	0	0	1	0
ENSMUSG00000002329	Mdp1	384.667	396.333	0.970563	-0.0431055	0.69408	0.78405		149	183	0.814208	-0.296531	0.0699632	0.159469		0.189853	0.393779		0	0	0	0	0	1	0
ENSMUSG00000002342	Tmem161a	290.667	389	0.747215	-0.420405	0.000194793	0.000591235		162	175	0.925714	-0.111361	0.513377	0.68763		0.123185	0.292564		0	0	0	0	0	0	1
ENSMUSG00000002346	Slc25a42	902	1016.67	0.887213	-0.172647	0.00924084	0.0203283		56	80	0.7	-0.514573	0.0481827	0.11722		0.213031	0.424353		0	0	0	0	0	1	0
ENSMUSG00000002365	Snx9	1119.33	1290	0.8677	-0.204731	0.000573541	0.0015979		677	868	0.779954	-0.358539	1.30054e-06	8.87991e-06		0.108775	0.268879		0	0	0	0	0	0	1
ENSMUSG00000002372	Ranbp3	345.333	321.667	1.07358	0.102423	0.373534	0.486929		18	33	0.545455	-0.874469	0.0488739	0.118751		0.0287663	0.100525		0	0	0	0	0	1	0
ENSMUSG00000002393	Nr2f6	374	538	0.695167	-0.524568	6.24966e-08	2.88332e-07		118	150	0.786667	-0.346176	0.058072	0.137412		0.398033	0.625023		0	0	0	0	0	0	1
ENSMUSG00000002395	Use1	467	622	0.750804	-0.413492	2.95187e-06	1.1346e-05		134	144	0.930556	-0.103836	0.589426	0.754856		0.119542	0.286475		0	0	0	0	0	0	1
ENSMUSG00000002396	Ocel1	268.333	406.333	0.660377	-0.598637	1.24421e-07	5.59236e-07		53	89	0.595506	-0.747813	0.00317187	0.0118541		0.636879	0.809958		0	0	0	0	0	0	1
ENSMUSG00000002413	Braf	1392.33	937	1.48595	0.571384	3.19454e-21	0		703	498	1.41165	0.497379	3.62598e-09	3.19964e-08		0.492081	0.706715		1	0	0	0	0	0	0
ENSMUSG00000002416	Ndufb2	192.667	204	0.944444	-0.0824622	0.615804	0.716451		867	1583	0.547694	-0.868557	5.79979e-48	0		5.93367e-07	7.28264e-06		0	0	0	0	1	0	0
ENSMUSG00000002428	Hltf	592.667	490.667	1.20788	0.272478	0.00214313	0.00544449		220	269	0.817844	-0.290103	0.0298547	0.0796299		0.000392861	0.00281216		0	0	0	0	0	1	0
ENSMUSG00000002475	Abhd3	1277	829.333	1.53979	0.622735	1.79406e-22	0		48	163	0.294479	-1.76377	7.67608e-16	0		1.88941e-26	0		0	0	0	1	0	0	0
ENSMUSG00000002496	Tsc2	1034	718.667	1.43878	0.524842	5.49706e-14	0		216	157	1.3758	0.460267	0.00262495	0.0100193		0.728246	0.868545		0	0	0	0	0	0	1
ENSMUSG00000002504	Slc9a3r2	518.667	455.333	1.13909	0.187885	0.0470234	0.085949		122	110	1.10909	0.149378	0.470258	0.649918		0.883668	0.963433		0	0	0	0	0	1	0
ENSMUSG00000002524	Puf60	758.667	667	1.13743	0.185779	0.0159315	0.0330779		66	57	1.15789	0.211504	0.470851	0.649918		1	1		0	0	0	0	0	1	0
ENSMUSG00000002550	Uck1	493.333	494	0.99865	-0.00194827	1	1		106	83	1.27711	0.352881	0.109296	0.225811		0.131539	0.305825		0	0	0	0	0	1	0
ENSMUSG00000002565	Scin	643.667	603	1.06744	0.0941558	0.257318	0.362649		361	292	1.2363	0.30603	0.00774201	0.0258796		0.133894	0.309072		0	0	0	0	0	1	0
ENSMUSG00000002602	Axl	644	431.667	1.49189	0.577143	1.09768e-10	6.44669e-10		232	179	1.29609	0.374165	0.010232	0.0327518		0.238945	0.458945		0	0	0	0	0	0	1
ENSMUSG00000002608	Ccdc97	170.333	223	0.763827	-0.388683	0.0100995	0.021997		69	46	1.5	0.584963	0.0397505	0.100775		0.00199804	0.0114653		0	0	0	0	0	1	0
ENSMUSG00000002635	Pdcd2l	143.333	163	0.879346	-0.185498	0.304266	0.414321		25	39	0.641026	-0.641546	0.103422	0.216435		0.273199	0.49947		0	0	0	0	0	1	0
ENSMUSG00000002658	Gtf2f1	293.333	216.667	1.35385	0.437064	0.00075788	0.00206951		60	54	1.11111	0.152003	0.639769	0.792025		0.349375	0.579103		0	0	0	0	0	1	0
ENSMUSG00000002660	Clpp	436.333	398	1.09631	0.132662	0.188463	0.280157		449	534	0.840824	-0.250124	0.00734924	0.0247169		0.00545533	0.0266871		0	0	0	0	0	1	0
ENSMUSG00000002718	Cse1l	747.667	593.667	1.2594	0.332742	2.90472e-05	9.93855e-05		126	126	1	0	1	1		0.0980271	0.250438		0	0	0	0	0	0	1
ENSMUSG00000002728	Naa20	271.667	323.333	0.840206	-0.251185	0.0366154	0.0689166		48	51	0.941176	-0.0874628	0.840822	0.93015		0.663475	0.825855		0	0	0	0	0	1	0
ENSMUSG00000002731	Prkra	196.667	157.667	1.24736	0.318875	0.0435613	0.0803654		46	50	0.92	-0.120294	0.759649	0.879852		0.205046	0.414237		0	0	0	0	0	1	0
ENSMUSG00000002741	Ykt6	777.667	740.333	1.05043	0.0709769	0.355655	0.468463		314	321	0.978193	-0.0318087	0.811824	0.913569		0.449882	0.672332		0	0	0	0	0	1	0
ENSMUSG00000002748	Baz1b	1603	1391	1.15241	0.204652	0.000114476	0.000358085		234	236	0.991525	-0.0122783	0.963216	1		0.135964	0.312498		0	0	0	0	0	0	1
ENSMUSG00000002763	Pex6	555	519	1.06936	0.0967532	0.285521	0.394167		116	88	1.31818	0.398549	0.0584411	0.138116		0.193582	0.399011		0	0	0	0	0	1	0
ENSMUSG00000002781	Tmem143	361.333	351	1.02944	0.0418593	0.708058	0.796216		146	196	0.744898	-0.424885	0.00796544	0.0264541		0.0149909	0.0604737		0	0	0	0	0	1	0
ENSMUSG00000002797	Ggct	377.333	265.333	1.42211	0.508034	1.16313e-05	4.21586e-05		114	106	1.07547	0.10497	0.63707	0.79017		0.082626	0.22169		0	0	0	0	0	0	1
ENSMUSG00000002803	Btbd6	254	257.333	0.987047	-0.0188098	0.89454	0.936955		27	34	0.794118	-0.332575	0.442626	0.623811		0.498429	0.712504		0	0	0	0	0	1	0
ENSMUSG00000002804	Nudt14	109.333	132	0.828283	-0.271805	0.176916	0.266256		58	47	1.23404	0.303392	0.329137	0.51001		0.101473	0.256046		0	0	0	0	0	1	0
ENSMUSG00000002812	Flii	895.333	708.333	1.264	0.337996	3.35607e-06	1.28228e-05		241	207	1.16425	0.219402	0.118874	0.240214		0.452036	0.674458		0	0	0	0	0	0	1
ENSMUSG00000002820	Atg4d	394.667	548	0.720195	-0.473541	7.04285e-07	2.92315e-06		45	43	1.04651	0.0655883	0.915187	0.976948		0.114237	0.277215		0	0	0	0	0	0	1
ENSMUSG00000002831	Plin4	369.333	289.667	1.27503	0.35053	0.00208136	0.00530508		24	23	1.04348	0.0614005	1	1		0.545275	0.745943		0	0	0	0	0	1	0
ENSMUSG00000002833	Hdgfl2	313	270.333	1.15783	0.211423	0.0896877	0.150389		38	22	1.72727	0.788496	0.0518939	0.124906		0.174051	0.370261		0	0	0	0	0	1	0
ENSMUSG00000002835	Chaf1a	35.3333	14.6667	2.40909	1.26849	0.00460131	0.0108744		75	71	1.05634	0.0790716	0.80402	0.908108		0.0312439	0.107331		0	0	0	0	0	1	0
ENSMUSG00000002847	Pla1a	217.333	168	1.29365	0.371448	0.0125298	0.0267751		26	24	1.08333	0.115477	0.887725	0.958474		0.6501	0.819011		0	0	0	0	0	1	0
ENSMUSG00000002871	Tpra1	322.667	328.667	0.981744	-0.0265806	0.844774	0.899603		84	75	1.12	0.163499	0.525925	0.699203		0.479875	0.696981		0	0	0	0	0	1	0
ENSMUSG00000002881	Nab1	656	818	0.801956	-0.318405	2.69933e-05	9.26877e-05		287	359	0.799443	-0.322933	0.00517523	0.0182341		1	1		0	0	0	0	0	0	1
ENSMUSG00000002885	Adgre5	382.333	142.667	2.67991	1.42218	2.5841e-26	0		161	119	1.35294	0.436099	0.0141319	0.0430161		1.35972e-05	0.000135007		0	1	0	0	0	0	0
ENSMUSG00000002900	Lamb1	2642.33	1764.67	1.49736	0.582417	4.32246e-40	0		1469	694	2.11671	1.08183	1.52344e-63	0		3.03427e-10	5.16443e-09		0	0	1	0	0	0	0
ENSMUSG00000002910	Arrdc2	98.3333	131.667	0.746835	-0.421138	0.0350251	0.0662102		22	31	0.709677	-0.494765	0.271679	0.441686		1	1		0	0	0	0	0	1	0
ENSMUSG00000002944	Cd36	8667.67	3857.67	2.24687	1.16792	0	0		1980	2140	0.925234	-0.11211	0.0132349	0.0406881		3.63301e-129	0		0	1	0	0	0	0	0
ENSMUSG00000002948	Map2k7	412.333	423.667	0.973249	-0.0391185	0.729628	0.81393		132	121	1.09091	0.125531	0.529632	0.702433		0.430669	0.654293		0	0	0	0	0	1	0
ENSMUSG00000002949	Timm44	673.667	678	0.993609	-0.00925036	0.934977	0.966373		85	96	0.885417	-0.175572	0.457398	0.637738		0.477146	0.694914		0	0	0	0	0	1	0
ENSMUSG00000002957	Ap2a2	2348.67	2161	1.08684	0.120143	0.00535464	0.0124634		792	770	1.02857	0.040642	0.595192	0.75853		0.347392	0.577386		0	0	0	0	0	1	0
ENSMUSG00000002963	Pnkp	267	189.667	1.40773	0.493374	0.000366988	0.0010606		43	46	0.934783	-0.0972972	0.832258	0.924411		0.0807932	0.218148		0	0	0	0	0	1	0
ENSMUSG00000002968	Med25	350.333	393	0.891433	-0.165801	0.13275	0.209369		49	54	0.907407	-0.140178	0.693686	0.831185		1	1		0	0	0	0	0	1	0
ENSMUSG00000002980	Bcam	1007.33	644.667	1.56256	0.643916	3.90968e-19	0		370	264	1.40152	0.486987	2.92592e-05	0.000168148		0.272303	0.498432		1	0	0	0	0	0	0
ENSMUSG00000002981	Clptm1	1983.67	1752.33	1.13201	0.178892	0.000167541	0.000512614		133	133	1	0	1	1		0.340641	0.571766		0	0	0	0	0	0	1
ENSMUSG00000002983	Relb	69.3333	56.6667	1.22353	0.291049	0.286915	0.395594		11	4	2.75	1.45943	0.118469	0.239648		0.269936	0.49669		0	0	0	0	0	1	0
ENSMUSG00000002984	Tomm40	253.333	315	0.804233	-0.314315	0.0118258	0.025433		74	66	1.12121	0.165059	0.554269	0.723757		0.0883992	0.232637		0	0	0	0	0	1	0
ENSMUSG00000002985	Apoe	1338.67	3136.33	0.426825	-1.22828	2.02099e-163	0		201	224	0.897321	-0.156303	0.285888	0.458984		1.06481e-12	0		0	1	0	0	0	0	0
ENSMUSG00000002996	Hbp1	989.333	895.333	1.10499	0.144032	0.0322088	0.0616601		285	254	1.12205	0.166133	0.196245	0.349318		0.883446	0.963433		0	0	0	0	0	1	0
ENSMUSG00000002997	Prkar2b	197.333	190	1.0386	0.0546353	0.722362	0.808285		15	11	1.36364	0.447459	0.557197	0.726225		0.548086	0.74698		0	0	0	0	0	1	0
ENSMUSG00000003031	Cdkn1b	612	702.667	0.870968	-0.199309	0.0130396	0.0276952		108	132	0.818182	-0.289507	0.137474	0.268153		0.67334	0.831384		0	0	0	0	0	1	0
ENSMUSG00000003032	Klf4	99.6667	89.3333	1.11567	0.157912	0.51391	0.624236		18	20	0.9	-0.152003	0.871415	0.948986		0.595204	0.781586		0	0	0	0	0	1	0
ENSMUSG00000003033	Ap1m1	387.667	371	1.04492	0.0633975	0.561429	0.66783		34	35	0.971429	-0.0418202	1	1		0.802242	0.917699		0	0	0	0	0	1	0
ENSMUSG00000003037	Rab8a	786	762	1.0315	0.0447383	0.558846	0.665679		160	147	1.08844	0.122256	0.493485	0.670202		0.707765	0.853809		0	0	0	0	0	1	0
ENSMUSG00000003039	Fam32a	675	869.667	0.776159	-0.365575	7.73941e-07	3.18815e-06		607	799	0.7597	-0.396499	3.37206e-07	2.47127e-06		0.794697	0.912619		1	0	0	0	0	0	0
ENSMUSG00000003051	Elf3	138	138	1	0	1	1		45	33	1.36364	0.447459	0.212683	0.370438		0.249757	0.472091		0	0	0	0	0	1	0
ENSMUSG00000003062	Stard3nl	273.333	304.333	0.898138	-0.154991	0.21245	0.309857		39	61	0.639344	-0.645335	0.0352002	0.0911365		0.129512	0.302959		0	0	0	0	0	1	0
ENSMUSG00000003068	Stk11	577	605.333	0.953194	-0.0691585	0.415612	0.529052		64	69	0.927536	-0.108524	0.728854	0.857442		0.92718	0.983578		0	0	0	0	0	1	0
ENSMUSG00000003072	Atp5d	2360.33	1993	1.18431	0.244049	2.62035e-08	1.25927e-07		519	394	1.31726	0.397539	3.96046e-05	0.000221803		0.153907	0.340027		1	0	0	0	0	0	0
ENSMUSG00000003099	Ppp5c	602.667	628.667	0.958643	-0.060935	0.476322	0.588331		193	210	0.919048	-0.121788	0.425477	0.606754		0.730709	0.870402		0	0	0	0	0	1	0
ENSMUSG00000003119	Cdk12	962.333	949	1.01405	0.0201286	0.766244	0.841		177	163	1.08589	0.118877	0.48085	0.657569		0.59632	0.781928		0	0	0	0	0	1	0
ENSMUSG00000003123	Lipe	287	310	0.925806	-0.111217	0.36792	0.480939		19	24	0.791667	-0.337035	0.542384	0.712875		0.639347	0.810876		0	0	0	0	0	1	0
ENSMUSG00000003131	Pafah1b2	952.667	917.667	1.03814	0.0540013	0.431855	0.544953		364	396	0.919192	-0.121562	0.260792	0.429598		0.16866	0.362526		0	0	0	0	0	1	0
ENSMUSG00000003135	Cnot11	423	330.333	1.28052	0.356735	0.000907619	0.00245315		105	120	0.875	-0.192645	0.350672	0.533812		0.0146167	0.0592914		0	0	0	0	0	1	0
ENSMUSG00000003154	Foxj2	267.667	287.667	0.930475	-0.103961	0.420395	0.53329		55	60	0.916667	-0.125531	0.709323	0.841843		1	1		0	0	0	0	0	1	0
ENSMUSG00000003161	Sri	1037.33	1033.33	1.00387	0.00557384	0.947455	0.974818		831	708	1.17373	0.231099	0.00186252	0.00737244		0.0219992	0.0822167		0	0	0	0	0	1	0
ENSMUSG00000003184	Irf3	566	406.333	1.39295	0.478138	3.85368e-07	1.64654e-06		193	144	1.34028	0.422532	0.00883103	0.0289415		0.797869	0.913903		0	0	0	0	0	0	1
ENSMUSG00000003198	Zfp959	84	68.6667	1.2233	0.290779	0.257634	0.362995		31	8	3.875	1.9542	0.000294077	0.00140032		0.00578272	0.027951		0	0	0	0	0	1	0
ENSMUSG00000003199	Mpnd	300.333	388.667	0.772727	-0.371969	0.000913014	0.00246427		106	127	0.834646	-0.260764	0.19	0.340809		0.647044	0.816364		0	0	0	0	0	1	0
ENSMUSG00000003200	Sh3gl1	204.333	237.333	0.860955	-0.21599	0.128325	0.203894		49	84	0.583333	-0.777608	0.00304933	0.011469		0.0588034	0.173902		0	0	0	0	0	1	0
ENSMUSG00000003226	Ranbp2	4238.67	3619.67	1.17101	0.227754	3.06562e-12	0		834	760	1.09737	0.134048	0.0674512	0.154844		0.247331	0.468886		0	0	0	0	0	0	1
ENSMUSG00000003233	Dvl3	234.667	252	0.931217	-0.102811	0.46847	0.581526		56	42	1.33333	0.415037	0.188847	0.339368		0.121395	0.289202		0	0	0	0	0	1	0
ENSMUSG00000003234	Abcf3	521	499	1.04409	0.0622436	0.510856	0.62141		50	47	1.06383	0.0892673	0.839214	0.929306		1	1		0	0	0	0	0	1	0
ENSMUSG00000003269	Cyth2	429	382.333	1.12206	0.166147	0.114237	0.184326		78	101	0.772277	-0.372809	0.099833	0.210758		0.0257657	0.0929959		0	0	0	0	0	1	0
ENSMUSG00000003299	Mrpl4	439.667	262	1.67812	0.746843	1.8697e-11	1.22337e-10		343	240	1.42917	0.515174	2.28863e-05	0.000134128		0.168301	0.362359		1	0	0	0	0	0	0
ENSMUSG00000003308	Keap1	450	360.333	1.24884	0.320593	0.00198262	0.00507695		85	99	0.858586	-0.219966	0.337894	0.519604		0.0220688	0.0823967		0	0	0	0	0	1	0
ENSMUSG00000003309	Ap1m2	175	117.667	1.48725	0.572649	0.00103549	0.00276765		41	38	1.07895	0.109624	0.822144	0.919268		0.247681	0.469199		0	0	0	0	0	1	0
ENSMUSG00000003344	Btbd2	371.667	344	1.08043	0.111601	0.312956	0.42368		37	14	2.64286	1.4021	0.0017692	0.00706852		0.00536012	0.0263049		0	0	0	0	0	1	0
ENSMUSG00000003345	Csnk1g2	798.333	806	0.990488	-0.0137886	0.880955	0.92748		160	121	1.32231	0.403065	0.0232265	0.0648269		0.0278671	0.0982945		0	0	0	0	0	1	0
ENSMUSG00000003346	Abhd17a	493	683	0.721816	-0.470298	3.33388e-08	1.58365e-07		99	122	0.811475	-0.301381	0.138728	0.270094		0.458295	0.680056		0	0	0	0	0	0	1
ENSMUSG00000003348	Mob3a	91.3333	81	1.12757	0.17322	0.447178	0.559973		11	4	2.75	1.45943	0.118469	0.239648		0.17735	0.375437		0	0	0	0	0	1	0
ENSMUSG00000003355	Fkbp11	19.6667	56	0.35119	-1.50967	4.36893e-05	0.000145348		5	14	0.357143	-1.48543	0.0635681	0.147871		1	1		0	0	0	0	0	0	1
ENSMUSG00000003360	Ddx23	626.333	601	1.04215	0.0595657	0.475605	0.587539		143	103	1.38835	0.473371	0.0127401	0.0394667		0.0427851	0.137121		0	0	0	0	0	1	0
ENSMUSG00000003363	Pld3	381.667	298.333	1.27933	0.355388	0.00165703	0.00429756		81	77	1.05195	0.0730635	0.811457	0.913289		0.286795	0.515628		0	0	0	0	0	1	0
ENSMUSG00000003382	Etv3	357	333	1.07207	0.100402	0.381264	0.494993		45	28	1.60714	0.684498	0.06037	0.141674		0.110896	0.2722		0	0	0	0	0	1	0
ENSMUSG00000003402	Prkcsh	927.667	839.333	1.10524	0.144363	0.0385082	0.0721852		146	130	1.12308	0.167457	0.36661	0.549165		0.948343	0.995974		0	0	0	0	0	1	0
ENSMUSG00000003418	St8sia6	874	1326.67	0.658794	-0.602101	4.1036e-22	0		443	634	0.698738	-0.517176	6.46369e-09	5.51717e-08		0.448192	0.670719		1	0	0	0	0	0	0
ENSMUSG00000003420	Fcgrt	1902.67	661.667	2.87557	1.52385	5.35466e-138	0		322	105	3.06667	1.61667	1.04759e-26	0		0.632152	0.807371		1	0	0	0	0	0	0
ENSMUSG00000003421	Nosip	209	170	1.22941	0.297968	0.0508032	0.0919188		73	58	1.25862	0.331844	0.221116	0.380987		0.919202	0.979905		0	0	0	0	0	1	0
ENSMUSG00000003423	Pih1d1	264.667	188	1.4078	0.493444	0.000345454	0.00100426		149	116	1.28448	0.361188	0.0491231	0.119065		0.584004	0.772548		0	0	0	0	0	1	0
ENSMUSG00000003429	Rps11	399	621.667	0.641823	-0.639752	3.05962e-12	0		1025	1220	0.840164	-0.251257	4.1884e-05	0.000232874		0.000460731	0.00322302		1	0	0	0	0	0	0
ENSMUSG00000003435	Supt5	879	743.333	1.18251	0.241854	0.000875029	0.00237006		85	85	1	0	1	1		0.331968	0.563735		0	0	0	0	0	1	0
ENSMUSG00000003437	Paf1	399.667	252	1.58598	0.665374	7.42311e-09	3.77126e-08		47	29	1.62069	0.696608	0.0504524	0.121817		1	1		0	0	0	0	0	0	1
ENSMUSG00000003438	Timm50	372.333	395.333	0.941821	-0.0864748	0.427598	0.540823		156	155	1.00645	0.00927781	1	1		0.638228	0.810411		0	0	0	0	0	1	0
ENSMUSG00000003458	Ncstn	675.667	640.333	1.05518	0.0774886	0.348822	0.460975		135	161	0.838509	-0.254101	0.146071	0.280374		0.0823003	0.221246		0	0	0	0	0	1	0
ENSMUSG00000003464	Pex19	1291.33	652.333	1.97956	0.98518	2.77622e-48	0		285	198	1.43939	0.525461	8.74855e-05	0.00045921		0.00238419	0.0133525		1	0	0	0	0	0	0
ENSMUSG00000003477	Inmt	6613.33	4490.33	1.47279	0.558555	1.00847e-90	0		3407	3165	1.07646	0.106296	0.00294796	0.0111308		1.62025e-23	0		0	1	0	0	0	0	0
ENSMUSG00000003500	Impdh1	82.6667	60	1.37778	0.462343	0.0654308	0.11456		2	10	0.2	-2.32193	0.0385742	0.0983854		0.00671696	0.031945		0	0	0	0	0	1	0
ENSMUSG00000003518	Dusp3	790.667	737.333	1.07233	0.100753	0.183552	0.27444		286	230	1.24348	0.314381	0.0153866	0.0461419		0.153657	0.339766		0	0	0	0	0	1	0
ENSMUSG00000003546	Klc4	944	811.333	1.16352	0.218492	0.00176331	0.00455018		181	161	1.12422	0.168929	0.304225	0.480503		0.767409	0.895272		0	0	0	0	0	1	0
ENSMUSG00000003559	As3mt	680	1092.67	0.622331	-0.684247	8.44247e-23	0		261	575	0.453913	-1.13951	6.11517e-28	0		0.000400571	0.00285671		1	0	0	0	0	0	0
ENSMUSG00000003573	Homer3	51	40.3333	1.26446	0.338525	0.348141	0.460379		35	22	1.59091	0.669851	0.111161	0.228437		0.608178	0.790529		0	0	0	0	0	1	0
ENSMUSG00000003581	Rnf215	218.667	207	1.05636	0.0791025	0.594119	0.696488		97	98	0.989796	-0.014797	1	1		0.729751	0.869927		0	0	0	0	0	1	0
ENSMUSG00000003604	Aven	158.333	137.333	1.15291	0.205283	0.245793	0.349349		29	28	1.03571	0.0506261	1	1		0.772443	0.898284		0	0	0	0	0	1	0
ENSMUSG00000003617	Cp	1053.67	345	3.05411	1.61075	1.26601e-83	0		272	62	4.3871	2.13327	1.64874e-32	0		0.0178034	0.0698251		1	0	0	0	0	0	0
ENSMUSG00000003623	Crot	7236.33	4605	1.57141	0.652058	3.31438e-130	0		3388	3342	1.01376	0.0197221	0.583327	0.749617		6.3311e-46	0		0	1	0	0	0	0	0
ENSMUSG00000003644	Rps6ka1	206.667	304.333	0.67908	-0.558347	1.71478e-05	6.05287e-05		44	82	0.536585	-0.89812	0.000905277	0.00389386		0.264315	0.489508		0	0	0	0	0	0	1
ENSMUSG00000003660	Snrnp200	2309.33	1867.67	1.23648	0.306239	8.5572e-12	6.17081e-11		360	402	0.895522	-0.159199	0.13742	0.268153		4.61678e-05	0.000405549		0	1	0	0	0	0	0
ENSMUSG00000003662	Ciao1	773	651.667	1.18619	0.246334	0.00146983	0.00384837		158	159	0.993711	-0.00910221	1	1		0.170812	0.365415		0	0	0	0	0	1	0
ENSMUSG00000003721	Insig2	507	517.667	0.979395	-0.0300377	0.754794	0.833459		121	170	0.711765	-0.490528	0.00481079	0.0170673		0.0198719	0.0760766		0	0	0	0	0	1	0
ENSMUSG00000003746	Man1a	2567.67	1664	1.54307	0.625802	3.93226e-44	0		1316	1046	1.25813	0.331277	3.01184e-08	2.43204e-07		9.01824e-05	0.000754297		0	0	1	0	0	0	0
ENSMUSG00000003752	Itpkc	119.333	118.667	1.00562	0.00808235	1	1		40	45	0.888889	-0.169925	0.664645	0.810145		0.70497	0.852631		0	0	0	0	0	1	0
ENSMUSG00000003762	Coq8b	164.333	165	0.99596	-0.00584088	1	1		73	90	0.811111	-0.302029	0.209995	0.367832		0.293809	0.52363		0	0	0	0	0	1	0
ENSMUSG00000003778	Brd8	651.333	611.667	1.06485	0.0906504	0.272652	0.380332		47	107	0.439252	-1.18688	1.48588e-06	1.00739e-05		8.87684e-07	1.07067e-05		0	0	0	0	1	0	0
ENSMUSG00000003808	Farsa	254.667	246	1.03523	0.0499518	0.720821	0.806795		52	76	0.684211	-0.547488	0.0416383	0.104265		0.047284	0.147967		0	0	0	0	0	1	0
ENSMUSG00000003809	Gcdh	4913.33	4910.67	1.00054	0.000783222	0.983902	1		2097	1703	1.23136	0.300248	1.76089e-10	1.77577e-09		6.29e-08	8.70531e-07		0	0	0	0	1	0	0
ENSMUSG00000003810	Mast2	892.667	950	0.939649	-0.089806	0.192068	0.284443		153	168	0.910714	-0.13493	0.434612	0.616127		0.808941	0.921646		0	0	0	0	0	1	0
ENSMUSG00000003814	Calr	5955.67	4297.67	1.38579	0.470709	1.93457e-60	0		441	409	1.07824	0.108678	0.287644	0.460841		0.000520003	0.0035727		0	0	0	0	0	0	1
ENSMUSG00000003847	Nfat5	2053	2502.67	0.820325	-0.285733	2.78875e-11	1.81486e-10		635	685	0.927007	-0.109347	0.177417	0.325054		0.0517976	0.157917		0	0	0	0	0	0	1
ENSMUSG00000003848	Nob1	104.333	123	0.848238	-0.237458	0.260182	0.366088		69	51	1.35294	0.436099	0.120328	0.242261		0.0425394	0.136539		0	0	0	0	0	1	0
ENSMUSG00000003849	Nqo1	704.667	254.333	2.77064	1.47022	2.04158e-49	0		286	143	2	1	4.52751e-12	0		0.0101361	0.0443672		1	0	0	0	0	0	0
ENSMUSG00000003865	Gys1	448	381.667	1.1738	0.231186	0.0240011	0.0474909		145	105	1.38095	0.465664	0.0134814	0.0413306		0.277241	0.50506		0	0	0	0	0	1	0
ENSMUSG00000003868	Ruvbl2	197.333	180.667	1.09225	0.127304	0.411188	0.525422		26	15	1.73333	0.793549	0.117275	0.238109		0.189571	0.393619		0	0	0	0	0	1	0
ENSMUSG00000003873	Bax	192	226	0.849558	-0.235216	0.106397	0.173601		38	61	0.622951	-0.68281	0.0265251	0.0722772		0.179396	0.378517		0	0	0	0	0	1	0
ENSMUSG00000003923	Tfam	673	541.333	1.24323	0.314089	0.000189321	0.000575821		231	156	1.48077	0.566347	0.000161668	0.000807291		0.157639	0.345407		1	0	0	0	0	0	0
ENSMUSG00000003929	Zfp81	237	241.667	0.98069	-0.0281314	0.855007	0.908113		22	18	1.22222	0.289507	0.635828	0.790037		0.51557	0.72688		0	0	0	0	0	1	0
ENSMUSG00000003948	Mmd	285.667	313	0.912673	-0.13183	0.288077	0.396912		84	108	0.777778	-0.36257	0.0966835	0.205463		0.360923	0.590665		0	0	0	0	0	1	0
ENSMUSG00000003949	Hlf	1511	2093.67	0.7217	-0.470528	2.62048e-22	0		877	977	0.897646	-0.155782	0.0214674	0.0607098		0.000160245	0.00126082		0	0	0	0	0	0	1
ENSMUSG00000004018	Fancl	91.3333	112	0.815476	-0.294285	0.183294	0.274299		33	53	0.622642	-0.683526	0.0398536	0.100879		0.363187	0.592354		0	0	0	0	0	1	0
ENSMUSG00000004032	Gstm5	837.667	770.333	1.08741	0.120893	0.0998617	0.165113		391	282	1.38652	0.471473	3.02479e-05	0.00017357		0.00989	0.0434877		0	0	0	0	0	0	1
ENSMUSG00000004040	Stat3	922.333	674	1.36845	0.45254	5.03291e-10	2.77999e-09		295	269	1.09665	0.133109	0.292476	0.465999		0.0262546	0.0944944		0	0	0	0	0	0	1
ENSMUSG00000004043	Stat5a	278	248.333	1.11946	0.162807	0.222543	0.322035		60	55	1.09091	0.125531	0.709323	0.841843		0.918132	0.979756		0	0	0	0	0	1	0
ENSMUSG00000004044	Cavin1	438	390.333	1.12212	0.166224	0.110066	0.178608		167	157	1.06369	0.0890835	0.617143	0.77629		0.694131	0.845818		0	0	0	0	0	1	0
ENSMUSG00000004056	Akt2	416.667	489.667	0.850919	-0.232906	0.0167679	0.0345829		186	274	0.678832	-0.558873	4.74383e-05	0.000260555		0.0570995	0.169842		0	0	0	0	0	0	1
ENSMUSG00000004069	Dnaja3	1520.67	1489.33	1.02104	0.0300373	0.584578	0.688083		187	193	0.968912	-0.0455626	0.79761	0.904718		0.663218	0.825855		0	0	0	0	0	1	0
ENSMUSG00000004071	Cdip1	668.667	657.333	1.01724	0.0246621	0.783702	0.855038		57	76	0.75	-0.415037	0.11824	0.23931		0.101865	0.256411		0	0	0	0	0	1	0
ENSMUSG00000004096	Cwc15	352.667	323	1.09185	0.126771	0.264671	0.371651		334	267	1.25094	0.323008	0.00704862	0.02381		0.238004	0.45786		0	0	0	0	0	1	0
ENSMUSG00000004099	Dnmt1	406.333	310.667	1.30794	0.387296	0.000384998	0.00110667		73	61	1.19672	0.259087	0.342015	0.524368		0.704452	0.852454		0	0	0	0	0	1	0
ENSMUSG00000004100	Ppan	109.333	132.667	0.824121	-0.279073	0.158015	0.242313		27	64	0.421875	-1.24511	0.000132163	0.000669517		0.0123309	0.0517654		0	0	0	0	0	0	1
ENSMUSG00000004105	Angptl2	706.667	400.667	1.76373	0.818627	2.92623e-20	0		46	34	1.35294	0.436099	0.218518	0.377864		0.279989	0.507997		0	0	0	0	0	0	1
ENSMUSG00000004127	Trmt10a	77.3333	33.3333	2.32	1.21412	3.91054e-05	0.000131061		13	7	1.85714	0.893085	0.263176	0.431799		0.7927	0.911557		0	0	0	0	0	0	1
ENSMUSG00000004151	Etv1	274	194	1.41237	0.498119	0.000252333	0.00075085		60	69	0.869565	-0.201634	0.481354	0.657908		0.0162958	0.0647709		0	0	0	0	0	0	1
ENSMUSG00000004207	Psap	16887	9429.33	1.7909	0.840685	0	0		4152	5367	0.773617	-0.370309	1.23687e-35	0		6.0442e-264	0		0	0	0	1	0	0	0
ENSMUSG00000004233	Wars2	181.667	212.667	0.854232	-0.2273	0.131076	0.207154		46	41	1.12195	0.16601	0.668285	0.812266		0.286012	0.514417		0	0	0	0	0	1	0
ENSMUSG00000004264	Phb2	1175.33	1356	0.866765	-0.206287	0.000372734	0.00107624		656	686	0.956268	-0.0645128	0.428588	0.609834		0.146065	0.328435		0	0	0	0	0	1	0
ENSMUSG00000004266	Ptpn6	240	156.667	1.53191	0.615336	3.63638e-05	0.000122352		30	23	1.30435	0.383329	0.410103	0.591738		0.654831	0.821341		0	0	0	0	0	0	1
ENSMUSG00000004268	Emg1	342	425.333	0.804075	-0.314598	0.0027211	0.00675407		21	42	0.5	-1	0.0111414	0.0350934		0.0874092	0.231139		0	0	0	0	0	1	0
ENSMUSG00000004285	Atp6v1f	547.667	536.667	1.0205	0.0292718	0.761458	0.837538		451	422	1.06872	0.0958844	0.343309	0.52562		0.617181	0.79765		0	0	0	0	0	1	0
ENSMUSG00000004319	Clcn3	3202.67	2418.67	1.32415	0.405062	1.32374e-25	0		446	455	0.98022	-0.0288228	0.789857	0.900037		3.17304e-05	0.000292064		0	1	0	0	0	0	0
ENSMUSG00000004341	Gpx6	410.333	93	4.41219	2.14149	1.04757e-48	0		185	37	5	2.32193	7.30079e-25	0		0.600309	0.784541		1	0	0	0	0	0	0
ENSMUSG00000004356	Utp20	1109.33	1069.33	1.03741	0.0529813	0.403561	0.517222		141	71	1.98592	0.989804	1.74835e-06	1.18117e-05		1.40227e-05	0.000138873		0	0	0	0	1	0	0
ENSMUSG00000004364	Cul3	2526.67	2005	1.26018	0.333633	9.36733e-15	0		134	98	1.36735	0.451379	0.0213678	0.0605608		0.5878	0.774772		0	0	0	0	0	0	1
ENSMUSG00000004393	Ddx56	296	331.667	0.892462	-0.164137	0.162465	0.248099		61	79	0.772152	-0.373043	0.150528	0.287208		0.455134	0.676764		0	0	0	0	0	1	0
ENSMUSG00000004394	Tmed4	1114	992.667	1.12223	0.166368	0.00892627	0.0196978		353	395	0.893671	-0.162184	0.133791	0.262652		0.00827593	0.0376601		0	0	0	0	0	1	0
ENSMUSG00000004451	Ralb	768.333	612	1.25545	0.328201	2.64464e-05	9.08911e-05		201	209	0.961722	-0.0563074	0.729611	0.858071		0.0206001	0.0782032		0	0	0	0	0	0	1
ENSMUSG00000004460	Dnajb11	1111	947.333	1.17277	0.229915	0.000354463	0.00102618		286	314	0.910828	-0.134749	0.27033	0.440531		0.00702612	0.0330073		0	0	0	0	0	1	0
ENSMUSG00000004462	Tbccd1	221.333	198.333	1.11597	0.158294	0.28361	0.39195		186	154	1.20779	0.272372	0.0925757	0.198432		0.608878	0.79077		0	0	0	0	0	1	0
ENSMUSG00000004500	Zfp324	209.667	141	1.487	0.572402	0.00027242	0.000805948		156	113	1.38053	0.465223	0.0103107	0.0329215		0.680571	0.836578		0	0	0	0	0	0	1
ENSMUSG00000004508	Gab2	498	624.333	0.797651	-0.326171	0.000167471	0.000512614		109	132	0.825758	-0.27621	0.156297	0.295722		0.830514	0.935279		0	0	0	0	0	0	1
ENSMUSG00000004530	Coro1c	415.667	341	1.21896	0.285655	0.00711469	0.016055		153	137	1.11679	0.159356	0.378441	0.561674		0.533302	0.737025		0	0	0	0	0	1	0
ENSMUSG00000004535	Tax1bp1	4503.33	2819.33	1.5973	0.675639	7.45242e-87	0		842	618	1.36246	0.446213	4.99665e-09	4.31334e-08		0.00688874	0.0325207		1	0	0	0	0	0	0
ENSMUSG00000004562	Arhgef40	308.667	424.333	0.727416	-0.459148	2.10924e-05	7.35413e-05		12	15	0.8	-0.321928	0.701108	0.836049		0.844474	0.942909		0	0	0	0	0	0	1
ENSMUSG00000004565	Pnpla6	714.667	658.667	1.08502	0.117722	0.137839	0.216331		209	194	1.07732	0.107446	0.485606	0.661838		0.95485	0.999397		0	0	0	0	0	1	0
ENSMUSG00000004567	Mcoln1	421.667	284.333	1.483	0.56852	2.89462e-07	1.25629e-06		49	53	0.924528	-0.113211	0.766604	0.884013		0.0313013	0.107432		0	0	0	0	0	0	1
ENSMUSG00000004568	Arhgef18	878.333	987.333	0.889602	-0.168769	0.0124166	0.0265701		288	284	1.01408	0.0201779	0.900192	0.96705		0.180428	0.379937		0	0	0	0	0	1	0
ENSMUSG00000004591	Pkn2	1597.67	1736.33	0.920138	-0.120077	0.0168523	0.0347012		308	283	1.08834	0.122128	0.323533	0.504066		0.0609352	0.178017		0	0	0	0	0	1	0
ENSMUSG00000004626	Stxbp2	826.333	769	1.07456	0.10374	0.15362	0.236426		80	115	0.695652	-0.523562	0.0146884	0.0444465		0.00494416	0.0247088		0	0	0	0	0	1	0
ENSMUSG00000004631	Sgce	64	74	0.864865	-0.209453	0.443715	0.556452		0	26	0	-1	2.98023e-08	2.40873e-07		8.82351e-07	1.06594e-05		0	0	0	0	1	0	0
ENSMUSG00000004633	Chn2	254.333	420.333	0.605075	-0.724813	1.79932e-10	1.03675e-09		87	135	0.644444	-0.633872	0.00154974	0.00626984		0.691044	0.843526		0	0	0	0	0	0	1
ENSMUSG00000004637	Wwox	195.667	180	1.08704	0.120401	0.439229	0.552536		34	37	0.918919	-0.121991	0.812589	0.913658		0.520604	0.7293		0	0	0	0	0	1	0
ENSMUSG00000004642	Slbp	141.667	159.667	0.887265	-0.172563	0.327962	0.439434		54	41	1.31707	0.397335	0.218054	0.377316		0.100771	0.255043		0	0	0	0	0	1	0
ENSMUSG00000004655	Aqp1	8005.33	6875.33	1.16436	0.219532	2.06132e-20	0		3411	2902	1.1754	0.233147	1.58481e-10	1.5866e-09		0.763183	0.892236		1	0	0	0	0	0	0
ENSMUSG00000004665	Cnn2	192	155	1.23871	0.308838	0.0531311	0.0955906		59	52	1.13462	0.182203	0.56922	0.737504		0.742639	0.878429		0	0	0	0	0	1	0
ENSMUSG00000004667	Polr2e	343	456.667	0.751095	-0.412933	6.29622e-05	0.00020573		67	79	0.848101	-0.237692	0.362679	0.544549		0.525491	0.731353		0	0	0	0	0	0	1
ENSMUSG00000004668	Abca13	9936.33	4387.67	2.26461	1.17926	0	0		4168	3170	1.31483	0.394872	2.12253e-31	0		2.64867e-74	0		0	0	1	0	0	0	0
ENSMUSG00000004677	Myo9b	497	463.333	1.07266	0.101195	0.301949	0.41204		38	57	0.666667	-0.584963	0.0642128	0.14901		0.0314254	0.10781		0	0	0	0	0	1	0
ENSMUSG00000004748	Mtfp1	204.333	144.333	1.4157	0.50152	0.00157515	0.00410041		85	64	1.32812	0.409391	0.101003	0.212703		0.766479	0.894458		0	0	0	0	0	1	0
ENSMUSG00000004768	Rab23	231.333	137	1.68856	0.755797	8.68023e-07	3.55288e-06		146	48	3.04167	1.60486	1.07116e-12	0		0.00335488	0.0179651		1	0	0	0	0	0	0
ENSMUSG00000004788	Eif2b2	236.333	206.333	1.1454	0.195846	0.168664	0.256091		23	41	0.560976	-0.83399	0.0327658	0.0859055		0.0107669	0.0465459		0	0	0	0	0	1	0
ENSMUSG00000004789	Dlst	3926.67	3484.33	1.12695	0.172422	2.99399e-07	1.29504e-06		1332	1252	1.0639	0.0893595	0.120142	0.241951		0.208371	0.418099		0	0	0	0	0	0	1
ENSMUSG00000004798	Ulk2	766	764	1.00262	0.00377175	0.979605	0.998022		32	40	0.8	-0.321928	0.409579	0.591539		0.398992	0.625456		0	0	0	0	0	1	0
ENSMUSG00000004815	Dgkq	635.333	654.667	0.970468	-0.0432468	0.616411	0.716616		215	174	1.23563	0.305249	0.0424138	0.105725		0.0374479	0.12453		0	0	0	0	0	1	0
ENSMUSG00000004843	Chmp2b	575.667	715.333	0.804753	-0.313382	0.000108577	0.000340882		216	262	0.824427	-0.278535	0.0394544	0.100265		0.82974	0.935098		0	0	0	0	0	0	1
ENSMUSG00000004846	Plod3	336.667	331.333	1.0161	0.0230375	0.877113	0.924827		135	146	0.924658	-0.113009	0.550885	0.720683		0.522494	0.730219		0	0	0	0	0	1	0
ENSMUSG00000004849	Ap1s1	333	285.667	1.16569	0.221189	0.0643858	0.112987		119	108	1.10185	0.13993	0.506956	0.681751		0.755882	0.886933		0	0	0	0	0	1	0
ENSMUSG00000004880	Lbr	743.333	446	1.66667	0.736966	4.94171e-18	0		111	91	1.21978	0.286621	0.181135	0.329902		0.0504782	0.154815		0	0	0	0	0	0	1
ENSMUSG00000004891	Nes	406	331.667	1.22412	0.291746	0.00716533	0.0161548		30	33	0.909091	-0.137504	0.801306	0.906676		0.292294	0.522081		0	0	0	0	0	1	0
ENSMUSG00000004896	Rrnad1	179.667	230.667	0.778902	-0.360487	0.0135539	0.0286926		151	125	1.208	0.27262	0.132222	0.260742		0.00513823	0.0254522		0	0	0	0	0	1	0
ENSMUSG00000004897	Hdgf	1850.67	1313.67	1.40878	0.494446	1.29405e-21	0		298	182	1.63736	0.711374	1.33685e-07	1.02764e-06		0.148714	0.332139		1	0	0	0	0	0	0
ENSMUSG00000004931	Apba3	444	398	1.11558	0.157791	0.120897	0.193652		186	168	1.10714	0.146841	0.366261	0.548749		1	1		0	0	0	0	0	1	0
ENSMUSG00000004936	Map2k1	544.667	577.333	0.943418	-0.0840309	0.339629	0.451684		90	97	0.927835	-0.10806	0.660948	0.808456		0.937105	0.988625		0	0	0	0	0	1	0
ENSMUSG00000004937	Sgta	557.333	456.667	1.22044	0.287399	0.00168307	0.00436068		63	72	0.875	-0.192645	0.491262	0.667537		0.0805931	0.217754		0	0	0	0	0	1	0
ENSMUSG00000004945	Tmem242	556.333	1166.33	0.476993	-1.06796	9.89967e-50	0		357	523	0.6826	-0.550887	2.4313e-08	1.97744e-07		3.6544e-05	0.000329281		0	0	1	0	0	0	0
ENSMUSG00000004951	Hspb1	58.3333	48.6667	1.19863	0.261387	0.386573	0.49961		20	9	2.22222	1.152	0.0614283	0.143763		0.20453	0.413628		0	0	0	0	0	1	0
ENSMUSG00000004980	Hnrnpa2b1	2543.33	2333	1.09016	0.124534	0.00263424	0.0065664		418	342	1.22222	0.289507	0.00647995	0.0221911		0.14858	0.332072		0	0	0	0	0	1	0
ENSMUSG00000004988	Fxyd4	119.667	66.6667	1.795	0.843984	0.000130196	0.000403813		49	30	1.63333	0.707819	0.0421654	0.105277		0.781068	0.903943		0	0	0	0	0	0	1
ENSMUSG00000005034	Prkacb	1023.33	975	1.04957	0.069802	0.283007	0.391399		326	240	1.35833	0.441838	0.000344838	0.00162196		0.00756777	0.0349964		0	0	0	0	0	1	0
ENSMUSG00000005043	Sgsh	162	132.667	1.22111	0.288188	0.102893	0.169108		16	17	0.941176	-0.0874628	1	1		0.58113	0.770356		0	0	0	0	0	1	0
ENSMUSG00000005054	Cstb	366	283.333	1.29176	0.369343	0.00146866	0.00384661		406	444	0.914414	-0.12908	0.204382	0.360055		0.00101455	0.00640439		0	0	0	0	0	1	0
ENSMUSG00000005069	Pex5	977.333	840.667	1.16257	0.217317	0.0014222	0.00373637		146	179	0.815642	-0.293991	0.0757294	0.169815		0.00376631	0.0197558		0	0	0	0	0	1	0
ENSMUSG00000005078	Jkamp	354.333	303.667	1.16685	0.222619	0.0513656	0.0927401		88	62	1.41935	0.505235	0.0408685	0.102848		0.317497	0.548298		0	0	0	0	0	1	0
ENSMUSG00000005102	Eif2ak4	283.333	337.667	0.839092	-0.253099	0.0334941	0.0637333		46	38	1.21053	0.275634	0.445205	0.626298		0.129859	0.302959		0	0	0	0	0	1	0
ENSMUSG00000005103	Wdr1	1861.67	1849	1.00685	0.00984956	0.843842	0.89923		121	126	0.960317	-0.0584167	0.799161	0.905543		0.742688	0.878429		0	0	0	0	0	1	0
ENSMUSG00000005107	Slc2a9	224.333	428.333	0.523735	-0.93309	1.21484e-15	0		86	234	0.367521	-1.4441	5.66088e-17	0		0.0192108	0.0739506		1	0	0	0	0	0	0
ENSMUSG00000005124	Ccn4	141	250	0.564	-0.826233	3.87802e-08	1.82515e-07		4	17	0.235294	-2.08746	0.00719738	0.0242805		0.15837	0.346559		0	0	0	0	0	0	1
ENSMUSG00000005125	Ndrg1	10580.3	14931.7	0.708584	-0.49699	4.19555e-164	0		10779	8118	1.32779	0.409027	1.08907e-83	0		6.51546e-232	0		0	0	0	1	0	0	0
ENSMUSG00000005142	Man2b1	1916.33	1247	1.53675	0.619887	7.48509e-33	0		414	342	1.21053	0.275634	0.00977005	0.03143		0.00388454	0.0202517		0	0	0	0	0	0	1
ENSMUSG00000005161	Prdx2	690.667	547	1.26264	0.336449	4.73225e-05	0.00015669		289	272	1.0625	0.0874628	0.49938	0.674998		0.0919573	0.239462		0	0	0	0	0	0	1
ENSMUSG00000005198	Polr2a	1218	1133.33	1.07471	0.103942	0.08698	0.146361		123	124	0.991935	-0.0116818	1	1		0.547923	0.74698		0	0	0	0	0	1	0
ENSMUSG00000005204	Senp3	317	311	1.01929	0.0275683	0.841875	0.898045		53	53	1	0	1	1		1	1		0	0	0	0	0	1	0
ENSMUSG00000005225	Plekha8	851	514.333	1.65457	0.726455	8.24822e-20	0		663	407	1.62899	0.70398	4.77765e-15	0		0.866297	0.95531		1	0	0	0	0	0	0
ENSMUSG00000005233	Spc25	211	83.6667	2.52191	1.33452	9.09579e-14	0		45	14	3.21429	1.6845	6.53063e-05	0.000349709		0.52565	0.731393		1	0	0	0	0	0	0
ENSMUSG00000005251	Ripk4	330.667	305.667	1.08179	0.113418	0.341654	0.453593		84	84	1	0	1	1		0.665162	0.826814		0	0	0	0	0	1	0
ENSMUSG00000005268	Prlr	294.333	738.333	0.398646	-1.32682	1.5251e-44	0		46	10	4.6	2.20163	1.24545e-06	8.53405e-06		8.69416e-16	0		0	0	0	1	0	0	0
ENSMUSG00000005299	Letm1	1548.67	1402	1.10461	0.14354	0.00718609	0.0161829		240	228	1.05263	0.0740006	0.611167	0.771479		0.653998	0.820747		0	0	0	0	0	1	0
ENSMUSG00000005312	Ubqln1	1832.67	1739.67	1.05346	0.0751335	0.123764	0.197668		395	384	1.02865	0.0407463	0.720153	0.851038		0.781914	0.904517		0	0	0	0	0	1	0
ENSMUSG00000005320	Fgfr4	356.667	429.333	0.830745	-0.267522	0.0102274	0.0222504		188	224	0.839286	-0.252766	0.0845247	0.18487		0.951369	0.998244		0	0	0	0	0	1	0
ENSMUSG00000005354	Txn2	1063.33	1065	0.998435	-0.00225951	1	1		487	527	0.924099	-0.113881	0.220652	0.380359		0.321197	0.552221		0	0	0	0	0	1	0
ENSMUSG00000005362	Crbn	717	719	0.997218	-0.00401865	0.978948	0.997749		743	616	1.20617	0.270432	0.000625849	0.00278699		0.0124348	0.0521449		0	0	0	0	0	1	0
ENSMUSG00000005370	Msh6	439.333	329	1.33536	0.417228	7.09485e-05	0.000230164		54	38	1.42105	0.50696	0.11737	0.238113		0.823981	0.931778		0	0	0	0	0	0	1
ENSMUSG00000005371	Fbxo11	729.333	655.333	1.11292	0.154349	0.049859	0.0904657		116	123	0.943089	-0.0845335	0.698022	0.834512		0.261968	0.4869		0	0	0	0	0	1	0
ENSMUSG00000005373	Mlxipl	1126	1500.33	0.7505	-0.414076	2.68866e-13	0		491	428	1.1472	0.198112	0.0407778	0.102779		3.62654e-08	5.14417e-07		0	1	0	0	0	0	0
ENSMUSG00000005374	Tbl2	214	319.667	0.669447	-0.578958	5.16618e-06	1.93826e-05		61	55	1.10909	0.149378	0.642667	0.794175		0.0168704	0.0667444		0	0	0	0	0	0	1
ENSMUSG00000005378	Bud23	225.333	258.667	0.871134	-0.199033	0.146134	0.226943		86	98	0.877551	-0.188445	0.417479	0.599368		1	1		0	0	0	0	0	1	0
ENSMUSG00000005397	Nid1	1277.33	781.333	1.63481	0.709125	5.99605e-28	0		920	688	1.33721	0.419225	7.91319e-09	6.70346e-08		0.00313428	0.0168777		1	0	0	0	0	0	0
ENSMUSG00000005413	Hmox1	249.667	127.667	1.95561	0.967621	3.4437e-10	1.92093e-09		125	79	1.58228	0.662004	0.00156516	0.00632226		0.276188	0.503738		0	0	0	0	0	0	1
ENSMUSG00000005417	Mprip	2268.67	2178.33	1.04147	0.0586199	0.182045	0.272801		469	357	1.31373	0.393664	0.000109893	0.00056488		0.00241407	0.0135002		0	0	0	0	0	0	1
ENSMUSG00000005442	Cic	531.333	595.333	0.892497	-0.16408	0.0606351	0.107237		102	116	0.87931	-0.185556	0.378646	0.561681		0.941008	0.990975		0	0	0	0	0	1	0
ENSMUSG00000005447	Pafah1b3	70.3333	83.6667	0.840637	-0.250444	0.335135	0.447081		22	25	0.88	-0.184425	0.770867	0.887526		0.869061	0.956484		0	0	0	0	0	1	0
ENSMUSG00000005481	Ddx39	221.667	178	1.24532	0.316515	0.0314266	0.0603815		35	40	0.875	-0.192645	0.644464	0.795274		0.166844	0.360029		0	0	0	0	0	1	0
ENSMUSG00000005483	Dnajb1	330.333	359.667	0.918443	-0.122738	0.286791	0.395494		94	87	1.08046	0.111645	0.655734	0.804508		0.358221	0.588119		0	0	0	0	0	1	0
ENSMUSG00000005501	Usp40	562.667	621.667	0.905094	-0.143861	0.0919698	0.153716		103	148	0.695946	-0.522953	0.00537737	0.01886		0.0699628	0.197855		0	0	0	0	0	1	0
ENSMUSG00000005505	Kbtbd4	219.667	209.667	1.04769	0.0672184	0.664325	0.75811		23	30	0.766667	-0.383329	0.410103	0.591738		0.310436	0.540848		0	0	0	0	0	1	0
ENSMUSG00000005506	Celf1	1519	1356	1.12021	0.163765	0.00251087	0.00627922		42	39	1.07692	0.106915	0.824313	0.920756		0.910331	0.975898		0	0	0	0	0	1	0
ENSMUSG00000005514	Por	3650.33	2000	1.82517	0.868028	2.5369e-108	0		1249	999	1.25025	0.322217	1.46493e-07	1.11829e-06		1.27921e-13	0		0	0	1	0	0	0	0
ENSMUSG00000005533	Igf1r	2438.67	3014	0.809113	-0.305587	7.24186e-15	0		2279	2552	0.893025	-0.163227	9.06546e-05	0.000474872		0.0132084	0.054527		1	0	0	0	0	0	0
ENSMUSG00000005534	Insr	2288	2495.33	0.916912	-0.125145	0.00276073	0.00683742		362	357	1.01401	0.0200656	0.881429	0.954892		0.214787	0.426746		0	0	0	0	0	1	0
ENSMUSG00000005547	Cyp2a5	2398	959	2.50052	1.32223	2.10868e-140	0		848	233	3.63948	1.86373	1.54291e-82	0		4.64655e-06	4.97989e-05		0	0	1	0	0	0	0
ENSMUSG00000005566	Trim28	724	728	0.994505	-0.00794875	0.937251	0.967684		157	140	1.12143	0.165338	0.353212	0.535982		0.372667	0.602145		0	0	0	0	0	1	0
ENSMUSG00000005580	Adcy9	372	391	0.951407	-0.071866	0.514658	0.62475		153	181	0.845304	-0.242458	0.139459	0.27113		0.393389	0.621663		0	0	0	0	0	1	0
ENSMUSG00000005609	Ctr9	772	673	1.1471	0.197994	0.00991167	0.0216308		88	118	0.745763	-0.423211	0.043067	0.106903		0.0045511	0.0230248		0	0	0	0	0	1	0
ENSMUSG00000005610	Eif4g2	11205.7	12654.7	0.885497	-0.175441	6.79844e-21	0		331	384	0.861979	-0.214275	0.0517363	0.124565		0.732311	0.871233		0	0	0	0	0	0	1
ENSMUSG00000005615	Pcyt1a	1472.67	1198.67	1.22859	0.297	1.25163e-07	5.62234e-07		57	39	1.46154	0.547488	0.0821931	0.180604		0.464898	0.68493		0	0	0	0	0	0	1
ENSMUSG00000005621	Zfp592	738	602.667	1.22456	0.292261	0.000250192	0.000745056		205	185	1.10811	0.148099	0.336006	0.517529		0.418719	0.643123		0	0	0	0	0	0	1
ENSMUSG00000005640	Insrr	214	260.667	0.820972	-0.284595	0.0346944	0.0657084		40	33	1.21212	0.277534	0.482789	0.659377		0.131277	0.305467		0	0	0	0	0	1	0
ENSMUSG00000005656	Snx6	1325.33	1278.67	1.0365	0.051715	0.367449	0.480707		278	318	0.874214	-0.193942	0.110077	0.226845		0.0627919	0.18199		0	0	0	0	0	1	0
ENSMUSG00000005667	Mthfd2	35.3333	56	0.630952	-0.664397	0.0470116	0.0859477		7	15	0.466667	-1.09954	0.133801	0.262652		0.630026	0.805859		0	0	0	0	0	1	0
ENSMUSG00000005683	Cs	2146	1709	1.25571	0.328498	2.07148e-12	0		763	664	1.1491	0.2005	0.00945543	0.0306098		0.161017	0.350799		0	0	0	0	0	0	1
ENSMUSG00000005686	Ampd3	255.333	247.667	1.03096	0.0439822	0.755224	0.833781		31	29	1.06897	0.0962153	0.897422	0.964724		0.892406	0.967056		0	0	0	0	0	1	0
ENSMUSG00000005687	Bcas2	356	307	1.15961	0.213639	0.062217	0.109631		27	52	0.519231	-0.945552	0.0065533	0.0224023		0.00121392	0.00749084		0	0	0	0	0	1	0
ENSMUSG00000005779	Psmb4	1184.67	1001.67	1.1827	0.242079	9.86569e-05	0.000312396		290	284	1.02113	0.030162	0.834708	0.926183		0.120989	0.288776		0	0	0	0	0	0	1
ENSMUSG00000005802	Slc30a4	804.333	670.333	1.1999	0.262915	0.000532197	0.00149353		356	268	1.32836	0.409644	0.000486647	0.00222109		0.313159	0.543168		0	0	0	0	0	1	0
ENSMUSG00000005803	Sqor	1499.67	780	1.92265	0.943096	4.33121e-52	0		840	387	2.17054	1.11806	5.84196e-39	0		0.114598	0.277999		1	0	0	0	0	0	0
ENSMUSG00000005804	Bloc1s6	305.333	333.333	0.916	-0.12658	0.285842	0.394461		230	195	1.17949	0.23816	0.0989841	0.209139		0.0453172	0.143623		0	0	0	0	0	1	0
ENSMUSG00000005813	Metap1	640.667	574.667	1.11485	0.156849	0.0622769	0.109698		152	133	1.14286	0.192645	0.286302	0.459265		0.895142	0.967561		0	0	0	0	0	1	0
ENSMUSG00000005823	Gpr108	395.333	361.667	1.09309	0.128409	0.230656	0.331076		96	98	0.979592	-0.0297473	0.942789	0.994776		0.520158	0.729074		0	0	0	0	0	1	0
ENSMUSG00000005846	Rsl1d1	568.333	658.333	0.863291	-0.212081	0.0110634	0.0239541		281	347	0.809798	-0.304366	0.00943817	0.0305668		0.522436	0.730219		0	0	0	0	0	1	0
ENSMUSG00000005871	Apc	1703.67	1727.33	0.986299	-0.0199034	0.694618	0.784427		307	597	0.514238	-0.959492	3.13191e-22	0		2.47306e-17	0		0	0	0	0	1	0	0
ENSMUSG00000005873	Reep5	1092.33	1631.33	0.669595	-0.578638	4.6528e-25	0		527	1530	0.344444	-1.53766	8.32383e-113	0		4.99111e-26	0		0	0	1	0	0	0	0
ENSMUSG00000005881	Ergic3	966.333	894	1.08091	0.112246	0.0950887	0.158256		251	277	0.906137	-0.142199	0.276588	0.447507		0.0759948	0.209373		0	0	0	0	0	1	0
ENSMUSG00000005882	Uqcc1	743.333	745.667	0.996871	-0.00452155	0.979333	0.997877		544	589	0.923599	-0.114661	0.191126	0.342585		0.344194	0.574592		0	0	0	0	0	1	0
ENSMUSG00000005886	Ncoa2	1333	1336.67	0.997257	-0.00396296	0.953703	0.979401		390	396	0.984848	-0.0220263	0.858467	0.941053		0.903115	0.971808		0	0	0	0	0	1	0
ENSMUSG00000005893	Nr2c2	724.667	765.333	0.946864	-0.0787707	0.300243	0.410076		363	243	1.49383	0.579013	1.24007e-06	8.50476e-06		3.55661e-06	3.90972e-05		0	0	0	0	1	0	0
ENSMUSG00000005899	Smpd4	302.667	303	0.9989	-0.001588	1	1		37	35	1.05714	0.0801703	0.906294	0.970489		0.900923	0.970002		0	0	0	0	0	1	0
ENSMUSG00000005907	Pex1	603	573.333	1.05174	0.0727838	0.414426	0.528408		139	148	0.939189	-0.0905123	0.636843	0.79017		0.392814	0.621363		0	0	0	0	0	1	0
ENSMUSG00000005968	Tuft1	317.333	223.667	1.41878	0.504649	6.22862e-05	0.000203734		137	96	1.42708	0.51307	0.00863841	0.0283687		1	1		0	0	0	0	0	0	1
ENSMUSG00000005980	Dnase1	6977	3968	1.75832	0.814195	3.97647e-184	0		1216	1116	1.08961	0.123806	0.0403337	0.10186		4.11157e-25	0		0	1	0	0	0	0	0
ENSMUSG00000005981	Trap1	2811.33	3971.67	0.707847	-0.49849	3.49209e-45	0		340	519	0.655106	-0.6102	1.09602e-09	1.01737e-08		0.30317	0.533568		1	0	0	0	0	0	0
ENSMUSG00000005982	Naa60	401	421	0.952494	-0.070218	0.507546	0.617774		78	67	1.16418	0.219313	0.406368	0.588557		0.280516	0.508497		0	0	0	0	0	1	0
ENSMUSG00000005983	1700037C18Rik	83.3333	92.6667	0.899281	-0.153157	0.547751	0.655818		47	52	0.903846	-0.145851	0.687885	0.82726		1	1		0	0	0	0	0	1	0
ENSMUSG00000006005	Tpr	2419.67	1998	1.21104	0.276252	2.31922e-10	1.31587e-09		624	646	0.965944	-0.0499881	0.555694	0.725372		0.000394956	0.00282452		0	0	0	0	0	0	1
ENSMUSG00000006010	Odr4	952.667	666	1.43043	0.516449	1.03143e-12	0		98	113	0.867257	-0.205469	0.335161	0.516433		0.000655557	0.00438653		0	0	0	0	0	0	1
ENSMUSG00000006024	Napa	777.667	714.667	1.08815	0.121881	0.108555	0.176511		195	166	1.1747	0.232291	0.140459	0.272764		0.518984	0.728553		0	0	0	0	0	1	0
ENSMUSG00000006050	Sra1	555.667	482.333	1.15204	0.204189	0.0254558	0.0500465		98	190	0.515789	-0.955146	6.41161e-08	5.05019e-07		3.88684e-09	6.075e-08		0	0	0	0	1	0	0
ENSMUSG00000006057	Atp5g1	735.667	960	0.766319	-0.383982	5.87708e-08	2.71776e-07		914	1263	0.723674	-0.466589	7.76649e-14	0		0.394522	0.622482		1	0	0	0	0	0	0
ENSMUSG00000006095	Tbcb	359.667	221.667	1.62256	0.698269	1.16504e-08	5.79863e-08		131	94	1.39362	0.478834	0.0162049	0.0481269		0.376427	0.605605		0	0	0	0	0	0	1
ENSMUSG00000006127	Inpp5k	450.667	441.333	1.02115	0.030192	0.788941	0.858684		100	139	0.719424	-0.475085	0.0138021	0.0421791		0.0196085	0.0753682		0	0	0	0	0	1	0
ENSMUSG00000006134	Crkl	455	479	0.949896	-0.0741591	0.451718	0.564831		205	269	0.762082	-0.391982	0.00376197	0.0137066		0.0548004	0.16453		0	0	0	0	0	1	0
ENSMUSG00000006169	Clint1	1671.67	1932	0.865252	-0.208808	1.5886e-05	5.6385e-05		482	513	0.939571	-0.0899257	0.341576	0.524008		0.26596	0.491432		0	0	0	0	0	0	1
ENSMUSG00000006191	Cdkal1	409	363	1.12672	0.172131	0.10526	0.172153		162	201	0.80597	-0.311202	0.0459502	0.112715		0.00910679	0.0405068		0	0	0	0	0	1	0
ENSMUSG00000006205	Htra1	1369.67	1073	1.27648	0.352175	2.02456e-09	1.07347e-08		212	137	1.54745	0.629888	7.0304e-05	0.000374128		0.105985	0.264705		1	0	0	0	0	0	0
ENSMUSG00000006216	Clcnkb	1065.67	811	1.31402	0.393982	4.31877e-09	2.24308e-08		848	959	0.884254	-0.177467	0.00964289	0.0311381		2.31421e-09	3.66429e-08		0	1	0	0	0	0	0
ENSMUSG00000006262	Mob1b	1486.67	1250.67	1.1887	0.249384	6.99926e-06	2.59064e-05		584	570	1.02456	0.0350064	0.701972	0.83682		0.0349083	0.1174		0	0	0	0	0	0	1
ENSMUSG00000006269	Atp6v1b1	627.333	535.333	1.17186	0.228795	0.00762073	0.0170321		172	159	1.08176	0.113382	0.509584	0.684576		0.532661	0.736954		0	0	0	0	0	1	0
ENSMUSG00000006273	Atp6v1b2	3553.33	2770	1.28279	0.359287	6.28869e-23	0		1287	1206	1.06716	0.0937821	0.109083	0.225522		0.00010721	0.000879515		0	1	0	0	0	0	0
ENSMUSG00000006281	Tep1	436.667	318.667	1.37029	0.454484	2.01391e-05	7.0473e-05		28	24	1.16667	0.222392	0.677809	0.820085		0.663841	0.826019		0	0	0	0	0	0	1
ENSMUSG00000006288	Ttc5	113.667	103.667	1.09646	0.132857	0.542253	0.650755		48	59	0.813559	-0.297681	0.333705	0.515081		0.238134	0.457882		0	0	0	0	0	1	0
ENSMUSG00000006289	Osgep	83.6667	91	0.919414	-0.121214	0.650272	0.746285		83	83	1	0	1	1		0.745665	0.879851		0	0	0	0	0	1	0
ENSMUSG00000006299	Aamp	1464.33	1351.33	1.08362	0.11586	0.0348222	0.0659018		201	239	0.841004	-0.249815	0.077629	0.172996		0.0138711	0.0567152		0	0	0	0	0	1	0
ENSMUSG00000006301	Tmbim1	381.667	364.333	1.04758	0.0670542	0.558301	0.665551		137	110	1.24545	0.316672	0.0978614	0.207507		0.270372	0.497072		0	0	0	0	0	1	0
ENSMUSG00000006335	Tfpt	88.3333	59	1.49718	0.582243	0.0168414	0.0346881		25	18	1.38889	0.473931	0.360378	0.542046		0.861203	0.952833		0	0	0	0	0	1	0
ENSMUSG00000006342	Susd2	2218.67	1941	1.14305	0.192893	1.73746e-05	6.1273e-05		852	488	1.7459	0.803972	1.90117e-23	0		4.46158e-11	0		0	0	1	0	0	0	0
ENSMUSG00000006345	Ggt1	13927.3	9392	1.48289	0.568415	4.98822e-195	0		3305	3260	1.0138	0.0197783	0.587103	0.752834		1.14726e-41	0		0	1	0	0	0	0	0
ENSMUSG00000006378	Gcat	431.333	129.333	3.33505	1.73771	7.71602e-39	0		177	50	3.54	1.82375	7.79077e-18	0		0.779204	0.902601		1	0	0	0	0	0	0
ENSMUSG00000006386	Tek	949.333	953	0.996153	-0.00556147	0.963434	0.986535		326	334	0.976048	-0.0349761	0.785282	0.897615		0.856608	0.951306		0	0	0	0	0	1	0
ENSMUSG00000006392	Med8	369	400	0.9225	-0.116379	0.27932	0.387693		150	0	#DIV/0!	1	1.4013e-45	0		1.00426e-42	0		0	0	0	0	1	0	0
ENSMUSG00000006395	Hyi	517.667	538.667	0.961015	-0.0573694	0.538465	0.647437		40	51	0.784314	-0.350497	0.29447	0.468364		0.382905	0.610665		0	0	0	0	0	1	0
ENSMUSG00000006412	Pfdn2	275.667	214.667	1.28416	0.360827	0.00671439	0.0152231		77	60	1.28333	0.359896	0.171409	0.316989		1	1		0	0	0	0	0	1	0
ENSMUSG00000006445	Epha2	118	156	0.75641	-0.402759	0.0252221	0.0496761		61	91	0.67033	-0.577057	0.0183674	0.053375		0.608725	0.79077		0	0	0	0	0	1	0
ENSMUSG00000006456	Rbm14	212.667	239.667	0.887344	-0.172435	0.221822	0.321212		73	66	1.10606	0.14543	0.610974	0.771361		0.286054	0.514417		0	0	0	0	0	1	0
ENSMUSG00000006469	Slc34a3	453.667	617	0.735278	-0.443638	7.07474e-07	2.93476e-06		155	161	0.962733	-0.0547925	0.778554	0.893207		0.0390278	0.128287		0	0	0	0	0	0	1
ENSMUSG00000006471	Ndor1	255	329	0.775076	-0.36759	0.00249223	0.00623868		108	123	0.878049	-0.187627	0.357009	0.539509		0.435047	0.658467		0	0	0	0	0	1	0
ENSMUSG00000006476	Nsmf	440.667	593.333	0.742697	-0.429155	2.21371e-06	8.6697e-06		64	60	1.06667	0.0931094	0.787747	0.89883		0.068341	0.193981		0	0	0	0	0	0	1
ENSMUSG00000006494	Pdk1	700.667	674.333	1.03905	0.0552663	0.500354	0.611083		586	456	1.28509	0.361867	6.30512e-05	0.000338812		0.0107277	0.0464286		0	0	0	0	0	0	1
ENSMUSG00000006498	Ptbp1	545.667	649.333	0.840349	-0.250939	0.00288287	0.00710559		314	39	8.05128	3.00922	1.59037e-54	0		1.78223e-52	0		0	0	0	0	1	0	0
ENSMUSG00000006517	Mvd	453	153.333	2.95435	1.56284	4.26657e-35	0		83	57	1.45614	0.542149	0.0342357	0.0890312		0.000372413	0.00268204		0	0	0	0	0	0	1
ENSMUSG00000006519	Cyba	2617.33	2166.67	1.208	0.27262	7.51211e-11	4.72811e-10		1134	857	1.32322	0.404054	5.82131e-10	5.51e-09		0.0910688	0.237712		1	0	0	0	0	0	0
ENSMUSG00000006527	Sfmbt1	479.667	571	0.840047	-0.251459	0.00547588	0.0127148		150	150	1	0	1	1		0.189989	0.393869		0	0	0	0	0	1	0
ENSMUSG00000006538	Ihh	131	90.6667	1.44485	0.530923	0.00870775	0.0192602		30	20	1.5	0.584963	0.202639	0.357803		1	1		0	0	0	0	0	1	0
ENSMUSG00000006574	Slc4a1	380.333	497	0.765258	-0.385981	0.000101794	0.000321687		157	144	1.09028	0.124696	0.489209	0.664982		0.00888047	0.0397521		0	0	0	0	0	0	1
ENSMUSG00000006575	Rundc3a	198.333	121.667	1.63014	0.704993	2.03505e-05	7.10513e-05		69	55	1.25455	0.327165	0.242923	0.407624		0.236463	0.455848		0	0	0	0	0	0	1
ENSMUSG00000006589	Aprt	346.333	600.333	0.576902	-0.793603	1.38082e-16	0		154	320	0.48125	-1.05514	1.89735e-14	0		0.140796	0.321114		1	0	0	0	0	0	0
ENSMUSG00000006599	Gtf2h1	708.667	552	1.28382	0.360439	1.09051e-05	3.96199e-05		271	222	1.22072	0.287733	0.0305291	0.0812595		0.66875	0.828572		0	0	0	0	0	0	1
ENSMUSG00000006611	Hfe	231	133	1.73684	0.796467	3.15617e-07	1.36138e-06		36	37	0.972973	-0.0395284	1	1		0.0258519	0.0932457		0	0	0	0	0	0	1
ENSMUSG00000006638	Abhd1	9.33333	18.6667	0.5	-1	0.136046	0.21391		32	182	0.175824	-2.50779	1.13891e-26	0		0.031635	0.108288		0	0	0	0	0	0	1
ENSMUSG00000006641	Slc5a6	181.667	183.667	0.989111	-0.0157961	0.958322	0.983108		64	82	0.780488	-0.357552	0.159216	0.300139		0.240875	0.461002		0	0	0	0	0	1	0
ENSMUSG00000006673	Qrich1	974	937.667	1.03875	0.0548466	0.423468	0.53657		87	154	0.564935	-0.823843	1.89223e-05	0.000111577		1.51676e-05	0.000149634		0	0	0	0	1	0	0
ENSMUSG00000006676	Usp19	1097.67	1241	0.884502	-0.177063	0.00331496	0.00807489		353	352	1.00284	0.00409275	1	1		0.155761	0.34255		0	0	0	0	0	1	0
ENSMUSG00000006699	Cdc42	2000.67	1829.67	1.09346	0.1289	0.00601477	0.0138232		774	780	0.992308	-0.0111406	0.899075	0.965986		0.110777	0.272092		0	0	0	0	0	1	0
ENSMUSG00000006705	Pknox1	359.333	235	1.52908	0.612662	3.37016e-07	1.448e-06		126	54	2.33333	1.22239	8.21979e-08	6.43468e-07		0.0221463	0.0825359		1	0	0	0	0	0	0
ENSMUSG00000006715	Gmnn	73.6667	23.3333	3.15714	1.65862	4.21592e-07	1.79532e-06		26	15	1.73333	0.793549	0.117275	0.238109		0.14581	0.328073		0	0	0	0	0	0	1
ENSMUSG00000006717	Acot13	866.667	381	2.27472	1.18569	5.44331e-44	0		829	415	1.99759	0.998261	3.04797e-32	0		0.132808	0.307819		1	0	0	0	0	0	0
ENSMUSG00000006728	Cdk4	519.667	483	1.07591	0.105563	0.255645	0.360953		548	402	1.36318	0.44698	2.43838e-06	1.62735e-05		0.010862	0.0469303		0	0	0	0	0	0	1
ENSMUSG00000006732	Mettl1	226.667	161.333	1.40496	0.490528	0.0011475	0.00305749		54	40	1.35	0.432959	0.179665	0.32776		0.907303	0.974145		0	0	0	0	0	1	0
ENSMUSG00000006736	Tspan31	477.667	325.667	1.46673	0.552608	9.26105e-08	4.21178e-07		185	141	1.31206	0.39183	0.0171065	0.0503193		0.423865	0.647649		0	0	0	0	0	0	1
ENSMUSG00000006740	Kif5b	3148.67	2820.33	1.11642	0.158875	2.30445e-05	8.00215e-05		973	1935	0.502842	-0.991822	2.36986e-72	0		1.45208e-66	0		0	0	0	1	0	0	0
ENSMUSG00000006763	Saal1	106	153	0.69281	-0.529467	0.0041705	0.00994014		14	13	1.07692	0.106915	1	1		0.308745	0.53934		0	0	0	0	0	1	0
ENSMUSG00000006800	Sulf2	293	407	0.719902	-0.474128	1.87021e-05	6.56834e-05		74	134	0.552239	-0.856636	3.83029e-05	0.000214982		0.108282	0.268091		1	0	0	0	0	0	0
ENSMUSG00000006818	Sod2	4160.33	3915.33	1.06257	0.087564	0.00662464	0.0150507		530	522	1.01533	0.0219426	0.829141	0.923201		0.491242	0.70643		0	0	0	0	0	1	0
ENSMUSG00000006850	Tmco6	93.6667	75	1.24889	0.320645	0.165979	0.252613		11	5	2.2	1.1375	0.210114	0.367878		0.430224	0.653776		0	0	0	0	0	1	0
ENSMUSG00000006920	Ezh1	850.333	1001	0.849484	-0.235342	0.000532158	0.00149353		210	235	0.893617	-0.162271	0.255216	0.422796		0.634041	0.80871		0	0	0	0	0	1	0
ENSMUSG00000006932	Ctnnb1	5545	4306	1.28774	0.364839	8.4996e-36	0		995	898	1.10802	0.147981	0.0273256	0.0741171		0.00287559	0.0156379		0	0	0	0	0	0	1
ENSMUSG00000006941	Eif1b	247.333	205	1.2065	0.270833	0.048338	0.0880589		58	55	1.05455	0.0766213	0.85087	0.936152		0.528913	0.734257		0	0	0	0	0	1	0
ENSMUSG00000007216	Zfp775	90.6667	85.3333	1.0625	0.0874628	0.763774	0.839007		12	9	1.33333	0.415037	0.663624	0.810055		0.65325	0.820386		0	0	0	0	0	1	0
ENSMUSG00000007338	Mrpl49	479.333	408.667	1.17292	0.230105	0.0188381	0.0384099		214	163	1.31288	0.392739	0.00992717	0.0318821		0.387305	0.615619		0	0	0	0	0	1	0
ENSMUSG00000007411	Mark3	1450.33	1585.67	0.914652	-0.128705	0.015021	0.0314178		187	191	0.979058	-0.0305344	0.877397	0.952771		0.548368	0.74698		0	0	0	0	0	1	0
ENSMUSG00000007415	Gatad1	1591.67	1319	1.20672	0.271094	4.53769e-07	1.9175e-06		437	325	1.34462	0.427194	5.62945e-05	0.000305706		0.190687	0.394444		1	0	0	0	0	0	0
ENSMUSG00000007458	M6pr	1838.33	1393	1.31969	0.400203	4.51371e-15	0		582	381	1.52756	0.611228	9.93891e-11	1.00588e-09		0.053315	0.161583		1	0	0	0	0	0	0
ENSMUSG00000007476	Lrrc8a	876.333	757	1.15764	0.211186	0.00322914	0.00789334		125	113	1.10619	0.145605	0.475908	0.653948		0.780941	0.903932		0	0	0	0	0	1	0
ENSMUSG00000007564	Ppp2r1a	1002	964.333	1.03906	0.0552787	0.416965	0.530514		158	154	1.02597	0.0369942	0.86517	0.944189		0.951413	0.998244		0	0	0	0	0	1	0
ENSMUSG00000007589	Tinf2	161	130	1.23846	0.308549	0.0784608	0.134407		80	80	1	0	1	1		0.280108	0.507997		0	0	0	0	0	1	0
ENSMUSG00000007603	Dus3l	234	219.667	1.06525	0.0911926	0.541829	0.650448		54	69	0.782609	-0.353637	0.206647	0.362965		0.154625	0.341025		0	0	0	0	0	1	0
ENSMUSG00000007613	Tgfbr1	1512.33	1237.33	1.22225	0.289542	1.71168e-07	7.60481e-07		72	56	1.28571	0.36257	0.184683	0.333817		0.855838	0.950741		0	0	0	0	0	0	1
ENSMUSG00000007617	Homer1	423.667	445.333	0.951347	-0.071956	0.476506	0.588463		40	36	1.11111	0.152003	0.731009	0.859321		0.551046	0.748773		0	0	0	0	0	1	0
ENSMUSG00000007655	Cav1	508	495	1.02626	0.0374	0.704778	0.793107		346	374	0.925134	-0.112266	0.314304	0.492986		0.305028	0.535794		0	0	0	0	0	1	0
ENSMUSG00000007656	Arpp19	1484.33	1132	1.31125	0.390941	5.53816e-12	6.17081e-11		345	288	1.19792	0.260528	0.0259498	0.0709609		0.325983	0.557184		0	0	0	0	0	0	1
ENSMUSG00000007659	Bcl2l1	999	1274.67	0.783734	-0.351563	7.75553e-09	3.93627e-08		63	91	0.692308	-0.530515	0.0292456	0.0783855		0.50227	0.715323		0	0	0	0	0	0	1
ENSMUSG00000007670	Khsrp	434	457.333	0.94898	-0.075551	0.44126	0.554638		148	155	0.954839	-0.066671	0.73039	0.858855		1	1		0	0	0	0	0	1	0
ENSMUSG00000007721	Ccdc124	266.667	158.667	1.68067	0.749038	1.87799e-07	8.29576e-07		121	140	0.864286	-0.21042	0.265169	0.434329		3.60527e-05	0.000325617		0	1	0	0	0	0	0
ENSMUSG00000007739	Cct4	1180	1307	0.902831	-0.147472	0.011503	0.0248013		322	368	0.875	-0.192645	0.0866167	0.188761		0.730401	0.870306		0	0	0	0	0	1	0
ENSMUSG00000007812	Zfp655	1216	957.667	1.26975	0.344548	3.42558e-08	1.62434e-07		425	461	0.921909	-0.117304	0.239639	0.403859		6.41306e-05	0.000551997		0	1	0	0	0	0	0
ENSMUSG00000007815	Rhoa	1337	1228.33	1.08847	0.122297	0.0346404	0.0656385		477	551	0.865699	-0.208063	0.0227516	0.0637557		0.00193528	0.0111217		0	0	0	0	0	1	0
ENSMUSG00000007817	Zmiz1	1096	1376	0.796512	-0.328233	1.93956e-08	9.44231e-08		406	346	1.17341	0.230708	0.0313678	0.0830252		3.54332e-06	3.90067e-05		0	1	0	0	0	0	0
ENSMUSG00000007833	Aldh16a1	636.667	442.333	1.43934	0.525404	3.90527e-09	2.03706e-08		128	152	0.842105	-0.247928	0.16917	0.313905		8.41099e-05	0.0007089		0	1	0	0	0	0	0
ENSMUSG00000007836	Hnrnpa0	571.667	584	0.978881	-0.0307942	0.74631	0.827382		157	193	0.813472	-0.297836	0.0612142	0.14348		0.14288	0.324228		0	0	0	0	0	1	0
ENSMUSG00000007837	Prrg2	211.667	176.667	1.19811	0.260764	0.0846	0.142888		27	25	1.08	0.111031	0.889884	0.959728		0.768033	0.895502		0	0	0	0	0	1	0
ENSMUSG00000007850	Hnrnph1	1845.33	1844.67	1.00036	0.000521299	1	1		581	555	1.04685	0.0660504	0.458261	0.638478		0.519142	0.728553		0	0	0	0	0	1	0
ENSMUSG00000007867	Ift43	97.3333	84.6667	1.14961	0.20114	0.375092	0.488546		64	51	1.2549	0.327575	0.263054	0.431799		0.720879	0.863506		0	0	0	0	0	1	0
ENSMUSG00000007880	Arid1a	942.333	1067	0.883162	-0.179251	0.00606481	0.0139226		93	95	0.978947	-0.0306968	0.941886	0.994485		0.541189	0.743154		0	0	0	0	0	1	0
ENSMUSG00000007891	Ctsd	5973	3039.33	1.96523	0.974701	3.01375e-213	0		966	839	1.15137	0.203352	0.00300915	0.0113285		2.61309e-24	0		0	1	0	0	0	0	0
ENSMUSG00000007987	Ift22	157.667	100.667	1.56623	0.647292	0.000478843	0.00135317		127	101	1.25743	0.330473	0.0975759	0.207016		0.268773	0.495141		0	0	0	0	0	1	0
ENSMUSG00000008036	Ap2s1	397.667	459.333	0.865747	-0.207982	0.0372347	0.0700026		154	168	0.916667	-0.125531	0.468838	0.649218		0.694519	0.845888		0	0	0	0	0	1	0
ENSMUSG00000008090	Fgfrl1	313	395.333	0.791737	-0.336907	0.00205159	0.00523789		69	78	0.884615	-0.176878	0.509502	0.684576		0.584659	0.773149		0	0	0	0	0	1	0
ENSMUSG00000008136	Fhl2	254.333	324	0.784979	-0.349273	0.00467172	0.011007		94	117	0.803419	-0.315776	0.129692	0.25708		0.935459	0.988243		0	0	0	0	0	1	0
ENSMUSG00000008140	Emc10	530	393	1.3486	0.431463	7.31707e-06	2.70047e-05		161	145	1.11034	0.151008	0.391207	0.574087		0.144194	0.325808		0	0	0	0	0	0	1
ENSMUSG00000008167	Fbxw9	117.333	138	0.850242	-0.234055	0.234969	0.3362		34	30	1.13333	0.180572	0.707981	0.841117		0.328605	0.560296		0	0	0	0	0	1	0
ENSMUSG00000008200	Fnbp4	559.333	573	0.976149	-0.0348268	0.721479	0.807415		72	92	0.782609	-0.353637	0.137662	0.268315		0.210001	0.419885		0	0	0	0	0	1	0
ENSMUSG00000008226	Scrn3	769	410.667	1.87256	0.905016	1.13827e-25	0		54	39	1.38462	0.469485	0.146177	0.280437		0.177179	0.375177		0	0	0	0	0	0	1
ENSMUSG00000008301	Phax	390	343.667	1.13482	0.182464	0.0966508	0.160528		78	113	0.690265	-0.534777	0.013677	0.0418802		0.00263866	0.014524		0	0	0	0	0	1	0
ENSMUSG00000008305	Tle1	212	220	0.963636	-0.0534393	0.736321	0.819416		22	16	1.375	0.459432	0.417692	0.599423		0.314804	0.545271		0	0	0	0	0	1	0
ENSMUSG00000008333	Snrpb2	104	83	1.25301	0.3254	0.143389	0.223447		228	111	2.05405	1.03847	1.98012e-10	1.96552e-09		0.0106949	0.0463124		0	0	0	0	0	0	1
ENSMUSG00000008348	Ubc	14890.3	11016.3	1.35166	0.434732	2.10944e-128	0		775	568	1.36444	0.448305	1.78166e-08	1.46658e-07		0.887464	0.965098		1	0	0	0	0	0	0
ENSMUSG00000008373	Prpf31	249.667	185	1.34955	0.432478	0.00211528	0.00537729		83	85	0.976471	-0.0343515	0.938533	0.992171		0.0827548	0.221958		0	0	0	0	0	1	0
ENSMUSG00000008384	Sertad1	130.333	130.667	0.997449	-0.00368505	1	1		57	90	0.633333	-0.658963	0.00808759	0.0268134		0.0383679	0.126986		0	0	0	0	0	1	0
ENSMUSG00000008393	Carhsp1	402.333	329.333	1.22166	0.288843	0.00778574	0.0173606		295	201	1.46766	0.553519	2.82038e-05	0.000162446		0.126964	0.298955		0	0	0	0	0	0	1
ENSMUSG00000008398	Elk3	237	254.333	0.931848	-0.101833	0.443459	0.556257		32	40	0.8	-0.321928	0.409579	0.591539		0.613744	0.795078		0	0	0	0	0	1	0
ENSMUSG00000008429	Herpud2	385.667	468	0.824074	-0.279154	0.00554439	0.0128429		58	112	0.517857	-0.949374	4.1856e-05	0.000232874		0.00853025	0.0384987		0	0	0	0	0	0	1
ENSMUSG00000008435	Rdh13	313.667	370.333	0.846985	-0.239592	0.0323077	0.0618119		260	238	1.09244	0.12755	0.346698	0.529959		0.0339712	0.114753		0	0	0	0	0	1	0
ENSMUSG00000008461	Fut1	2.33333	5	0.466667	-1.09954	0.726562	0.811923		0	11	0	-1	0.000976562	0.00416324		0.137255	0.314901		0	0	0	0	0	1	0
ENSMUSG00000008475	Arpc5	943.333	797.667	1.18262	0.241982	0.000509034	0.00143375		536	418	1.2823	0.35873	0.000149165	0.00074912		0.331359	0.562996		0	0	0	0	0	0	1
ENSMUSG00000008540	Mgst1	692	395.333	1.75042	0.807702	2.27586e-19	0		184	112	1.64286	0.716207	3.38608e-05	0.000192721		0.634585	0.808998		1	0	0	0	0	0	0
ENSMUSG00000008575	Nfib	2150.33	2170	0.990937	-0.0131347	0.784219	0.855116		338	380	0.889474	-0.168976	0.125931	0.251438		0.18372	0.384971		0	0	0	0	0	1	0
ENSMUSG00000008604	Ubqln4	550.667	495.333	1.11171	0.15278	0.0950977	0.158256		289	293	0.986348	-0.0198312	0.901049	0.967408		0.255104	0.478903		0	0	0	0	0	1	0
ENSMUSG00000008822	Acyp1	135	92.6667	1.45683	0.542837	0.00649494	0.0148129		27	27	1	0	1	1		0.225013	0.439795		0	0	0	0	0	1	0
ENSMUSG00000008855	Hdac5	521.667	618	0.844121	-0.244479	0.00487646	0.0114473		143	162	0.882716	-0.179979	0.302685	0.478658		0.746701	0.880727		0	0	0	0	0	1	0
ENSMUSG00000008859	Rala	619.667	574	1.07956	0.110442	0.192793	0.285198		44	81	0.54321	-0.880418	0.0011925	0.00497131		0.000465682	0.0032547		0	0	0	0	0	1	0
ENSMUSG00000008892	Vdac3	330	300.667	1.09756	0.134301	0.26498	0.371853		114	152	0.75	-0.415037	0.0231118	0.0645771		0.010524	0.0457527		0	0	0	0	0	1	0
ENSMUSG00000008976	Gabpa	932.667	963	0.968501	-0.0461742	0.505417	0.615962		325	362	0.89779	-0.15555	0.169556	0.314469		0.397673	0.624764		0	0	0	0	0	1	0
ENSMUSG00000008999	Bmp7	372	607	0.61285	-0.706394	5.71803e-14	0		163	210	0.77619	-0.365517	0.0171122	0.0503193		0.0619059	0.179897		0	0	0	0	0	0	1
ENSMUSG00000009030	Pdcl	512.333	357	1.43511	0.521159	1.37509e-07	6.15555e-07		163	216	0.75463	-0.406159	0.0074799	0.0251015		2.73125e-07	3.49087e-06		0	1	0	0	0	0	0
ENSMUSG00000009073	Nf2	1170.67	1330	0.880201	-0.184096	0.00157599	0.00410119		413	369	1.11924	0.162521	0.124073	0.248372		0.00360152	0.019008		0	0	0	0	0	1	0
ENSMUSG00000009079	Ewsr1	890.333	761.667	1.16893	0.225186	0.00163439	0.00424261		518	470	1.10213	0.140291	0.134804	0.264404		0.493215	0.707153		0	0	0	0	0	1	0
ENSMUSG00000009090	Ap1b1	1217.67	976	1.24761	0.319166	2.60267e-07	1.13343e-06		275	209	1.31579	0.395929	0.00309138	0.011604		0.613452	0.794833		0	0	0	0	0	0	1
ENSMUSG00000009092	Derl3	18	34.3333	0.524272	-0.931613	0.0270083	0.0527351		22	28	0.785714	-0.347923	0.479888	0.65707		0.417774	0.642055		0	0	0	0	0	1	0
ENSMUSG00000009291	Pttg1ip	2643.67	2985.33	0.885552	-0.175352	5.46825e-06	2.04462e-05		1552	1823	0.851344	-0.232186	3.32016e-06	2.17806e-05		0.370993	0.600564		1	0	0	0	0	0	0
ENSMUSG00000009293	Ube2g2	157.333	186	0.845878	-0.241478	0.145355	0.225915		18	16	1.125	0.169925	0.864166	0.943489		0.473235	0.69197		0	0	0	0	0	1	0
ENSMUSG00000009376	Met	3990	2817	1.4164	0.502229	5.13041e-46	0		1148	1338	0.857997	-0.220955	0.00014924	0.00074912		1.75249e-26	0		0	0	0	1	0	0	0
ENSMUSG00000009378	Slc16a12	2668.33	3079.67	0.866436	-0.206835	6.3163e-08	2.90854e-07		2040	2235	0.912752	-0.131706	0.00300172	0.011306		0.202411	0.410479		0	0	0	0	0	0	1
ENSMUSG00000009470	Tnpo1	2257	2085.67	1.08215	0.113898	0.00988319	0.0215748		1076	990	1.08687	0.120178	0.0614504	0.14377		0.936062	0.988453		0	0	0	0	0	1	0
ENSMUSG00000009535	Rnmt	284.667	322	0.884058	-0.177787	0.1439	0.22397		44	71	0.619718	-0.690316	0.0149647	0.0451581		0.102102	0.256925		0	0	0	0	0	1	0
ENSMUSG00000009549	Srp14	343	441.667	0.776604	-0.364749	0.00046184	0.00130946		147	158	0.93038	-0.104108	0.566988	0.735746		0.197545	0.403971		0	0	0	0	0	1	0
ENSMUSG00000009569	Mrtfb	428.667	390	1.09915	0.136382	0.184201	0.275175		46	43	1.06977	0.0972972	0.832258	0.924411		0.911497	0.975946		0	0	0	0	0	1	0
ENSMUSG00000009575	Cbx5	2582	2112	1.22254	0.289879	7.33189e-12	6.17081e-11		344	414	0.830918	-0.267222	0.0121536	0.0378786		8.94605e-07	1.0773e-05		0	1	0	0	0	0	0
ENSMUSG00000009614	Sardh	4900.67	4163.67	1.17701	0.235123	1.03858e-14	0		2811	1913	1.46942	0.555247	3.74092e-39	0		9.97603e-10	1.64423e-08		0	0	1	0	0	0	0
ENSMUSG00000009621	Vav2	538	741	0.726046	-0.461867	1.51589e-08	7.45884e-08		213	266	0.800752	-0.320573	0.017413	0.0510451		0.38635	0.614486		0	0	0	0	0	0	1
ENSMUSG00000009630	Ppp2cb	417.667	395	1.05738	0.0804994	0.440386	0.55363		21	52	0.403846	-1.30812	0.00037134	0.00173203		0.000215024	0.00164966		0	0	0	0	0	1	0
ENSMUSG00000009633	G0s2	445	490	0.908163	-0.138976	0.150125	0.231923		198	151	1.31126	0.390952	0.0136892	0.0419006		0.00389352	0.0202574		0	0	0	0	0	1	0
ENSMUSG00000009647	Mcu	329.333	310.667	1.06009	0.0841811	0.477139	0.589151		206	167	1.23353	0.302796	0.0489725	0.118878		0.241203	0.461246		0	0	0	0	0	1	0
ENSMUSG00000009681	Bcr	654.333	845	0.774359	-0.368926	1.02811e-06	4.1703e-06		145	135	1.07407	0.103093	0.590758	0.755381		0.0128522	0.0534584		0	0	0	0	0	0	1
ENSMUSG00000009687	Fxyd5	95	76	1.25	0.321928	0.168484	0.255927		16	20	0.8	-0.321928	0.617719	0.776437		0.270883	0.497458		0	0	0	0	0	1	0
ENSMUSG00000009733	Tfcp2	347.333	502.333	0.69144	-0.532324	1.20254e-07	5.41305e-07		221	215	1.02791	0.0397097	0.810785	0.912801		0.000889176	0.0057066		0	0	0	0	0	0	1
ENSMUSG00000009739	Pou6f1	389	402.333	0.96686	-0.0486211	0.644155	0.741145		354	355	0.997183	-0.00406966	1	1		0.795996	0.912799		0	0	0	0	0	1	0
ENSMUSG00000009741	Ubp1	672	682.333	0.984856	-0.0220155	0.785893	0.856336		265	260	1.01923	0.0274807	0.861435	0.942922		0.757848	0.888428		0	0	0	0	0	1	0
ENSMUSG00000009772	Nuak2	1023	963	1.06231	0.0871984	0.185515	0.276655		639	588	1.08673	0.12	0.153434	0.291615		0.771337	0.897406		0	0	0	0	0	1	0
ENSMUSG00000009828	Ick	210.667	232.667	0.905444	-0.143302	0.318952	0.430032		11	26	0.423077	-1.24101	0.0200739	0.0572849		0.0401687	0.130974		0	0	0	0	0	1	0
ENSMUSG00000009863	Sdhb	3273.33	4282.67	0.764321	-0.387749	3.55732e-31	0		1054	1258	0.837838	-0.255257	2.39567e-05	0.000139551		0.0553849	0.165767		1	0	0	0	0	0	0
ENSMUSG00000009894	Snap47	659.667	448.333	1.47138	0.557165	2.53882e-10	1.42289e-09		80	85	0.941176	-0.0874628	0.755606	0.876717		0.00861464	0.0388113		0	0	0	0	0	0	1
ENSMUSG00000009905	Kdsr	491.333	414.333	1.18584	0.24591	0.0115769	0.0249465		171	147	1.16327	0.21818	0.197051	0.350567		0.896037	0.967561		0	0	0	0	0	1	0
ENSMUSG00000009907	Vps4b	669	646.667	1.03454	0.048984	0.562684	0.669013		129	116	1.11207	0.153246	0.443353	0.624431		0.626404	0.803363		0	0	0	0	0	1	0
ENSMUSG00000010025	Aldh3a2	3053.67	1825	1.67324	0.742646	6.50493e-70	0		1645	1525	1.07869	0.109278	0.0345352	0.0896588		2.15108e-21	0		0	1	0	0	0	0	0
ENSMUSG00000010045	Tmem115	371.333	331.667	1.1196	0.162981	0.141543	0.221222		71	43	1.65116	0.723482	0.0111186	0.0350359		0.06803	0.193413		0	0	0	0	0	1	0
ENSMUSG00000010047	Hyal2	530	522	1.01533	0.0219426	0.829141	0.888737		141	137	1.0292	0.0415193	0.85725	0.940214		0.946274	0.994752		0	0	0	0	0	1	0
ENSMUSG00000010048	Ifrd2	677.333	463.333	1.46187	0.547816	2.59827e-10	1.47871e-09		177	227	0.779736	-0.358943	0.0146735	0.0444187		7.75436e-08	1.05364e-06		0	1	0	0	0	0	0
ENSMUSG00000010051	Hyal1	83.6667	137.333	0.609223	-0.714957	0.000352894	0.00102318		10	10	1	0	1	1		0.341264	0.5721		0	0	0	0	0	1	0
ENSMUSG00000010054	Tusc2	511.333	547	0.934796	-0.0972768	0.296114	0.405786		82	81	1.01235	0.017702	1	1		0.674036	0.832003		0	0	0	0	0	1	0
ENSMUSG00000010057	Nprl2	303	239	1.26778	0.342307	0.00675423	0.0153089		99	101	0.980198	-0.0288549	0.943652	0.995121		0.135047	0.310858		0	0	0	0	0	1	0
ENSMUSG00000010064	Slc38a3	438	908.333	0.482202	-1.05229	2.63561e-38	0		112	167	0.670659	-0.576349	0.00118633	0.00495592		0.0179747	0.0703538		0	0	0	0	0	0	1
ENSMUSG00000010067	Rassf1	339.333	319.333	1.06263	0.08764	0.459584	0.572806		33	33	1	0	1	1		0.897353	0.96819		0	0	0	0	0	1	0
ENSMUSG00000010080	Epn3	281	251.333	1.11804	0.160968	0.225167	0.324894		41	43	0.953488	-0.0687128	0.913202	0.976053		0.557031	0.752556		0	0	0	0	0	1	0
ENSMUSG00000010095	Slc3a2	1355.67	1734	0.781815	-0.355101	1.11868e-11	6.17081e-11		609	867	0.702422	-0.50959	1.99827e-11	2.11692e-10		0.0966533	0.248316		1	0	0	0	0	0	0
ENSMUSG00000010097	Nxf1	608.333	647	0.940237	-0.0889037	0.296475	0.405945		394	396	0.994949	-0.0073048	0.971622	1		0.554858	0.751011		0	0	0	0	0	1	0
ENSMUSG00000010110	Stx5a	600	587.333	1.02157	0.030783	0.749634	0.829751		54	24	2.25	1.16993	0.000901004	0.00387764		0.00148245	0.00890511		0	0	0	0	0	1	0
ENSMUSG00000010122	Slc47a1	7902.33	4395.67	1.79776	0.846197	2.17845e-222	0		3962	2103	1.88398	0.91378	8.21962e-128	0		0.158255	0.346548		1	0	0	0	0	0	0
ENSMUSG00000010205	Raver1	289.333	321.333	0.900415	-0.151338	0.210134	0.306815		44	25	1.76	0.815575	0.0294935	0.0788577		0.0109458	0.0471866		0	0	0	0	0	1	0
ENSMUSG00000010277	2610507B11Rik	7356.33	6279	1.17158	0.228452	2.76379e-20	0		1475	1484	0.993935	-0.00877614	0.883082	0.955814		5.23413e-05	0.000457169		0	1	0	0	0	0	0
ENSMUSG00000010290	AI597479	251.333	245	1.02585	0.0368203	0.787857	0.857869		21	18	1.16667	0.222392	0.749259	0.872592		0.741355	0.878171		0	0	0	0	0	1	0
ENSMUSG00000010307	Tmem86a	285.333	467.667	0.610121	-0.712832	3.5146e-11	2.40469e-10		85	226	0.376106	-1.41079	6.40393e-16	0		0.00111475	0.00695704		1	0	0	0	0	0	0
ENSMUSG00000010358	Ifi35	97	50.3333	1.92715	0.946471	0.0001943	0.000590265		28	22	1.27273	0.347923	0.479888	0.65707		0.235337	0.454434		0	0	0	0	0	0	1
ENSMUSG00000010362	Rdm1	159.667	179.333	0.890335	-0.167581	0.302806	0.412844		173	219	0.789954	-0.340159	0.0229141	0.0641461		0.413691	0.638075		0	0	0	0	0	1	0
ENSMUSG00000010392	Gosr1	647	646.667	1.00052	0.000743466	1	1		574	622	0.92283	-0.115864	0.174108	0.32108		0.335625	0.567862		0	0	0	0	0	1	0
ENSMUSG00000010453	Kansl3	1036.33	1055.33	0.981996	-0.0262106	0.693998	0.78405		580	460	1.26087	0.334419	0.000220944	0.00107131		0.00109251	0.0068404		0	0	0	0	0	1	0
ENSMUSG00000010517	Faf1	906.333	856	1.0588	0.0824309	0.233717	0.334659		257	277	0.927798	-0.108118	0.410981	0.592783		0.198952	0.40588		0	0	0	0	0	1	0
ENSMUSG00000010554	Mettl16	523.667	472.333	1.10868	0.148843	0.113258	0.183016		64	68	0.941176	-0.0874628	0.794123	0.902512		0.404386	0.63037		0	0	0	0	0	1	0
ENSMUSG00000010607	Pigyl	99.3333	97	1.02405	0.0342932	0.886737	0.932036		39	28	1.39286	0.478047	0.221549	0.381562		0.321813	0.553127		0	0	0	0	0	1	0
ENSMUSG00000010608	Rbm25	999.333	918.333	1.0882	0.121948	0.0677896	0.118125		280	233	1.20172	0.265097	0.0421554	0.105277		0.344267	0.574592		0	0	0	0	0	1	0
ENSMUSG00000010651	Acaa1b	1487.33	2766.33	0.537655	-0.895247	9.03481e-87	0		863	951	0.907466	-0.140085	0.0410545	0.103206		4.64128e-20	0		0	1	0	0	0	0	0
ENSMUSG00000010663	Fads1	962	1127	0.853594	-0.228379	0.000330821	0.0009672		253	424	0.596698	-0.744927	5.1014e-11	5.14372e-10		7.30863e-05	0.000622123		0	0	1	0	0	0	0
ENSMUSG00000010721	Lmbr1	234.333	175.667	1.33397	0.415722	0.00416843	0.0099399		19	14	1.35714	0.440573	0.48685	0.663064		1	1		0	0	0	0	0	1	0
ENSMUSG00000010755	Cars	222.667	206.667	1.07742	0.10758	0.469497	0.582331		74	47	1.57447	0.654865	0.0177295	0.051874		0.0793362	0.215645		0	0	0	0	0	1	0
ENSMUSG00000010936	Vac14	300.333	303	0.991199	-0.0127532	0.967548	0.989143		29	27	1.07407	0.103093	0.893853	0.96239		0.781917	0.904517		0	0	0	0	0	1	0
ENSMUSG00000011034	Slc5a1	838.667	977.667	0.857825	-0.221245	0.00120013	0.00318448		289	224	1.29018	0.367571	0.00467094	0.0166171		5.01348e-05	0.000438893		0	0	0	0	0	0	1
ENSMUSG00000011096	Akt1s1	402	405.333	0.991776	-0.0119133	0.915956	0.951956		138	98	1.40816	0.493815	0.0109713	0.0346562		0.0216261	0.081098		0	0	0	0	0	1	0
ENSMUSG00000011114	Tbrg1	432.667	418.667	1.03344	0.0474539	0.656076	0.750979		51	64	0.796875	-0.327575	0.263054	0.431799		0.198084	0.404634		0	0	0	0	0	1	0
ENSMUSG00000011158	Brf1	339.333	353	0.961284	-0.056965	0.648535	0.744736		85	39	2.17949	1.12399	4.41003e-05	0.000243612		5.79649e-05	0.000502297		0	0	0	0	1	0	0
ENSMUSG00000011179	Odc1	5764.33	3468	1.66215	0.73305	1.7036e-127	0		4037	940	4.29468	2.10255	0	0		2.34909e-122	0		0	0	1	0	0	0	0
ENSMUSG00000011254	Thg1l	67.6667	79	0.85654	-0.223407	0.40958	0.523629		17	24	0.708333	-0.4975	0.348889	0.531834		0.600303	0.784541		0	0	0	0	0	1	0
ENSMUSG00000011257	Pabpc4	186.667	180	1.03704	0.0524674	0.75418	0.833345		30	34	0.882353	-0.180572	0.707981	0.841117		0.589205	0.776358		0	0	0	0	0	1	0
ENSMUSG00000011263	Exoc3l2	266	300	0.886667	-0.173536	0.165356	0.251963		160	158	1.01266	0.0181473	0.955292	1		0.362232	0.591674		0	0	0	0	0	1	0
ENSMUSG00000011306	Sugp1	231	225.667	1.02363	0.0336995	0.851599	0.904993		39	60	0.65	-0.621488	0.0438753	0.10856		0.0464861	0.146124		0	0	0	0	0	1	0
ENSMUSG00000011427	Zfp790	311	309.667	1.00431	0.00619848	1	1		193	205	0.941463	-0.0870231	0.581428	0.748051		0.653161	0.820386		0	0	0	0	0	1	0
ENSMUSG00000011658	Fuz	241.667	152.333	1.58643	0.665787	8.77041e-06	3.2122e-05		141	124	1.1371	0.185355	0.325676	0.506688		0.036805	0.122816		0	0	0	0	0	0	1
ENSMUSG00000011752	Pgam1	852.333	729	1.16918	0.225499	0.00197583	0.00506125		147	317	0.463722	-1.10867	2.09937e-15	0		2.61226e-17	0		0	0	0	0	1	0	0
ENSMUSG00000011831	Evi5	1737	1664.67	1.04345	0.0613644	0.223491	0.323022		790	673	1.17385	0.231246	0.00241203	0.0093129		0.0605462	0.177487		0	0	0	0	0	1	0
ENSMUSG00000011837	Snapc2	110.333	94.6667	1.16549	0.22094	0.29596	0.405667		20	4	5	2.32193	0.00154388	0.00624942		0.00779943	0.0359166		0	0	0	0	0	1	0
ENSMUSG00000011877	Git1	425.333	452.333	0.94031	-0.0887924	0.38052	0.494444		86	71	1.21127	0.276518	0.263796	0.432355		0.165455	0.358133		0	0	0	0	0	1	0
ENSMUSG00000011884	Gltp	398.667	594	0.671156	-0.57528	6.58556e-10	3.61731e-09		202	278	0.726619	-0.46073	0.000604265	0.00270024		0.49764	0.71164		0	0	0	0	0	0	1
ENSMUSG00000011958	Bnip2	386.667	399	0.969089	-0.0452983	0.694821	0.784541		86	76	1.13158	0.178337	0.479615	0.65707		0.389025	0.61765		0	0	0	0	0	1	0
ENSMUSG00000011960	Ccnt1	667.667	686.333	0.972802	-0.0397814	0.624863	0.724472		118	180	0.655556	-0.60921	0.000392375	0.00182106		0.00257216	0.0142087		0	0	0	0	0	1	0
ENSMUSG00000012076	Brms1l	195.333	171	1.1423	0.191942	0.210224	0.306842		57	75	0.76	-0.395929	0.138668	0.270071		0.053685	0.162321		0	0	0	0	0	1	0
ENSMUSG00000012114	Med15	206.667	229.667	0.899855	-0.152236	0.292605	0.401927		34	30	1.13333	0.180572	0.707981	0.841117		0.423044	0.646944		0	0	0	0	0	1	0
ENSMUSG00000012117	Dhdds	501.333	657	0.763064	-0.390123	5.90069e-06	2.19883e-05		154	228	0.675439	-0.566103	0.000179893	0.000890782		0.339712	0.570886		1	0	0	0	0	0	0
ENSMUSG00000012296	Tjap1	130.667	127	1.02887	0.0410627	0.851885	0.905172		33	20	1.65	0.722466	0.0983706	0.208192		0.134032	0.309072		0	0	0	0	0	1	0
ENSMUSG00000012405	Rpl15	756	925.667	0.816709	-0.292107	3.72349e-05	0.000124955		243	293	0.829352	-0.269944	0.0342068	0.0889862		0.881229	0.962144		0	0	0	0	0	0	1
ENSMUSG00000012422	Tmem167	556.667	679.667	0.819029	-0.288014	0.000517843	0.00145537		84	101	0.831683	-0.265894	0.239378	0.403507		0.936985	0.988625		0	0	0	0	0	1	0
ENSMUSG00000012429	Mplkip	211.667	226.333	0.935199	-0.096655	0.504062	0.614716		126	33	3.81818	1.93289	5.26618e-14	0		8.80585e-12	0		0	0	0	0	1	0	0
ENSMUSG00000012483	Rpa3	41.3333	46	0.898551	-0.154328	0.749329	0.829533		22	18	1.22222	0.289507	0.635828	0.790037		0.448843	0.671432		0	0	0	0	0	1	0
ENSMUSG00000012535	Tnpo3	968	897	1.07915	0.109899	0.105012	0.17183		106	105	1.00952	0.0136749	1	1		0.663235	0.825855		0	0	0	0	0	1	0
ENSMUSG00000012640	Zfp715	429.667	420.333	1.0222	0.031684	0.783922	0.855116		89	112	0.794643	-0.331621	0.120503	0.242476		0.116825	0.282339		0	0	0	0	0	1	0
ENSMUSG00000012705	Retn	36.6667	30.3333	1.20879	0.273565	0.544612	0.652975		19	6	3.16667	1.66297	0.0146333	0.044332		0.0934008	0.242401		0	0	0	0	0	1	0
ENSMUSG00000013076	Amotl1	632	680.667	0.928501	-0.107024	0.185258	0.2764		138	168	0.821429	-0.283793	0.0971944	0.206263		0.341319	0.5721		0	0	0	0	0	1	0
ENSMUSG00000013089	Etv5	206.333	163	1.26585	0.340105	0.0252547	0.0497147		49	29	1.68966	0.756729	0.0307865	0.081775		0.313913	0.544044		0	0	0	0	0	1	0
ENSMUSG00000013160	Atp6v0d1	1067.33	933.667	1.14316	0.193031	0.00294467	0.007244		147	135	1.08889	0.122857	0.512513	0.686851		0.75002	0.882717		0	0	0	0	0	1	0
ENSMUSG00000013275	Slc41a1	286.333	261.333	1.09566	0.131804	0.305693	0.415675		15	20	0.75	-0.415037	0.49956	0.674998		0.29957	0.529821		0	0	0	0	0	1	0
ENSMUSG00000013465	Nelfb	509.667	577	0.883304	-0.179017	0.0452524	0.083067		112	158	0.708861	-0.496426	0.00606658	0.0210281		0.116652	0.282099		0	0	0	0	0	1	0
ENSMUSG00000013495	Tmem175	245	224.333	1.09212	0.127138	0.38083	0.494513		20	23	0.869565	-0.201634	0.760792	0.880212		0.525185	0.731304		0	0	0	0	0	1	0
ENSMUSG00000013611	Snx31	329	64.3333	5.11399	2.35445	1.41817e-43	0		156	30	5.2	2.37851	9.73303e-22	0		1	1		1	0	0	0	0	0	0
ENSMUSG00000013629	Cad	206.667	193.333	1.06897	0.0962153	0.549059	0.657077		34	52	0.653846	-0.612977	0.0661526	0.152473		0.0436216	0.138993		0	0	0	0	0	1	0
ENSMUSG00000013646	Sh3bp5l	333	339	0.982301	-0.0257631	0.847072	0.901676		19	23	0.826087	-0.275634	0.643969	0.795145		0.635224	0.80928		0	0	0	0	0	1	0
ENSMUSG00000013662	Atad1	1230.33	1071.67	1.14806	0.199193	0.000989288	0.00265431		436	521	0.836852	-0.256955	0.00659074	0.0225203		4.50582e-05	0.000397162		0	0	0	0	0	0	1
ENSMUSG00000013663	Pten	3594.33	3510.67	1.02383	0.0339792	0.324814	0.435975		277	337	0.821958	-0.282863	0.0171927	0.0505147		0.0102428	0.0447577		0	0	0	0	0	1	0
ENSMUSG00000013698	Pea15a	600.333	681.667	0.880685	-0.183303	0.025481	0.0500833		196	255	0.768627	-0.379644	0.00624956	0.0215362		0.227205	0.44288		0	0	0	0	0	1	0
ENSMUSG00000013736	Trnt1	349.667	414.667	0.843248	-0.245972	0.0206116	0.0415308		233	232	1.00431	0.00620515	1	1		0.141409	0.321724		0	0	0	0	0	1	0
ENSMUSG00000013833	Med16	230.667	234.333	0.984353	-0.0227527	0.889491	0.933784		31	38	0.815789	-0.293731	0.470369	0.649918		0.519379	0.728553		0	0	0	0	0	1	0
ENSMUSG00000013858	Tmem259	847.333	951	0.890992	-0.166516	0.0161563	0.0334561		258	257	1.00389	0.00560271	1	1		0.249857	0.472163		0	0	0	0	0	1	0
ENSMUSG00000013878	Rnf170	259.667	161	1.61284	0.6896	1.60847e-06	6.39647e-06		67	61	1.09836	0.135352	0.658701	0.806907		0.0642875	0.185239		0	0	0	0	0	0	1
ENSMUSG00000013973	Dedd	84.3333	87	0.969349	-0.0449124	0.93925	0.969098		45	36	1.25	0.321928	0.374174	0.556597		0.348792	0.578563		0	0	0	0	0	1	0
ENSMUSG00000013997	Nit1	1659.67	1680.33	0.987701	-0.0178539	0.729339	0.813778		477	539	0.884972	-0.176296	0.0555999	0.132409		0.132292	0.306807		0	0	0	0	0	1	0
ENSMUSG00000014077	Chp1	1300.67	880.333	1.47747	0.563129	2.30982e-19	0		725	352	2.05966	1.04241	2.29033e-30	0		2.36483e-05	0.000223007		0	0	1	0	0	0	0
ENSMUSG00000014158	Trpv4	840.333	708.333	1.18635	0.246533	0.000870928	0.00236062		408	438	0.931507	-0.102362	0.318745	0.498728		0.00475892	0.0239189		0	0	0	0	0	1	0
ENSMUSG00000014164	Klhl3	388.333	388	1.00086	0.0012389	1	1		87	72	1.20833	0.273018	0.266825	0.43602		0.296691	0.526775		0	0	0	0	0	1	0
ENSMUSG00000014177	Tvp23b	411.333	545.333	0.754279	-0.40683	1.68038e-05	5.93962e-05		200	295	0.677966	-0.560715	2.26395e-05	0.000132783		0.369627	0.599553		1	0	0	0	0	0	0
ENSMUSG00000014195	Dnajc7	629	630	0.998413	-0.00229181	1	1		95	90	1.05556	0.0780025	0.768786	0.885997		0.753067	0.885183		0	0	0	0	0	1	0
ENSMUSG00000014232	Cluap1	143	123.333	1.15946	0.213452	0.270612	0.377992		53	38	1.39474	0.479993	0.141793	0.274215		0.467224	0.68691		0	0	0	0	0	1	0
ENSMUSG00000014243	Zswim7	105.333	110	0.957576	-0.0625415	0.838316	0.895205		37	58	0.637931	-0.648528	0.0396082	0.100545		0.110298	0.27151		0	0	0	0	0	1	0
ENSMUSG00000014303	Glis2	1158.33	1188.33	0.974755	-0.0368891	0.549529	0.657334		234	228	1.02632	0.0374747	0.816087	0.915154		0.646906	0.816323		0	0	0	0	0	1	0
ENSMUSG00000014329	Bicc1	1967.33	1887	1.04257	0.060147	0.197572	0.291193		703	875	0.803429	-0.315758	1.64217e-05	9.81084e-05		1.45497e-05	0.000143907		0	0	0	0	1	0	0
ENSMUSG00000014349	Ube2z	727.333	679.667	1.07013	0.0977893	0.210353	0.306972		168	135	1.24444	0.315502	0.0658331	0.151809		0.253777	0.477578		0	0	0	0	0	1	0
ENSMUSG00000014353	Tmem87b	1086.33	1124.67	0.965916	-0.0500306	0.431464	0.544639		545	618	0.881877	-0.181351	0.0347046	0.0900075		0.217952	0.430477		0	0	0	0	0	1	0
ENSMUSG00000014355	Anapc1	1581.33	1419.67	1.11388	0.155589	0.00329179	0.00802355		504	425	1.18588	0.245961	0.010456	0.0333039		0.408129	0.63356		0	0	0	0	0	1	0
ENSMUSG00000014361	Mertk	1101.33	1043.33	1.05559	0.078051	0.218524	0.317691		284	253	1.12253	0.166754	0.195413	0.347999		0.530586	0.735583		0	0	0	0	0	1	0
ENSMUSG00000014402	Tsg101	201.667	183	1.102	0.140129	0.358968	0.471939		72	66	1.09091	0.125531	0.670534	0.814613		1	1		0	0	0	0	0	1	0
ENSMUSG00000014418	Hps5	1332.33	959.333	1.38881	0.473851	6.94467e-15	0		1446	1091	1.32539	0.406416	1.93022e-12	0		0.431227	0.654799		1	0	0	0	0	0	0
ENSMUSG00000014426	Map3k4	269	250	1.076	0.105678	0.42949	0.542771		186	198	0.939394	-0.0901978	0.574622	0.742397		0.345994	0.575703		0	0	0	0	0	1	0
ENSMUSG00000014444	Piezo1	729.333	711.667	1.02482	0.0353767	0.6544	0.749347		274	224	1.22321	0.290677	0.0280097	0.0756261		0.096	0.247028		0	0	0	0	0	1	0
ENSMUSG00000014470	Rnf166	202	179	1.12849	0.174396	0.259675	0.365582		41	54	0.759259	-0.397335	0.218054	0.377316		0.107992	0.267717		0	0	0	0	0	1	0
ENSMUSG00000014496	Ankrd28	954.333	987.333	0.966577	-0.049044	0.467871	0.58097		67	76	0.881579	-0.181838	0.503639	0.678723		0.604287	0.787734		0	0	0	0	0	1	0
ENSMUSG00000014498	Ankrd52	362.667	470	0.771631	-0.374017	0.000235718	0.000704407		49	48	1.02083	0.0297473	1	1		0.19693	0.40324		0	0	0	0	0	0	1
ENSMUSG00000014547	Wdfy2	181.667	154	1.17965	0.238363	0.140644	0.220135		279	207	1.34783	0.430634	0.00125603	0.00519858		0.391053	0.619638		0	0	0	0	0	1	0
ENSMUSG00000014550	Rbsn	524	326.333	1.60572	0.68322	1.49477e-11	6.17081e-11		225	137	1.64234	0.715749	4.34776e-06	2.81616e-05		0.897293	0.96819		1	0	0	0	0	0	0
ENSMUSG00000014551	Mrps25	328.667	281	1.16963	0.226055	0.0569549	0.101639		73	85	0.858824	-0.219566	0.381573	0.564457		0.0897667	0.235271		0	0	0	0	0	1	0
ENSMUSG00000014554	Dguok	163.667	141	1.16076	0.215065	0.207699	0.304022		32	32	1	0	1	1		0.58522	0.773267		0	0	0	0	0	1	0
ENSMUSG00000014601	Strip1	462	440.667	1.04841	0.0682051	0.505715	0.616228		125	113	1.10619	0.145605	0.475908	0.653948		0.716143	0.860294		0	0	0	0	0	1	0
ENSMUSG00000014633	Cmc2	98.6667	133	0.741855	-0.430792	0.0300486	0.05798		113	129	0.875969	-0.191048	0.33494	0.516195		0.406118	0.632144		0	0	0	0	0	1	0
ENSMUSG00000014668	Chfr	260.333	272.333	0.955936	-0.0650135	0.634104	0.732647		144	141	1.02128	0.0303736	0.905723	0.970417		0.660269	0.823997		0	0	0	0	0	1	0
ENSMUSG00000014748	Tex261	663.333	641.333	1.0343	0.0486596	0.561192	0.667652		168	162	1.03704	0.0524674	0.783181	0.896145		1	1		0	0	0	0	0	1	0
ENSMUSG00000014763	Fam120b	603.667	428.667	1.40824	0.493896	5.75494e-08	2.66615e-07		197	209	0.942584	-0.0853073	0.585175	0.75102		0.000767239	0.00502033		0	0	0	0	0	0	1
ENSMUSG00000014767	Tbp	258	317.333	0.813025	-0.298628	0.0138885	0.0293042		16	10	1.6	0.678072	0.32694	0.507935		0.109132	0.269504		0	0	0	0	0	1	0
ENSMUSG00000014769	Psmb1	636.333	802	0.793433	-0.33382	1.50653e-05	5.36206e-05		592	776	0.762887	-0.390459	7.23763e-07	5.10012e-06		0.62082	0.800098		1	0	0	0	0	0	0
ENSMUSG00000014791	Elmo3	423.333	358.667	1.1803	0.23915	0.0221256	0.044326		40	43	0.930233	-0.104337	0.826405	0.922289		0.354619	0.585075		0	0	0	0	0	1	0
ENSMUSG00000014850	Msh3	417.333	346.333	1.205	0.269039	0.0113301	0.0244696		117	93	1.25806	0.331206	0.112262	0.230177		0.814502	0.925379		0	0	0	0	0	1	0
ENSMUSG00000014859	E2f4	175.333	175.667	0.998102	-0.00274016	1	1		40	47	0.851064	-0.232661	0.520292	0.693632		0.550416	0.748313		0	0	0	0	0	1	0
ENSMUSG00000014867	Surf4	1873.67	1580.67	1.18536	0.245331	6.67515e-07	2.77798e-06		308	313	0.984026	-0.0232323	0.872492	0.949622		0.0359025	0.120326		0	0	0	0	0	0	1
ENSMUSG00000014873	Surf2	199.667	203.667	0.98036	-0.0286164	0.881376	0.927796		120	83	1.44578	0.531851	0.0113301	0.0356293		0.0311162	0.107132		0	0	0	0	0	1	0
ENSMUSG00000014905	Dnajb9	457	375.667	1.2165	0.282741	0.00554236	0.0128421		48	44	1.09091	0.125531	0.754652	0.876271		0.659606	0.823972		0	0	0	0	0	1	0
ENSMUSG00000014907	Naf1	133.667	93.6667	1.42705	0.513032	0.0096466	0.0211122		34	33	1.0303	0.0430687	1	1		0.263433	0.488462		0	0	0	0	0	1	0
ENSMUSG00000014932	Yes1	760.333	690.333	1.1014	0.139339	0.0701382	0.121776		219	220	0.995455	-0.00657265	1	1		0.354736	0.585081		0	0	0	0	0	1	0
ENSMUSG00000014956	Ppp1cb	2841.67	3107.67	0.914405	-0.129094	0.000590371	0.00164063		446	425	1.04941	0.0695809	0.498001	0.673719		0.0591011	0.174531		0	0	0	0	0	1	0
ENSMUSG00000014959	Gorasp2	749	560.667	1.33591	0.417822	2.27764e-07	9.96369e-07		117	83	1.40964	0.495325	0.0193969	0.0557354		0.759082	0.889467		0	0	0	0	0	0	1
ENSMUSG00000015002	Efr3a	1373.67	1242	1.10601	0.145367	0.0104159	0.0226271		269	277	0.971119	-0.0422798	0.764535	0.883216		0.17221	0.36722		0	0	0	0	0	1	0
ENSMUSG00000015013	Trappc2l	270.333	383	0.705831	-0.502605	1.35881e-05	4.87233e-05		82	150	0.546667	-0.871267	9.48161e-06	5.86975e-05		0.118493	0.284938		1	0	0	0	0	0	0
ENSMUSG00000015016	Acsf3	521.333	459.333	1.13498	0.182665	0.0515288	0.0930129		190	191	0.994764	-0.00757322	1	1		0.277386	0.505118		0	0	0	0	0	1	0
ENSMUSG00000015023	Ddx19a	257	249.667	1.02937	0.0417651	0.789909	0.859374		68	56	1.21429	0.280108	0.323248	0.503724		0.424023	0.647649		0	0	0	0	0	1	0
ENSMUSG00000015027	Galns	1697	1476	1.14973	0.201294	9.34246e-05	0.000297682		793	1241	0.639001	-0.64611	2.48362e-23	0		1.50228e-24	0		0	0	0	1	0	0	0
ENSMUSG00000015083	C8g	131.667	73.3333	1.79545	0.844349	6.44784e-05	0.000210238		55	22	2.5	1.32193	0.000216804	0.00105256		0.322457	0.553246		0	0	0	0	0	0	1
ENSMUSG00000015087	Rabl6	985.333	1027.33	0.959117	-0.0602206	0.360933	0.473551		243	254	0.956693	-0.0638722	0.653792	0.802893		1	1		0	0	0	0	0	1	0
ENSMUSG00000015092	Edf1	433.333	344.667	1.25725	0.330275	0.00159973	0.00416015		207	131	1.58015	0.660064	4.21292e-05	0.000233899		0.0870518	0.230669		0	0	0	0	0	0	1
ENSMUSG00000015094	Npdc1	162.333	123	1.31978	0.400301	0.0209415	0.0421183		97	31	3.12903	1.64572	4.156e-09	3.64177e-08		0.000264273	0.00197627		0	0	0	0	0	0	1
ENSMUSG00000015095	Fbxw5	667.333	623.667	1.07002	0.0976324	0.23157	0.332078		172	160	1.075	0.104337	0.546105	0.716379		1	1		0	0	0	0	0	1	0
ENSMUSG00000015112	Slc25a13	1910	1868.67	1.02212	0.0315634	0.515254	0.625179		1033	1238	0.83441	-0.261171	1.83979e-05	0.000108818		0.00014546	0.00116112		0	0	0	0	0	0	1
ENSMUSG00000015120	Ube2i	460.333	455.667	1.01024	0.0147001	0.894921	0.936955		43	76	0.565789	-0.821663	0.00318318	0.0118906		0.00455633	0.0230361		0	0	0	0	0	1	0
ENSMUSG00000015126	Tsr3	111.333	111	1.003	0.00432593	1	1		117	161	0.726708	-0.460552	0.00978393	0.0314484		0.0861759	0.229053		0	0	0	0	0	1	0
ENSMUSG00000015143	Actn1	475.333	337.667	1.4077	0.49334	1.48828e-06	5.93692e-06		79	78	1.01282	0.0183785	1	1		0.0646064	0.185572		0	0	0	0	0	0	1
ENSMUSG00000015149	Sirt2	512	427	1.19906	0.261908	0.0060913	0.0139773		94	152	0.618421	-0.693339	0.000262737	0.00125966		5.89196e-06	6.18539e-05		0	0	0	0	0	0	1
ENSMUSG00000015165	Hnrnpl	1503	1483.33	1.01326	0.0190022	0.741899	0.824241		151	155	0.974194	-0.0377197	0.863868	0.943489		0.764237	0.893248		0	0	0	0	0	1	0
ENSMUSG00000015176	Nolc1	277.333	274	1.01217	0.0174451	0.898411	0.939303		184	168	1.09524	0.131245	0.424039	0.605493		0.585251	0.773267		0	0	0	0	0	1	0
ENSMUSG00000015189	Casd1	566.333	515.667	1.09825	0.135213	0.128638	0.204306		157	140	1.12143	0.165338	0.353212	0.535982		0.895706	0.967561		0	0	0	0	0	1	0
ENSMUSG00000015202	Magi1	253.667	217	1.16897	0.225239	0.097054	0.161066		82	78	1.05128	0.0721498	0.812616	0.913658		0.582791	0.772005		0	0	0	0	0	1	0
ENSMUSG00000015202	Cnksr3	253.667	217	1.16897	0.225239	0.097054	0.161066		52	30	1.73333	0.793549	0.0198269	0.0568012		0.118844	0.285337		0	0	0	0	0	1	0
ENSMUSG00000015224	Cyp2j9	288	141.333	2.03774	1.02697	1.662e-12	0		452	281	1.60854	0.685753	2.84364e-10	2.7136e-09		0.0668337	0.190476		1	0	0	0	0	0	0
ENSMUSG00000015243	Abca1	836.333	1124.33	0.743848	-0.42692	8.54211e-11	5.29878e-10		485	423	1.14657	0.197327	0.0428743	0.106563		8.2849e-08	1.12371e-06		0	1	0	0	0	0	0
ENSMUSG00000015247	Nipsnap3b	206.667	156	1.32479	0.40576	0.00859164	0.0190143		21	32	0.65625	-0.607683	0.168978	0.313624		0.0186237	0.0721749		0	0	0	0	0	1	0
ENSMUSG00000015305	Sash1	1356.33	936.667	1.44804	0.534104	1.74792e-18	0		505	392	1.28827	0.36543	0.000181036	0.000895866		0.150489	0.335365		1	0	0	0	0	0	0
ENSMUSG00000015337	Endog	126	187	0.673797	-0.569615	0.000671374	0.00184706		77	124	0.620968	-0.68741	0.00112338	0.00471085		0.711669	0.856562		0	0	0	0	0	1	0
ENSMUSG00000015341	Golga7	365.333	315.667	1.15734	0.210811	0.0605338	0.107107		156	103	1.51456	0.598902	0.00119077	0.00497131		0.0778809	0.212893		0	0	0	0	0	1	0
ENSMUSG00000015357	Clpx	1364.67	1941.67	0.702833	-0.508747	1.00035e-23	0		320	323	0.990712	-0.0134623	0.937142	0.991109		8.60528e-05	0.000722957		0	1	0	0	0	0	0
ENSMUSG00000015488	Cacfd1	337.667	339.333	0.995088	-0.00710339	0.969369	0.99061		108	145	0.744828	-0.425022	0.0234273	0.0653636		0.0551348	0.165364		0	0	0	0	0	1	0
ENSMUSG00000015501	Hivep2	559.333	443	1.2626	0.336402	0.000245846	0.000732682		63	71	0.887324	-0.172467	0.545534	0.715752		0.0643627	0.185314		0	0	0	0	0	0	1
ENSMUSG00000015522	Arnt	594.667	557	1.06762	0.0944039	0.275652	0.383501		174	210	0.828571	-0.271302	0.0739477	0.166577		0.0338932	0.11454		0	0	0	0	0	1	0
ENSMUSG00000015536	Mocs2	1052	1041	1.01057	0.0151646	0.826982	0.88704		760	788	0.964467	-0.0521962	0.492572	0.66918		0.502581	0.715341		0	0	0	0	0	1	0
ENSMUSG00000015542	Nat9	224	149.333	1.5	0.584963	0.000153068	0.000470954		100	77	1.2987	0.37707	0.0979297	0.207595		0.458427	0.680056		0	0	0	0	0	0	1
ENSMUSG00000015568	Lpl	8064.67	2035.33	3.96233	1.98635	0	0		1702	846	2.01182	1.0085	1.40129e-65	0		4.27372e-42	0		0	0	1	0	0	0	0
ENSMUSG00000015575	Atp6v0e	679.333	773.333	0.878448	-0.186971	0.0147023	0.0308435		84	102	0.823529	-0.280108	0.212468	0.3704		0.696913	0.847999		0	0	0	0	0	1	0
ENSMUSG00000015597	Zfp318	855.667	763	1.12145	0.165366	0.022198	0.0444596		67	65	1.03077	0.0437214	0.930684	0.986449		0.651349	0.819645		0	0	0	0	0	1	0
ENSMUSG00000015647	Lama5	1908	1571	1.21451	0.280378	1.19206e-08	5.92152e-08		819	598	1.36957	0.453718	4.74527e-09	4.12077e-08		0.0612796	0.17884		1	0	0	0	0	0	0
ENSMUSG00000015652	Steap1	35.3333	30.3333	1.16484	0.220126	0.625407	0.724775		6	2	3	1.58496	0.289062	0.462441		0.452566	0.674762		0	0	0	0	0	1	0
ENSMUSG00000015653	Steap2	2180	1822.33	1.19627	0.258541	1.79848e-08	8.77894e-08		1170	797	1.46801	0.553857	4.0093e-17	0		0.000249642	0.00187845		1	0	0	0	0	0	0
ENSMUSG00000015656	Hspa8	6497.67	3814.33	1.70349	0.768491	1.85486e-155	0		3234	3316	0.975271	-0.0361243	0.316904	0.496252		3.55609e-68	0		0	1	0	0	0	0	0
ENSMUSG00000015672	Mrpl32	195.667	191.667	1.02087	0.0297985	0.878974	0.926352		255	257	0.992218	-0.0112711	0.964755	1		0.840255	0.940885		0	0	0	0	0	1	0
ENSMUSG00000015697	Setdb1	491	493.333	0.99527	-0.00683975	0.949193	0.976085		81	87	0.931034	-0.103093	0.699797	0.835522		0.738547	0.876754		0	0	0	0	0	1	0
ENSMUSG00000015709	Arnt2	550.333	607.333	0.906147	-0.142183	0.0999435	0.165178		143	223	0.641256	-0.641029	3.40187e-05	0.000193477		0.00466637	0.023526		0	0	0	0	0	0	1
ENSMUSG00000015711	Prune1	299.333	245.667	1.21845	0.285051	0.0232301	0.0462139		148	137	1.08029	0.111421	0.553693	0.72325		0.463476	0.683621		0	0	0	0	0	1	0
ENSMUSG00000015714	Cers2	1966.67	1549	1.26964	0.344415	1.91347e-12	0		249	231	1.07792	0.108253	0.437816	0.619414		0.0961118	0.247103		0	0	0	0	0	0	1
ENSMUSG00000015733	Capza2	1566	1742.67	0.898623	-0.154212	0.00221158	0.00559438		199	255	0.780392	-0.357729	0.0097669	0.03143		0.175723	0.372915		0	0	0	0	0	1	0
ENSMUSG00000015748	Prpf3	183.333	188.667	0.971731	-0.0413704	0.835957	0.894032		18	11	1.63636	0.710493	0.264931	0.434031		0.247064	0.468612		0	0	0	0	0	1	0
ENSMUSG00000015749	Anp32e	598.667	543.667	1.10116	0.139031	0.110172	0.178741		47	40	1.175	0.232661	0.520292	0.693632		0.824089	0.931778		0	0	0	0	0	1	0
ENSMUSG00000015750	Aph1a	357.333	349	1.02388	0.0340435	0.763538	0.839007		70	82	0.853659	-0.228269	0.372332	0.554821		0.326297	0.557531		0	0	0	0	0	1	0
ENSMUSG00000015755	Tab2	785.333	772.333	1.01683	0.0240815	0.761201	0.837375		170	164	1.03659	0.0518389	0.78445	0.896931		0.90404	0.972269		0	0	0	0	0	1	0
ENSMUSG00000015757	Ppil4	366.333	403	0.909016	-0.137623	0.207167	0.303359		138	126	1.09524	0.131245	0.498478	0.67401		0.199385	0.40632		0	0	0	0	0	1	0
ENSMUSG00000015759	Cnih1	523.333	447	1.17077	0.227455	0.0146875	0.0308362		235	188	1.25	0.321928	0.0251971	0.0691977		0.59869	0.783357		0	0	0	0	0	1	0
ENSMUSG00000015766	Eps8	2399	1837.67	1.30546	0.384558	6.9571e-18	0		1102	1159	0.95082	-0.0727563	0.238906	0.402889		1.33748e-09	2.09278e-08		0	1	0	0	0	0	0
ENSMUSG00000015776	Med22	486.667	459	1.06028	0.0844398	0.380037	0.493901		260	236	1.10169	0.139725	0.301725	0.477783		0.739588	0.877042		0	0	0	0	0	1	0
ENSMUSG00000015790	Surf1	420.333	401	1.04821	0.0679316	0.507546	0.617774		267	255	1.04706	0.0663425	0.630234	0.785519		1	1		0	0	0	0	0	1	0
ENSMUSG00000015804	Med28	839	719.667	1.16582	0.221342	0.00279152	0.006907		243	221	1.09955	0.13691	0.329614	0.510544		0.59626	0.781928		0	0	0	0	0	1	0
ENSMUSG00000015806	Qdpr	1984	1809	1.09674	0.13322	0.00471789	0.0111056		346	314	1.10191	0.140007	0.227531	0.389078		0.966341	1		0	0	0	0	0	1	0
ENSMUSG00000015837	Sqstm1	4737.67	2247.33	2.10813	1.07596	3.69204e-199	0		900	631	1.42631	0.512285	6.57386e-12	1.07622e-10		2.1829e-11	0		0	0	1	0	0	0	0
ENSMUSG00000015839	Nfe2l2	1180.67	1175.33	1.00454	0.00653174	0.934338	0.965842		269	232	1.15948	0.213481	0.107663	0.223307		0.153705	0.339776		0	0	0	0	0	1	0
ENSMUSG00000015846	Rxra	1670.67	1466.67	1.13909	0.187883	0.000288946	0.00085124		830	662	1.25378	0.32628	1.50635e-05	9.04868e-05		0.130071	0.303209		1	0	0	0	0	0	0
ENSMUSG00000015869	Prpsap1	386.333	473	0.816772	-0.291994	0.00372494	0.00898822		64	95	0.673684	-0.569856	0.0170775	0.0502721		0.297333	0.527548		0	0	0	0	0	1	0
ENSMUSG00000015882	Lcorl	387	322.333	1.20062	0.26378	0.0179997	0.0369058		41	55	0.745455	-0.423808	0.184286	0.333817		0.0297489	0.103349		0	0	0	0	0	1	0
ENSMUSG00000015889	Lta4h	410.333	435	0.943295	-0.084219	0.429103	0.542459		53	86	0.616279	-0.698344	0.00643481	0.0220856		0.0275177	0.0977603		0	0	0	0	0	1	0
ENSMUSG00000015932	Dstn	2514.67	1761	1.42798	0.513972	7.80675e-31	0		1249	1097	1.13856	0.18721	0.00181766	0.00723181		1.30825e-05	0.000130233		0	1	0	0	0	0	0
ENSMUSG00000015937	H2afy	833	732.667	1.13694	0.18516	0.0123346	0.0264166		137	117	1.17094	0.227667	0.233132	0.395841		0.839111	0.940015		0	0	0	0	0	1	0
ENSMUSG00000015944	Castor2	1137.67	886.333	1.28357	0.360157	2.66057e-08	1.27818e-07		425	314	1.3535	0.436698	5.04598e-05	0.000275969		0.573036	0.764528		1	0	0	0	0	0	0
ENSMUSG00000015961	Adss	1273	1307.67	0.97349	-0.0387624	0.503347	0.614023		450	536	0.839552	-0.252308	0.00676079	0.0229549		0.0514254	0.15699		0	0	0	0	0	1	0
ENSMUSG00000015966	Il17rb	127.667	210.667	0.606013	-0.72258	7.65193e-06	2.81865e-05		56	54	1.03704	0.0524674	0.924097	0.981766		0.0189176	0.0730778		0	0	0	0	0	0	1
ENSMUSG00000015968	Cacna1d	169	444.667	0.38006	-1.3957	1.35873e-29	0		47	84	0.559524	-0.837729	0.00155817	0.00630064		0.0709363	0.199581		0	0	0	0	0	0	1
ENSMUSG00000015970	Chdh	4772.67	5297	0.901013	-0.15038	1.85891e-07	8.2161e-07		2761	3067	0.900228	-0.151637	6.44028e-05	0.000345351		0.986851	1		1	0	0	0	0	0	0
ENSMUSG00000015971	Actr8	479.333	529.333	0.905542	-0.143147	0.123073	0.196739		81	121	0.669421	-0.579013	0.00593194	0.0206141		0.0633708	0.183047		0	0	0	0	0	1	0
ENSMUSG00000015994	Fnta	586.667	488.667	1.20055	0.26369	0.00308763	0.00757632		246	221	1.11312	0.154612	0.266726	0.435951		0.505104	0.717382		0	0	0	0	0	1	0
ENSMUSG00000016018	Mtrex	1358	863	1.57358	0.654051	6.56955e-26	0		186	186	1	0	1	1		6.245e-05	0.000539947		0	1	0	0	0	0	0
ENSMUSG00000016028	Celsr1	722.333	546.667	1.32134	0.402003	8.73803e-07	3.57464e-06		143	102	1.40196	0.487446	0.0104564	0.0333039		0.724502	0.866196		0	0	0	0	0	0	1
ENSMUSG00000016087	Fli1	247	185.333	1.33273	0.414389	0.00388314	0.00932898		100	83	1.20482	0.268817	0.236823	0.400517		0.593957	0.780747		0	0	0	0	0	1	0
ENSMUSG00000016194	Hsd11b1	2182.33	692.667	3.15063	1.65564	4.35614e-178	0		513	521	0.984645	-0.0223245	0.827684	0.922802		6.40832e-53	0		0	1	0	0	0	0	0
ENSMUSG00000016200	Syt14	127	100	1.27	0.344828	0.084179	0.142271		25	18	1.38889	0.473931	0.360378	0.542046		0.867494	0.955672		0	0	0	0	0	1	0
ENSMUSG00000016252	Atp5e	1201.33	2122	0.566133	-0.820788	6.30651e-58	0		966	1408	0.68608	-0.543552	1.11537e-19	0		0.000539493	0.00368359		1	0	0	0	0	0	0
ENSMUSG00000016253	Nelfcd	324.667	279.333	1.16229	0.216972	0.0735509	0.127157		31	23	1.34783	0.430634	0.340891	0.523062		0.670085	0.829384		0	0	0	0	0	1	0
ENSMUSG00000016256	Ctsz	1291.33	1385.33	0.932146	-0.101372	0.0722964	0.125185		150	143	1.04895	0.0689474	0.726012	0.8558		0.355941	0.58597		0	0	0	0	0	1	0
ENSMUSG00000016257	Prelid3b	378	292.667	1.29157	0.369128	0.00116777	0.00310504		215	188	1.14362	0.193604	0.195205	0.347871		0.342745	0.573626		0	0	0	0	0	1	0
ENSMUSG00000016262	Sertad4	32.6667	49.6667	0.657718	-0.604459	0.0784196	0.134366		6	10	0.6	-0.736966	0.454498	0.634615		1	1		0	0	0	0	0	1	0
ENSMUSG00000016344	Ppdpf	228	135	1.68889	0.756074	1.20947e-06	4.85999e-06		283	200	1.415	0.500802	0.000184361	0.000910564		0.227623	0.443397		1	0	0	0	0	0	0
ENSMUSG00000016494	Cd34	460.333	466.667	0.986429	-0.0197135	0.869638	0.919371		67	62	1.08065	0.111893	0.724854	0.855073		0.639428	0.810876		0	0	0	0	0	1	0
ENSMUSG00000016495	Plgrkt	266.333	243.333	1.09452	0.130299	0.330447	0.442378		52	53	0.981132	-0.0274807	1	1		0.66814	0.828572		0	0	0	0	0	1	0
ENSMUSG00000016503	Gtf3a	102.667	86	1.1938	0.255559	0.244421	0.347656		33	21	1.57143	0.652077	0.133674	0.262652		0.438659	0.66186		0	0	0	0	0	1	0
ENSMUSG00000016510	Mtif3	317	289	1.09689	0.133413	0.272716	0.380332		406	308	1.31818	0.398549	0.000277627	0.00132775		0.107566	0.267353		0	0	0	0	0	1	0
ENSMUSG00000016520	Lnx2	266.667	264.667	1.00756	0.010861	0.965424	0.987711		74	65	1.13846	0.187086	0.497564	0.673365		0.567826	0.761223		0	0	0	0	0	1	0
ENSMUSG00000016528	Mapkapk2	1077.67	1094	0.98507	-0.0217017	0.74757	0.828301		438	352	1.24432	0.315355	0.00247179	0.00953868		0.00535964	0.0263049		0	0	0	0	0	1	0
ENSMUSG00000016552	Foxred2	160	139	1.15108	0.202987	0.24738	0.351215		79	72	1.09722	0.133856	0.625504	0.78188		0.841744	0.941989		0	0	0	0	0	1	0
ENSMUSG00000016554	Eif3d	754	727.333	1.03666	0.0519478	0.51609	0.625896		323	485	0.665979	-0.586451	1.32832e-08	1.10356e-07		5.75149e-07	7.08063e-06		0	0	0	0	1	0	0
ENSMUSG00000016559	H3f3b	1959	1597.33	1.22642	0.294452	1.52984e-09	8.18162e-09		312	275	1.13455	0.182114	0.137244	0.268111		0.395184	0.622697		0	0	0	0	0	0	1
ENSMUSG00000016619	Nup50	608.333	644.333	0.944128	-0.0829452	0.322973	0.433957		358	260	1.37692	0.461448	9.25012e-05	0.000483229		0.000150621	0.00119365		0	0	0	0	0	0	1
ENSMUSG00000016637	Ift27	65	76.3333	0.851528	-0.231873	0.356	0.468757		24	20	1.2	0.263034	0.651588	0.801337		0.388452	0.61708		0	0	0	0	0	1	0
ENSMUSG00000016664	Pacsin2	1774.67	1761	1.00776	0.0111532	0.826951	0.88704		143	150	0.953333	-0.0689474	0.726012	0.8558		0.67062	0.829649		0	0	0	0	0	1	0
ENSMUSG00000016756	Cmah	1142.33	391.333	2.91908	1.54551	3.39918e-85	0		158	78	2.02564	1.01838	2.0956e-07	1.56256e-06		0.0173349	0.0682312		1	0	0	0	0	0	0
ENSMUSG00000016831	Tox4	430	397.333	1.08221	0.113987	0.281328	0.389706		267	236	1.13136	0.178053	0.180959	0.329659		0.73415	0.872746		0	0	0	0	0	1	0
ENSMUSG00000016833	Mrps18c	45.6667	53	0.861635	-0.214851	0.546713	0.655086		51	48	1.0625	0.0874628	0.840822	0.93015		0.569709	0.762685		0	0	0	0	0	1	0
ENSMUSG00000016921	Srsf6	1515.33	1647.67	0.919684	-0.120789	0.0198494	0.0402055		269	282	0.953901	-0.068089	0.609239	0.769785		0.711742	0.856562		0	0	0	0	0	1	0
ENSMUSG00000016933	Plcg1	837	780.333	1.07262	0.101137	0.171503	0.259531		114	108	1.05556	0.0780025	0.737274	0.863716		0.942943	0.992264		0	0	0	0	0	1	0
ENSMUSG00000016940	Kctd2	369	285.333	1.29322	0.370973	0.00133753	0.00352717		125	127	0.984252	-0.0229004	0.949788	0.998718		0.0738841	0.205236		0	0	0	0	0	1	0
ENSMUSG00000016984	Etaa1	170	173.333	0.980769	-0.0280144	0.871534	0.92071		46	47	0.978723	-0.0310269	1	1		1	1		0	0	0	0	0	1	0
ENSMUSG00000017009	Sdc4	4476.33	4749	0.942584	-0.0853063	0.00477901	0.0112392		1267	1310	0.967176	-0.0481503	0.40804	0.59009		0.56234	0.756108		0	0	0	0	0	1	0
ENSMUSG00000017119	Nbr1	3519.33	3334	1.05559	0.0780481	0.0254365	0.0500215		2029	1887	1.07525	0.104674	0.0242349	0.0671059		0.644893	0.814986		0	0	0	0	0	1	0
ENSMUSG00000017132	Cyth1	376.333	386.667	0.973276	-0.0390793	0.744745	0.826191		166	167	0.994012	-0.00866486	1	1		0.895528	0.967561		0	0	0	0	0	1	0
ENSMUSG00000017144	Rnd3	214	181.333	1.18015	0.238967	0.119168	0.19128		68	51	1.33333	0.415037	0.142132	0.27469		0.600237	0.784541		0	0	0	0	0	1	0
ENSMUSG00000017188	Coa3	572.667	492.667	1.16238	0.217084	0.0154972	0.032291		212	184	1.15217	0.204358	0.174768	0.321733		0.95299	0.999135		0	0	0	0	0	1	0
ENSMUSG00000017210	Med24	350	334.667	1.04582	0.0646301	0.592743	0.695192		115	121	0.950413	-0.0733732	0.744902	0.869556		0.54653	0.74667		0	0	0	0	0	1	0
ENSMUSG00000017221	Psmd3	1090.33	849.333	1.28375	0.360366	4.91774e-08	2.2908e-07		396	351	1.12821	0.174029	0.107363	0.222743		0.140928	0.321156		0	0	0	0	0	0	1
ENSMUSG00000017286	Glod4	639	605	1.0562	0.0788808	0.349468	0.461737		150	134	1.1194	0.16273	0.373449	0.556378		0.693101	0.845078		0	0	0	0	0	1	0
ENSMUSG00000017288	Vps53	537.333	543.667	0.988351	-0.016905	0.879192	0.926352		94	82	1.14634	0.197037	0.407087	0.589266		0.372072	0.601491		0	0	0	0	0	1	0
ENSMUSG00000017291	Taok1	3158.33	2776.67	1.13745	0.185809	7.54573e-07	3.11336e-06		530	523	1.01338	0.0191814	0.853319	0.937604		0.0876481	0.231373		0	0	0	0	0	0	1
ENSMUSG00000017307	Acot8	180.333	181.333	0.994485	-0.00797806	1	1		72	84	0.857143	-0.222392	0.378537	0.561674		0.445091	0.668809		0	0	0	0	0	1	0
ENSMUSG00000017309	Cd300lg	346.667	247.333	1.40162	0.487092	5.66824e-05	0.000186398		185	159	1.16352	0.218499	0.177602	0.325211		0.172042	0.36722		0	0	0	0	0	0	1
ENSMUSG00000017386	Traf4	533	505.667	1.05405	0.0759489	0.419902	0.533017		40	28	1.42857	0.514573	0.18181	0.330505		0.26014	0.485044		0	0	0	0	0	1	0
ENSMUSG00000017390	Aldoc	137	202.667	0.675987	-0.564933	0.000407583	0.00116636		52	55	0.945455	-0.08092	0.846802	0.933678		0.14501	0.327132		0	0	0	0	0	1	0
ENSMUSG00000017404	Rpl19	267.667	307.333	0.870933	-0.199367	0.10408	0.170585		1024	1369	0.747991	-0.418907	1.86681e-12	0		0.101225	0.255721		0	0	0	0	0	0	1
ENSMUSG00000017412	Cacnb4	317	249.667	1.26969	0.34448	0.00552909	0.0128229		48	24	2	1	0.00630983	0.0217147		0.0999721	0.25397		0	0	0	0	0	1	0
ENSMUSG00000017418	Arl5b	506.333	505	1.00264	0.00380408	0.974925	0.994703		139	168	0.827381	-0.273376	0.109883	0.226811		0.151756	0.336945		0	0	0	0	0	1	0
ENSMUSG00000017453	Pipox	3928.67	1939.67	2.02543	1.01823	2.13132e-151	0		2327	1054	2.20778	1.1426	1.10441e-108	0		0.0649102	0.186236		1	0	0	0	0	0	0
ENSMUSG00000017466	Timp2	462.333	516.333	0.895416	-0.159369	0.0904	0.151421		71	82	0.865854	-0.207805	0.418921	0.600069		0.862149	0.953195		0	0	0	0	0	1	0
ENSMUSG00000017478	Zc3h18	426	397.333	1.07215	0.100504	0.346921	0.459318		159	169	0.940828	-0.0879965	0.619297	0.777913		0.327632	0.559132		0	0	0	0	0	1	0
ENSMUSG00000017485	Top2b	1508.67	1450.33	1.04022	0.0568896	0.294784	0.404516		171	181	0.944751	-0.0819934	0.631502	0.786439		0.398141	0.625023		0	0	0	0	0	1	0
ENSMUSG00000017491	Rarb	205.333	400.667	0.512479	-0.964435	1.97788e-15	0		14	28	0.5	-1	0.0435585	0.107984		1	1		0	0	0	0	0	0	1
ENSMUSG00000017493	Igfbp4	6812.67	5422.67	1.25633	0.329217	3.07308e-36	0		2844	2192	1.29745	0.375674	4.06722e-20	0		0.345092	0.574724		1	0	0	0	0	0	0
ENSMUSG00000017548	Suz12	794.333	732	1.08515	0.117901	0.11257	0.18206		69	67	1.02985	0.0424353	0.931708	0.986718		0.788728	0.909253		0	0	0	0	0	1	0
ENSMUSG00000017561	Crlf3	167.333	111.667	1.49851	0.583526	0.000978614	0.00262842		28	18	1.55556	0.63743	0.183925	0.333483		1	1		0	0	0	0	0	1	0
ENSMUSG00000017615	Tnfaip1	686	777.667	0.882126	-0.180943	0.0173618	0.035674		440	511	0.861057	-0.21582	0.0231632	0.0646736		0.802245	0.917699		0	0	0	0	0	1	0
ENSMUSG00000017631	Abr	927.667	655.667	1.41484	0.500644	8.75855e-12	6.17081e-11		152	99	1.53535	0.618571	0.000991148	0.0042091		0.581146	0.770356		0	0	0	0	0	0	1
ENSMUSG00000017639	Rab11fip4	1096.67	1204.67	0.910349	-0.135509	0.0257172	0.0504702		444	322	1.37888	0.463499	1.18352e-05	7.2222e-05		8.29085e-07	1.00789e-05		0	0	0	0	1	0	0
ENSMUSG00000017664	Slc35c2	292	378	0.772487	-0.372418	0.00100954	0.00270393		76	145	0.524138	-0.931982	4.03107e-06	2.61986e-05		0.0180401	0.0704663		0	0	0	0	0	0	1
ENSMUSG00000017670	Elmo2	427	455.333	0.937775	-0.092687	0.346057	0.458411		92	112	0.821429	-0.283793	0.183294	0.332652		0.436821	0.659603		0	0	0	0	0	1	0
ENSMUSG00000017677	Wsb1	821.333	1377.33	0.596321	-0.745838	1.23536e-32	0		216	190	1.13684	0.185032	0.214655	0.373029		3.05663e-09	4.85835e-08		0	1	0	0	0	0	0
ENSMUSG00000017679	Ttpal	359.333	316.333	1.13593	0.183877	0.106417	0.173601		218	210	1.0381	0.0539388	0.735138	0.862725		0.496299	0.710119		0	0	0	0	0	1	0
ENSMUSG00000017686	Rhot1	1039.67	934	1.11313	0.154627	0.0180915	0.0370743		164	183	0.896175	-0.158148	0.333907	0.515222		0.062645	0.18177		0	0	0	0	0	1	0
ENSMUSG00000017688	Hnf4g	216.667	206.667	1.04839	0.0681715	0.662105	0.756368		21	27	0.777778	-0.36257	0.470879	0.649918		0.36289	0.592121		0	0	0	0	0	1	0
ENSMUSG00000017707	Serinc3	5115.67	4006.67	1.27679	0.35252	3.47515e-31	0		2775	2544	1.0908	0.125389	0.00161001	0.00648979		5.62728e-06	5.93179e-05		0	1	0	0	0	0	0
ENSMUSG00000017715	Pgs1	251.333	218.667	1.14939	0.200869	0.140269	0.219742		62	53	1.16981	0.226276	0.455814	0.63576		1	1		0	0	0	0	0	1	0
ENSMUSG00000017718	Afmid	257.333	404.333	0.636439	-0.651907	1.24995e-08	6.18967e-08		649	1021	0.635651	-0.653692	7.78838e-20	0		1	1		1	0	0	0	0	0	0
ENSMUSG00000017721	Pigt	331	342.333	0.966894	-0.0485706	0.671813	0.764734		103	107	0.962617	-0.0549665	0.836056	0.926477		1	1		0	0	0	0	0	1	0
ENSMUSG00000017723	Wfdc2	625	1656	0.377415	-1.40577	6.67109e-107	0		492	602	0.817276	-0.291105	0.000973908	0.00415423		1.27377e-23	0		0	1	0	0	0	0	0
ENSMUSG00000017734	Dbndd2	42	45.3333	0.926471	-0.110183	0.749329	0.829533		29	33	0.878788	-0.186413	0.703537	0.837907		0.869456	0.956713		0	0	0	0	0	1	0
ENSMUSG00000017747	Ghdc	450.667	350.333	1.28639	0.363332	0.000465416	0.00131911		107	117	0.91453	-0.128898	0.547711	0.717996		0.0276325	0.0978969		0	0	0	0	0	1	0
ENSMUSG00000017756	Slc12a7	1998	1228.33	1.62659	0.701854	4.9607e-42	0		944	693	1.36219	0.445932	5.98754e-10	5.68596e-09		0.00429311	0.0218923		1	0	0	0	0	0	0
ENSMUSG00000017760	Ctsa	2122.67	1687	1.25825	0.331418	1.72723e-12	0		536	620	0.864516	-0.210035	0.0146041	0.0442609		2.67853e-08	3.86916e-07		0	1	0	0	0	0	0
ENSMUSG00000017765	Slc12a4	226.667	217.667	1.04135	0.0584518	0.704558	0.793107		48	53	0.90566	-0.142958	0.690826	0.828916		0.581859	0.771035		0	0	0	0	0	1	0
ENSMUSG00000017774	Myo1c	1914.67	1740	1.10038	0.138006	0.00399475	0.0095613		561	546	1.02747	0.0390998	0.673935	0.817455		0.319595	0.550668		0	0	0	0	0	1	0
ENSMUSG00000017776	Crk	2077.33	2389.33	0.86942	-0.201875	3.24797e-06	1.24344e-05		193	263	0.73384	-0.446462	0.0012086	0.00502714		0.0935988	0.242746		0	0	0	0	0	0	1
ENSMUSG00000017778	Cox7c	157.333	197.333	0.797297	-0.32681	0.0385851	0.0723117		391	1063	0.367827	-1.4429	6.26968e-72	0		4.50473e-10	8.40066e-09		0	0	0	0	1	0	0
ENSMUSG00000017781	Pitpna	906.333	879	1.0311	0.0441786	0.522909	0.632869		110	96	1.14583	0.196397	0.365103	0.547159		0.507871	0.720144		0	0	0	0	0	1	0
ENSMUSG00000017801	Mlx	454.333	462.667	0.981988	-0.026222	0.817304	0.880094		183	143	1.27972	0.355829	0.0306148	0.0814315		0.0454584	0.143761		0	0	0	0	0	1	0
ENSMUSG00000017831	Rab5a	686.333	627.333	1.09405	0.129677	0.10969	0.17811		449	161	2.78882	1.47965	2.09581e-32	0		2.91947e-19	0		0	0	0	0	1	0	0
ENSMUSG00000017837	Nkiras2	194	190.667	1.01748	0.025004	0.91883	0.953784		101	85	1.18824	0.248821	0.271352	0.441686		0.421446	0.645764		0	0	0	0	0	1	0
ENSMUSG00000017843	Ppp2r5c	766.667	603.333	1.27072	0.345644	1.18661e-05	4.2929e-05		89	62	1.43548	0.521537	0.0340105	0.0885655		0.54528	0.745943		0	0	0	0	0	0	1
ENSMUSG00000017858	Ift52	363	392.333	0.925234	-0.11211	0.291548	0.400904		168	229	0.733624	-0.446886	0.00255749	0.00981529		0.071263	0.200262		0	0	0	0	0	1	0
ENSMUSG00000017868	Sgk2	1515.33	1835.67	0.825495	-0.276669	3.51026e-08	1.66212e-07		1363	1488	0.915995	-0.126589	0.0201994	0.0575682		0.0410474	0.13305		0	0	0	0	0	0	1
ENSMUSG00000017929	B4galt5	1338	853.667	1.56736	0.648333	3.83091e-25	0		150	114	1.31579	0.395929	0.0310376	0.0823568		0.205242	0.414523		0	0	0	0	0	0	1
ENSMUSG00000017950	Hnf4a	8570	7282.33	1.17682	0.234894	1.62492e-24	0		5654	5476	1.03251	0.0461494	0.0933926	0.19996		1.31763e-07	1.74862e-06		0	1	0	0	0	0	0
ENSMUSG00000017978	Cadps2	372.667	357.333	1.04291	0.0606153	0.604622	0.706755		31	70	0.442857	-1.17509	0.000130822	0.000663598		0.00011964	0.000973184		0	0	0	0	1	0	0
ENSMUSG00000017999	Ddx27	278	259.667	1.0706	0.0984241	0.463638	0.57683		82	124	0.66129	-0.596644	0.00417013	0.0150596		0.00410305	0.0210767		0	0	0	0	0	1	0
ENSMUSG00000018001	Cyth3	461.667	402.333	1.14747	0.19846	0.0485402	0.0884063		40	39	1.02564	0.0365259	1	1		0.639401	0.810876		0	0	0	0	0	1	0
ENSMUSG00000018040	Rrp7a	181.333	167.333	1.08367	0.115919	0.487185	0.599151		102	126	0.809524	-0.304855	0.127522	0.253561		0.0892816	0.234639		0	0	0	0	0	1	0
ENSMUSG00000018068	Ints2	1004.33	800.667	1.25437	0.326965	1.73878e-06	6.88976e-06		271	181	1.49724	0.582303	2.67927e-05	0.000154782		0.100243	0.254241		1	0	0	0	0	0	0
ENSMUSG00000018102	Hist1h2bc	1281.67	1083	1.18344	0.242988	4.6273e-05	0.000153347		1171	1522	0.769382	-0.378227	1.43979e-11	1.07622e-10		2.60036e-14	0		0	0	0	1	0	0	0
ENSMUSG00000018126	Baiap2l2	441	378.667	1.16461	0.21985	0.0330908	0.063075		149	71	2.09859	1.06942	1.56471e-07	1.18976e-06		0.000225652	0.00172105		0	0	0	0	0	0	1
ENSMUSG00000018143	Mafk	325	310	1.04839	0.0681715	0.578537	0.682903		191	155	1.23226	0.301304	0.0597321	0.140648		0.229444	0.445963		0	0	0	0	0	1	0
ENSMUSG00000018160	Med1	893.333	969.667	0.921279	-0.11829	0.0823323	0.139949		115	108	1.06481	0.0906025	0.687932	0.82726		0.321214	0.552221		0	0	0	0	0	1	0
ENSMUSG00000018166	Erbb3	2010.33	2650.67	0.758426	-0.398921	7.03221e-21	0		1394	1595	0.873981	-0.194326	0.000252746	0.00121485		0.00274889	0.0150125		0	0	0	0	0	0	1
ENSMUSG00000018167	Stard3	271	199.333	1.35953	0.44311	0.00123428	0.0032672		55	50	1.1	0.137504	0.696468	0.833302		0.329154	0.560736		0	0	0	0	0	1	0
ENSMUSG00000018171	Vmp1	865.333	1036.33	0.834995	-0.26016	9.64234e-05	0.00030597		171	171	1	0	1	1		0.126076	0.297411		0	0	0	0	0	0	1
ENSMUSG00000018189	Uchl5	249.333	217.333	1.14724	0.198166	0.151788	0.234164		52	56	0.928571	-0.106915	0.772989	0.888844		0.337311	0.569087		0	0	0	0	0	1	0
ENSMUSG00000018196	Glrx2	398.333	450	0.885185	-0.175949	0.0861029	0.145108		199	243	0.81893	-0.288188	0.040704	0.102661		0.518181	0.728189		0	0	0	0	0	1	0
ENSMUSG00000018199	Ro60	915.667	982.333	0.932134	-0.10139	0.129867	0.205692		643	639	1.00626	0.00900281	0.93323	0.988194		0.311335	0.54148		0	0	0	0	0	1	0
ENSMUSG00000018209	Stk4	551.333	518.333	1.06367	0.0890447	0.328169	0.439635		248	227	1.09251	0.127648	0.358809	0.541486		0.825439	0.931778		0	0	0	0	0	1	0
ENSMUSG00000018211	Wfdc15b	1031.33	1017.67	1.01343	0.0192456	0.774027	0.847366		1353	983	1.3764	0.460899	2.00341e-14	0		5.28384e-07	6.53704e-06		0	0	0	0	1	0	0
ENSMUSG00000018217	Pmp22	161	138.333	1.16386	0.218912	0.225286	0.325004		79	72	1.09722	0.133856	0.625504	0.78188		0.765054	0.893608		0	0	0	0	0	1	0
ENSMUSG00000018326	Ywhab	2023.67	1940.33	1.04295	0.0606672	0.192827	0.285198		291	264	1.10227	0.140481	0.269734	0.439654		0.555819	0.751807		0	0	0	0	0	1	0
ENSMUSG00000018339	Gpx3	68092.3	64084.3	1.06254	0.0875207	2.98293e-28	0		19410	18421	1.05369	0.0754487	3.77596e-07	2.75359e-06		0.476667	0.694496		1	0	0	0	0	0	0
ENSMUSG00000018340	Anxa6	646.667	706.667	0.915094	-0.128008	0.108812	0.176833		295	385	0.766234	-0.384143	0.000632048	0.00280809		0.0660192	0.188644		0	0	0	0	0	1	0
ENSMUSG00000018347	Zkscan6	117.333	102	1.15033	0.202044	0.31187	0.422507		29	33	0.878788	-0.186413	0.703537	0.837907		0.389319	0.617947		0	0	0	0	0	1	0
ENSMUSG00000018362	Kpna2	62.6667	46	1.36232	0.446064	0.125005	0.199194		20	22	0.909091	-0.137504	0.877614	0.952771		0.278482	0.50648		0	0	0	0	0	1	0
ENSMUSG00000018363	Smurf2	1198	1286	0.931571	-0.102263	0.0808605	0.137812		291	276	1.05435	0.0763509	0.556607	0.725953		0.192436	0.397315		0	0	0	0	0	1	0
ENSMUSG00000018372	Cep95	171.667	143	1.20047	0.263595	0.11451	0.184728		40	45	0.888889	-0.169925	0.664645	0.810145		0.223326	0.437298		0	0	0	0	0	1	0
ENSMUSG00000018395	Kif3a	190.333	177.667	1.07129	0.0993552	0.532228	0.641927		85	64	1.32812	0.409391	0.101003	0.212703		0.285095	0.513906		0	0	0	0	0	1	0
ENSMUSG00000018398	Sept8	331	441	0.750567	-0.413947	8.52524e-05	0.000273797		73	64	1.14062	0.189825	0.494442	0.670861		0.0253385	0.091885		0	0	0	0	0	0	1
ENSMUSG00000018405	Mrm1	101.333	135.333	0.748768	-0.417408	0.0322123	0.0616601		44	35	1.25714	0.330149	0.368188	0.550051		0.0511479	0.156432		0	0	0	0	0	1	0
ENSMUSG00000018415	Gid4	634.333	653	0.971414	-0.0418418	0.63574	0.733877		163	155	1.05161	0.0726037	0.694724	0.831787		0.531733	0.736578		0	0	0	0	0	1	0
ENSMUSG00000018417	Myo1b	446.667	710.333	0.628813	-0.669298	8.36666e-15	0		171	280	0.610714	-0.711431	3.23213e-07	2.37545e-06		0.819531	0.928219		1	0	0	0	0	0	0
ENSMUSG00000018425	Dhx40	940.333	614	1.53149	0.614934	1.06411e-16	0		82	74	1.10811	0.148099	0.575315	0.743043		0.0595405	0.175407		0	0	0	0	0	0	1
ENSMUSG00000018433	Nol11	290.333	277.667	1.04562	0.0643562	0.614957	0.715574		99	127	0.779528	-0.359328	0.0722576	0.16368		0.070551	0.19908		0	0	0	0	0	1	0
ENSMUSG00000018459	Slc13a3	6564.33	7407	0.886234	-0.174241	1.10322e-12	0		3451	4172	0.827181	-0.273725	1.5504e-16	0		0.0164593	0.0652522		1	0	0	0	0	0	0
ENSMUSG00000018474	Chd3	6034	4205.33	1.43484	0.520895	3.02154e-73	0		912	1006	0.906561	-0.141525	0.0336823	0.0878295		3.66604e-20	0		0	1	0	0	0	0	0
ENSMUSG00000018476	Kdm6b	254.333	326	0.780164	-0.358151	0.00364678	0.00882174		56	68	0.823529	-0.280108	0.323248	0.503724		0.842109	0.942053		0	0	0	0	0	1	0
ENSMUSG00000018481	Appbp2	923.667	996.667	0.926756	-0.109739	0.100412	0.165773		165	169	0.976331	-0.0345572	0.869642	0.947727		0.678195	0.834953		0	0	0	0	0	1	0
ENSMUSG00000018501	Ncor1	3927	3432	1.14423	0.194378	8.37613e-09	4.22847e-08		707	656	1.07774	0.108014	0.175612	0.322412		0.31519	0.545643		0	0	0	0	0	0	1
ENSMUSG00000018537	Pcgf2	98	113.333	0.864706	-0.209719	0.302904	0.412904		28	38	0.736842	-0.440573	0.267812	0.437261		0.575106	0.766027		0	0	0	0	0	1	0
ENSMUSG00000018541	Cwc25	169.333	160.667	1.05394	0.0757954	0.660205	0.754983		62	47	1.31915	0.399607	0.179671	0.32776		0.320999	0.552098		0	0	0	0	0	1	0
ENSMUSG00000018583	G3bp1	758.333	739.667	1.02524	0.0359569	0.642008	0.738939		237	275	0.861818	-0.214545	0.101917	0.214155		0.101321	0.255879		0	0	0	0	0	1	0
ENSMUSG00000018585	Atox1	691.333	794.333	0.870332	-0.200363	0.00814483	0.0180722		322	336	0.958333	-0.0614005	0.612334	0.772697		0.324665	0.555423		0	0	0	0	0	1	0
ENSMUSG00000018593	Sparc	1440	1290	1.11628	0.158698	0.00434002	0.0103107		434	601	0.72213	-0.46967	2.33337e-07	1.73149e-06		3.20104e-09	5.00488e-08		0	0	0	0	1	0	0
ENSMUSG00000018599	Mief2	138.333	94	1.47163	0.557416	0.00385037	0.00926183		30	34	0.882353	-0.180572	0.707981	0.841117		0.0871324	0.230803		0	0	0	0	0	1	0
ENSMUSG00000018648	Dusp14	73	85.6667	0.85214	-0.230837	0.341294	0.453351		8	11	0.727273	-0.459432	0.647606	0.798482		0.811376	0.923327		0	0	0	0	0	1	0
ENSMUSG00000018659	Pnpo	647	337	1.91988	0.941017	2.97122e-23	0		595	342	1.73977	0.798893	1.20421e-16	0		0.316146	0.54693		1	0	0	0	0	0	0
ENSMUSG00000018661	Cog1	416	374.667	1.11032	0.150976	0.154913	0.238221		142	125	1.136	0.183963	0.327496	0.508183		0.887406	0.965098		0	0	0	0	0	1	0
ENSMUSG00000018669	Cdk5rap3	358.667	288.667	1.24249	0.313239	0.00667179	0.0151399		114	122	0.934426	-0.0978473	0.648726	0.79892		0.0674002	0.191948		0	0	0	0	0	1	0
ENSMUSG00000018677	Slc25a39	4394.33	4149	1.05913	0.0828807	0.00803246	0.0178796		1487	1517	0.980224	-0.0288164	0.596735	0.758862		0.0713276	0.200316		0	0	0	0	0	1	0
ENSMUSG00000018697	Aatf	303.333	255.333	1.18799	0.248522	0.0469241	0.085849		123	125	0.984	-0.0232698	0.949385	0.998704		0.222202	0.436074		0	0	0	0	0	1	0
ENSMUSG00000018707	Dync1h1	8300	6565.67	1.26415	0.33817	6.0015e-46	0		1640	1701	0.964139	-0.0526873	0.299252	0.474108		1.64911e-12	0		0	1	0	0	0	0	0
ENSMUSG00000018733	Pex12	158.333	140	1.13095	0.177538	0.29788	0.407211		17	24	0.708333	-0.4975	0.348889	0.531834		0.184568	0.386252		0	0	0	0	0	1	0
ENSMUSG00000018736	Ndel1	1489.67	1312	1.13542	0.183222	0.000823403	0.00223969		164	128	1.28125	0.357552	0.0403551	0.101881		0.355225	0.585448		0	0	0	0	0	1	0
ENSMUSG00000018740	Slc25a35	90	109	0.825688	-0.276331	0.201843	0.296239		22	26	0.846154	-0.241008	0.665466	0.810247		1	1		0	0	0	0	0	1	0
ENSMUSG00000018750	Zbtb4	709.333	635.333	1.11647	0.15895	0.0465774	0.0852958		30	30	1	0	1	1		0.693709	0.845571		0	0	0	0	0	1	0
ENSMUSG00000018761	Mpdu1	394.333	425.333	0.927116	-0.109178	0.295092	0.404837		96	112	0.857143	-0.222392	0.298296	0.472886		0.641326	0.812882		0	0	0	0	0	1	0
ENSMUSG00000018765	Fxr2	580	454.333	1.2766	0.352302	0.000114003	0.000356778		74	50	1.48	0.565597	0.0384485	0.0981885		0.502446	0.715323		0	0	0	0	0	0	1
ENSMUSG00000018796	Acsl1	3039.67	4239.33	0.717015	-0.479924	4.73578e-45	0		392	446	0.878924	-0.18619	0.0670583	0.154126		0.00561707	0.0273047		0	0	0	0	0	0	1
ENSMUSG00000018800	Abca5	454.667	607.667	0.748217	-0.418471	3.01662e-06	1.15833e-05		95	215	0.44186	-1.17834	7.66922e-12	1.07622e-10		0.000128569	0.00103705		1	0	0	0	0	0	0
ENSMUSG00000018809	Smyd4	196.667	202.667	0.970395	-0.0433564	0.802625	0.868616		21	25	0.84	-0.251539	0.658738	0.806907		0.755784	0.886933		0	0	0	0	0	1	0
ENSMUSG00000018820	Zfyve27	355	429.667	0.826222	-0.275399	0.00822105	0.0182308		41	41	1	0	1	1		0.417226	0.641598		0	0	0	0	0	1	0
ENSMUSG00000018821	Avpi1	127	103.333	1.22903	0.297523	0.147599	0.22894		95	87	1.09195	0.126912	0.603971	0.766165		0.55197	0.74925		0	0	0	0	0	1	0
ENSMUSG00000018830	Myh11	400.333	298.333	1.3419	0.424277	0.000131487	0.000407325		27	23	1.17391	0.231326	0.671811	0.815264		0.659841	0.823997		0	0	0	0	0	0	1
ENSMUSG00000018841	Rad51d	240.667	215.667	1.11592	0.158233	0.261554	0.367878		33	49	0.673469	-0.570316	0.0970309	0.205973		0.0415591	0.134031		0	0	0	0	0	1	0
ENSMUSG00000018846	Pank3	3174.33	3097.33	1.02486	0.035427	0.337273	0.449172		1771	2121	0.834983	-0.26018	2.17023e-08	1.77451e-07		5.66767e-07	6.98963e-06		0	0	0	0	1	0	0
ENSMUSG00000018848	Rars	558.667	483	1.15666	0.209965	0.0201128	0.0406642		170	189	0.899471	-0.152851	0.342122	0.524428		0.0432344	0.13816		0	0	0	0	0	1	0
ENSMUSG00000018849	Wwc1	2408	2403.33	1.00194	0.00279863	0.965505	0.987711		692	658	1.05167	0.0726845	0.369113	0.551232		0.441373	0.665042		0	0	0	0	0	1	0
ENSMUSG00000018858	Mrpl58	376.333	443	0.849511	-0.235296	0.0231556	0.0460895		119	117	1.01709	0.024453	0.948117	0.998189		0.236489	0.455848		0	0	0	0	0	1	0
ENSMUSG00000018861	Fdxr	116	82.6667	1.40323	0.488747	0.0230629	0.0459508		30	18	1.66667	0.736966	0.111403	0.228558		0.627276	0.803812		0	0	0	0	0	1	0
ENSMUSG00000018882	Mrpl45	311	284	1.09507	0.131024	0.286462	0.395181		251	158	1.58861	0.667763	4.93096e-06	3.17255e-05		0.00445039	0.0225873		0	0	0	0	0	0	1
ENSMUSG00000018899	Irf1	260	165	1.57576	0.656046	4.70152e-06	1.77344e-05		73	54	1.35185	0.434937	0.10985	0.226802		0.470539	0.689808		0	0	0	0	0	0	1
ENSMUSG00000018900	Slc22a5	2892.33	2173.67	1.33062	0.412103	5.32881e-24	0		1272	1123	1.13268	0.179741	0.00248594	0.00957506		0.00127895	0.00781694		0	0	0	0	0	0	1
ENSMUSG00000018906	P4ha2	255.667	190.667	1.34091	0.423211	0.00243151	0.00609859		99	69	1.43478	0.520832	0.0249687	0.0686438		0.783535	0.905796		0	0	0	0	0	1	0
ENSMUSG00000018909	Arrb1	1278.67	1099.33	1.16313	0.218011	0.000261233	0.000774339		523	432	1.21065	0.27578	0.00356557	0.0131027		0.617432	0.79784		0	0	0	0	0	0	1
ENSMUSG00000018932	Map2k3	291.667	340.667	0.856164	-0.22404	0.0563276	0.100636		86	79	1.08861	0.122484	0.640562	0.792209		0.189248	0.393159		0	0	0	0	0	1	0
ENSMUSG00000018965	Ywhah	408.667	217.333	1.88037	0.911015	2.05872e-14	0		42	4	10.5	3.39232	5.10019e-09	4.39468e-08		0.000130401	0.00104962		1	0	0	0	0	0	0
ENSMUSG00000018974	Sart3	253.667	208.333	1.2176	0.28404	0.0407537	0.0757304		40	39	1.02564	0.0365259	1	1		0.541381	0.743154		0	0	0	0	0	1	0
ENSMUSG00000018995	Nars2	232.333	194	1.19759	0.26014	0.0657968	0.115044		92	100	0.92	-0.120294	0.613547	0.773721		0.139596	0.319129		0	0	0	0	0	1	0
ENSMUSG00000018999	Slc35b4	1300	1333	0.975244	-0.0361652	0.532881	0.642614		632	549	1.15118	0.203118	0.0169914	0.0500571		0.018939	0.0730871		0	0	0	0	0	1	0
ENSMUSG00000019039	Dalrd3	513	361	1.42105	0.50696	3.05531e-07	1.31933e-06		268	200	1.34	0.422233	0.00192316	0.0075928		0.64233	0.813484		0	0	0	0	0	0	1
ENSMUSG00000019054	Fis1	912	1289	0.707525	-0.499147	9.44085e-16	0		30	82	0.365854	-1.45066	9.32258e-07	6.48034e-06		0.00212748	0.0121176		1	0	0	0	0	0	0
ENSMUSG00000019132	BC005537	3143.33	2807.33	1.11969	0.163095	1.40344e-05	5.01835e-05		327	312	1.04808	0.0677446	0.579729	0.746988		0.428673	0.652421		0	0	0	0	0	0	1
ENSMUSG00000019139	Isyna1	317.333	280.333	1.13199	0.178856	0.141248	0.220916		55	37	1.48649	0.571906	0.0757602	0.169815		0.261519	0.48642		0	0	0	0	0	1	0
ENSMUSG00000019143	Hars2	411.333	361	1.13943	0.188309	0.072049	0.124869		91	179	0.50838	-0.976021	9.26506e-08	7.23065e-07		2.99516e-08	4.32303e-07		0	0	0	0	1	0	0
ENSMUSG00000019173	Rab5c	2422.67	2543.33	0.952556	-0.0701246	0.088617	0.148726		381	438	0.869863	-0.20114	0.0503049	0.121614		0.242114	0.462413		0	0	0	0	0	1	0
ENSMUSG00000019179	Mdh2	2431	2408.33	1.00941	0.0135148	0.762767	0.838499		725	793	0.91425	-0.12934	0.0854633	0.186459		0.0936283	0.242746		0	0	0	0	0	1	0
ENSMUSG00000019188	H13	1101.67	887.667	1.24108	0.311598	1.76035e-06	6.97164e-06		353	155	2.27742	1.1874	8.37503e-19	0		6.13713e-09	9.29495e-08		0	0	1	0	0	0	0
ENSMUSG00000019189	Rnf145	1152	658	1.75076	0.807981	2.01528e-31	0		189	180	1.05	0.0703893	0.677128	0.820085		1.01698e-05	0.000102834		0	1	0	0	0	0	0
ENSMUSG00000019232	Etnppl	292	117.333	2.48864	1.31536	4.03772e-18	0		64	24	2.66667	1.41504	2.37266e-05	0.00013863		0.896444	0.967561		1	0	0	0	0	0	0
ENSMUSG00000019254	Ppp1r12c	425.333	439	0.968869	-0.045627	0.683289	0.77436		111	129	0.860465	-0.216811	0.272457	0.442312		0.423191	0.646944		0	0	0	0	0	1	0
ENSMUSG00000019278	Dpep1	1812.33	3101	0.584435	-0.774885	3.82006e-76	0		1218	1922	0.633715	-0.658094	2.1491e-36	0		0.0852336	0.227181		1	0	0	0	0	0	0
ENSMUSG00000019295	Tmem129	234.333	231.667	1.01151	0.0165117	0.926275	0.960087		77	98	0.785714	-0.347923	0.130335	0.258021		0.183345	0.38463		0	0	0	0	0	1	0
ENSMUSG00000019297	Nop9	197	215	0.916279	-0.126141	0.402324	0.516066		74	62	1.19355	0.255257	0.345593	0.528485		0.19901	0.40588		0	0	0	0	0	1	0
ENSMUSG00000019302	Atp6v0a1	622.333	604.667	1.02922	0.0415475	0.627609	0.726889		225	225	1	0	1	1		0.825583	0.931778		0	0	0	0	0	1	0
ENSMUSG00000019312	Grb7	627	565	1.10973	0.150215	0.0772149	0.132568		366	325	1.12615	0.171404	0.128031	0.254507		0.885865	0.96445		0	0	0	0	0	1	0
ENSMUSG00000019338	Zfp687	271.333	245	1.10748	0.147285	0.252817	0.357746		52	38	1.36842	0.452512	0.170242	0.315362		0.36277	0.59205		0	0	0	0	0	1	0
ENSMUSG00000019370	Calm3	2217	1883.33	1.17717	0.23532	2.13629e-07	9.38825e-07		897	843	1.06406	0.0895754	0.203866	0.359557		0.0802664	0.217244		0	0	0	0	0	0	1
ENSMUSG00000019373	Cops3	487	425.667	1.14409	0.194198	0.0470062	0.0859477		146	119	1.22689	0.295007	0.110055	0.226845		0.624908	0.802917		0	0	0	0	0	1	0
ENSMUSG00000019428	Fkbp8	1460.33	1408.33	1.03692	0.0523089	0.341107	0.453258		242	205	1.18049	0.239383	0.0885035	0.192111		0.222107	0.435998		0	0	0	0	0	1	0
ENSMUSG00000019433	Gipc1	373	369	1.01084	0.0155548	0.912313	0.948999		69	56	1.23214	0.30117	0.283085	0.455095		0.334031	0.566284		0	0	0	0	0	1	0
ENSMUSG00000019437	Tlcd1	410	295.333	1.38826	0.47328	2.03088e-05	7.09379e-05		96	76	1.26316	0.337035	0.147196	0.282173		0.605899	0.788499		0	0	0	0	0	0	1
ENSMUSG00000019470	Xab2	413	325	1.27077	0.345702	0.00134651	0.00354964		118	107	1.1028	0.141176	0.505074	0.68016		0.359226	0.589266		0	0	0	0	0	1	0
ENSMUSG00000019471	Cdc37	712.667	575	1.23942	0.309665	0.000133062	0.000412036		115	120	0.958333	-0.0614005	0.794212	0.902512		0.0750551	0.207528		0	0	0	0	0	0	1
ENSMUSG00000019478	Rab4a	200	454.333	0.440205	-1.18375	8.73823e-24	0		66	155	0.425806	-1.23173	1.97024e-09	1.77093e-08		0.866025	0.955273		1	0	0	0	0	0	0
ENSMUSG00000019487	Trip10	277.333	282.333	0.98229	-0.0257784	0.86591	0.916405		97	83	1.16867	0.224873	0.332579	0.513792		0.345884	0.575703		0	0	0	0	0	1	0
ENSMUSG00000019518	Ap4m1	117	121.667	0.961644	-0.0564254	0.795902	0.864184		76	72	1.05556	0.0780025	0.805321	0.909043		0.676362	0.833937		0	0	0	0	0	1	0
ENSMUSG00000019528	Gyg	276.333	267.333	1.03367	0.0477699	0.731872	0.815488		126	150	0.84	-0.251539	0.166108	0.309295		0.183188	0.384411		0	0	0	0	0	1	0
ENSMUSG00000019577	Pdk4	595.333	617	0.964884	-0.0515728	0.565818	0.671909		134	115	1.16522	0.220599	0.253946	0.421327		0.186349	0.389028		0	0	0	0	0	1	0
ENSMUSG00000019578	Ubxn6	578.333	588	0.98356	-0.0239149	0.814856	0.878		21	17	1.23529	0.304855	0.627103	0.782988		0.51386	0.72574		0	0	0	0	0	1	0
ENSMUSG00000019579	Mydgf	465	523.333	0.888535	-0.170499	0.0650861	0.114008		202	185	1.09189	0.12683	0.416066	0.597653		0.093042	0.241551		0	0	0	0	0	1	0
ENSMUSG00000019590	Cyb561	507.667	322.667	1.57335	0.653837	1.46681e-10	8.69164e-10		159	115	1.38261	0.467393	0.00925994	0.0301036		0.392859	0.621363		0	0	0	0	0	0	1
ENSMUSG00000019647	Sema6a	238.333	273	0.873016	-0.19592	0.144655	0.224963		13	21	0.619048	-0.691878	0.229481	0.391354		0.378627	0.606991		0	0	0	0	0	1	0
ENSMUSG00000019659	Ccdc12	77	51	1.5098	0.594361	0.0267352	0.0522814		85	29	2.93103	1.55141	1.46757e-07	1.11924e-06		0.0201162	0.0767828		0	0	0	0	0	0	1
ENSMUSG00000019689	Fmc1	237	343.333	0.690291	-0.534723	1.03691e-05	3.77974e-05		82	122	0.672131	-0.573185	0.00618441	0.0213787		0.933987	0.98777		0	0	0	0	0	0	1
ENSMUSG00000019715	Gle1	321	251.333	1.27719	0.352971	0.00445964	0.0105765		129	93	1.3871	0.472068	0.0186195	0.0539166		0.632702	0.807805		0	0	0	0	0	1	0
ENSMUSG00000019718	L3hypdh	239.667	244	0.98224	-0.0258519	0.891552	0.93551		45	28	1.60714	0.684498	0.06037	0.141674		0.0600096	0.176358		0	0	0	0	0	1	0
ENSMUSG00000019726	Lyst	763.333	726.667	1.05046	0.0710195	0.351176	0.463596		149	155	0.96129	-0.0569559	0.774344	0.889874		0.489459	0.705124		0	0	0	0	0	1	0
ENSMUSG00000019734	Tmc4	152.667	169	0.903353	-0.146638	0.403239	0.517067		15	27	0.555556	-0.847997	0.0884295	0.192005		0.187942	0.391291		0	0	0	0	0	1	0
ENSMUSG00000019737	Syne4	343	114.333	3	1.58496	2.12831e-27	0		216	103	2.09709	1.06839	2.34957e-10	2.25172e-09		0.0281686	0.0990664		1	0	0	0	0	0	0
ENSMUSG00000019763	Rmnd1	385	358.333	1.07442	0.103556	0.35939	0.47201		196	233	0.841202	-0.249476	0.0820735	0.180445		0.0454931	0.143766		0	0	0	0	0	1	0
ENSMUSG00000019768	Esr1	485	488	0.993852	-0.0088964	0.948881	0.975989		71	49	1.44898	0.535037	0.0547798	0.130788		0.0656299	0.187756		0	0	0	0	0	1	0
ENSMUSG00000019774	Mtrf1l	151	120.667	1.25138	0.323521	0.0784905	0.134428		16	13	1.23077	0.29956	0.711071	0.842836		1	1		0	0	0	0	0	1	0
ENSMUSG00000019777	Hdac2	680.333	492.333	1.38186	0.466606	4.52764e-08	2.11426e-07		131	143	0.916084	-0.126448	0.506421	0.681517		0.00234243	0.0131394		0	0	0	0	0	0	1
ENSMUSG00000019779	Frk	331.667	258.333	1.28387	0.3605	0.00302735	0.00743314		31	28	1.10714	0.146841	0.794844	0.902512		0.585512	0.77348		0	0	0	0	0	1	0
ENSMUSG00000019790	Stxbp5	683	698.667	0.977576	-0.0327187	0.6866	0.777126		57	65	0.876923	-0.189478	0.526416	0.699495		0.572604	0.764167		0	0	0	0	0	1	0
ENSMUSG00000019792	Trmt11	130.333	122.667	1.0625	0.0874628	0.660588	0.755308		15	18	0.833333	-0.263034	0.728332	0.857091		0.581037	0.770356		0	0	0	0	0	1	0
ENSMUSG00000019794	Katna1	130.667	105.333	1.24051	0.310929	0.118819	0.190799		125	90	1.38889	0.473931	0.0201928	0.0575682		0.634307	0.808915		0	0	0	0	0	1	0
ENSMUSG00000019795	Pcmt1	667.333	525.333	1.2703	0.345174	4.40743e-05	0.000146565		144	139	1.03597	0.0509839	0.812107	0.913629		0.126803	0.298852		0	0	0	0	0	0	1
ENSMUSG00000019797	1700021F05Rik	327.333	360.667	0.907579	-0.139906	0.222778	0.322232		147	190	0.773684	-0.370183	0.0220043	0.0620459		0.257093	0.481463		0	0	0	0	0	1	0
ENSMUSG00000019802	Sec63	1273.33	1161	1.09676	0.133242	0.0232062	0.0461783		129	144	0.895833	-0.158698	0.396859	0.579584		0.125227	0.296216		0	0	0	0	0	1	0
ENSMUSG00000019804	Snx3	832.333	830.333	1.00241	0.0034708	0.980443	0.998612		141	144	0.979167	-0.0303736	0.905723	0.970417		0.897996	0.968561		0	0	0	0	0	1	0
ENSMUSG00000019806	Aig1	469.667	219	2.1446	1.10071	5.81033e-22	0		114	92	1.23913	0.309328	0.143245	0.276258		0.000834153	0.00541672		0	0	0	0	0	0	1
ENSMUSG00000019808	Adat2	34	33.6667	1.0099	0.0142139	1	1		39	32	1.21875	0.285402	0.476688	0.654786		0.612139	0.793533		0	0	0	0	0	1	0
ENSMUSG00000019809	Pex3	392.667	377.667	1.03972	0.0561917	0.614151	0.714853		244	185	1.31892	0.399356	0.0050471	0.0178317		0.053493	0.161995		0	0	0	0	0	1	0
ENSMUSG00000019810	Fuca2	5447.33	1634	3.33374	1.73714	0	0		1046	429	2.43823	1.28583	1.21113e-59	0		1.4119e-06	1.64117e-05		0	0	1	0	0	0	0
ENSMUSG00000019814	Ltv1	229.333	211.667	1.08346	0.115652	0.418772	0.53202		75	113	0.663717	-0.59136	0.00680746	0.0230764		0.0068301	0.0323812		0	0	0	0	0	1	0
ENSMUSG00000019818	Cd164	4652	5277.33	0.881506	-0.181958	3.51863e-10	1.97452e-09		318	306	1.03922	0.0554951	0.659716	0.807719		0.0472513	0.147967		0	0	0	0	0	0	1
ENSMUSG00000019820	Utrn	2361	2117.33	1.11508	0.15715	0.000298287	0.00087775		1335	1606	0.831258	-0.266632	6.29079e-07	4.47919e-06		6.68987e-10	1.16088e-08		0	0	0	1	0	0	0
ENSMUSG00000019822	Smpd2	718.667	488.667	1.47067	0.556472	3.88848e-11	2.40469e-10		359	297	1.20875	0.273521	0.017169	0.0504644		0.0494764	0.15253		0	0	0	0	0	0	1
ENSMUSG00000019826	Zbtb24	259.333	256	1.01302	0.0186638	0.894947	0.936955		56	63	0.888889	-0.169925	0.582494	0.748921		0.542984	0.744125		0	0	0	0	0	1	0
ENSMUSG00000019832	Rab32	131.333	157.667	0.832981	-0.263645	0.141958	0.221756		65	77	0.844156	-0.244419	0.356	0.538414		1	1		0	0	0	0	0	1	0
ENSMUSG00000019837	Gtf3c6	269.333	157.667	1.70825	0.772515	6.84678e-08	3.14741e-07		188	152	1.23684	0.306661	0.0575177	0.136394		0.0319963	0.109185		0	0	0	0	0	0	1
ENSMUSG00000019838	Slc16a10	612.667	810	0.756379	-0.40282	1.95276e-07	8.62123e-07		88	79	1.11392	0.155651	0.536005	0.707718		0.0208995	0.0789501		0	0	0	0	0	0	1
ENSMUSG00000019841	Rev3l	1103	1088	1.01379	0.0197542	0.764877	0.839978		227	278	0.816547	-0.292393	0.0259857	0.0710337		0.029888	0.103785		0	0	0	0	0	1	0
ENSMUSG00000019846	Lama4	258.333	250.667	1.03059	0.0434636	0.756622	0.834816		38	53	0.716981	-0.479993	0.141793	0.274215		0.13876	0.317463		0	0	0	0	0	1	0
ENSMUSG00000019849	Prep	360	235.667	1.52758	0.611249	4.28761e-07	1.82383e-06		80	55	1.45455	0.540568	0.0384715	0.0981885		0.845759	0.943615		0	0	0	0	0	0	1
ENSMUSG00000019851	Perp	798.667	608.667	1.31216	0.391941	4.55471e-07	1.92362e-06		353	439	0.8041	-0.314553	0.00250336	0.00961877		4.37466e-08	6.13634e-07		0	1	0	0	0	0	0
ENSMUSG00000019854	Reps1	410.667	341	1.2043	0.268196	0.0118137	0.0254141		167	141	1.1844	0.244153	0.154185	0.292651		0.94585	0.994442		0	0	0	0	0	1	0
ENSMUSG00000019856	Fam184a	180.667	198.333	0.910924	-0.134597	0.383189	0.496655		72	79	0.911392	-0.133856	0.625504	0.78188		1	1		0	0	0	0	0	1	0
ENSMUSG00000019857	Asf1a	293	298.333	0.982123	-0.0260245	0.837204	0.894513		119	83	1.43373	0.519778	0.013595	0.0416622		0.0225964	0.0838377		0	0	0	0	0	1	0
ENSMUSG00000019861	Gopc	754.667	635.333	1.18783	0.248326	0.00154774	0.00403723		178	204	0.872549	-0.196692	0.200796	0.355282		0.0077989	0.0359166		0	0	0	0	0	1	0
ENSMUSG00000019863	Qrsl1	176.333	116.667	1.51143	0.595913	0.000557111	0.00155494		50	44	1.13636	0.184425	0.606296	0.768354		0.279184	0.507157		0	0	0	0	0	1	0
ENSMUSG00000019864	Rtn4ip1	522	342.333	1.52483	0.608648	1.25324e-09	6.717e-09		323	250	1.292	0.369606	0.0026006	0.00994615		0.139451	0.318892		0	0	0	0	0	0	1
ENSMUSG00000019866	Crybg1	509	445.667	1.14211	0.191701	0.0447706	0.0823005		283	318	0.889937	-0.168225	0.165422	0.308397		0.0190788	0.0734861		0	0	0	0	0	1	0
ENSMUSG00000019868	Vta1	193.333	151.667	1.27473	0.350186	0.0273678	0.0533423		53	33	1.60606	0.683526	0.0398536	0.100879		0.394338	0.622336		0	0	0	0	0	1	0
ENSMUSG00000019872	Smpdl3a	5309.33	2259.67	2.34961	1.23242	9.20903e-277	0		546	436	1.25229	0.324573	0.00049839	0.00227064		2.31193e-19	0		0	1	0	0	0	0	0
ENSMUSG00000019873	Reep3	1470	1083	1.35734	0.440783	1.9502e-14	0		830	788	1.0533	0.0749157	0.308068	0.485179		7.4383e-05	0.000631066		0	1	0	0	0	0	0
ENSMUSG00000019877	Serinc1	3323.33	2756.67	1.20556	0.269706	3.77601e-13	0		700	971	0.720906	-0.472116	3.61108e-11	4.14266e-10		2.73151e-20	0		0	0	0	1	0	0	0
ENSMUSG00000019878	Hsf2	200.333	151.333	1.32379	0.404673	0.0105235	0.0228365		37	36	1.02778	0.0395284	1	1		0.365027	0.594096		0	0	0	0	0	1	0
ENSMUSG00000019883	Echdc1	220.333	269	0.819083	-0.287918	0.0336272	0.0639548		855	947	0.902851	-0.14744	0.0320283	0.084288		0.357823	0.587715		0	0	0	0	0	1	0
ENSMUSG00000019889	Ptprk	1905.67	1549.67	1.22973	0.298338	1.50473e-09	8.03236e-09		524	506	1.03557	0.0504294	0.596341	0.758862		0.0169724	0.0670443		0	0	0	0	0	0	1
ENSMUSG00000019891	Dcbld1	243.667	221	1.10256	0.140863	0.307618	0.417998		95	95	1	0	1	1		0.605397	0.788245		0	0	0	0	0	1	0
ENSMUSG00000019897	Ccdc59	217.333	156.667	1.38723	0.472211	0.00190689	0.00490099		100	67	1.49254	0.577767	0.0130407	0.0401715		0.70631	0.853629		0	0	0	0	0	1	0
ENSMUSG00000019899	Lama2	952	543.667	1.75107	0.808239	3.35756e-26	0		146	116	1.25862	0.331844	0.0729907	0.164856		0.0155692	0.0623012		0	0	0	0	0	0	1
ENSMUSG00000019906	Lin7a	130.667	319	0.409613	-1.28767	3.58583e-19	0		56	57	0.982456	-0.0255351	1	1		5.46865e-05	0.000476032		0	1	0	0	0	0	0
ENSMUSG00000019907	Ppp1r12a	827	727.667	1.13651	0.18461	0.0129229	0.02747		358	337	1.06231	0.087211	0.448089	0.629367		0.465127	0.685005		0	0	0	0	0	1	0
ENSMUSG00000019913	Sim1	500.333	416.667	1.2008	0.263996	0.00612469	0.0140416		90	77	1.16883	0.225067	0.353138	0.535982		0.932715	0.987328		0	0	0	0	0	1	0
ENSMUSG00000019916	P4ha1	783.333	711.667	1.1007	0.138425	0.0663719	0.11597		324	382	0.848168	-0.237579	0.031862	0.083879		0.00464828	0.0234547		0	0	0	0	0	1	0
ENSMUSG00000019917	Sept10	189.333	203	0.932677	-0.100551	0.545021	0.653363		41	43	0.953488	-0.0687128	0.913202	0.976053		1	1		0	0	0	0	0	1	0
ENSMUSG00000019920	Lims1	1044.67	968.333	1.07883	0.109467	0.0946553	0.157725		320	385	0.831169	-0.266787	0.015876	0.0472595		0.0029276	0.0158535		0	0	0	0	0	1	0
ENSMUSG00000019923	Zwint	605.333	283.333	2.13647	1.09523	1.41408e-27	0		158	102	1.54902	0.631355	0.00061986	0.00276351		0.0302873	0.104841		0	0	0	0	0	0	1
ENSMUSG00000019927	Ube2d1	150.333	85.6667	1.75486	0.811359	2.89339e-05	9.9042e-05		90	15	6	2.58496	3.27649e-14	0		2.09289e-05	0.000200059		0	0	1	0	0	0	0
ENSMUSG00000019929	Dcn	625.667	955	0.655148	-0.610106	1.24485e-16	0		470	720	0.652778	-0.615336	4.34368e-13	0		0.968708	1		1	0	0	0	0	0	0
ENSMUSG00000019943	Atp2b1	1349.33	1360.33	0.991914	-0.0117134	0.8477	0.901971		233	265	0.879245	-0.185662	0.164724	0.307657		0.223067	0.437177		0	0	0	0	0	1	0
ENSMUSG00000019944	Rhobtb1	719	1286.67	0.558808	-0.839575	3.29023e-37	0		144	158	0.911392	-0.133856	0.454476	0.634615		9.58838e-05	0.000794709		0	1	0	0	0	0	0
ENSMUSG00000019945	Cabcoco1	130.333	114.333	1.13994	0.18896	0.338903	0.450874		38	56	0.678571	-0.559427	0.0789755	0.175236		0.0391761	0.128609		0	0	0	0	0	1	0
ENSMUSG00000019947	Arid5b	480.667	603.333	0.796685	-0.327919	0.000209388	0.000631858		174	212	0.820755	-0.284977	0.059526	0.140292		0.811798	0.923546		0	0	0	0	0	0	1
ENSMUSG00000019948	Actr6	125	157	0.796178	-0.328836	0.0646978	0.113457		82	57	1.4386	0.524662	0.0413978	0.103866		0.00515784	0.0255074		0	0	0	0	0	1	0
ENSMUSG00000019951	Uhrf1bp1l	1939.33	1760.67	1.10148	0.139439	0.00342904	0.00833169		687	641	1.07176	0.0999857	0.216872	0.376456		0.677327	0.834326		0	0	0	0	0	1	0
ENSMUSG00000019960	Dusp6	769.333	842.333	0.913336	-0.130782	0.072983	0.126232		130	155	0.83871	-0.253757	0.155009	0.293646		0.520471	0.729246		0	0	0	0	0	1	0
ENSMUSG00000019961	Tmpo	945.333	1181	0.800452	-0.321114	3.79975e-07	1.62437e-06		176	190	0.926316	-0.110424	0.496861	0.672769		0.210814	0.421027		0	0	0	0	0	0	1
ENSMUSG00000019966	Kitl	548.333	434.333	1.26247	0.336251	0.000310978	0.000913		152	156	0.974359	-0.0374747	0.864306	0.943489		0.0494201	0.15242		0	0	0	0	0	0	1
ENSMUSG00000019969	Psen1	895.667	712	1.25796	0.331085	4.91658e-06	1.85003e-05		572	598	0.956522	-0.0641303	0.464866	0.644763		0.000397531	0.00283766		0	0	0	0	0	0	1
ENSMUSG00000019971	Cep290	449.667	339.667	1.32385	0.404736	0.000102824	0.000324419		65	94	0.691489	-0.532221	0.0260702	0.0712394		0.000237227	0.00180026		0	0	0	0	0	0	1
ENSMUSG00000019975	Ikbip	234.333	210.667	1.11234	0.1536	0.276101	0.383861		43	38	1.13158	0.178337	0.656992	0.805795		1	1		0	0	0	0	0	1	0
ENSMUSG00000019977	Hbs1l	725.333	763.333	0.950218	-0.073669	0.337795	0.449711		2	27	0.0740741	-3.75489	1.62423e-06	1.09925e-05		2.09663e-06	2.39367e-05		0	0	0	0	1	0	0
ENSMUSG00000019978	Epb41l2	491	321	1.5296	0.61315	2.65096e-09	1.39861e-08		77	72	1.06944	0.0968615	0.743269	0.868426		0.0466012	0.146366		0	0	0	0	0	0	1
ENSMUSG00000019984	Med23	427.333	412.667	1.03554	0.0503849	0.629293	0.728292		66	86	0.767442	-0.381871	0.123009	0.246812		0.0948267	0.245027		0	0	0	0	0	1	0
ENSMUSG00000019986	Ahi1	224.667	222.667	1.00898	0.0129005	0.962325	0.986293		10	34	0.294118	-1.76553	0.000388131	0.00180245		0.000444462	0.00312341		0	0	0	0	0	1	0
ENSMUSG00000019988	Nedd1	182.333	128.333	1.42078	0.506682	0.00263827	0.00657432		48	44	1.09091	0.125531	0.754652	0.876271		0.281758	0.509959		0	0	0	0	0	1	0
ENSMUSG00000019989	Enpp3	945.333	627	1.50771	0.592358	8.60866e-16	0		556	453	1.22737	0.295574	0.00131089	0.00539718		0.0126246	0.0527396		0	0	0	0	0	0	1
ENSMUSG00000019996	Map7	1282.33	1547	0.828916	-0.270702	7.52724e-07	3.10739e-06		504	384	1.3125	0.392317	6.36062e-05	0.000341318		2.88103e-09	4.5635e-08		0	0	0	1	0	0	0
ENSMUSG00000019997	Ccn2	780	865.667	0.90104	-0.150337	0.0361305	0.0681598		314	322	0.975155	-0.0362961	0.78137	0.894871		0.400612	0.626313		0	0	0	0	0	1	0
ENSMUSG00000019998	Stx7	1831	1656.33	1.10545	0.144639	0.0033919	0.00824667		453	436	1.03899	0.0551829	0.591553	0.755937		0.408347	0.63356		0	0	0	0	0	1	0
ENSMUSG00000020003	Pex7	818	393.333	2.07966	1.05635	1.18055e-34	0		525	181	2.90055	1.53633	1.05922e-39	0		0.00162157	0.00957636		1	0	0	0	0	0	0
ENSMUSG00000020009	Ifngr1	424	277	1.53069	0.614178	3.13133e-08	1.49183e-07		248	180	1.37778	0.462343	0.00117614	0.00491604		0.416811	0.641215		0	0	0	0	0	0	1
ENSMUSG00000020015	Cdk17	230.667	196.667	1.17288	0.230057	0.110579	0.179289		24	18	1.33333	0.415037	0.440799	0.622376		0.747188	0.880955		0	0	0	0	0	1	0
ENSMUSG00000020019	Ntn4	1403.33	903.667	1.55293	0.634995	1.85522e-25	0		465	528	0.880682	-0.183307	0.0490698	0.119001		1.30493e-13	0		0	1	0	0	0	0	0
ENSMUSG00000020022	Ndufa12	531.333	369.667	1.43733	0.523392	7.6748e-08	3.51333e-07		286	134	2.13433	1.09378	9.34556e-14	0		0.00154963	0.00924371		1	0	0	0	0	0	0
ENSMUSG00000020023	Tmcc3	496	277.333	1.78846	0.838719	4.10639e-15	0		25	24	1.04167	0.0588937	1	1		0.06804	0.193413		0	0	0	0	0	0	1
ENSMUSG00000020024	Cep83	203.667	201.333	1.01159	0.0166238	0.960426	0.984872		35	50	0.7	-0.514573	0.128396	0.25493		0.15185	0.33703		0	0	0	0	0	1	0
ENSMUSG00000020027	Socs2	286	237.333	1.20506	0.2691	0.0399508	0.0743594		115	100	1.15	0.201634	0.339701	0.521547		0.807363	0.920803		0	0	0	0	0	1	0
ENSMUSG00000020029	Nudt4	6637.33	7080.67	0.937388	-0.0932815	0.000160684	0.000493007		5285	4990	1.05912	0.0828637	0.00372491	0.0136167		2.99421e-06	3.34889e-05		0	1	0	0	0	0	0
ENSMUSG00000020034	Tcp11l2	217	333	0.651652	-0.617827	8.60964e-07	3.52774e-06		51	82	0.621951	-0.685127	0.00903049	0.0294918		0.843615	0.942909		0	0	0	0	0	0	1
ENSMUSG00000020038	Cry1	118	127.667	0.924282	-0.113595	0.566179	0.67213		6	8	0.75	-0.415037	0.790527	0.900268		0.788005	0.908965		0	0	0	0	0	1	0
ENSMUSG00000020044	Timp3	18296.7	14490.7	1.26265	0.336457	3.00273e-98	0		9709	12126	0.800676	-0.320709	3.3018e-60	0		6.41268e-149	0		0	0	0	1	0	0	0
ENSMUSG00000020048	Hsp90b1	6149	6397	0.961232	-0.0570437	0.0274374	0.0534373		681	763	0.892529	-0.164028	0.0330056	0.0863577		0.191387	0.395575		0	0	0	0	0	1	0
ENSMUSG00000020051	Pah	13185.7	10179.7	1.29529	0.37328	2.85545e-86	0		2342	2063	1.13524	0.182997	2.79027e-05	0.000160953		6.67957e-05	0.000573653		0	0	1	0	0	0	0
ENSMUSG00000020056	Washc3	227	265.667	0.854454	-0.226925	0.086898	0.146256		135	241	0.560166	-0.836074	5.03844e-08	4.0049e-07		0.00283344	0.0154415		0	0	0	0	0	0	1
ENSMUSG00000020059	Sycp3	127.667	114.667	1.11337	0.154936	0.441483	0.554828		594	765	0.776471	-0.364997	3.88894e-06	2.53176e-05		0.0116348	0.0492963		0	0	0	0	0	0	1
ENSMUSG00000020062	Slc5a8	6739	5617.67	1.19961	0.262564	6.62053e-24	0		1467	1348	1.08828	0.122048	0.0261282	0.0713725		0.0200349	0.0765485		0	0	0	0	0	0	1
ENSMUSG00000020069	Hnrnph3	225	260.667	0.863171	-0.212281	0.112276	0.181734		56	76	0.736842	-0.440573	0.0978122	0.20746		0.490356	0.705683		0	0	0	0	0	1	0
ENSMUSG00000020070	Rufy2	371.333	403.667	0.919901	-0.12045	0.265767	0.372374		232	218	1.06422	0.0897967	0.540039	0.711209		0.235813	0.455123		0	0	0	0	0	1	0
ENSMUSG00000020072	Pbld2	2239.67	2428.33	0.922306	-0.116682	0.00592916	0.0136365		372	346	1.07514	0.104531	0.350832	0.533844		0.0594136	0.175168		0	0	0	0	0	1	0
ENSMUSG00000020074	Ccar1	969.333	963.667	1.00588	0.00845866	0.909483	0.947789		221	257	0.859922	-0.217722	0.109311	0.225811		0.13843	0.317001		0	0	0	0	0	1	0
ENSMUSG00000020075	Ddx21	697.667	583	1.19668	0.259042	0.0014373	0.00377219		217	248	0.875	-0.192645	0.164089	0.306547		0.00406591	0.0209279		0	0	0	0	0	1	0
ENSMUSG00000020076	Ddx50	412	410	1.00488	0.00702043	0.972179	0.992954		243	198	1.22727	0.295456	0.0360304	0.093007		0.0981963	0.250703		0	0	0	0	0	1	0
ENSMUSG00000020077	Srgn	194	213.333	0.909375	-0.137053	0.346901	0.459318		135	201	0.671642	-0.574236	0.000376029	0.0017526		0.0451751	0.14329		0	0	0	0	0	1	0
ENSMUSG00000020078	Vps26a	1092.67	982	1.1127	0.154058	0.015723	0.0326996		313	306	1.02288	0.032631	0.809455	0.911836		0.359617	0.589409		0	0	0	0	0	1	0
ENSMUSG00000020079	Supv3l1	399.667	386.667	1.03362	0.0477069	0.668857	0.762046		76	84	0.904762	-0.14439	0.580129	0.747254		0.48794	0.70405		0	0	0	0	0	1	0
ENSMUSG00000020085	Aifm2	221.333	196	1.12925	0.175367	0.221364	0.32085		18	25	0.72	-0.473931	0.360378	0.542046		0.199809	0.406873		0	0	0	0	0	1	0
ENSMUSG00000020087	Tysnd1	453.667	577.333	0.785797	-0.347772	0.000126555	0.000393789		128	97	1.31959	0.400087	0.0452596	0.11134		0.000513943	0.00353607		0	0	0	0	0	0	1
ENSMUSG00000020088	Sar1a	1199.33	1215.67	0.986564	-0.019515	0.760243	0.83664		707	802	0.881546	-0.181892	0.0155004	0.0463928		0.0940759	0.243578		0	0	0	0	0	1	0
ENSMUSG00000020091	Eif4ebp2	404.333	387.667	1.04299	0.0607285	0.569943	0.675556		1384	1026	1.34893	0.431813	3.21079e-13	0		0.00171864	0.0100493		0	0	0	0	0	0	1
ENSMUSG00000020097	Sgpl1	935.333	731.333	1.27894	0.354951	6.47794e-07	2.70029e-06		175	162	1.08025	0.111361	0.513377	0.68763		0.167094	0.360266		0	0	0	0	0	0	1
ENSMUSG00000020098	Pcbd1	1616.67	2157.33	0.749382	-0.416227	1.32239e-18	0		838	1127	0.743567	-0.427465	7.59459e-11	8.1321e-10		0.888249	0.965406		1	0	0	0	0	0	0
ENSMUSG00000020099	Unc5b	166	154.667	1.07328	0.102021	0.576814	0.681182		10	12	0.833333	-0.263034	0.831812	0.924411		0.661408	0.824617		0	0	0	0	0	1	0
ENSMUSG00000020100	Slc29a3	1001	1890	0.52963	-0.916944	3.058e-62	0		600	1531	0.391901	-1.35144	2.68332e-93	0		1.10469e-06	1.31793e-05		0	0	1	0	0	0	0
ENSMUSG00000020102	Slc16a7	1644.67	1260.67	1.3046	0.383608	1.1197e-12	0		2269	1579	1.43699	0.523045	8.29523e-29	0		0.0522291	0.15873		1	0	0	0	0	0	0
ENSMUSG00000020105	Lrig3	222.667	260	0.85641	-0.223626	0.101311	0.167006		21	25	0.84	-0.251539	0.658738	0.806907		1	1		0	0	0	0	0	1	0
ENSMUSG00000020107	Anapc16	402.333	585.667	0.686966	-0.541689	6.50204e-09	3.32784e-08		356	427	0.833724	-0.262359	0.0123146	0.0383435		0.0474219	0.148083		0	0	0	0	0	0	1
ENSMUSG00000020108	Ddit4	106.667	94.3333	1.13074	0.17727	0.439033	0.552381		12	15	0.8	-0.321928	0.701108	0.836049		0.418305	0.642615		0	0	0	0	0	1	0
ENSMUSG00000020109	Dnajb12	896.333	858.667	1.04387	0.0619372	0.377265	0.490878		272	268	1.01493	0.0213737	0.897295	0.964724		0.805656	0.920129		0	0	0	0	0	1	0
ENSMUSG00000020111	Micu1	532.667	495.333	1.07537	0.104833	0.26174	0.368073		326	350	0.931429	-0.102483	0.376377	0.559548		0.151055	0.336139		0	0	0	0	0	1	0
ENSMUSG00000020115	Tbk1	476.333	425.333	1.11991	0.163378	0.096079	0.159682		92	74	1.24324	0.314109	0.186854	0.33681		0.554471	0.750642		0	0	0	0	0	1	0
ENSMUSG00000020116	Pno1	429	374.667	1.14502	0.19537	0.0615325	0.108599		54	38	1.42105	0.50696	0.11737	0.238113		0.37737	0.606519		0	0	0	0	0	1	0
ENSMUSG00000020122	Egfr	1554	1211.33	1.28288	0.359391	8.47936e-11	4.72811e-10		375	267	1.40449	0.490051	2.3134e-05	0.000135477		0.330866	0.562283		1	0	0	0	0	0	0
ENSMUSG00000020124	Usp15	1070.67	892.333	1.19985	0.262855	6.42885e-05	0.000209708		393	314	1.25159	0.323765	0.00332332	0.0123362		0.659502	0.823972		0	0	0	0	0	0	1
ENSMUSG00000020128	Vps54	1415.33	1285	1.10143	0.139374	0.0123566	0.0264563		595	518	1.14865	0.199938	0.0226801	0.0636019		0.568211	0.761393		0	0	0	0	0	1	0
ENSMUSG00000020130	Tbc1d15	426.667	539	0.791589	-0.337176	0.000350221	0.00101696		49	51	0.960784	-0.0577155	0.920411	0.979336		0.398213	0.625023		0	0	0	0	0	1	0
ENSMUSG00000020132	Rab21	651.667	677	0.96258	-0.0550216	0.510336	0.620875		821	588	1.39626	0.481566	5.85225e-10	5.59809e-09		1.61113e-06	1.85313e-05		0	0	0	0	1	0	0
ENSMUSG00000020133	2310011J03Rik	195.333	159.333	1.22594	0.29389	0.0634452	0.111464		59	46	1.28261	0.359081	0.241432	0.405991		0.911093	0.975946		0	0	0	0	0	1	0
ENSMUSG00000020134	Peli1	331.667	309	1.07335	0.102127	0.384891	0.498273		32	41	0.780488	-0.357552	0.349182	0.53207		0.217532	0.429912		0	0	0	0	0	1	0
ENSMUSG00000020137	Thap2	240.333	237.667	1.01122	0.0160972	0.927201	0.960788		162	144	1.125	0.169925	0.331145	0.512449		0.464762	0.684862		0	0	0	0	0	1	0
ENSMUSG00000020142	Slc1a4	396	405.333	0.976974	-0.0336084	0.750658	0.830169		321	391	0.820972	-0.284595	0.0096644	0.0311908		0.0988294	0.252069		0	0	0	0	0	1	0
ENSMUSG00000020149	Rab1a	3145	2853	1.10235	0.14058	0.000171205	0.000523201		909	906	1.00331	0.00476924	0.962559	1		0.0814154	0.219514		0	0	0	0	0	0	1
ENSMUSG00000020150	Gamt	149.667	288.667	0.518476	-0.947652	3.10808e-11	1.81486e-10		40	78	0.512821	-0.963474	0.000597881	0.00267327		1	1		0	0	0	0	0	0	1
ENSMUSG00000020152	Actr2	1949.67	1524.33	1.27903	0.355049	5.95798e-13	0		564	579	0.974093	-0.0378682	0.678819	0.820405		7.08672e-05	0.000604571		0	1	0	0	0	0	0
ENSMUSG00000020154	Ptprb	2298	1986.67	1.15671	0.210029	2.16157e-06	8.48204e-06		1962	1890	1.0381	0.0539388	0.252632	0.419813		0.0154074	0.0619111		0	0	0	0	0	0	1
ENSMUSG00000020156	Pwwp3a	283.333	266.667	1.0625	0.0874628	0.495513	0.606485		18	28	0.642857	-0.63743	0.183925	0.333483		0.1253	0.296216		0	0	0	0	0	1	0
ENSMUSG00000020170	Frs2	433.667	399.333	1.08598	0.118993	0.25315	0.358152		136	106	1.28302	0.359542	0.0620714	0.145003		0.272996	0.499317		0	0	0	0	0	1	0
ENSMUSG00000020171	Yeats4	190	229.333	0.828488	-0.271447	0.0569106	0.101584		129	131	0.984733	-0.0221957	0.950565	0.999398		0.30398	0.534658		0	0	0	0	0	1	0
ENSMUSG00000020173	Cobl	701.667	680	1.03186	0.0452511	0.572163	0.677353		317	273	1.16117	0.215582	0.0765913	0.171328		0.237935	0.457842		0	0	0	0	0	1	0
ENSMUSG00000020176	Grb10	654	701.333	0.93251	-0.10081	0.201816	0.296239		78	2	39	5.2854	5.36178e-21	0		1.69731e-21	0		0	0	0	0	1	0	0
ENSMUSG00000020180	Snrpd3	261	193	1.35233	0.435449	0.00163474	0.00424261		105	64	1.64062	0.714246	0.00200134	0.00786534		0.314833	0.545271		0	0	0	0	0	1	0
ENSMUSG00000020182	Ddc	604.667	1307.67	0.462401	-1.11278	2.67653e-59	0		106	209	0.507177	-0.979439	6.72333e-09	5.73286e-08		0.473743	0.692393		1	0	0	0	0	0	0
ENSMUSG00000020183	Cpm	972.667	786	1.23749	0.307416	9.04621e-06	3.31006e-05		27	26	1.03846	0.0544478	1	1		0.576026	0.766871		0	0	0	0	0	0	1
ENSMUSG00000020189	Osbpl8	4963	5000.67	0.992468	-0.010908	0.710887	0.798814		402	538	0.747212	-0.420411	1.03158e-05	6.35039e-05		3.59791e-05	0.000325617		0	0	0	0	1	0	0
ENSMUSG00000020190	Mknk2	1202	1370	0.877372	-0.188739	0.000987829	0.00265132		413	436	0.947248	-0.0781864	0.450245	0.630852		0.341516	0.572293		0	0	0	0	0	1	0
ENSMUSG00000020196	Cabin1	856	755	1.13377	0.181134	0.0126982	0.0270748		209	181	1.1547	0.207513	0.171484	0.317051		0.909965	0.975642		0	0	0	0	0	1	0
ENSMUSG00000020198	Ap3d1	1223.33	1103.33	1.10876	0.148949	0.0136325	0.0288351		127	146	0.869863	-0.20114	0.275947	0.446672		0.0632786	0.182961		0	0	0	0	0	1	0
ENSMUSG00000020220	Vps13d	3814.67	3788.33	1.00695	0.00999372	0.774349	0.847477		954	866	1.10162	0.139622	0.0413895	0.103866		0.0898088	0.235301		0	0	0	0	0	1	0
ENSMUSG00000020224	Llph	128.667	80.6667	1.59504	0.673594	0.0011308	0.00301507		73	38	1.92105	0.941897	0.00115102	0.00481887		0.468082	0.687089		0	0	0	0	0	1	0
ENSMUSG00000020225	Tmbim4	1915.67	1667	1.14917	0.200592	3.40277e-05	0.000115197		1033	615	1.67967	0.748182	5.28463e-25	0		4.17255e-10	6.75e-09		0	0	1	0	0	0	0
ENSMUSG00000020228	Helb	355	290.667	1.22133	0.288453	0.0131253	0.0278464		97	94	1.03191	0.045324	0.884985	0.956993		0.322193	0.55318		0	0	0	0	0	1	0
ENSMUSG00000020231	Dip2a	391.333	383.333	1.02087	0.0297985	0.801613	0.867813		21	14	1.5	0.584963	0.310505	0.488705		0.302805	0.533322		0	0	0	0	0	1	0
ENSMUSG00000020232	Hmg20b	295	275.667	1.07013	0.0977901	0.451312	0.564416		43	35	1.22857	0.296982	0.428207	0.609405		0.629312	0.805404		0	0	0	0	0	1	0
ENSMUSG00000020235	Fzr1	213	203.667	1.04583	0.0646436	0.695283	0.784833		24	35	0.685714	-0.544321	0.192526	0.344213		0.164072	0.356447		0	0	0	0	0	1	0
ENSMUSG00000020238	Ncln	647.333	614.333	1.05372	0.0754871	0.367899	0.480939		68	81	0.839506	-0.252387	0.32558	0.506641		0.194918	0.400506		0	0	0	0	0	1	0
ENSMUSG00000020246	Hcfc2	319.667	298.667	1.07031	0.0980321	0.421496	0.534598		87	81	1.07407	0.103093	0.699797	0.835522		1	1		0	0	0	0	0	1	0
ENSMUSG00000020248	Nfyb	233.667	222.333	1.05097	0.0717277	0.63999	0.737786		41	67	0.61194	-0.708537	0.0157493	0.0469914		0.0138062	0.0565099		0	0	0	0	0	1	0
ENSMUSG00000020250	Txnrd1	2116.67	1528.33	1.38495	0.469835	1.98814e-22	0		1029	817	1.25949	0.332835	8.828e-07	6.15879e-06		0.099839	0.253887		1	0	0	0	0	0	0
ENSMUSG00000020253	Ppm1m	209	201.333	1.03808	0.0539169	0.767304	0.84204		63	52	1.21154	0.27684	0.351125	0.533974		0.526569	0.731825		0	0	0	0	0	1	0
ENSMUSG00000020255	D10Wsu102e	511	628.333	0.813263	-0.298207	0.000524269	0.00147289		935	1193	0.783738	-0.351556	2.43622e-08	1.97941e-07		0.630928	0.806497		0	0	0	0	0	0	1
ENSMUSG00000020256	Aldh1l2	46.6667	48	0.972222	-0.040642	1	1		13	18	0.722222	-0.469485	0.47313	0.651527		0.537028	0.739792		0	0	0	0	0	1	0
ENSMUSG00000020257	Wdr82	843	886	0.951467	-0.0717741	0.312461	0.423233		240	215	1.11628	0.158698	0.260508	0.429436		0.140097	0.319896		0	0	0	0	0	1	0
ENSMUSG00000020258	Glyctk	727.667	714	1.01914	0.0273537	0.732106	0.81563		1332	1219	1.0927	0.127896	0.0265699	0.0723479		0.306849	0.537737		0	0	0	0	0	1	0
ENSMUSG00000020260	Pofut2	380.667	367.667	1.03536	0.0501299	0.661074	0.755639		136	111	1.22523	0.293047	0.12657	0.252059		0.270944	0.497458		0	0	0	0	0	1	0
ENSMUSG00000020261	Slc36a1	1116.33	1182.67	0.943912	-0.0832756	0.175295	0.264075		1068	1198	0.891486	-0.165716	0.0067167	0.0228695		0.343187	0.574092		0	0	0	0	0	1	0
ENSMUSG00000020263	Appl2	592.333	439	1.34928	0.432188	1.83234e-06	7.24354e-06		113	81	1.39506	0.480329	0.0257819	0.0706021		0.874291	0.958543		0	0	0	0	0	0	1
ENSMUSG00000020265	Sumo3	594.333	756.667	0.785463	-0.348386	1.16759e-05	4.23006e-05		172	170	1.01176	0.0168738	0.956887	1		0.0386771	0.12757		0	0	0	0	0	0	1
ENSMUSG00000020268	Lyrm7	35.6667	112	0.318452	-1.65085	2.84149e-10	1.58894e-09		8	32	0.25	-2	0.000182166	0.000900878		0.676129	0.833784		1	0	0	0	0	0	0
ENSMUSG00000020271	Fbxw11	1408	1230	1.14472	0.194989	0.000566116	0.00157778		261	311	0.839228	-0.252865	0.0403889	0.101933		0.000879121	0.00565274		0	0	0	0	0	1	0
ENSMUSG00000020277	Pfkl	692.667	715.333	0.968313	-0.0464544	0.557828	0.665295		238	258	0.922481	-0.116409	0.393612	0.576483		0.638762	0.8107		0	0	0	0	0	1	0
ENSMUSG00000020280	Pus10	328	436.667	0.751145	-0.412837	9.1971e-05	0.000293658		122	111	1.0991	0.136321	0.512476	0.686851		0.0129951	0.0538486		0	0	0	0	0	0	1
ENSMUSG00000020282	Rhbdf1	372.667	367.333	1.01452	0.020796	0.883189	0.92945		148	140	1.05714	0.0801703	0.680061	0.821518		0.781614	0.904439		0	0	0	0	0	1	0
ENSMUSG00000020283	Pex13	657	765.333	0.858449	-0.220195	0.00418052	0.00995948		133	162	0.820988	-0.284568	0.102893	0.215722		0.748495	0.882032		0	0	0	0	0	1	0
ENSMUSG00000020284	1810043G02Rik	225.333	271.667	0.829448	-0.269777	0.0436397	0.0804714		102	112	0.910714	-0.13493	0.538504	0.709431		0.566768	0.760339		0	0	0	0	0	1	0
ENSMUSG00000020287	Mpg	84.6667	96.3333	0.878893	-0.186241	0.414931	0.52845		63	87	0.724138	-0.465664	0.0600272	0.141041		0.376623	0.605793		0	0	0	0	0	1	0
ENSMUSG00000020288	Ahsa2	193.333	156	1.23932	0.309544	0.0478038	0.0872011		181	133	1.3609	0.444563	0.00789225	0.0262677		0.583118	0.772173		0	0	0	0	0	1	0
ENSMUSG00000020289	Nprl3	246.333	224	1.0997	0.137113	0.310721	0.421172		51	64	0.796875	-0.327575	0.263054	0.431799		0.14511	0.327263		0	0	0	0	0	1	0
ENSMUSG00000020300	Cpeb4	3073.33	2950.67	1.04157	0.0587633	0.116003	0.186902		483	380	1.27105	0.346024	0.000509245	0.00231052		0.007017	0.0329846		0	0	0	0	0	1	0
ENSMUSG00000020303	Stc2	25.6667	69	0.371981	-1.4267	1.18281e-05	4.28115e-05		4	6	0.666667	-0.584963	0.753906	0.876066		0.466269	0.685899		0	0	0	0	0	0	1
ENSMUSG00000020305	Asb3	151	107.667	1.40248	0.487977	0.00893119	0.0196978		16	6	2.66667	1.41504	0.0524788	0.126077		0.258351	0.482878		0	0	0	0	0	1	0
ENSMUSG00000020307	Cdc34	178.667	179.667	0.994434	-0.00805227	1	1		65	65	1	0	1	1		1	1		0	0	0	0	0	1	0
ENSMUSG00000020311	Erlec1	668.333	585.667	1.14115	0.190488	0.0205934	0.0415051		216	212	1.01887	0.026967	0.884725	0.95698		0.340639	0.571766		0	0	0	0	0	1	0
ENSMUSG00000020315	Sptbn1	16185.7	14522.7	1.11451	0.15641	2.39067e-21	0		4279	3986	1.07351	0.102332	0.00131724	0.0054204		0.133277	0.308308		0	0	0	0	0	0	1
ENSMUSG00000020319	Wdpcp	226.333	214.333	1.05599	0.0785928	0.600874	0.703335		35	38	0.921053	-0.118644	0.815121	0.914471		0.614785	0.795622		0	0	0	0	0	1	0
ENSMUSG00000020321	Mdh1	12993	9161	1.41829	0.504158	8.11952e-147	0		1226	889	1.37908	0.463704	2.45596e-13	0		0.548112	0.74698		1	0	0	0	0	0	0
ENSMUSG00000020326	Ccng1	4132	3061	1.34989	0.432837	1.27849e-36	0		1597	1046	1.52677	0.610481	6.81057e-27	0		0.00800117	0.0366439		1	0	0	0	0	0	0
ENSMUSG00000020328	Nudcd2	235	247	0.951417	-0.0718503	0.616391	0.716616		128	88	1.45455	0.540568	0.00781708	0.02604		0.0110997	0.0476365		0	0	0	0	0	1	0
ENSMUSG00000020329	Polrmt	403.667	438	0.921613	-0.117766	0.255418	0.360698		129	145	0.889655	-0.168682	0.364866	0.54714		0.83462	0.936619		0	0	0	0	0	1	0
ENSMUSG00000020334	Slc22a4	750.333	463.333	1.61942	0.695481	1.67839e-16	0		162	72	2.25	1.16993	3.86149e-09	3.39459e-08		0.0321543	0.109675		1	0	0	0	0	0	0
ENSMUSG00000020340	Cyfip2	2668.67	3320.67	0.803654	-0.315354	3.77825e-17	0		967	1289	0.750194	-0.414664	1.29225e-11	1.07622e-10		0.171271	0.366248		1	0	0	0	0	0	0
ENSMUSG00000020346	Mgat1	1356.33	1250.67	1.08449	0.117014	0.0397564	0.0740415		270	254	1.06299	0.0881309	0.512327	0.686851		0.848129	0.945164		0	0	0	0	0	1	0
ENSMUSG00000020349	Ppp2ca	2233	2054	1.08715	0.120547	0.00654944	0.0149089		347	366	0.948087	-0.076908	0.500272	0.675367		0.0970561	0.249032		0	0	0	0	0	1	0
ENSMUSG00000020358	Hnrnpab	813.333	736	1.10507	0.144141	0.0504535	0.0913505		154	132	1.16667	0.222392	0.214255	0.372501		0.699145	0.849908		0	0	0	0	0	1	0
ENSMUSG00000020359	Phykpl	413.333	415.667	0.994387	-0.00812134	0.972313	0.99296		240	167	1.43713	0.523186	0.000346787	0.00163013		0.00294982	0.0159612		0	0	0	0	0	1	0
ENSMUSG00000020361	Hspa4	2411	1917.67	1.25726	0.33028	7.11676e-14	0		246	234	1.05128	0.0721498	0.615658	0.775525		0.0660481	0.188656		0	0	0	0	0	0	1
ENSMUSG00000020362	Cnot6	1173.67	1129	1.03956	0.0559772	0.359216	0.47201		101	91	1.10989	0.150417	0.51611	0.690089		0.707297	0.85368		0	0	0	0	0	1	0
ENSMUSG00000020366	Mapk9	683.333	828.667	0.824618	-0.278202	0.000211678	0.00063802		79	89	0.88764	-0.171953	0.487567	0.663688		0.683194	0.838065		0	0	0	0	0	0	1
ENSMUSG00000020368	Canx	10116.3	7234.33	1.39838	0.483755	1.61557e-106	0		1778	1560	1.13974	0.188709	0.000171858	0.000854292		7.70605e-08	1.05006e-06		0	0	1	0	0	0	0
ENSMUSG00000020375	Rufy1	439.333	457	0.961342	-0.0568782	0.593211	0.695635		126	127	0.992126	-0.0114048	1	1		0.831157	0.935279		0	0	0	0	0	1	0
ENSMUSG00000020376	Rnf130	784.333	742.333	1.05658	0.0793998	0.294235	0.404094		109	118	0.923729	-0.114459	0.595531	0.758837		0.355634	0.58562		0	0	0	0	0	1	0
ENSMUSG00000020380	Rad50	311.667	274.333	1.13609	0.184074	0.137244	0.215661		10	25	0.4	-1.32193	0.0166738	0.0492724		0.00506231	0.0251807		0	0	0	0	0	1	0
ENSMUSG00000020385	Clk4	730.667	769	0.950152	-0.0737702	0.33941	0.451471		247	225	1.09778	0.134586	0.333748	0.515081		0.187004	0.389866		0	0	0	0	0	1	0
ENSMUSG00000020386	Sar1b	997.667	956	1.04358	0.0615473	0.353661	0.466317		362	390	0.928205	-0.107484	0.324828	0.505573		0.183393	0.38463		0	0	0	0	0	1	0
ENSMUSG00000020387	Jade2	670	560.333	1.19572	0.257876	0.00207031	0.00528125		90	108	0.833333	-0.263034	0.226906	0.388181		0.0211885	0.0799242		0	0	0	0	0	1	0
ENSMUSG00000020390	Ube2b	782	937.667	0.833985	-0.261907	0.000184213	0.000561393		25	13	1.92308	0.943416	0.0729514	0.164815		0.0137488	0.0563348		0	0	0	0	0	0	1
ENSMUSG00000020392	Cdkn2aipnl	151	196.667	0.767797	-0.381204	0.0157329	0.0327114		102	99	1.0303	0.0430687	0.887861	0.958486		0.109669	0.270222		0	0	0	0	0	1	0
ENSMUSG00000020393	Kremen1	409.667	630	0.650265	-0.620901	9.37061e-12	6.17081e-11		192	268	0.716418	-0.481127	0.000458196	0.00210196		0.423946	0.647649		0	0	0	0	0	0	1
ENSMUSG00000020397	Med7	286.667	266.667	1.075	0.104337	0.419557	0.532666		80	77	1.03896	0.0551416	0.873248	0.950042		0.856948	0.951409		0	0	0	0	0	1	0
ENSMUSG00000020400	Tnip1	301.333	393.667	0.765453	-0.385614	0.000552594	0.00154457		150	129	1.16279	0.217591	0.231103	0.393263		0.0035454	0.0187762		0	0	0	0	0	1	0
ENSMUSG00000020402	Vdac1	5177.67	3919.33	1.32106	0.401694	8.84654e-40	0		1445	1455	0.993127	-0.00994966	0.867275	0.946219		2.5179e-11	0		0	1	0	0	0	0	0
ENSMUSG00000020407	Upp1	76.6667	58.3333	1.31429	0.394279	0.144636	0.224963		28	13	2.15385	1.10692	0.0275332	0.0744991		0.209903	0.419885		0	0	0	0	0	1	0
ENSMUSG00000020409	Slu7	598.333	568.333	1.05279	0.0742121	0.396142	0.509581		320	367	0.871935	-0.197708	0.0791819	0.175542		0.0543517	0.163693		0	0	0	0	0	1	0
ENSMUSG00000020412	Ascc2	457.333	342.667	1.33463	0.41644	5.47375e-05	0.000180233		162	113	1.43363	0.519671	0.00371913	0.0136021		0.621127	0.800098		0	0	0	0	0	0	1
ENSMUSG00000020413	Hus1	731.333	519	1.40912	0.494795	1.87872e-09	1.00115e-08		546	410	1.33171	0.413277	1.22474e-05	7.45009e-05		0.542452	0.743747		1	0	0	0	0	0	0
ENSMUSG00000020415	Pttg1	272.333	19	14.3333	3.8413	8.48495e-59	0		387	25	15.48	3.95233	1.46083e-84	0		0.874709	0.958543		1	0	0	0	0	0	0
ENSMUSG00000020422	Tns3	2275.33	2575	0.883625	-0.178495	1.87008e-05	6.56834e-05		1215	1219	0.996719	-0.00474181	0.951514	0.999986		0.0158803	0.0633153		0	0	0	0	0	0	1
ENSMUSG00000020423	Btg2	218.333	213.667	1.02184	0.0311705	0.847592	0.901971		52	76	0.684211	-0.547488	0.0416383	0.104265		0.055853	0.166779		0	0	0	0	0	1	0
ENSMUSG00000020424	Castor1	100.667	124.333	0.809651	-0.304627	0.125845	0.200327		24	16	1.5	0.584963	0.268187	0.437688		0.0872563	0.230893		0	0	0	0	0	1	0
ENSMUSG00000020427	Igfbp3	3006.67	1448.67	2.07547	1.05344	7.35521e-123	0		898	570	1.57544	0.655754	1.03419e-17	0		1.16736e-05	0.000116509		0	0	1	0	0	0	0
ENSMUSG00000020430	Pes1	283	221.667	1.27669	0.35241	0.00752483	0.0168591		203	161	1.26087	0.334419	0.0314943	0.0831776		0.944893	0.993882		0	0	0	0	0	1	0
ENSMUSG00000020432	Tcn2	13016	12087.7	1.0768	0.10675	4.87594e-09	2.52193e-08		4095	4285	0.955659	-0.0654318	0.0389528	0.0992325		2.35729e-06	2.66756e-05		0	1	0	0	0	0	0
ENSMUSG00000020435	Osbp2	312.333	383.333	0.814783	-0.295513	0.00796954	0.0177498		46	73	0.630137	-0.666263	0.0167863	0.049514		0.230648	0.447738		0	0	0	0	0	1	0
ENSMUSG00000020439	Smtn	530	502.667	1.05438	0.0763903	0.418555	0.531976		97	77	1.25974	0.333126	0.149549	0.285624		0.287369	0.516177		0	0	0	0	0	1	0
ENSMUSG00000020444	Guk1	434.667	501.333	0.867021	-0.205861	0.0310192	0.0596582		160	188	0.851064	-0.232661	0.147692	0.282921		0.89987	0.96941		0	0	0	0	0	1	0
ENSMUSG00000020448	Rnf185	462	371.333	1.24417	0.315178	0.00203932	0.00520829		89	83	1.07229	0.100694	0.703139	0.837907		0.400343	0.626019		0	0	0	0	0	1	0
ENSMUSG00000020451	Limk2	349.667	267.667	1.30635	0.385543	0.00110415	0.00294606		32	40	0.8	-0.321928	0.409579	0.591539		0.0598277	0.176119		0	0	0	0	0	1	0
ENSMUSG00000020454	Eif4enif1	350	380	0.921053	-0.118644	0.283111	0.391472		52	39	1.33333	0.415037	0.208174	0.365148		0.119185	0.285888		0	0	0	0	0	1	0
ENSMUSG00000020455	Trim11	357	463.333	0.770504	-0.376126	0.000212044	0.000638828		134	201	0.666667	-0.584963	0.000298169	0.00141893		0.294069	0.523708		0	0	0	0	0	0	1
ENSMUSG00000020456	Ogdh	8055	6655.33	1.21031	0.275374	8.80558e-31	0		1145	1210	0.946281	-0.0796594	0.187219	0.337309		3.28602e-08	4.71444e-07		0	1	0	0	0	0	0
ENSMUSG00000020457	Drg1	520.333	584.333	0.890473	-0.167355	0.0581279	0.103397		189	224	0.84375	-0.245112	0.0942017	0.201412		0.644331	0.814827		0	0	0	0	0	1	0
ENSMUSG00000020458	Rtn4	1179.67	1017	1.15995	0.21406	0.000544916	0.00152477		192	224	0.857143	-0.222392	0.128436	0.25493		0.00532847	0.0262165		0	0	0	0	0	1	0
ENSMUSG00000020459	Mtif2	468.667	522.667	0.896684	-0.157329	0.092373	0.154356		110	114	0.964912	-0.0515303	0.841188	0.930422		0.656922	0.82267		0	0	0	0	0	1	0
ENSMUSG00000020463	Ppp4r3b	1274.67	1315	0.969328	-0.0449428	0.443487	0.556257		190	166	1.14458	0.194816	0.222793	0.382993		0.15754	0.345376		0	0	0	0	0	1	0
ENSMUSG00000020464	Pnpt1	434	458.667	0.946221	-0.079751	0.421915	0.534896		44	64	0.6875	-0.540568	0.0670104	0.154126		0.127245	0.299374		0	0	0	0	0	1	0
ENSMUSG00000020467	Efemp1	274.333	132	2.07828	1.05539	1.14445e-12	0		70	62	1.12903	0.175087	0.542507	0.712875		0.00341326	0.0181724		0	0	0	0	0	0	1
ENSMUSG00000020471	Pold2	92.3333	104.667	0.882166	-0.180879	0.434446	0.547954		20	17	1.17647	0.234465	0.742829	0.868176		0.474631	0.693033		0	0	0	0	0	1	0
ENSMUSG00000020472	Zkscan17	267.667	209.667	1.27663	0.35234	0.00906039	0.0199598		43	48	0.895833	-0.158698	0.675222	0.818695		0.135692	0.311965		0	0	0	0	0	1	0
ENSMUSG00000020473	Aebp1	675.667	574.333	1.17644	0.234423	0.00467497	0.0110113		214	234	0.91453	-0.128898	0.369381	0.551492		0.0237725	0.0874425		0	0	0	0	0	1	0
ENSMUSG00000020475	Pgam2	345.667	120	2.88056	1.52635	1.88552e-26	0		52	28	1.85714	0.893085	0.00968285	0.0312278		0.101852	0.256411		0	0	0	0	0	0	1
ENSMUSG00000020476	Dbnl	446.667	330	1.35354	0.436733	3.06182e-05	0.000104482		183	195	0.938462	-0.0916305	0.571602	0.739737		0.00377558	0.0197775		0	0	0	0	0	0	1
ENSMUSG00000020477	Mrps24	359.333	509.667	0.705036	-0.504231	4.11489e-07	1.75425e-06		146	195	0.748718	-0.417506	0.00924045	0.0300657		0.650414	0.819272		0	0	0	0	0	0	1
ENSMUSG00000020482	Ccdc117	516.333	595	0.867787	-0.204587	0.0208977	0.0420413		79	94	0.840426	-0.250808	0.287118	0.46019		0.870072	0.956944		0	0	0	0	0	1	0
ENSMUSG00000020484	Xbp1	1791.67	1678.33	1.06753	0.094273	0.0572815	0.102151		441	413	1.0678	0.0946369	0.355534	0.538376		1	1		0	0	0	0	0	1	0
ENSMUSG00000020496	Rnf187	1392	1255	1.10916	0.149472	0.00819586	0.0181802		87	66	1.31818	0.398549	0.105592	0.219543		0.318357	0.549386		0	0	0	0	0	1	0
ENSMUSG00000020516	Rps6kb1	713	683	1.04392	0.0620165	0.437661	0.551105		110	140	0.785714	-0.347923	0.0664212	0.152981		0.0462593	0.145828		0	0	0	0	0	1	0
ENSMUSG00000020519	Sap30l	245.667	239.667	1.02503	0.0356728	0.820604	0.882167		67	62	1.08065	0.111893	0.724854	0.855073		0.843091	0.942689		0	0	0	0	0	1	0
ENSMUSG00000020521	Rnft1	677.667	582.333	1.16371	0.218731	0.0080933	0.017989		89	82	1.08537	0.118181	0.646483	0.797481		0.68338	0.838159		0	0	0	0	0	1	0
ENSMUSG00000020522	Mfap3	385.667	360.333	1.07031	0.0980223	0.379894	0.493845		105	107	0.981308	-0.0272215	0.945266	0.996277		0.586351	0.773708		0	0	0	0	0	1	0
ENSMUSG00000020523	Fam114a2	632.667	500.333	1.26449	0.338556	9.85251e-05	0.000312125		403	387	1.04134	0.0584463	0.593594	0.757188		0.0365262	0.121992		0	0	0	0	0	0	1
ENSMUSG00000020525	Ppm1d	209.333	204.333	1.02447	0.0348775	0.844364	0.899416		26	24	1.08333	0.115477	0.887725	0.958474		0.881886	0.962696		0	0	0	0	0	1	0
ENSMUSG00000020527	Myo19	533.667	792.667	0.673255	-0.570775	1.20645e-12	0		109	185	0.589189	-0.763197	1.09698e-05	6.73687e-05		0.32379	0.554914		1	0	0	0	0	0	0
ENSMUSG00000020528	Prpsap2	98	68.3333	1.43415	0.520192	0.0299512	0.0578065		48	87	0.551724	-0.857981	0.000999484	0.00423049		7.52359e-05	0.000636898		0	0	0	0	0	0	1
ENSMUSG00000020530	Ggnbp2	1131.33	1187.67	0.952568	-0.0701059	0.253501	0.358582		112	123	0.910569	-0.13516	0.514276	0.688355		0.784234	0.906108		0	0	0	0	0	1	0
ENSMUSG00000020532	Acaca	385.667	316	1.22046	0.28743	0.00915983	0.0201616		54	66	0.818182	-0.289507	0.315303	0.494247		0.047632	0.148512		0	0	0	0	0	1	0
ENSMUSG00000020534	Shmt1	663.667	1712	0.387656	-1.36715	7.25117e-106	0		248	487	0.50924	-0.973582	8.18334e-19	0		0.00298796	0.0161463		1	0	0	0	0	0	0
ENSMUSG00000020537	Drg2	241.333	261.667	0.922293	-0.116703	0.397393	0.510933		92	119	0.773109	-0.371256	0.0732168	0.165269		0.323968	0.555095		0	0	0	0	0	1	0
ENSMUSG00000020538	Srebf1	431.667	419.333	1.02941	0.0418202	0.706306	0.794594		68	69	0.985507	-0.0210616	1	1		0.854044	0.94942		0	0	0	0	0	1	0
ENSMUSG00000020541	Tom1l1	402.333	453.667	0.886848	-0.173241	0.0875833	0.147248		234	329	0.711246	-0.491579	7.17725e-05	0.000381152		0.0495153	0.15253		0	0	0	0	0	0	1
ENSMUSG00000020546	Stxbp4	610	485.333	1.25687	0.329833	0.000200025	0.000605744		174	201	0.865672	-0.208108	0.179313	0.327513		0.00220188	0.0125136		0	0	0	0	0	0	1
ENSMUSG00000020547	Bzw2	204.667	231	0.886003	-0.174617	0.231158	0.331549		68	76	0.894737	-0.160465	0.559821	0.728658		1	1		0	0	0	0	0	1	0
ENSMUSG00000020549	Elac2	297.667	218	1.36544	0.44937	0.000493858	0.00139356		112	70	1.6	0.678072	0.00228236	0.00887907		0.382661	0.610402		0	0	0	0	0	1	0
ENSMUSG00000020553	Pctp	588.667	497.333	1.18365	0.243238	0.00631168	0.0144205		175	171	1.02339	0.0333586	0.871902	0.949114		0.240294	0.460423		0	0	0	0	0	1	0
ENSMUSG00000020570	Sypl	1984	1930	1.02798	0.0398112	0.396909	0.510482		871	893	0.975364	-0.0359875	0.617088	0.77629		0.374001	0.603004		0	0	0	0	0	1	0
ENSMUSG00000020572	Nampt	3342.67	2249	1.48629	0.571716	1.10865e-48	0		528	437	1.20824	0.272905	0.00374286	0.0136499		0.00326239	0.0175064		0	0	0	0	0	0	1
ENSMUSG00000020576	Nbas	779	813.333	0.957787	-0.0622234	0.394296	0.507743		364	387	0.940568	-0.0883951	0.422114	0.603412		0.859427	0.952512		0	0	0	0	0	1	0
ENSMUSG00000020577	Tspan13	239.333	389.333	0.614726	-0.701985	2.46519e-09	1.30451e-08		150	329	0.455927	-1.13313	1.86991e-16	0		0.022149	0.0825359		1	0	0	0	0	0	0
ENSMUSG00000020580	Rock2	1392.33	1304.67	1.06719	0.0938234	0.0939284	0.156717		215	263	0.81749	-0.290726	0.031469	0.0831573		0.00847988	0.0383163		0	0	0	0	0	1	0
ENSMUSG00000020590	Snx13	1790.67	1486.67	1.20448	0.268416	1.18452e-07	5.33649e-07		264	234	1.12821	0.174029	0.193714	0.345773		0.499485	0.713617		0	0	0	0	0	0	1
ENSMUSG00000020593	Lpin1	1778.33	1003.33	1.77243	0.825725	2.33214e-49	0		549	439	1.25057	0.322585	0.000518542	0.00234854		3.95234e-06	4.30169e-05		0	1	0	0	0	0	0
ENSMUSG00000020601	Trib2	1530.67	883.333	1.73283	0.79313	6.25924e-40	0		54	38	1.42105	0.50696	0.11737	0.238113		0.378678	0.606991		0	0	0	0	0	0	1
ENSMUSG00000020604	Arsg	477	709	0.672779	-0.571796	1.71231e-11	1.22337e-10		384	399	0.962406	-0.0552824	0.616879	0.776268		0.000117194	0.000955307		0	1	0	0	0	0	0
ENSMUSG00000020608	Smc6	768.333	842.667	0.911788	-0.13323	0.0690013	0.119992		133	159	0.836478	-0.257601	0.143333	0.27629		0.524456	0.73097		0	0	0	0	0	1	0
ENSMUSG00000020609	Apob	11797	2466.33	4.78321	2.25798	0	0		1837	990	1.85556	0.891851	7.44092e-58	0		1.00783e-91	0		0	0	1	0	0	0	0
ENSMUSG00000020610	Amz2	404.333	401	1.00831	0.0119429	0.915852	0.951956		273	338	0.807692	-0.308122	0.00956462	0.030912		0.0413886	0.133649		0	0	0	0	0	1	0
ENSMUSG00000020611	Gna13	1437.67	1388.33	1.03553	0.0503752	0.366649	0.480023		689	609	1.13136	0.178062	0.0282865	0.0762131		0.190964	0.394806		0	0	0	0	0	1	0
ENSMUSG00000020612	Prkar1a	2178	2268.33	0.960176	-0.0586287	0.177134	0.266532		844	1018	0.829077	-0.270423	6.02321e-05	0.00032457		0.008005	0.0366439		0	0	0	0	0	0	1
ENSMUSG00000020621	Rdh14	357	354	1.00847	0.0121747	0.940217	0.96977		155	192	0.807292	-0.308838	0.0531311	0.127524		0.101374	0.255929		0	0	0	0	0	1	0
ENSMUSG00000020623	Map2k6	361.667	198.667	1.82047	0.864311	5.67338e-12	6.17081e-11		72	48	1.5	0.584963	0.0353237	0.0913359		0.348714	0.578559		0	0	0	0	0	0	1
ENSMUSG00000020628	Trappc12	503	525	0.958095	-0.061759	0.512505	0.623022		126	121	1.04132	0.0584167	0.799161	0.905543		0.571284	0.763177		0	0	0	0	0	1	0
ENSMUSG00000020629	Adi1	461	792	0.582071	-0.780734	6.77004e-21	0		577	1299	0.444188	-1.17076	8.53111e-64	0		0.000486598	0.0033794		1	0	0	0	0	0	0
ENSMUSG00000020630	Rnaseh1	87.3333	87.3333	1	0	1	1		20	56	0.357143	-1.48543	4.36893e-05	0.000241689		0.000505444	0.00348512		0	0	0	0	0	0	1
ENSMUSG00000020634	Ubxn2a	1245.67	926.667	1.34424	0.426796	8.27066e-12	6.17081e-11		736	580	1.26897	0.343653	1.89084e-05	0.000111577		0.417601	0.641981		1	0	0	0	0	0	0
ENSMUSG00000020640	Itsn2	1219.33	1130.67	1.07842	0.108919	0.0695142	0.120802		366	374	0.97861	-0.0311946	0.796949	0.904276		0.25519	0.478904		0	0	0	0	0	1	0
ENSMUSG00000020641	Rsad2	666	332.667	2.002	1.00144	2.85963e-26	0		62	51	1.21569	0.281771	0.346893	0.529959		0.0160455	0.0638747		0	0	0	0	0	0	1
ENSMUSG00000020646	Mboat2	155.333	205	0.757724	-0.400256	0.0114234	0.0246572		47	46	1.02174	0.0310269	1	1		0.200439	0.407762		0	0	0	0	0	1	0
ENSMUSG00000020647	Ncoa1	869.667	778	1.11782	0.160692	0.0249562	0.0492026		119	163	0.730061	-0.45391	0.010322	0.0329439		0.00123889	0.00762659		0	0	0	0	0	1	0
ENSMUSG00000020648	Dus4l	48	60.6667	0.791209	-0.33787	0.250282	0.354551		9	15	0.6	-0.736966	0.307456	0.484314		0.651505	0.819708		0	0	0	0	0	1	0
ENSMUSG00000020650	Bcap29	192	167	1.1497	0.201258	0.205209	0.300778		102	123	0.829268	-0.270089	0.182297	0.330999		0.0614738	0.179114		0	0	0	0	0	1	0
ENSMUSG00000020651	Slc26a4	676.667	599.333	1.12903	0.175087	0.0333995	0.0635846		189	169	1.11834	0.161363	0.315291	0.494247		0.952251	0.998714		0	0	0	0	0	1	0
ENSMUSG00000020653	Klf11	311	224	1.38839	0.473416	0.00019485	0.000591235		14	10	1.4	0.485427	0.541256	0.711717		1	1		0	0	0	0	0	0	1
ENSMUSG00000020659	Cbll1	141	164.667	0.856275	-0.223853	0.188482	0.280157		18	10	1.8	0.847997	0.184933	0.333817		0.0761642	0.209615		0	0	0	0	0	1	0
ENSMUSG00000020661	Dnmt3a	893.333	907	0.984932	-0.021904	0.777367	0.849572		162	135	1.2	0.263034	0.131244	0.259354		0.117798	0.2838		0	0	0	0	0	1	0
ENSMUSG00000020664	Dld	3584.33	2902	1.23513	0.304657	2.34349e-17	0		1936	1945	0.995373	-0.0066912	0.897822	0.964908		1.22978e-07	1.63752e-06		0	1	0	0	0	0	0
ENSMUSG00000020669	Sh3yl1	302	409.667	0.737185	-0.439902	5.89111e-05	0.000193221		163	177	0.920904	-0.118877	0.48085	0.657569		0.0972281	0.249307		0	0	0	0	0	0	1
ENSMUSG00000020671	Rab10	1353	1298.33	1.04211	0.059501	0.303397	0.413503		316	274	1.15328	0.205749	0.0913374	0.196599		0.274614	0.501461		0	0	0	0	0	1	0
ENSMUSG00000020674	Pxdn	627	758.333	0.826813	-0.274367	0.000429637	0.00122674		207	353	0.586402	-0.770037	7.20477e-10	6.7814e-09		0.000836143	0.00542506		0	0	0	0	0	0	1
ENSMUSG00000020677	Ddx52	628	422	1.48815	0.573522	2.20547e-10	1.26148e-09		269	172	1.56395	0.645198	4.45548e-06	2.87867e-05		0.685248	0.838895		1	0	0	0	0	0	0
ENSMUSG00000020679	Hnf1b	1229.67	1117	1.10087	0.138638	0.0207657	0.0418086		242	194	1.24742	0.31895	0.0242814	0.0671622		0.250478	0.473105		0	0	0	0	0	1	0
ENSMUSG00000020681	Ace	2734.67	992.667	2.75487	1.46198	6.91437e-186	0		695	381	1.82415	0.867222	7.21012e-22	0		3.32771e-08	4.75405e-07		0	0	1	0	0	0	0
ENSMUSG00000020687	Cdc27	882.667	809.667	1.09016	0.124541	0.0801113	0.136747		204	226	0.902655	-0.147754	0.311197	0.489105		0.0840114	0.224718		0	0	0	0	0	1	0
ENSMUSG00000020691	Mettl2	134	175.667	0.762808	-0.390607	0.0197308	0.039997		116	101	1.14851	0.19977	0.341937	0.524354		0.0215079	0.0808221		0	0	0	0	0	1	0
ENSMUSG00000020695	Mrc2	508	328	1.54878	0.631133	5.15641e-10	2.88078e-09		24	21	1.14286	0.192645	0.765992	0.883572		0.34945	0.579103		0	0	0	0	0	0	1
ENSMUSG00000020696	Rffl	448.667	433	1.03618	0.051277	0.61353	0.714346		199	193	1.03109	0.0441676	0.800664	0.906676		1	1		0	0	0	0	0	1	0
ENSMUSG00000020697	Lig3	493	272	1.8125	0.857981	1.14944e-15	0		249	165	1.50909	0.59368	4.2719e-05	0.000236832		0.146852	0.329647		1	0	0	0	0	0	0
ENSMUSG00000020700	Map3k3	515.667	591.333	0.872041	-0.197533	0.0242057	0.0478456		70	66	1.06061	0.0848889	0.797102	0.904276		0.31684	0.547761		0	0	0	0	0	1	0
ENSMUSG00000020705	Ddx42	724.333	617.333	1.17333	0.230604	0.00380625	0.0091729		43	23	1.86957	0.902703	0.0186573	0.0539727		0.0777444	0.212797		0	0	0	0	0	1	0
ENSMUSG00000020706	Ftsj3	450	271	1.66052	0.731632	2.68812e-11	1.81486e-10		115	81	1.41975	0.50564	0.0181888	0.0529761		0.362524	0.591899		0	0	0	0	0	0	1
ENSMUSG00000020707	Rnf135	115	120.333	0.955679	-0.0654025	0.744902	0.826191		36	63	0.571429	-0.807355	0.00863359	0.0283687		0.0407518	0.132482		0	0	0	0	0	1	0
ENSMUSG00000020708	Psmc5	771.333	456.333	1.69028	0.757266	2.13512e-19	0		230	96	2.39583	1.26053	7.83491e-14	0		0.011047	0.0474634		1	0	0	0	0	0	0
ENSMUSG00000020709	Adap2	674.667	333	2.02603	1.01865	2.07269e-27	0		199	153	1.30065	0.379237	0.0163404	0.0484733		0.000604315	0.00407912		0	0	0	0	0	0	1
ENSMUSG00000020715	Ern1	480	391	1.22762	0.295866	0.00284483	0.00702084		179	170	1.05294	0.0744248	0.668545	0.812453		0.228022	0.443985		0	0	0	0	0	1	0
ENSMUSG00000020716	Nf1	1730.67	1847.67	0.936677	-0.0943766	0.0524865	0.0945642		398	387	1.02842	0.0404349	0.72118	0.852062		0.237224	0.456817		0	0	0	0	0	1	0
ENSMUSG00000020717	Pecam1	979.667	767.333	1.27672	0.352438	4.35681e-07	1.84816e-06		247	246	1.00407	0.00585273	1	1		0.0185188	0.0719652		0	0	0	0	0	0	1
ENSMUSG00000020718	Polg2	103.333	103	1.00324	0.00466138	1	1		30	24	1.25	0.321928	0.496617	0.672769		0.54132	0.743154		0	0	0	0	0	1	0
ENSMUSG00000020719	Ddx5	5203	5225	0.995789	-0.00608733	0.837069	0.894513		687	979	0.701736	-0.510999	8.84309e-13	0		5.53243e-11	1.78538e-09		0	0	0	0	1	0	0
ENSMUSG00000020720	Psmd12	810.667	729	1.11203	0.15319	0.0389764	0.0728678		188	228	0.824561	-0.278301	0.0557286	0.132588		0.00793326	0.0364239		0	0	0	0	0	1	0
ENSMUSG00000020721	Helz	624.667	770	0.811255	-0.301772	0.000114011	0.000356778		77	61	1.2623	0.336049	0.201473	0.356399		0.0154366	0.0619423		0	0	0	0	0	0	1
ENSMUSG00000020733	Slc9a3r1	2175	1678.67	1.29567	0.3737	1.41254e-15	0		490	424	1.15566	0.208717	0.0314983	0.0831776		0.128744	0.301855		0	0	0	0	0	0	1
ENSMUSG00000020741	Cluh	2852.33	3512	0.812168	-0.30015	1.52096e-16	0		570	555	1.02703	0.0384741	0.676405	0.819804		0.000311481	0.00227837		0	0	0	0	0	0	1
ENSMUSG00000020745	Pafah1b1	2414.33	2219	1.08803	0.121715	0.00417111	0.00994014		227	274	0.828467	-0.271484	0.0397601	0.100775		0.00408225	0.0209979		0	0	0	0	0	1	0
ENSMUSG00000020747	Tmem94	830	1116.67	0.743284	-0.428015	8.40994e-11	4.72811e-10		266	311	0.855305	-0.225488	0.0668966	0.15403		0.151406	0.336337		0	0	0	0	0	0	1
ENSMUSG00000020752	Recql5	317	288	1.10069	0.138414	0.25495	0.360235		65	37	1.75676	0.812914	0.00720621	0.0242997		0.0409702	0.132911		0	0	0	0	0	1	0
ENSMUSG00000020755	Sap30bp	315.333	272.667	1.15648	0.209739	0.0834395	0.1413		108	118	0.915254	-0.127756	0.549488	0.719834		0.158511	0.346715		0	0	0	0	0	1	0
ENSMUSG00000020766	Galk1	373.667	477.333	0.782821	-0.353245	0.000411346	0.0011767		103	150	0.686667	-0.542318	0.00374244	0.0136499		0.386008	0.614213		0	0	0	0	0	1	0
ENSMUSG00000020773	Trim47	315.667	217.667	1.45023	0.536281	2.56936e-05	8.85807e-05		84	70	1.2	0.263034	0.294814	0.46862		0.309411	0.540013		0	0	0	0	0	0	1
ENSMUSG00000020775	Mrpl38	516	432.333	1.19352	0.255227	0.00773879	0.0172659		52	37	1.40541	0.490986	0.137368	0.268153		0.505001	0.717369		0	0	0	0	0	1	0
ENSMUSG00000020776	Fbf1	438.333	400	1.09583	0.132028	0.18952	0.281319		90	83	1.08434	0.116814	0.648393	0.798813		1	1		0	0	0	0	0	1	0
ENSMUSG00000020777	Acox1	17679.7	12198.7	1.44931	0.535368	8.17589e-222	0		4793	5411	0.885788	-0.174966	9.97396e-10	9.30472e-09		2.46467e-101	0		0	0	0	1	0	0	0
ENSMUSG00000020780	Srp68	626.667	570	1.09942	0.136736	0.105493	0.172423		152	219	0.694064	-0.52686	0.000592747	0.0026534		0.00013945	0.00111662		0	0	0	0	0	1	0
ENSMUSG00000020781	Tsen54	150.667	263.333	0.572152	-0.80553	3.1839e-08	1.51521e-07		40	68	0.588235	-0.765535	0.00905798	0.0295594		0.911165	0.975946		0	0	0	0	0	0	1
ENSMUSG00000020782	Llgl2	928.667	844.333	1.09988	0.137348	0.0487376	0.0887239		444	402	1.10448	0.143364	0.158615	0.299226		1	1		0	0	0	0	0	1	0
ENSMUSG00000020792	Exoc7	409.333	366.667	1.11636	0.158807	0.131824	0.20825		187	178	1.05056	0.071161	0.675465	0.818793		0.656835	0.82267		0	0	0	0	0	1	0
ENSMUSG00000020802	Ube2o	253	170.667	1.48242	0.567956	7.97839e-05	0.000257308		10	18	0.555556	-0.847997	0.184933	0.333817		0.0168061	0.0665243		0	0	0	0	0	0	1
ENSMUSG00000020807	4933427D14Rik	185.333	224.333	0.826152	-0.275522	0.0607434	0.107379		33	45	0.733333	-0.447459	0.212683	0.370438		0.709664	0.855265		0	0	0	0	0	1	0
ENSMUSG00000020810	Cygb	127.333	125.667	1.01326	0.0190081	0.949986	0.976638		28	61	0.459016	-1.12338	0.000610259	0.00272387		0.00285868	0.015557		0	0	0	0	0	1	0
ENSMUSG00000020823	Sec14l1	689.667	851	0.810419	-0.30326	4.51697e-05	0.000149819		119	115	1.03478	0.0493277	0.844572	0.932909		0.0908447	0.237207		0	0	0	0	0	0	1
ENSMUSG00000020829	Slc46a1	331	125	2.648	1.4049	1.47123e-22	0		19	8	2.375	1.24793	0.052239	0.125618		0.825524	0.931778		0	0	0	0	0	0	1
ENSMUSG00000020832	Eral1	233	244	0.954918	-0.0665512	0.647092	0.743523		92	92	1	0	1	1		0.795268	0.912799		0	0	0	0	0	1	0
ENSMUSG00000020839	Tmigd1	2792.67	1198.67	2.32981	1.22021	3.4976e-144	0		929	661	1.40545	0.491028	1.92634e-11	2.11692e-10		3.2018e-16	0		0	0	1	0	0	0	0
ENSMUSG00000020841	Cpd	3100.33	3199.33	0.969056	-0.045348	0.216981	0.315688		375	556	0.67446	-0.568194	3.27159e-09	2.89226e-08		3.36691e-07	4.26838e-06		0	0	0	0	1	0	0
ENSMUSG00000020843	Timm22	312.667	444	0.704204	-0.505934	2.17825e-06	8.54314e-06		168	182	0.923077	-0.115477	0.487185	0.663285		0.0431878	0.138068		0	0	0	0	0	0	1
ENSMUSG00000020844	Nxn	122	135.667	0.899263	-0.153185	0.41837	0.531876		12	21	0.571429	-0.807355	0.162756	0.304944		0.269024	0.495487		0	0	0	0	0	1	0
ENSMUSG00000020846	Rflnb	421	249.667	1.68625	0.753817	4.17059e-11	2.40469e-10		158	138	1.14493	0.195256	0.269411	0.43922		0.00683581	0.0323812		0	0	0	0	0	0	1
ENSMUSG00000020849	Ywhae	1681.67	1484	1.1332	0.180401	0.000461452	0.00130884		319	278	1.14748	0.198472	0.101531	0.21364		0.893408	0.967246		0	0	0	0	0	1	0
ENSMUSG00000020850	Prpf8	3806.67	3551	1.072	0.100303	0.00294879	0.00725181		775	758	1.02243	0.0319985	0.682812	0.823677		0.399581	0.625752		0	0	0	0	0	1	0
ENSMUSG00000020857	Nme2	37.3333	39	0.957265	-0.0630098	1	1		299	231	1.29437	0.372253	0.00357137	0.0131177		0.218649	0.431079		0	0	0	0	0	1	0
ENSMUSG00000020859	Spag9	4942.33	3480	1.42021	0.506105	2.06099e-57	0		1280	1158	1.10535	0.144509	0.0142461	0.0432953		6.79383e-08	9.33019e-07		0	1	0	0	0	0	0
ENSMUSG00000020863	Luc7l3	870.333	825.333	1.05452	0.0765911	0.285472	0.394167		59	60	0.983333	-0.0242475	1	1		0.776096	0.900627		0	0	0	0	0	1	0
ENSMUSG00000020864	Ankrd40	793.333	879.333	0.902199	-0.148483	0.0377237	0.0708528		372	209	1.7799	0.8318	1.33572e-11	1.07622e-10		4.68706e-12	0		0	0	0	0	1	0	0
ENSMUSG00000020868	Xylt2	241.333	210.333	1.14739	0.19835	0.158605	0.242979		14	26	0.538462	-0.893085	0.0806905	0.178156		0.0312633	0.10735		0	0	0	0	0	1	0
ENSMUSG00000020869	Lrrc59	561	546.667	1.02622	0.0373394	0.69615	0.785696		125	114	1.09649	0.132894	0.517817	0.691837		0.668872	0.828572		0	0	0	0	0	1	0
ENSMUSG00000020873	Slc35b1	464.667	357.333	1.30037	0.378926	0.000215863	0.000648347		92	68	1.35294	0.436099	0.0686823	0.157061		0.861783	0.95295		0	0	0	0	0	0	1
ENSMUSG00000020875	Hoxb9	169	168.333	1.00396	0.00570236	1	1		35	28	1.25	0.321928	0.449963	0.630852		0.492964	0.706924		0	0	0	0	0	1	0
ENSMUSG00000020876	Snx11	142.333	156.333	0.910448	-0.135352	0.452976	0.566002		9	15	0.6	-0.736966	0.307456	0.484314		0.398556	0.625385		0	0	0	0	0	1	0
ENSMUSG00000020877	Scrn2	873	1325	0.658868	-0.601939	4.74467e-22	0		534	574	0.930314	-0.104211	0.241328	0.405991		3.77581e-06	4.13297e-05		0	1	0	0	0	0	0
ENSMUSG00000020883	Fbxl20	669	580.667	1.15212	0.204296	0.0138333	0.0292197		90	84	1.07143	0.0995357	0.704768	0.838594		0.685447	0.838926		0	0	0	0	0	1	0
ENSMUSG00000020889	Nr1d1	344.667	348.333	0.989474	-0.0152668	0.909345	0.947773		160	148	1.08108	0.112475	0.530869	0.703823		0.53826	0.74095		0	0	0	0	0	1	0
ENSMUSG00000020893	Per1	370.333	514.333	0.720026	-0.473879	1.47753e-06	5.89709e-06		80	75	1.06667	0.0931094	0.748111	0.871833		0.0278562	0.0982945		0	0	0	0	0	0	1
ENSMUSG00000020894	Vamp2	313	358.667	0.872677	-0.196481	0.0825026	0.140176		143	189	0.756614	-0.402371	0.013403	0.0411126		0.31247	0.542767		0	0	0	0	0	1	0
ENSMUSG00000020895	Tmem107	81.3333	71.3333	1.14019	0.18927	0.468421	0.581526		32	41	0.780488	-0.357552	0.349182	0.53207		0.201898	0.41003		0	0	0	0	0	1	0
ENSMUSG00000020898	Ctc1	256	244.667	1.04632	0.0653262	0.655086	0.750021		11	37	0.297297	-1.75002	0.000222245	0.00107694		0.000219326	0.00167932		0	0	0	0	0	1	0
ENSMUSG00000020899	Pfas	586.333	515	1.13851	0.187149	0.032406	0.0619693		147	151	0.97351	-0.0387324	0.862071	0.943216		0.239781	0.459938		0	0	0	0	0	1	0
ENSMUSG00000020900	Myh10	881.667	1226.67	0.71875	-0.476438	6.04372e-14	0		231	465	0.496774	-1.00934	4.80157e-19	0		5.68674e-05	0.000493899		0	0	1	0	0	0	0
ENSMUSG00000020902	Ntn1	1273.67	1220.33	1.0437	0.0617125	0.297855	0.407211		397	353	1.12465	0.169471	0.116324	0.236807		0.381798	0.609923		0	0	0	0	0	1	0
ENSMUSG00000020910	Adprm	192.667	343.333	0.561165	-0.833503	7.25611e-11	4.15625e-10		79	137	0.576642	-0.794251	9.62261e-05	0.000500732		0.933182	0.987328		1	0	0	0	0	0	0
ENSMUSG00000020917	Acly	2651.33	1768.33	1.49934	0.584328	2.04065e-40	0		527	572	0.921329	-0.118212	0.1844	0.333817		7.02149e-13	0		0	1	0	0	0	0	0
ENSMUSG00000020919	Stat5b	618.333	675.333	0.915597	-0.127215	0.119637	0.191873		198	232	0.853448	-0.228624	0.111413	0.228558		0.540106	0.742362		0	0	0	0	0	1	0
ENSMUSG00000020922	Lsm12	229.667	236	0.973164	-0.0392454	0.816863	0.879866		37	66	0.560606	-0.834941	0.0055359	0.0193543		0.0161727	0.0643146		0	0	0	0	0	1	0
ENSMUSG00000020923	Ubtf	1036	1020.33	1.01535	0.0219835	0.757572	0.834816		288	252	1.14286	0.192645	0.13195	0.260404		0.226961	0.442592		0	0	0	0	0	1	0
ENSMUSG00000020925	Ccdc43	205.333	222.667	0.922156	-0.116918	0.439862	0.553243		30	35	0.857143	-0.222392	0.620145	0.778596		0.89409	0.967246		0	0	0	0	0	1	0
ENSMUSG00000020929	Eftud2	509	432.667	1.17643	0.23441	0.0144969	0.0304791		130	109	1.19266	0.254183	0.195667	0.348371		0.94215	0.991906		0	0	0	0	0	1	0
ENSMUSG00000020936	Nmt1	991.667	798	1.24269	0.313467	4.97196e-06	1.86995e-05		233	274	0.850365	-0.233846	0.075553	0.169697		0.000187302	0.00145438		0	0	0	0	0	0	1
ENSMUSG00000020937	Plcd3	104.333	104	1.00321	0.00461663	1	1		10	11	0.909091	-0.137504	1	1		1	1		0	0	0	0	0	1	0
ENSMUSG00000020946	Gosr2	1042.67	672	1.55159	0.633745	2.98417e-19	0		280	185	1.51351	0.597902	1.22315e-05	7.44628e-05		0.830553	0.935279		1	0	0	0	0	0	0
ENSMUSG00000020948	Klhl28	158.333	145.333	1.08945	0.123599	0.492071	0.603906		9	23	0.391304	-1.35364	0.0200616	0.0572849		0.0145905	0.0592161		0	0	0	0	0	1	0
ENSMUSG00000020949	Fkbp3	315.333	308.333	1.0227	0.0323868	0.810354	0.874691		113	81	1.39506	0.480329	0.0257819	0.0706021		0.0700609	0.197987		0	0	0	0	0	1	0
ENSMUSG00000020952	Scfd1	616.333	437	1.41037	0.496078	3.26646e-08	1.55231e-07		214	175	1.22286	0.290256	0.0538802	0.129081		0.254107	0.477848		0	0	0	0	0	0	1
ENSMUSG00000020955	Ap4s1	186	163	1.1411	0.190431	0.2389	0.340748		124	51	2.43137	1.28177	3.35459e-08	2.68924e-07		0.000110616	0.000906482		0	0	0	0	1	0	0
ENSMUSG00000020956	Dtd2	181.667	124.667	1.45722	0.543218	0.00135448	0.00356698		50	59	0.847458	-0.238787	0.44367	0.624431		0.0183359	0.0714764		0	0	0	0	0	1	0
ENSMUSG00000020961	Ston2	263.667	345.667	0.762777	-0.390666	0.00102348	0.0027365		119	180	0.661111	-0.597035	0.000500061	0.00227421		0.352737	0.58272		0	0	0	0	0	1	0
ENSMUSG00000020962	Gtf2a1	703.333	704	0.999053	-0.00136684	1	1		609	278	2.19065	1.13136	3.48589e-29	0		7.56519e-19	0		0	0	0	0	1	0	0
ENSMUSG00000020964	Sel1l	1805.33	1395	1.29415	0.372	3.97267e-13	0		684	609	1.12315	0.167554	0.0395548	0.100487		0.0338868	0.11454		0	0	0	0	0	0	1
ENSMUSG00000020978	Klhdc2	749	880.667	0.850492	-0.23363	0.00116913	0.00310758		183	237	0.772152	-0.373043	0.00962355	0.0310887		0.409847	0.6347		0	0	0	0	0	1	0
ENSMUSG00000020982	Nemf	787.667	617	1.27661	0.352315	5.60833e-06	2.09292e-05		204	187	1.09091	0.125531	0.418461	0.599947		0.186006	0.388523		0	0	0	0	0	0	1
ENSMUSG00000020986	Sec23a	749.667	646.667	1.15928	0.213227	0.00633263	0.0144629		287	290	0.989655	-0.0150022	0.933653	0.98837		0.113046	0.275542		0	0	0	0	0	1	0
ENSMUSG00000020988	L2hgdh	699	1032.67	0.676888	-0.56301	1.00644e-15	0		873	1067	0.818182	-0.289507	1.15838e-05	7.08565e-05		0.00500812	0.0249595		1	0	0	0	0	0	0
ENSMUSG00000020990	Cdkl1	957	1897.33	0.504392	-0.987382	1.51271e-70	0		351	410	0.856098	-0.224153	0.0354407	0.0916076		2.26174e-10	3.49773e-09		0	1	0	0	0	0	0
ENSMUSG00000020993	Trappc6b	242.667	246.333	0.985115	-0.0216359	0.892214	0.936003		167	172	0.97093	-0.0425605	0.828053	0.922802		0.943672	0.992829		0	0	0	0	0	1	0
ENSMUSG00000020994	Pnn	479.667	556	0.86271	-0.213053	0.019755	0.0400355		186	169	1.10059	0.138279	0.395806	0.578815		0.0491642	0.151874		0	0	0	0	0	1	0
ENSMUSG00000021000	Mia2	2542	1939.67	1.31053	0.390155	2.46058e-19	0		2423	2318	1.0453	0.0639138	0.130927	0.258956		6.96835e-08	9.54344e-07		0	1	0	0	0	0	0
ENSMUSG00000021003	Galc	1079.67	610	1.76995	0.823705	1.601e-30	0		491	417	1.17746	0.235676	0.0153643	0.0461115		1.27045e-06	1.4902e-05		0	1	0	0	0	0	0
ENSMUSG00000021007	Spata7	135.667	149.333	0.908482	-0.13847	0.442123	0.555269		33	55	0.6	-0.736966	0.0246228	0.0679845		0.111162	0.272359		0	0	0	0	0	1	0
ENSMUSG00000021009	Ptpn21	374.667	412.667	0.907916	-0.139369	0.187446	0.279263		140	163	0.858896	-0.219445	0.206204	0.362683		0.685256	0.838895		0	0	0	0	0	1	0
ENSMUSG00000021012	Zc3h14	558.667	615	0.908401	-0.138599	0.108411	0.176331		578	650	0.889231	-0.16937	0.0427116	0.106319		0.806294	0.920129		0	0	0	0	0	1	0
ENSMUSG00000021013	Ttc8	337	202.333	1.66557	0.736015	8.81457e-09	4.42802e-08		128	97	1.31959	0.400087	0.0452596	0.11134		0.166786	0.360005		0	0	0	0	0	0	1
ENSMUSG00000021018	Polr2h	56	47.6667	1.17483	0.232446	0.492645	0.604292		83	53	1.56604	0.647119	0.0126045	0.0391253		0.292352	0.522081		0	0	0	0	0	1	0
ENSMUSG00000021022	Ppp2r3c	185	190	0.973684	-0.0384741	0.836389	0.894139		21	39	0.538462	-0.893085	0.0273401	0.0741305		0.0506295	0.155157		0	0	0	0	0	1	0
ENSMUSG00000021023	1110008L16Rik	286.333	330.333	0.866801	-0.206227	0.0835984	0.141476		62	92	0.673913	-0.569366	0.0191502	0.0551912		0.175624	0.372806		0	0	0	0	0	1	0
ENSMUSG00000021024	Psma6	741.667	642	1.15524	0.208198	0.00776519	0.0173197		105	148	0.709459	-0.495208	0.00815072	0.0269647		0.000468694	0.00327156		0	0	0	0	0	1	0
ENSMUSG00000021025	Nfkbia	301.333	375	0.803556	-0.31553	0.00561491	0.0129906		93	102	0.911765	-0.133267	0.566831	0.735666		0.462649	0.683186		0	0	0	0	0	1	0
ENSMUSG00000021027	Ralgapa1	1521.33	1283.33	1.18545	0.24544	7.58336e-06	2.79473e-05		539	527	1.02277	0.0324823	0.736202	0.86279		0.0434388	0.138583		0	0	0	0	0	0	1
ENSMUSG00000021028	Mbip	127.333	107	1.19003	0.250999	0.1919	0.284303		26	30	0.866667	-0.206451	0.68888	0.828012		0.301161	0.531766		0	0	0	0	0	1	0
ENSMUSG00000021033	Gstz1	3105	3701	0.838962	-0.253322	5.32364e-13	0		1910	2165	0.882217	-0.180794	6.88655e-05	0.000367745		0.210687	0.420881		1	0	0	0	0	0	0
ENSMUSG00000021036	Sptlc2	1658.33	1341	1.23664	0.306425	6.92031e-09	3.52645e-08		352	332	1.06024	0.0843922	0.467568	0.647927		0.0739064	0.205236		0	0	0	0	0	0	1
ENSMUSG00000021038	Vipas39	623.667	611.333	1.02017	0.0288159	0.754383	0.83345		155	176	0.880682	-0.183307	0.271613	0.441686		0.239998	0.460085		0	0	0	0	0	1	0
ENSMUSG00000021039	Snw1	330.333	274.333	1.20413	0.267993	0.0253877	0.0499382		144	176	0.818182	-0.289507	0.0829432	0.181777		0.00567957	0.0275043		0	0	0	0	0	1	0
ENSMUSG00000021044	Adck1	238	164.333	1.44828	0.534336	0.000323798	0.000948469		43	16	2.6875	1.42626	0.000584365	0.00262197		0.0463555	0.145892		0	0	0	0	0	0	1
ENSMUSG00000021048	Mthfd1	3051.67	2948.67	1.03493	0.0495346	0.187933	0.279767		1002	974	1.02875	0.0408888	0.5436	0.714156		0.917369	0.97935		0	0	0	0	0	1	0
ENSMUSG00000021051	Ppp2r5e	936.333	902.667	1.0373	0.0528289	0.441714	0.554937		64	50	1.28	0.356144	0.22323	0.383257		0.289482	0.518641		0	0	0	0	0	1	0
ENSMUSG00000021054	Sgpp1	2239	1650	1.35697	0.440389	3.49515e-21	0		37	32	1.15625	0.209453	0.630456	0.785519		0.540154	0.742362		0	0	0	0	0	0	1
ENSMUSG00000021065	Fut8	1436	1586.67	0.905042	-0.143943	0.00635923	0.0145162		160	216	0.740741	-0.432959	0.00449905	0.0161174		0.070841	0.199501		0	0	0	0	0	1	0
ENSMUSG00000021066	Atl1	37.6667	45.6667	0.824818	-0.277853	0.445205	0.557774		58	192	0.302083	-1.72698	6.09837e-18	0		0.000248523	0.00187672		0	0	0	0	0	0	1
ENSMUSG00000021069	Pygl	300	181	1.65746	0.728973	6.40989e-08	2.95006e-07		129	123	1.04878	0.0687128	0.752856	0.87511		0.00444655	0.0225849		0	0	0	0	0	0	1
ENSMUSG00000021072	Tmx1	748.333	568.333	1.31672	0.396944	7.89824e-07	3.24488e-06		157	134	1.17164	0.228532	0.197083	0.350567		0.395976	0.623244		0	0	0	0	0	0	1
ENSMUSG00000021076	Actr10	708	925.333	0.76513	-0.386224	7.61896e-08	3.49185e-07		205	427	0.480094	-1.05861	6.47999e-19	0		1.76197e-06	2.01765e-05		0	0	1	0	0	0	0
ENSMUSG00000021079	Timm9	316	288.667	1.09469	0.13052	0.290481	0.399652		210	172	1.22093	0.287981	0.0582045	0.137683		0.431965	0.655358		0	0	0	0	0	1	0
ENSMUSG00000021081	Serpina1f	1744.33	769.333	2.26733	1.181	3.32524e-86	0		549	145	3.78621	1.92075	3.71016e-56	0		3.49807e-07	4.41989e-06		0	0	1	0	0	0	0
ENSMUSG00000021094	Dhrs7	117.333	103	1.13916	0.187969	0.346346	0.458715		11	22	0.5	-1	0.0801433	0.177321		0.0400893	0.13077		0	0	0	0	0	1	0
ENSMUSG00000021096	Ppm1a	952.667	1192.33	0.798994	-0.323744	2.41259e-07	1.05363e-06		75	113	0.663717	-0.59136	0.00680746	0.0230764		0.250666	0.473151		0	0	0	0	0	0	1
ENSMUSG00000021097	Clmn	2492.67	3118	0.799444	-0.322931	7.50019e-17	0		1906	2346	0.812447	-0.299655	1.60317e-11	2.11692e-10		0.697628	0.848735		1	0	0	0	0	0	0
ENSMUSG00000021102	Glrx5	433	428.333	1.01089	0.0156331	0.918621	0.953784		166	118	1.40678	0.492396	0.0051974	0.0182955		0.0197643	0.0758158		0	0	0	0	0	1	0
ENSMUSG00000021103	Mnat1	154.667	149	1.03803	0.05385	0.774344	0.847477		20	16	1.25	0.321928	0.617719	0.776437		0.724813	0.86633		0	0	0	0	0	1	0
ENSMUSG00000021108	Prkch	256.333	265	0.967296	-0.0479713	0.759348	0.83589		40	59	0.677966	-0.560715	0.0699006	0.159373		0.124629	0.295355		0	0	0	0	0	1	0
ENSMUSG00000021111	Papola	1578.67	1752.33	0.900894	-0.150571	0.00272073	0.00675407		286	321	0.890966	-0.166558	0.167529	0.31146		0.929576	0.985545		0	0	0	0	0	1	0
ENSMUSG00000021112	Mpp5	2070.67	1386.33	1.49363	0.578821	2.22248e-31	0		845	648	1.30401	0.382958	3.78242e-07	2.7536e-06		0.0323251	0.11016		1	0	0	0	0	0	0
ENSMUSG00000021113	Snapc1	140	91.6667	1.52727	0.610958	0.00196623	0.00504337		42	54	0.777778	-0.36257	0.261469	0.430284		0.00717675	0.0336123		0	0	0	0	0	1	0
ENSMUSG00000021114	Atp6v1d	1153.33	800	1.44167	0.527738	1.17232e-15	0		167	181	0.922652	-0.116142	0.485936	0.662171		0.000160698	0.0012631		0	0	0	0	0	0	1
ENSMUSG00000021116	Eif2s1	293.333	300	0.977778	-0.0324215	0.837475	0.894678		85	4	21.25	4.40939	8.26921e-21	0		4.12236e-19	0		0	0	0	0	1	0	0
ENSMUSG00000021120	Pigh	112.667	133.667	0.842893	-0.246579	0.203077	0.29788		32	39	0.820513	-0.285402	0.476688	0.654786		1	1		0	0	0	0	0	1	0
ENSMUSG00000021124	Vti1b	668.667	922	0.725235	-0.46348	2.4391e-10	1.36901e-09		434	620	0.7	-0.514573	1.11185e-08	9.34153e-08		0.65801	0.822914		1	0	0	0	0	0	0
ENSMUSG00000021125	Arg2	46.3333	397.667	0.116513	-3.10144	2.30883e-70	0		17	83	0.204819	-2.28758	1.3098e-11	1.07622e-10		0.0817909	0.220372		1	0	0	0	0	0	0
ENSMUSG00000021127	Zfp36l1	616.667	778.667	0.791952	-0.336515	1.60612e-05	5.69545e-05		120	133	0.902256	-0.148392	0.450654	0.631309		0.371712	0.601035		0	0	0	0	0	0	1
ENSMUSG00000021133	Susd6	1352.67	1403.33	0.963895	-0.0530514	0.340971	0.453156		236	236	1	0	1	1		0.727461	0.867878		0	0	0	0	0	1	0
ENSMUSG00000021140	Pcnx	893.333	1176.67	0.759207	-0.397435	5.43267e-10	2.98085e-09		218	300	0.726667	-0.460634	0.000362922	0.00169768		0.691421	0.843717		0	0	0	0	0	0	1
ENSMUSG00000021143	Pacs2	563.333	654.333	0.860927	-0.216037	0.00991597	0.0216341		154	170	0.905882	-0.142604	0.404694	0.587016		0.707077	0.85368		0	0	0	0	0	1	0
ENSMUSG00000021147	Wdr37	508.333	496.667	1.02349	0.0334969	0.728752	0.813713		158	168	0.940476	-0.0885367	0.618225	0.776946		0.524396	0.73097		0	0	0	0	0	1	0
ENSMUSG00000021149	Gtpbp4	561.333	534	1.05119	0.072018	0.414761	0.528408		113	110	1.02727	0.0388192	0.893497	0.96239		0.88344	0.963433		0	0	0	0	0	1	0
ENSMUSG00000021156	Zmynd11	1205.67	1027	1.17397	0.231395	0.00016411	0.000502717		642	611	1.05074	0.0714009	0.396719	0.57949		0.119772	0.286672		0	0	0	0	0	0	1
ENSMUSG00000021171	Esyt2	1223	882.667	1.38557	0.470484	1.33295e-13	0		220	198	1.11111	0.152003	0.304348	0.480599		0.0452018	0.143316		0	0	0	0	0	0	1
ENSMUSG00000021177	Tdp1	79	78.3333	1.00851	0.0122263	1	1		18	17	1.05882	0.0824622	1	1		1	1		0	0	0	0	0	1	0
ENSMUSG00000021178	Psmc1	244	264.667	0.921914	-0.117295	0.375374	0.488675		154	235	0.655319	-0.60973	4.7054e-05	0.000258814		0.014634	0.0593303		0	0	0	0	0	0	1
ENSMUSG00000021179	Nrde2	275	242.667	1.13324	0.180456	0.173119	0.26136		73	72	1.01389	0.0198996	1	1		0.57354	0.765018		0	0	0	0	0	1	0
ENSMUSG00000021182	Ccdc88c	282.333	344	0.820736	-0.285009	0.0164991	0.0340742		62	70	0.885714	-0.175087	0.542507	0.712875		0.70127	0.850745		0	0	0	0	0	1	0
ENSMUSG00000021185	Dglucy	1970	1312	1.50152	0.586428	1.21938e-30	0		642	625	1.0272	0.0387171	0.653087	0.802411		1.26137e-08	1.87901e-07		0	1	0	0	0	0	0
ENSMUSG00000021186	Fbln5	1773.67	1459.33	1.2154	0.281425	3.62693e-08	1.71331e-07		1163	870	1.33678	0.418764	8.75282e-11	9.08858e-10		0.0984393	0.251157		1	0	0	0	0	0	0
ENSMUSG00000021187	Tc2n	295.333	292.667	1.00911	0.0130858	0.934331	0.965842		12	49	0.244898	-2.02975	1.96988e-06	1.32502e-05		5.33061e-06	5.65e-05		0	0	0	0	1	0	0
ENSMUSG00000021188	Trip11	1662.33	1479.67	1.12345	0.167937	0.00116546	0.00310105		537	523	1.02677	0.0381111	0.689698	0.828736		0.213371	0.42459		0	0	0	0	0	1	0
ENSMUSG00000021189	Atxn3	532	473.667	1.12315	0.167554	0.0722647	0.125158		170	161	1.0559	0.0784741	0.660205	0.808148		0.657094	0.82267		0	0	0	0	0	1	0
ENSMUSG00000021190	Lgmn	6462.33	5287.67	1.22215	0.289424	2.24869e-27	0		2875	3424	0.839661	-0.252121	4.8817e-12	0		4.5232e-33	0		0	0	0	1	0	0	0
ENSMUSG00000021192	Golga5	583.333	559	1.04353	0.0614722	0.477791	0.589766		168	205	0.819512	-0.287163	0.0621755	0.14508		0.0489862	0.151446		0	0	0	0	0	1	0
ENSMUSG00000021193	Pitrm1	703.667	588	1.19671	0.259076	0.0013681	0.0036004		371	367	1.0109	0.0156391	0.912077	0.975409		0.0714497	0.200513		0	0	0	0	0	1	0
ENSMUSG00000021196	Pfkp	670	593.667	1.12858	0.174508	0.0348566	0.0659507		97	106	0.915094	-0.128008	0.574572	0.742397		0.173575	0.369624		0	0	0	0	0	1	0
ENSMUSG00000021207	Akr1c21	14977.3	7817.67	1.91583	0.937971	0	0		8070	8460	0.953901	-0.068089	0.00248029	0.00956203		1.54851e-246	0		0	1	0	0	0	0	0
ENSMUSG00000021213	Akr1c13	117	908	0.128855	-2.95618	2.95203e-152	0		73	760	0.0960526	-3.38003	5.39285e-145	0		0.0647434	0.185896		1	0	0	0	0	0	0
ENSMUSG00000021215	Net1	955.333	1157.33	0.825461	-0.276728	1.21564e-05	4.38761e-05		1117	1097	1.01823	0.0260657	0.68637	0.826157		0.000582432	0.00395249		0	0	0	0	0	0	1
ENSMUSG00000021218	Gdi2	2957	2109	1.40209	0.487575	8.46716e-33	0		677	433	1.56351	0.644789	2.42967e-13	0		0.113512	0.27624		1	0	0	0	0	0	0
ENSMUSG00000021224	Numb	539.333	563.333	0.957396	-0.0628116	0.488817	0.600678		106	154	0.688312	-0.538866	0.00347902	0.0128337		0.018933	0.0730871		0	0	0	0	0	1	0
ENSMUSG00000021226	Acot2	371.333	453.667	0.818516	-0.288918	0.00479741	0.0112721		155	210	0.738095	-0.438121	0.00463977	0.0165288		0.447703	0.670647		0	0	0	0	0	1	0
ENSMUSG00000021228	Acot3	199.667	351	0.568851	-0.813878	1.27786e-10	7.57267e-10		108	176	0.613636	-0.704544	6.51468e-05	0.000349098		0.649913	0.818973		1	0	0	0	0	0	0
ENSMUSG00000021235	Coq6	253	242	1.04545	0.0641303	0.653139	0.748459		15	26	0.576923	-0.793549	0.117275	0.238109		0.103152	0.258636		0	0	0	0	0	1	0
ENSMUSG00000021236	Entpd5	6334.67	3622.67	1.74862	0.806217	1.44718e-164	0		3732	2717	1.37357	0.457934	1.07905e-36	0		1.6875e-13	0		0	0	1	0	0	0	0
ENSMUSG00000021238	Aldh6a1	13241	10182.3	1.30039	0.378944	5.24357e-89	0		5925	4877	1.21489	0.280821	6.65881e-24	0		0.00366893	0.0193373		1	0	0	0	0	0	0
ENSMUSG00000021240	Abcd4	270.667	302.333	0.895259	-0.159623	0.195651	0.288749		110	136	0.808824	-0.306103	0.110763	0.228076		0.541084	0.743154		0	0	0	0	0	1	0
ENSMUSG00000021241	Isca2	262	204.667	1.28013	0.356291	0.00948591	0.020802		190	103	1.84466	0.883355	4.19383e-07	3.03873e-06		0.0186212	0.0721749		0	0	0	0	0	0	1
ENSMUSG00000021244	Ylpm1	706.667	681	1.03769	0.0533751	0.502212	0.612833		64	66	0.969697	-0.0443941	0.930155	0.986295		0.714794	0.859294		0	0	0	0	0	1	0
ENSMUSG00000021245	Mlh3	508.333	423.333	1.20079	0.263981	0.00592953	0.0136365		115	172	0.668605	-0.580775	0.000915659	0.00393192		1.99496e-05	0.000191412		0	0	0	0	0	0	1
ENSMUSG00000021248	Tmed10	630.333	561	1.12359	0.168114	0.0456138	0.0836705		251	360	0.697222	-0.52031	1.18616e-05	7.23258e-05		2.20233e-06	2.49951e-05		0	0	0	0	1	0	0
ENSMUSG00000021252	Erg28	240.333	268.667	0.894541	-0.160781	0.231828	0.332386		129	94	1.37234	0.456638	0.0225843	0.0634024		0.00810883	0.0369872		0	0	0	0	0	1	0
ENSMUSG00000021254	Gpatch2l	305	372.333	0.819158	-0.287786	0.0100268	0.0218573		98	134	0.731343	-0.451379	0.0213678	0.0605608		0.490939	0.706127		0	0	0	0	0	1	0
ENSMUSG00000021255	Esrrb	358.333	383.667	0.93397	-0.0985512	0.378614	0.492384		61	47	1.29787	0.376148	0.210766	0.368517		0.122485	0.291307		0	0	0	0	0	1	0
ENSMUSG00000021258	Ccnk	146.667	174.667	0.839695	-0.252063	0.132287	0.20881		29	15	1.93333	0.95109	0.0487668	0.118528		0.015242	0.0613483		0	0	0	0	0	1	0
ENSMUSG00000021263	Degs2	480	343.667	1.3967	0.482024	2.43988e-06	9.48226e-06		242	276	0.876812	-0.189661	0.147005	0.281954		4.00963e-05	0.000357521		0	1	0	0	0	0	0
ENSMUSG00000021264	Yy1	635	676.667	0.938424	-0.0916887	0.257658	0.362995		324	298	1.08725	0.120681	0.316146	0.495265		0.131551	0.305825		0	0	0	0	0	1	0
ENSMUSG00000021266	Wars	355.667	323	1.10114	0.138992	0.219401	0.318545		190	197	0.964467	-0.0521962	0.760414	0.880212		0.308324	0.539059		0	0	0	0	0	1	0
ENSMUSG00000021270	Hsp90aa1	2779	1624.67	1.7105	0.774422	2.19564e-68	0		275	328	0.838415	-0.254264	0.0341221	0.088796		4.75812e-16	0		0	1	0	0	0	0	0
ENSMUSG00000021271	Zfp839	201	222.667	0.902695	-0.14769	0.307796	0.418092		87	75	1.16	0.214125	0.387519	0.570492		0.195926	0.401932		0	0	0	0	0	1	0
ENSMUSG00000021273	Fdft1	115	94	1.2234	0.290901	0.166379	0.253122		25	41	0.609756	-0.713696	0.0640175	0.148736		0.016679	0.0660552		0	0	0	0	0	1	0
ENSMUSG00000021275	Tecpr2	233.333	231.667	1.00719	0.0103419	0.963059	0.986535		27	23	1.17391	0.231326	0.671811	0.815264		0.65645	0.822567		0	0	0	0	0	1	0
ENSMUSG00000021276	Cinp	160.333	172.667	0.928571	-0.106915	0.547309	0.655596		187	36	5.19444	2.37697	8.58101e-26	0		1.61529e-18	0		0	0	0	0	1	0	0
ENSMUSG00000021278	Amn	739.667	629.667	1.1747	0.232287	0.00321654	0.00786755		325	272	1.19485	0.256833	0.033232	0.0868025		0.88268	0.962964		0	0	0	0	0	1	0
ENSMUSG00000021279	Cdc42bpb	1645	1578	1.04246	0.0599904	0.245006	0.348423		770	733	1.05048	0.0710452	0.353106	0.535982		0.925329	0.983175		0	0	0	0	0	1	0
ENSMUSG00000021281	Tnfaip2	475	431	1.10209	0.14024	0.153086	0.235741		68	75	0.906667	-0.141356	0.616003	0.775547		0.281626	0.509909		0	0	0	0	0	1	0
ENSMUSG00000021282	Eif5	2827.33	2721.67	1.03882	0.0549516	0.158703	0.243076		411	354	1.16102	0.215389	0.0428295	0.106493		0.153539	0.339604		0	0	0	0	0	1	0
ENSMUSG00000021285	Ppp1r13b	230	220	1.04545	0.0641303	0.67142	0.7644		26	20	1.3	0.378512	0.461391	0.64133		0.537227	0.739792		0	0	0	0	0	1	0
ENSMUSG00000021286	Zfyve21	284.667	337.667	0.84304	-0.246326	0.0371357	0.0698337		137	157	0.872611	-0.196589	0.267787	0.437261		0.831527	0.935279		0	0	0	0	0	1	0
ENSMUSG00000021288	Klc1	441.667	464.333	0.951184	-0.0722029	0.465105	0.578188		202	237	0.852321	-0.230532	0.104539	0.217979		0.352029	0.582051		0	0	0	0	0	1	0
ENSMUSG00000021302	Ggps1	338.667	309.333	1.09483	0.130704	0.271713	0.379393		186	173	1.07514	0.104531	0.526572	0.699581		0.895326	0.967561		0	0	0	0	0	1	0
ENSMUSG00000021306	Gpr137b	1446.33	1910	0.757243	-0.401173	1.3906e-15	0		1372	996	1.37751	0.462063	1.14356e-14	0		1.59188e-28	0		0	0	0	1	0	0	0
ENSMUSG00000021311	Mtr	497.333	490	1.01497	0.0214314	0.823783	0.884472		209	182	1.14835	0.199564	0.188483	0.338873		0.309925	0.540175		0	0	0	0	0	1	0
ENSMUSG00000021322	Aoah	894	793	1.12736	0.172954	0.0148804	0.031168		802	735	1.09116	0.125858	0.0922505	0.197955		0.646391	0.816251		0	0	0	0	0	1	0
ENSMUSG00000021326	Trim27	321.333	266.667	1.205	0.269033	0.0259955	0.0509126		16	16	1	0	1	1		0.716185	0.860294		0	0	0	0	0	1	0
ENSMUSG00000021327	Zkscan3	828.667	980.667	0.845003	-0.242971	0.000383539	0.00110413		343	337	1.0178	0.02546	0.847963	0.934556		0.0425683	0.136539		0	0	0	0	0	1	0
ENSMUSG00000021335	Slc17a1	7667.67	6718	1.14136	0.190756	2.47237e-15	0		2258	2652	0.851433	-0.232035	2.00613e-08	1.64389e-07		8.59542e-19	0		0	0	0	1	0	0	0
ENSMUSG00000021338	Carmil1	507.667	546.667	0.928659	-0.10678	0.242018	0.344812		196	185	1.05946	0.0833284	0.608488	0.769612		0.282158	0.510272		0	0	0	0	0	1	0
ENSMUSG00000021339	Mrs2	482.667	425.333	1.1348	0.182433	0.0631945	0.111049		1659	1346	1.23254	0.301635	1.22257e-08	1.02071e-07		0.287075	0.515915		0	0	0	0	0	0	1
ENSMUSG00000021357	Exoc2	479	411.333	1.16451	0.219718	0.0269743	0.0526821		63	53	1.18868	0.249359	0.40347	0.58579		1	1		0	0	0	0	0	1	0
ENSMUSG00000021360	Gcnt2	715.333	506	1.4137	0.499478	2.05914e-09	1.09322e-08		261	229	1.13974	0.188702	0.161314	0.303054		0.051763	0.157917		0	0	0	0	0	0	1
ENSMUSG00000021361	Tmem14c	453.333	509.333	0.890052	-0.168038	0.0764347	0.131316		421	578	0.728374	-0.457249	7.60169e-07	5.33714e-06		0.0291883	0.101723		0	0	0	0	0	0	1
ENSMUSG00000021364	Elovl2	184.333	1285.33	0.143413	-2.80175	4.9788e-203	0		119	538	0.22119	-2.17664	1.6905e-64	0		0.000974154	0.00619514		1	0	0	0	0	0	0
ENSMUSG00000021365	Nedd9	1031	979.333	1.05276	0.0741724	0.264858	0.371844		467	404	1.15594	0.209067	0.0355991	0.0919246		0.255868	0.479635		0	0	0	0	0	1	0
ENSMUSG00000021366	Hivep1	554.667	618.667	0.896552	-0.157541	0.0659163	0.1152		166	133	1.24812	0.319757	0.0640457	0.148757		0.0115166	0.0489699		0	0	0	0	0	1	0
ENSMUSG00000021371	Mcur1	2069.33	2442.67	0.847162	-0.239291	3.01616e-08	1.4406e-07		1886	2321	0.812581	-0.299417	2.12719e-11	2.11692e-10		0.343606	0.574418		1	0	0	0	0	0	0
ENSMUSG00000021374	Nup153	887	782	1.13427	0.181765	0.0108845	0.0235866		140	150	0.933333	-0.0995357	0.59723	0.759366		0.126905	0.298907		0	0	0	0	0	1	0
ENSMUSG00000021375	Kif13a	573	481.667	1.18962	0.2505	0.00556555	0.012888		144	177	0.813559	-0.297681	0.073924	0.166573		0.0033168	0.0177859		0	0	0	0	0	1	0
ENSMUSG00000021376	Tpmt	756.667	529	1.43037	0.51639	2.20651e-10	1.26148e-09		1559	1076	1.44888	0.534943	4.68553e-21	0		0.862741	0.953257		1	0	0	0	0	0	0
ENSMUSG00000021377	Dek	866.667	895.667	0.967622	-0.0474847	0.504876	0.615453		351	457	0.768053	-0.380723	0.000216678	0.00105256		0.00734787	0.0342311		0	0	0	0	0	1	0
ENSMUSG00000021379	Id4	292.333	889	0.328834	-1.60457	3.57849e-70	0		88	165	0.533333	-0.906891	1.48228e-06	1.00583e-05		0.00127528	0.00780072		1	0	0	0	0	0	0
ENSMUSG00000021384	Susd3	641.667	587	1.09313	0.128464	0.123442	0.197235		343	338	1.01479	0.0211853	0.878192	0.953264		0.444638	0.668597		0	0	0	0	0	1	0
ENSMUSG00000021390	Ogn	510	318.333	1.60209	0.679959	3.40853e-11	1.81486e-10		65	48	1.35417	0.437405	0.131924	0.260404		0.412106	0.636794		0	0	0	0	0	0	1
ENSMUSG00000021392	Nol8	321	318	1.00943	0.0135465	0.936946	0.96763		227	202	1.12376	0.168337	0.246535	0.41223		0.417032	0.641427		0	0	0	0	0	1	0
ENSMUSG00000021395	Spin1	887.667	953.333	0.931119	-0.102963	0.129877	0.205692		276	265	1.04151	0.0586759	0.667283	0.812203		0.260844	0.485651		0	0	0	0	0	1	0
ENSMUSG00000021400	Wrnip1	284.333	236	1.2048	0.268796	0.0353721	0.0668276		15	26	0.576923	-0.793549	0.117275	0.238109		0.0336994	0.114086		0	0	0	0	0	1	0
ENSMUSG00000021408	Ripk1	431.667	404	1.06848	0.0955624	0.350406	0.462823		339	368	0.921196	-0.11842	0.292313	0.465993		0.152624	0.338164		0	0	0	0	0	1	0
ENSMUSG00000021413	Prpf4b	1132.33	1100.33	1.02908	0.0413581	0.511914	0.6225		360	294	1.22449	0.292181	0.0109756	0.0346562		0.0556979	0.166445		0	0	0	0	0	1	0
ENSMUSG00000021416	Eci3	2502.67	3794	0.659638	-0.600254	7.867e-60	0		2261	3690	0.612737	-0.70666	3.11902e-77	0		0.0472656	0.147967		1	0	0	0	0	0	0
ENSMUSG00000021417	Eci2	1004.67	778.667	1.29024	0.367639	9.61354e-08	4.36974e-07		322	234	1.37607	0.460552	0.000218455	0.00105991		0.524252	0.73097		0	0	0	0	0	0	1
ENSMUSG00000021418	Rpp40	149	192	0.776042	-0.365794	0.0228007	0.0454654		66	85	0.776471	-0.364997	0.142718	0.275587		1	1		0	0	0	0	0	1	0
ENSMUSG00000021420	Fars2	554	554.667	0.998798	-0.00173505	1	1		81	92	0.880435	-0.183712	0.447178	0.628499		0.462556	0.68318		0	0	0	0	0	1	0
ENSMUSG00000021427	Ssr1	1637.33	1415	1.15713	0.210546	5.83278e-05	0.000191563		678	703	0.964438	-0.0522394	0.518408	0.6922		0.00524184	0.0258564		0	0	0	0	0	0	1
ENSMUSG00000021428	Riok1	182.333	151	1.20751	0.27203	0.0896891	0.150389		162	183	0.885246	-0.17585	0.281568	0.453277		0.0462148	0.145806		0	0	0	0	0	1	0
ENSMUSG00000021431	Snrnp48	177	193	0.917098	-0.124851	0.435542	0.548975		33	34	0.970588	-0.0430687	1	1		0.894514	0.967432		0	0	0	0	0	1	0
ENSMUSG00000021432	Slc35b3	199.333	247	0.807018	-0.309328	0.0294623	0.0569772		160	240	0.666667	-0.584963	7.42657e-05	0.000393577		0.185879	0.388366		0	0	0	0	0	0	1
ENSMUSG00000021451	Sema4d	747.333	1025.33	0.728869	-0.456269	4.40442e-11	2.40469e-10		469	521	0.900192	-0.151695	0.104994	0.218715		0.00836009	0.037931		0	0	0	0	0	0	1
ENSMUSG00000021453	Gadd45g	170.333	171.333	0.994163	-0.00844507	1	1		38	33	1.15152	0.203533	0.635308	0.7899		0.603499	0.787261		0	0	0	0	0	1	0
ENSMUSG00000021456	Fbp2	114.667	132.333	0.866499	-0.20673	0.280338	0.388896		31	32	0.96875	-0.0458037	1	1		0.777736	0.901665		0	0	0	0	0	1	0
ENSMUSG00000021458	Aopep	659.667	598	1.10312	0.141592	0.0854199	0.14402		525	466	1.12661	0.171987	0.0653579	0.151119		0.831602	0.935279		0	0	0	0	0	1	0
ENSMUSG00000021458	2010111I01Rik	659.667	598	1.10312	0.141592	0.0854199	0.14402		204	235	0.868085	-0.204092	0.152113	0.28973		0.0307813	0.106074		0	0	0	0	0	1	0
ENSMUSG00000021460	Auh	885.333	866	1.02232	0.0318537	0.649893	0.745962		648	708	0.915254	-0.127756	0.109073	0.225522		0.128836	0.301979		0	0	0	0	0	1	0
ENSMUSG00000021461	Fancc	203	330	0.615152	-0.700986	4.1879e-08	1.96265e-07		40	29	1.37931	0.463947	0.2284	0.390161		0.00249308	0.0138515		0	0	0	0	0	0	1
ENSMUSG00000021466	Ptch1	384	410.333	0.935825	-0.09569	0.356471	0.469137		159	181	0.878453	-0.186963	0.254717	0.422151		0.64991	0.818973		0	0	0	0	0	1	0
ENSMUSG00000021468	Sptlc1	739	511	1.44618	0.532251	1.21094e-10	7.02205e-10		129	148	0.871622	-0.198226	0.279444	0.45099		0.000167704	0.00130881		0	0	0	0	0	0	1
ENSMUSG00000021470	Ercc6l2	503.333	406	1.23974	0.310034	0.00128962	0.0034055		43	14	3.07143	1.61891	0.000153889	0.000769945		0.00349458	0.0185454		0	0	0	0	0	0	1
ENSMUSG00000021474	Sfxn1	2972.67	3416.33	0.870134	-0.200691	2.95669e-08	1.41506e-07		680	721	0.943135	-0.0844645	0.285217	0.458002		0.174088	0.370261		0	0	0	0	0	0	1
ENSMUSG00000021477	Ctsl	5196	6281	0.827257	-0.273593	4.2385e-24	0		329	491	0.670061	-0.577635	1.69949e-08	1.39976e-07		0.00409917	0.0210709		1	0	0	0	0	0	0
ENSMUSG00000021482	Prxl2c	478.667	412.333	1.16087	0.21521	0.0294715	0.0569806		264	239	1.1046	0.143527	0.28456	0.457137		0.655104	0.821415		0	0	0	0	0	1	0
ENSMUSG00000021483	Cdk20	40.6667	41.6667	0.976	-0.0350469	1	1		6	0	#DIV/0!	1	0.03125	0.082806		0.027505	0.0977603		0	0	0	0	0	1	0
ENSMUSG00000021484	Lman2	2170.67	1679	1.29283	0.370536	2.30364e-15	0		593	360	1.64722	0.720035	4.27054e-14	0		0.0011202	0.00698536		1	0	0	0	0	0	0
ENSMUSG00000021486	Prelid1	595.667	613	0.971724	-0.0413818	0.645421	0.742157		602	329	1.82979	0.871676	2.73084e-19	0		1.37876e-12	0		0	0	0	0	1	0	0
ENSMUSG00000021488	Nsd1	3525.67	3330.33	1.05865	0.0822295	0.0191332	0.0389189		915	984	0.929878	-0.104887	0.118633	0.239917		0.0127787	0.0532388		0	0	0	0	0	1	0
ENSMUSG00000021490	Slc34a1	43347.3	22919.3	1.8913	0.919378	0	0		21115	12254	1.72311	0.785015	0	0		3.05105e-11	0		0	0	1	0	0	0	0
ENSMUSG00000021494	Ddx41	408.333	427	0.956284	-0.0644887	0.556587	0.664433		125	136	0.919118	-0.121679	0.536008	0.707718		0.831503	0.935279		0	0	0	0	0	1	0
ENSMUSG00000021495	Fam193b	432	592	0.72973	-0.454566	6.41077e-07	2.67522e-06		192	226	0.849558	-0.235216	0.106397	0.221099		0.197906	0.404486		0	0	0	0	0	0	1
ENSMUSG00000021496	Pcbd2	100.333	131.667	0.762025	-0.392089	0.0491386	0.0893061		33	52	0.634615	-0.656046	0.0502509	0.121521		0.522683	0.730219		0	0	0	0	0	1	0
ENSMUSG00000021497	Txndc15	584	432	1.35185	0.434937	2.07797e-06	8.16649e-06		347	366	0.948087	-0.076908	0.500272	0.675367		0.000344691	0.00250226		0	0	0	0	0	0	1
ENSMUSG00000021500	Ddx46	960	779	1.23235	0.301411	1.55979e-05	5.54135e-05		371	318	1.16667	0.222392	0.0475079	0.115913		0.556715	0.752556		0	0	0	0	0	0	1
ENSMUSG00000021501	Caml	229	182.333	1.25594	0.328769	0.0265035	0.0518547		113	91	1.24176	0.312384	0.141294	0.273661		1	1		0	0	0	0	0	1	0
ENSMUSG00000021508	Cxcl14	187	159.667	1.17119	0.227975	0.162693	0.24825		114	118	0.966102	-0.049753	0.843913	0.93241		0.270902	0.497458		0	0	0	0	0	1	0
ENSMUSG00000021509	Slc25a48	248.667	477.333	0.52095	-0.940784	1.5027e-17	0		203	259	0.783784	-0.351472	0.010425	0.0332313		0.000932663	0.00596083		0	0	0	0	0	0	1
ENSMUSG00000021510	Zfp729a	315.667	368.333	0.857014	-0.22261	0.0468635	0.0857586		117	110	1.06364	0.089005	0.690549	0.828916		0.168121	0.362074		0	0	0	0	0	1	0
ENSMUSG00000021514	Zfp369	392.667	335.667	1.16981	0.226276	0.0379997	0.0713189		63	68	0.926471	-0.110183	0.726876	0.856458		0.253875	0.477644		0	0	0	0	0	1	0
ENSMUSG00000021518	Ptdss1	801	597.333	1.34096	0.423266	6.31177e-08	2.90843e-07		590	443	1.33183	0.413408	5.36895e-06	3.43425e-05		0.933951	0.98777		1	0	0	0	0	0	0
ENSMUSG00000021519	Mterf3	369.333	509	0.725606	-0.462742	3.10384e-06	1.19095e-05		72	112	0.642857	-0.63743	0.00391746	0.0142193		0.51062	0.722717		0	0	0	0	0	0	1
ENSMUSG00000021532	Fastkd3	142.333	151.333	0.940529	-0.0884562	0.641449	0.738693		54	60	0.9	-0.152003	0.639769	0.792025		0.912105	0.975946		0	0	0	0	0	1	0
ENSMUSG00000021540	Smad5	1098.67	1237.67	0.887692	-0.171869	0.00429883	0.0102192		977	704	1.38778	0.472783	2.96241e-11	3.14082e-10		3.70633e-12	0		0	0	0	0	1	0	0
ENSMUSG00000021546	Hnrnpk	1672	1451.33	1.15204	0.204196	8.86516e-05	0.000283766		67	53	1.26415	0.338169	0.235203	0.398479		0.641963	0.813234		0	0	0	0	0	0	1
ENSMUSG00000021548	Ccnh	286.667	210.667	1.36076	0.444412	0.000760823	0.00207681		190	219	0.86758	-0.204931	0.166123	0.309295		0.00083987	0.00544465		0	0	0	0	0	1	0
ENSMUSG00000021549	Rasa1	766.333	737.667	1.03886	0.055003	0.470457	0.583145		74	79	0.936709	-0.0943274	0.746528	0.870779		0.553658	0.750513		0	0	0	0	0	1	0
ENSMUSG00000021550	2210016F16Rik	485	369.333	1.31318	0.393061	9.45577e-05	0.000300546		138	82	1.68293	0.750972	0.000194216	0.000954318		0.125479	0.296547		1	0	0	0	0	0	0
ENSMUSG00000021555	Naa35	313	297.667	1.05151	0.072465	0.571172	0.676596		124	152	0.815789	-0.293731	0.103946	0.21706		0.0951757	0.24537		0	0	0	0	0	1	0
ENSMUSG00000021556	Golm1	123.333	256.667	0.480519	-1.05733	8.38658e-12	6.17081e-11		18	30	0.6	-0.736966	0.111403	0.228558		0.515483	0.72688		0	0	0	0	0	0	1
ENSMUSG00000021557	Agtpbp1	654.667	477.667	1.37055	0.454756	1.61478e-07	7.18259e-07		81	62	1.30645	0.385654	0.131979	0.260404		0.788381	0.909125		0	0	0	0	0	0	1
ENSMUSG00000021559	Dapk1	971	896.667	1.0829	0.1149	0.0911891	0.15251		244	194	1.25773	0.330824	0.0191132	0.0551467		0.167017	0.360259		0	0	0	0	0	1	0
ENSMUSG00000021565	Slc6a19	4109	3970	1.03501	0.0496483	0.124699	0.198913		1871	1654	1.1312	0.17785	0.000273539	0.00130982		0.0291698	0.101704		0	0	0	0	0	1	0
ENSMUSG00000021576	Pdcd6	774	776.667	0.996567	-0.00496198	0.9595	0.984053		193	140	1.37857	0.463174	0.0043077	0.0154896		0.00786197	0.0361397		0	0	0	0	0	1	0
ENSMUSG00000021577	Sdha	8829	7305	1.20862	0.273366	3.59017e-33	0		3440	3779	0.910294	-0.135596	6.92628e-05	0.000369098		1.73172e-23	0		0	0	0	1	0	0	0
ENSMUSG00000021578	Ccdc127	451.333	462	0.976912	-0.0336995	0.765956	0.840923		360	285	1.26316	0.337035	0.00353892	0.0130172		0.0134735	0.0553838		0	0	0	0	0	1	0
ENSMUSG00000021583	Erap1	759.333	622.667	1.21949	0.286273	0.000252451	0.000750913		214	216	0.990741	-0.0134205	0.961545	1		0.0676056	0.19241		0	0	0	0	0	0	1
ENSMUSG00000021585	Cast	372.333	265.333	1.40327	0.488789	2.64035e-05	9.07842e-05		387	352	1.09943	0.136758	0.211011	0.368679		0.0259221	0.093429		0	0	0	0	0	0	1
ENSMUSG00000021594	Srd5a1	250.333	236	1.06073	0.0850635	0.525862	0.635544		62	59	1.05085	0.0715533	0.855822	0.939049		1	1		0	0	0	0	0	1	0
ENSMUSG00000021595	Nsun2	824	859.333	0.958883	-0.0605735	0.393722	0.507147		306	328	0.932927	-0.100164	0.404291	0.586652		0.779825	0.902776		0	0	0	0	0	1	0
ENSMUSG00000021598	Med10	124	151.667	0.817582	-0.290564	0.103946	0.170475		55	30	1.83333	0.874469	0.00883621	0.0289462		0.00183773	0.0106406		0	0	0	0	0	1	0
ENSMUSG00000021606	Ndufs6	166.333	199	0.835846	-0.258691	0.105018	0.17183		125	142	0.880282	-0.183963	0.327496	0.508183		0.747224	0.880955		0	0	0	0	0	1	0
ENSMUSG00000021607	Mrpl36	284.667	309	0.921251	-0.118333	0.34533	0.457921		253	115	2.2	1.1375	4.94376e-13	0		2.84743e-10	5.16443e-09		0	0	0	0	1	0	0
ENSMUSG00000021610	Clptm1l	1247.67	1280.67	0.974232	-0.0376625	0.524576	0.634588		381	389	0.979434	-0.0299792	0.800858	0.906676		0.967173	1		0	0	0	0	0	1	0
ENSMUSG00000021612	Slc6a18	5891.33	5089.67	1.15751	0.211023	2.05997e-14	0		1629	939	1.73482	0.79479	1.34377e-42	0		1.6449e-19	0		0	0	1	0	0	0	0
ENSMUSG00000021615	Xrcc4	132.667	173	0.766859	-0.382966	0.0256212	0.0503204		49	55	0.890909	-0.16665	0.624144	0.781576		0.568234	0.761393		0	0	0	0	0	1	0
ENSMUSG00000021619	Atg10	159.667	190.667	0.837413	-0.255989	0.109183	0.177324		142	188	0.755319	-0.404842	0.0131234	0.0404101		0.537143	0.739792		0	0	0	0	0	1	0
ENSMUSG00000021620	Acot12	2901	1824.33	1.59017	0.669181	1.38194e-55	0		2678	2199	1.21783	0.284308	7.38318e-12	1.07622e-10		1.2319e-10	1.78538e-09		0	0	1	0	0	0	0
ENSMUSG00000021621	Zcchc9	214.667	403.333	0.532231	-0.909874	2.62841e-14	0		145	323	0.448916	-1.15548	1.19866e-16	0		0.193505	0.398987		1	0	0	0	0	0	0
ENSMUSG00000021629	Slc30a5	1507	1080.33	1.39494	0.480203	5.62054e-17	0		259	214	1.21028	0.275341	0.0429468	0.106708		0.171714	0.366733		0	0	0	0	0	0	1
ENSMUSG00000021635	Rad17	322	354.333	0.908749	-0.138047	0.218721	0.317857		51	104	0.490385	-1.02801	2.49489e-05	0.000145001		0.000904818	0.00579249		0	0	0	0	0	0	1
ENSMUSG00000021636	Marveld2	180.333	231.667	0.778417	-0.361384	0.0137834	0.0291382		24	17	1.41176	0.4975	0.348889	0.531834		0.0724839	0.20276		0	0	0	0	0	1	0
ENSMUSG00000021638	Ocln	460.667	484.333	0.951136	-0.0722771	0.454602	0.567423		278	240	1.15833	0.21205	0.103925	0.21706		0.0801995	0.217244		0	0	0	0	0	1	0
ENSMUSG00000021639	Gtf2h2	325	214.667	1.51398	0.598342	2.5257e-06	9.796e-06		45	32	1.40625	0.491853	0.171061	0.316422		0.804163	0.91906		0	0	0	0	0	0	1
ENSMUSG00000021646	Mccc2	1169.33	1319.33	0.886306	-0.174123	0.00281942	0.00696706		687	865	0.79422	-0.33239	6.87387e-06	4.34987e-05		0.0978878	0.250372		0	0	0	0	0	0	1
ENSMUSG00000021650	Ptcd2	290.333	318.667	0.911088	-0.134338	0.274294	0.382095		65	85	0.764706	-0.387023	0.120529	0.242476		0.362061	0.591521		0	0	0	0	0	1	0
ENSMUSG00000021661	Ankra2	168.333	225	0.748148	-0.418604	0.00552356	0.0128139		42	42	1	0	1	1		0.228729	0.445024		0	0	0	0	0	1	0
ENSMUSG00000021662	Arhgef28	1547.67	1772.33	0.873237	-0.195555	0.00010092	0.000319317		1386	1430	0.969231	-0.0450879	0.417766	0.599423		0.045473	0.143761		0	0	0	0	0	0	1
ENSMUSG00000021665	Hexb	1670	1686	0.99051	-0.0137564	0.795695	0.864115		354	368	0.961957	-0.0559564	0.628551	0.78416		0.742795	0.878429		0	0	0	0	0	1	0
ENSMUSG00000021666	Gfm2	1054.67	706.333	1.49316	0.578366	1.10155e-16	0		436	263	1.65779	0.729265	6.21764e-11	6.13963e-10		0.272308	0.498432		1	0	0	0	0	0	0
ENSMUSG00000021668	Polk	241	159.333	1.51255	0.596985	6.13359e-05	0.000200757		36	21	1.71429	0.777608	0.0627367	0.146202		0.772357	0.898284		0	0	0	0	0	0	1
ENSMUSG00000021669	Col4a3bp	1418.33	940.333	1.50833	0.592952	6.68825e-23	0		417	270	1.54444	0.627088	2.25928e-08	1.84337e-07		0.824723	0.931778		1	0	0	0	0	0	0
ENSMUSG00000021670	Hmgcr	1106	1097	1.0082	0.0117879	0.864666	0.915213		243	429	0.566434	-0.820021	6.87124e-13	0		1.39869e-10	1.78538e-09		0	0	0	0	1	0	0
ENSMUSG00000021671	Poc5	207	278.333	0.743713	-0.427183	0.00125603	0.00332022		120	200	0.6	-0.736966	9.07997e-06	5.64381e-05		0.163535	0.35558		0	0	0	0	0	0	1
ENSMUSG00000021676	Iqgap2	1398.67	1089.67	1.28357	0.360165	6.35715e-10	3.51019e-09		552	429	1.28671	0.363691	9.6242e-05	0.000500732		1	1		1	0	0	0	0	0	0
ENSMUSG00000021678	F2rl1	196.667	161.667	1.21649	0.28273	0.0725935	0.125662		86	50	1.72	0.782409	0.00255873	0.00981529		0.103819	0.260055		0	0	0	0	0	1	0
ENSMUSG00000021681	Aggf1	533.333	581.333	0.917431	-0.124328	0.159424	0.243939		278	323	0.860681	-0.216449	0.0725978	0.16423		0.543237	0.744339		0	0	0	0	0	1	0
ENSMUSG00000021686	Ap3b1	1018.67	752.667	1.35341	0.436599	2.84873e-10	1.58894e-09		320	218	1.46789	0.553744	1.26143e-05	7.64911e-05		0.425355	0.648782		1	0	0	0	0	0	0
ENSMUSG00000021687	Scamp1	720.667	590.667	1.22009	0.286988	0.00036515	0.00105633		342	289	1.18339	0.242927	0.03836	0.0981317		0.770398	0.896749		0	0	0	0	0	1	0
ENSMUSG00000021690	Jmy	941.333	1022.67	0.920469	-0.119558	0.0710922	0.123322		717	655	1.09466	0.130478	0.0995547	0.210286		0.0137983	0.0565075		0	0	0	0	0	1	0
ENSMUSG00000021692	Dimt1	21	20.3333	1.03279	0.0465426	1	1		16	31	0.516129	-0.954196	0.0399861	0.101082		0.131255	0.305467		0	0	0	0	0	1	0
ENSMUSG00000021693	Kif2a	275.667	283	0.974087	-0.0378772	0.799698	0.867204		18	10	1.8	0.847997	0.184933	0.333817		0.174306	0.370417		0	0	0	0	0	1	0
ENSMUSG00000021696	Elovl7	1328.67	1133.67	1.17201	0.228983	9.19423e-05	0.000293658		649	521	1.24568	0.316935	0.000202182	0.00098655		0.412282	0.636794		1	0	0	0	0	0	0
ENSMUSG00000021697	Depdc1b	248	341.333	0.726562	-0.460841	0.000124951	0.000389271		75	85	0.882353	-0.180572	0.476882	0.654819		0.28183	0.509959		0	0	0	0	0	0	1
ENSMUSG00000021699	Pde4d	711.333	851.667	0.835225	-0.259763	0.000436621	0.00124437		280	324	0.864198	-0.210567	0.0800936	0.177307		0.73648	0.874733		0	0	0	0	0	1	0
ENSMUSG00000021703	Serinc5	318	220.333	1.44327	0.529339	3.39185e-05	0.00011503		37	24	1.54167	0.624491	0.123731	0.247946		0.890966	0.966608		0	0	0	0	0	0	1
ENSMUSG00000021704	Mtx3	439.333	366.667	1.19818	0.260847	0.0112145	0.0242471		292	222	1.31532	0.395409	0.00230705	0.00897058		0.426778	0.650308		0	0	0	0	0	1	0
ENSMUSG00000021706	Zfyve16	842	956.667	0.880139	-0.184196	0.00717677	0.0161666		410	579	0.708117	-0.497939	8.57384e-08	6.70497e-07		0.00681941	0.0323523		0	0	0	0	0	0	1
ENSMUSG00000021707	Dhfr	981	1038	0.945087	-0.0814814	0.212647	0.310026		379	393	0.964377	-0.0523315	0.639899	0.792025		0.832409	0.935777		0	0	0	0	0	1	0
ENSMUSG00000021709	Erbin	5120	4841	1.05763	0.0808387	0.00534297	0.01244		790	812	0.972906	-0.0396271	0.599825	0.762162		0.124849	0.295624		0	0	0	0	0	1	0
ENSMUSG00000021710	Nln	456	336.667	1.35446	0.437713	2.69695e-05	9.26475e-05		137	116	1.18103	0.240051	0.208526	0.365681		0.381967	0.609923		0	0	0	0	0	0	1
ENSMUSG00000021711	Trappc13	612	535	1.14393	0.193993	0.024787	0.0488817		305	247	1.23482	0.304298	0.0151875	0.045705		0.467389	0.687022		0	0	0	0	0	1	0
ENSMUSG00000021712	Trim23	570.333	596	0.956935	-0.063507	0.482354	0.594349		59	55	1.07273	0.101283	0.778876	0.893207		0.623786	0.802144		0	0	0	0	0	1	0
ENSMUSG00000021713	Ppwd1	159	144.667	1.09908	0.136294	0.455964	0.568754		44	35	1.25714	0.330149	0.368188	0.550051		0.614707	0.795622		0	0	0	0	0	1	0
ENSMUSG00000021715	Cwc27	141	142.667	0.988318	-0.0169531	0.952696	0.97868		66	105	0.628571	-0.669851	0.00353798	0.0130172		0.0253621	0.0919271		0	0	0	0	0	1	0
ENSMUSG00000021716	Srek1ip1	275.333	355	0.775587	-0.36664	0.00187916	0.00483294		94	26	3.61538	1.85415	3.13964e-10	3.00057e-09		1.78356e-12	0		0	0	0	0	1	0	0
ENSMUSG00000021725	Parp8	372	223	1.66816	0.738259	1.07039e-09	5.79019e-09		152	89	1.70787	0.772194	5.94642e-05	0.000320881		0.937106	0.988625		1	0	0	0	0	0	0
ENSMUSG00000021728	Emb	316.667	267	1.18602	0.246125	0.0425055	0.0787007		153	210	0.728571	-0.456858	0.00323544	0.012039		0.000305842	0.00224273		0	0	0	0	0	1	0
ENSMUSG00000021731	Mrps30	324	294	1.10204	0.140178	0.243369	0.346224		253	141	1.79433	0.843442	1.81286e-08	1.4889e-07		0.000261356	0.00195636		0	0	0	0	0	0	1
ENSMUSG00000021733	Slc4a7	393.667	474	0.83052	-0.267913	0.00729578	0.0163915		12	21	0.571429	-0.807355	0.162756	0.304944		0.373903	0.603004		0	0	0	0	0	1	0
ENSMUSG00000021738	Atxn7	781.667	591.667	1.32113	0.401769	3.28026e-07	1.41095e-06		225	177	1.27119	0.346176	0.0189587	0.0547832		0.774827	0.899968		0	0	0	0	0	0	1
ENSMUSG00000021745	Ptprg	1687	1045	1.61435	0.690957	7.01584e-35	0		469	294	1.59524	0.673772	2.51032e-10	2.43513e-09		0.899491	0.969274		1	0	0	0	0	0	0
ENSMUSG00000021748	Pdhb	706	533	1.32458	0.405533	9.87997e-07	4.01832e-06		430	306	1.40523	0.490805	5.52015e-06	3.52219e-05		0.54081	0.742998		1	0	0	0	0	0	0
ENSMUSG00000021750	Fam107a	1130	602.667	1.875	0.906891	3.7751e-37	0		428	190	2.25263	1.17161	4.64918e-22	0		0.0743966	0.206077		1	0	0	0	0	0	0
ENSMUSG00000021751	Acox2	1342	813	1.65068	0.723057	2.90574e-30	0		638	364	1.75275	0.809618	4.01047e-18	0		0.45285	0.674933		1	0	0	0	0	0	0
ENSMUSG00000021752	Kctd6	197	242.667	0.811813	-0.30078	0.0318125	0.061001		123	111	1.10811	0.148099	0.472161	0.651009		0.0623436	0.180963		0	0	0	0	0	1	0
ENSMUSG00000021754	Map3k1	1054.67	1140.67	0.924605	-0.11309	0.0696757	0.121055		181	182	0.994505	-0.00794875	1	1		0.533197	0.737025		0	0	0	0	0	1	0
ENSMUSG00000021756	Il6st	3241	2460	1.31748	0.397781	4.33981e-25	0		1782	1677	1.06261	0.0876146	0.0769942	0.171948		7.05923e-07	8.63577e-06		0	1	0	0	0	0	0
ENSMUSG00000021759	Plpp1	577.333	531.333	1.08657	0.119787	0.176773	0.266093		330	311	1.06109	0.0855514	0.477139	0.655055		0.842563	0.942372		0	0	0	0	0	1	0
ENSMUSG00000021760	Gpx8	139.333	155	0.898925	-0.153728	0.415053	0.528518		53	82	0.646341	-0.629632	0.0156442	0.0467746		0.143221	0.32462		0	0	0	0	0	1	0
ENSMUSG00000021763	BC067074	644	396.667	1.62353	0.699134	1.8584e-14	0		397	287	1.38328	0.468088	2.96539e-05	0.000170288		0.118911	0.285408		1	0	0	0	0	0	0
ENSMUSG00000021764	Ndufs4	1072	1320	0.812121	-0.300233	4.31251e-07	1.8324e-06		108	116	0.931034	-0.103093	0.640092	0.792137		0.3614	0.590691		0	0	0	0	0	0	1
ENSMUSG00000021767	Kat6b	457.667	432	1.05941	0.0832659	0.402043	0.515867		102	105	0.971429	-0.0418202	0.889486	0.959702		0.589543	0.776429		0	0	0	0	0	1	0
ENSMUSG00000021770	Samd8	1297	1379.33	0.940309	-0.0887927	0.112982	0.182609		598	535	1.11776	0.160607	0.0654357	0.151119		0.01593	0.0634479		0	0	0	0	0	1	0
ENSMUSG00000021771	Vdac2	961	889.667	1.08018	0.111272	0.103706	0.170225		419	429	0.97669	-0.0340274	0.757296	0.877619		0.229302	0.445913		0	0	0	0	0	1	0
ENSMUSG00000021772	Nkiras1	270.333	302	0.895143	-0.159809	0.21007	0.306793		8	21	0.380952	-1.39232	0.0241195	0.0668588		0.0546518	0.164404		0	0	0	0	0	1	0
ENSMUSG00000021773	Comtd1	32.3333	38	0.850877	-0.232977	0.635308	0.733597		15	36	0.416667	-1.26303	0.00460131	0.0164226		0.0894684	0.234889		0	0	0	0	0	1	0
ENSMUSG00000021775	Nr1d2	2064.67	1845.67	1.11866	0.161767	0.000489001	0.00138036		729	700	1.04143	0.0585639	0.458888	0.639236		0.252319	0.475145		0	0	0	0	0	1	0
ENSMUSG00000021779	Thrb	844.667	941.333	0.897309	-0.156324	0.0231229	0.0460364		402	330	1.21818	0.284729	0.00863949	0.0283687		0.000613536	0.00413411		0	0	0	0	0	1	0
ENSMUSG00000021782	Dlg5	561	623	0.900482	-0.151231	0.0762214	0.131008		131	115	1.13913	0.187933	0.338903	0.520634		0.106746	0.266		0	0	0	0	0	1	0
ENSMUSG00000021785	Ngly1	903	836.333	1.07971	0.110648	0.119147	0.19128		145	135	1.07407	0.103093	0.590758	0.755381		1	1		0	0	0	0	0	1	0
ENSMUSG00000021786	Oxsm	448	498.667	0.898396	-0.154577	0.104159	0.170642		24	30	0.8	-0.321928	0.496617	0.672769		0.77958	0.902628		0	0	0	0	0	1	0
ENSMUSG00000021792	Prxl2a	1939.67	5058.33	0.38346	-1.38285	0	0		1218	3198	0.380863	-1.39266	6.56571e-202	0		0.880489	0.96159		1	0	0	0	0	0	0
ENSMUSG00000021794	Glud1	4662.33	6742.33	0.691501	-0.532196	7.294e-85	0		931	1195	0.779079	-0.360158	1.12302e-08	9.40314e-08		0.0126152	0.0527396		1	0	0	0	0	0	0
ENSMUSG00000021796	Bmpr1a	1329	1275	1.04235	0.0598439	0.298982	0.408499		188	183	1.02732	0.038889	0.835522	0.926285		0.911679	0.975946		0	0	0	0	0	1	0
ENSMUSG00000021807	Rtraf	261	184	1.41848	0.504344	0.00030512	0.000897514		477	195	2.44615	1.29052	3.52619e-28	0		2.63328e-05	0.000245316		0	0	1	0	0	0	0
ENSMUSG00000021810	Ecd	487	338.333	1.43941	0.525476	2.92963e-07	1.27004e-06		172	204	0.843137	-0.246161	0.109764	0.226687		2.06801e-05	0.000197927		0	1	0	0	0	0	0
ENSMUSG00000021811	Dnajc9	162.667	106.333	1.52978	0.613325	0.000785385	0.00213931		38	31	1.22581	0.293731	0.470369	0.649918		0.412857	0.637171		0	0	0	0	0	1	0
ENSMUSG00000021814	Anxa7	1710.33	816	2.096	1.06764	2.89723e-72	0		862	471	1.83015	0.871961	5.32363e-27	0		0.0618855	0.179897		1	0	0	0	0	0	0
ENSMUSG00000021816	Ppp3cb	679	745.333	0.911002	-0.134474	0.0803614	0.137052		47	44	1.06818	0.0951572	0.834081	0.925888		0.516416	0.72714		0	0	0	0	0	1	0
ENSMUSG00000021819	Zswim8	700	735	0.952381	-0.0703893	0.369437	0.482324		112	112	1	0	1	1		0.773879	0.899275		0	0	0	0	0	1	0
ENSMUSG00000021822	Plau	4877.33	6115	0.797602	-0.32626	3.85998e-32	0		1300	1214	1.07084	0.0987432	0.0900062	0.194331		3.12275e-11	0		0	1	0	0	0	0	0
ENSMUSG00000021823	Vcl	779.667	688.333	1.13269	0.17975	0.0188349	0.0384099		369	284	1.2993	0.37773	0.000997213	0.00422785		0.156839	0.344233		0	0	0	0	0	1	0
ENSMUSG00000021824	Ap3m1	334.667	434.667	0.769939	-0.377185	0.000353903	0.00102531		112	129	0.868217	-0.203872	0.302695	0.478658		0.457463	0.67944		0	0	0	0	0	1	0
ENSMUSG00000021830	Txndc16	274.667	213	1.28951	0.366828	0.00570134	0.0131629		69	44	1.56818	0.649093	0.023534	0.0654715		0.399166	0.625456		0	0	0	0	0	1	0
ENSMUSG00000021831	Ero1l	521.333	409	1.27465	0.350105	0.000238062	0.000710586		138	141	0.978723	-0.0310269	0.90472	0.970021		0.0552688	0.165677		0	0	0	0	0	0	1
ENSMUSG00000021832	Psmc6	1185.33	969.333	1.22283	0.290228	3.58625e-06	1.36682e-05		162	144	1.125	0.169925	0.331145	0.512449		0.500235	0.713892		0	0	0	0	0	0	1
ENSMUSG00000021835	Bmp4	411.333	446.667	0.920896	-0.118891	0.246007	0.349588		66	81	0.814815	-0.295456	0.248126	0.413898		0.532036	0.736847		0	0	0	0	0	1	0
ENSMUSG00000021840	Mapk1ip1l	729.667	627.667	1.16251	0.217239	0.00610923	0.0140121		31	55	0.563636	-0.827163	0.0126725	0.0392889		0.00170121	0.00997829		0	0	0	0	0	1	0
ENSMUSG00000021843	Ktn1	599.333	608.333	0.985205	-0.0215034	0.818042	0.880645		251	248	1.0121	0.0173472	0.928671	0.985264		0.831444	0.935279		0	0	0	0	0	1	0
ENSMUSG00000021846	Peli2	809	1032	0.783915	-0.351231	2.21811e-07	9.73661e-07		312	331	0.942598	-0.0852852	0.477825	0.655545		0.0477799	0.148853		0	0	0	0	0	0	1
ENSMUSG00000021850	ccdc198	1299.67	1436.67	0.90464	-0.144584	0.00932167	0.0204826		142	170	0.835294	-0.259644	0.126235	0.251761		0.511067	0.722894		0	0	0	0	0	1	0
ENSMUSG00000021866	Anxa11	642.667	612.667	1.04897	0.0689683	0.413206	0.527388		251	329	0.762918	-0.3904	0.00136707	0.00560747		0.00183592	0.0106381		0	0	0	0	0	1	0
ENSMUSG00000021868	Ppif	376.667	365.667	1.03008	0.0427592	0.713747	0.801208		393	222	1.77027	0.82397	5.23673e-12	1.07622e-10		1.24943e-06	1.46781e-05		0	0	0	0	1	0	0
ENSMUSG00000021870	Slmap	1909	1911.67	0.998605	-0.00201388	0.97419	0.994084		648	657	0.986301	-0.0198996	0.824749	0.921109		0.87264	0.957624		0	0	0	0	0	1	0
ENSMUSG00000021871	Pnp	954	367	2.59946	1.37821	1.70048e-60	0		387	254	1.52362	0.607505	1.67948e-07	1.27202e-06		1.65051e-07	2.1643e-06		0	0	1	0	0	0	0
ENSMUSG00000021877	Arf4	986.667	979.667	1.00715	0.0102718	0.892391	0.936062		355	386	0.919689	-0.120782	0.270416	0.440579		0.301034	0.531663		0	0	0	0	0	1	0
ENSMUSG00000021884	Hacl1	489.333	231	2.11833	1.08292	2.60653e-22	0		277	83	3.33735	1.7387	1.58264e-25	0		0.00221312	0.0125558		1	0	0	0	0	0	0
ENSMUSG00000021890	Eaf1	685.333	538.333	1.27307	0.348306	2.96541e-05	0.000101327		142	144	0.986111	-0.0201779	0.952861	1		0.0556868	0.166445		0	0	0	0	0	0	1
ENSMUSG00000021891	Mettl6	140.333	131.333	1.06853	0.0956246	0.628338	0.727623		35	12	2.91667	1.54432	0.00108854	0.00457471		0.00406011	0.020926		0	0	0	0	0	1	0
ENSMUSG00000021892	Sh3bp5	922.333	942.333	0.978776	-0.0309492	0.660062	0.754931		500	458	1.0917	0.12658	0.185258	0.334247		0.176547	0.37425		0	0	0	0	0	1	0
ENSMUSG00000021893	Capn7	1082.67	931	1.16291	0.217736	0.000762262	0.00208		225	181	1.24309	0.313935	0.0327107	0.0858196		0.548794	0.7471		0	0	0	0	0	1	0
ENSMUSG00000021895	Arhgef3	716	858.667	0.833851	-0.262139	0.000343194	0.000998064		374	423	0.884161	-0.177619	0.0890212	0.192854		0.513086	0.725048		0	0	0	0	0	0	1
ENSMUSG00000021900	Btd	604.333	440.333	1.37245	0.456748	4.42313e-07	1.87215e-06		213	204	1.04412	0.0622843	0.695283	0.832328		0.019645	0.075471		0	0	0	0	0	0	1
ENSMUSG00000021901	Bap1	878.667	630.333	1.39397	0.479201	1.88637e-10	1.09353e-09		132	80	1.65	0.722466	0.000433925	0.00199824		0.296989	0.52706		0	0	0	0	0	0	1
ENSMUSG00000021904	Sema3g	536.667	685.333	0.783074	-0.35278	2.26597e-05	7.87919e-05		248	365	0.679452	-0.557556	2.61802e-06	1.73371e-05		0.161485	0.35162		1	0	0	0	0	0	0
ENSMUSG00000021905	Dph3	294	241.667	1.21655	0.282798	0.0275111	0.0535538		9	6	1.5	0.584963	0.607239	0.768856		0.795871	0.912799		0	0	0	0	0	1	0
ENSMUSG00000021906	Oxnad1	625.667	468.333	1.33594	0.417859	2.33566e-06	9.10943e-06		444	322	1.37888	0.463499	1.18352e-05	7.2222e-05		0.77497	0.899978		1	0	0	0	0	0	0
ENSMUSG00000021910	Nisch	3500.33	2898.67	1.20757	0.272103	5.5646e-14	0		536	542	0.98893	-0.0160599	0.87897	0.95384		0.00264074	0.014525		0	0	0	0	0	0	1
ENSMUSG00000021911	Parg	681	576.667	1.18092	0.239917	0.00366743	0.00886612		105	101	1.0396	0.056034	0.834496	0.926081		0.407898	0.63356		0	0	0	0	0	1	0
ENSMUSG00000021916	Glt8d1	185.333	140.333	1.32067	0.401265	0.0148394	0.0310972		69	54	1.27778	0.353637	0.206647	0.362965		0.915064	0.977568		0	0	0	0	0	1	0
ENSMUSG00000021917	Spcs1	497.333	416.667	1.1936	0.255319	0.00814098	0.0180689		173	167	1.03593	0.0509239	0.786313	0.898127		0.279469	0.507424		0	0	0	0	0	1	0
ENSMUSG00000021918	Nek4	303	272.333	1.11261	0.153944	0.226888	0.326704		154	150	1.02667	0.0379679	0.863425	0.943489		0.570998	0.763082		0	0	0	0	0	1	0
ENSMUSG00000021928	Ebpl	83	71.3333	1.16355	0.218535	0.421939	0.534896		40	24	1.66667	0.736966	0.0599412	0.141004		0.294146	0.523708		0	0	0	0	0	1	0
ENSMUSG00000021929	Kpna3	463.667	509	0.910936	-0.134578	0.158335	0.242658		20	27	0.740741	-0.432959	0.381693	0.564457		0.551004	0.748773		0	0	0	0	0	1	0
ENSMUSG00000021930	Spryd7	290.333	273.667	1.0609	0.0852905	0.500902	0.611525		220	164	1.34146	0.423808	0.00493991	0.017469		0.0844545	0.225574		0	0	0	0	0	1	0
ENSMUSG00000021932	Rnaseh2b	303	259.667	1.16688	0.222657	0.0766192	0.131604		170	160	1.0625	0.0874628	0.620361	0.778727		0.53212	0.736847		0	0	0	0	0	1	0
ENSMUSG00000021936	Mapk8	397.333	383.667	1.03562	0.0504964	0.642046	0.738939		34	36	0.944444	-0.0824622	0.904975	0.970021		0.803132	0.918155		0	0	0	0	0	1	0
ENSMUSG00000021939	Ctsb	4455	3711.33	1.20038	0.263488	2.10162e-16	0		1414	1584	0.892677	-0.16379	0.00202007	0.0079349		4.7904e-12	0		0	1	0	0	0	0	0
ENSMUSG00000021945	Zmym2	1123	1167.33	0.962022	-0.0558587	0.35796	0.470936		346	356	0.97191	-0.0411052	0.734122	0.862285		0.931242	0.986903		0	0	0	0	0	1	0
ENSMUSG00000021947	Cryl1	2101.67	2280.33	0.921649	-0.117711	0.00716732	0.0161548		678	897	0.755853	-0.403823	3.76313e-08	3.01314e-07		0.000789088	0.00515453		0	0	0	0	0	0	1
ENSMUSG00000021948	Prkcd	787.667	689.667	1.1421	0.191686	0.0116073	0.025005		31	21	1.47619	0.561879	0.211609	0.369319		0.398703	0.625456		0	0	0	0	0	1	0
ENSMUSG00000021951	Eef1akmt1	127.667	94.3333	1.35336	0.436542	0.0318911	0.0611213		43	35	1.22857	0.296982	0.428207	0.609405		0.79046	0.910568		0	0	0	0	0	1	0
ENSMUSG00000021952	Xpo4	393.667	418.667	0.940287	-0.0888275	0.399961	0.513547		147	185	0.794595	-0.331709	0.0421297	0.105277		0.215251	0.42722		0	0	0	0	0	1	0
ENSMUSG00000021957	Tkt	2632	2233.67	1.17833	0.236746	1.23897e-08	6.13915e-08		788	856	0.920561	-0.119415	0.0984168	0.208226		1.60155e-05	0.000156793		0	1	0	0	0	0	0
ENSMUSG00000021959	Lats2	770.333	779.667	0.988029	-0.0173746	0.839038	0.895851		417	375	1.112	0.153157	0.145104	0.279214		0.175949	0.373188		0	0	0	0	0	1	0
ENSMUSG00000021962	Dcp1a	279.667	286	0.977855	-0.0323068	0.833562	0.892022		29	35	0.828571	-0.271302	0.532309	0.704451		0.598231	0.783102		0	0	0	0	0	1	0
ENSMUSG00000021963	Sap18	506	555.667	0.910618	-0.135082	0.132645	0.209246		127	223	0.569507	-0.812215	3.24281e-07	2.38104e-06		0.000249727	0.00187845		0	0	0	0	0	0	1
ENSMUSG00000021969	Zdhhc20	364	333	1.09309	0.128416	0.255802	0.361004		59	43	1.37209	0.456378	0.137099	0.267896		0.33922	0.570681		0	0	0	0	0	1	0
ENSMUSG00000021972	Hmbox1	505.333	528	0.957071	-0.0633026	0.513731	0.624199		174	167	1.04192	0.0592392	0.745297	0.869871		0.532276	0.736932		0	0	0	0	0	1	0
ENSMUSG00000021973	Micu2	720.667	493.667	1.45982	0.545795	7.91842e-11	4.72811e-10		192	179	1.07263	0.101147	0.533335	0.704915		0.00993242	0.0436468		0	0	0	0	0	0	1
ENSMUSG00000021974	Fgf9	202.667	192.333	1.05373	0.0755	0.651131	0.746715		20	12	1.66667	0.736966	0.215327	0.373859		0.271064	0.497458		0	0	0	0	0	1	0
ENSMUSG00000021978	Extl3	759.667	678	1.12045	0.164081	0.0326417	0.0623425		259	148	1.75	0.807355	4.12417e-08	3.28852e-07		0.000120446	0.000978706		0	0	0	0	1	0	0
ENSMUSG00000021981	Cab39l	996.333	991	1.00538	0.00774343	0.910716	0.94856		451	448	1.0067	0.0096287	0.946822	0.997542		1	1		0	0	0	0	0	1	0
ENSMUSG00000021982	Cdadc1	414	386.333	1.07161	0.0997846	0.358279	0.471203		87	88	0.988636	-0.0164881	1	1		0.676473	0.833941		0	0	0	0	0	1	0
ENSMUSG00000021987	Mtmr6	1109	801.667	1.38337	0.468185	2.30482e-12	0		782	723	1.0816	0.113173	0.134871	0.264416		0.000407148	0.00289557		0	0	0	0	0	0	1
ENSMUSG00000021990	Spata13	944.667	1018	0.927963	-0.10786	0.104123	0.170619		557	625	0.8912	-0.166179	0.051274	0.123646		0.605899	0.788499		0	0	0	0	0	1	0
ENSMUSG00000021993	Mipep	466.333	694	0.67195	-0.573574	2.86236e-11	1.81486e-10		130	194	0.670103	-0.577545	0.000447656	0.00205777		1	1		0	0	0	0	0	0	1
ENSMUSG00000021994	Wnt5a	254	299	0.849498	-0.235317	0.0612375	0.108128		31	29	1.06897	0.0962153	0.897422	0.964724		0.416196	0.640769		0	0	0	0	0	1	0
ENSMUSG00000021996	Esd	481	319.667	1.50469	0.589469	1.41306e-08	6.96989e-08		2028	1049	1.93327	0.951043	9.31327e-71	0		0.00213397	0.0121456		1	0	0	0	0	0	0
ENSMUSG00000021998	Lcp1	303	107	2.83178	1.50171	8.65539e-23	0		143	144	0.993056	-0.0100537	1	1		1.06432e-10	1.78538e-09		0	1	0	0	0	0	0
ENSMUSG00000022000	Zc3h13	451	435.667	1.0352	0.0499027	0.638327	0.73642		73	71	1.02817	0.0400774	0.933625	0.98837		1	1		0	0	0	0	0	1	0
ENSMUSG00000022003	Slc25a30	1076	1104	0.974638	-0.0370621	0.563087	0.66933		1315	1248	1.05369	0.0754449	0.192334	0.344213		0.189804	0.393779		0	0	0	0	0	1	0
ENSMUSG00000022008	Gpalpp1	637.667	590.667	1.07957	0.110458	0.18945	0.281319		435	492	0.884146	-0.177643	0.0658159	0.151809		0.0236775	0.087218		0	0	0	0	0	1	0
ENSMUSG00000022009	Nufip1	149.667	116	1.29023	0.367628	0.0428335	0.0792131		60	58	1.03448	0.0489096	0.926704	0.983992		0.319859	0.550877		0	0	0	0	0	1	0
ENSMUSG00000022010	Tsc22d1	3123	2567	1.2166	0.282849	1.79342e-13	0		339	203	1.66995	0.739806	5.59254e-09	4.80079e-08		0.000582522	0.00395249		1	0	0	0	0	0	0
ENSMUSG00000022016	Akap11	2388.67	2094.33	1.14054	0.189714	1.20297e-05	4.34797e-05		1000	962	1.0395	0.0558912	0.403544	0.58579		0.0877336	0.231453		0	0	0	0	0	0	1
ENSMUSG00000022019	Tdrd3	684.667	651.333	1.05118	0.0720057	0.381497	0.495129		480	579	0.829016	-0.270529	0.00258351	0.00990045		0.00396967	0.020584		0	0	0	0	0	1	0
ENSMUSG00000022020	Naa16	209	218.667	0.955793	-0.0652304	0.66359	0.757654		57	58	0.982759	-0.025091	1	1		0.916569	0.978797		0	0	0	0	0	1	0
ENSMUSG00000022022	Mtrf1	134.333	57	2.35673	1.23678	1.76454e-08	8.63425e-08		16	8	2	1	0.15159	0.288876		0.814066	0.92529		0	0	0	0	0	0	1
ENSMUSG00000022023	Wbp4	383.667	348.667	1.10038	0.138005	0.209152	0.305626		134	129	1.03876	0.0548619	0.805236	0.909043		0.719249	0.862224		0	0	0	0	0	1	0
ENSMUSG00000022024	Sugt1	406.333	433	0.938414	-0.0917033	0.388379	0.501592		75	85	0.882353	-0.180572	0.476882	0.654819		0.730821	0.870402		0	0	0	0	0	1	0
ENSMUSG00000022026	Olfm4	242.333	19.3333	12.5345	3.64783	7.21581e-50	0		177	15	11.8	3.56071	2.69489e-36	0		0.858175	0.952084		1	0	0	0	0	0	0
ENSMUSG00000022031	Elp3	488.333	354.667	1.37688	0.461403	4.49333e-06	1.69907e-05		135	115	1.17391	0.231326	0.229425	0.391354		0.276425	0.503931		0	0	0	0	0	0	1
ENSMUSG00000022035	Ccdc25	354.667	305.333	1.16157	0.216079	0.0618221	0.10906		142	98	1.44898	0.535037	0.00539963	0.0189294		0.172418	0.367523		0	0	0	0	0	1	0
ENSMUSG00000022037	Clu	1625.67	254.667	6.38351	2.67435	5.52435e-244	0		129	65	1.98462	0.988859	5.05562e-06	3.24192e-05		4.14148e-11	0		0	0	1	0	0	0	0
ENSMUSG00000022040	Ephx2	6173	2802	2.20307	1.13951	5.2821e-284	0		2293	1265	1.81265	0.858099	2.33697e-67	0		3.56877e-06	3.91261e-05		0	0	1	0	0	0	0
ENSMUSG00000022043	Trim35	365.667	180.667	2.02399	1.0172	1.96689e-15	0		131	86	1.52326	0.607158	0.00273424	0.010385		0.0927924	0.240985		0	0	0	0	0	0	1
ENSMUSG00000022048	Dpysl2	513.333	411.667	1.24696	0.318419	0.000893521	0.0024176		128	60	2.13333	1.09311	7.87405e-07	5.51832e-06		0.00155123	0.00924609		0	0	0	0	0	0	1
ENSMUSG00000022051	Bnip3l	1072.33	948	1.13115	0.177794	0.00579726	0.0133659		288	288	1	0	1	1		0.201758	0.40986		0	0	0	0	0	1	0
ENSMUSG00000022052	Ppp2r2a	269.667	296.333	0.910011	-0.136044	0.274865	0.382682		84	95	0.884211	-0.177538	0.454895	0.635018		0.864113	0.95407		0	0	0	0	0	1	0
ENSMUSG00000022064	Pibf1	161.333	143.667	1.12297	0.167319	0.331145	0.443236		22	17	1.29412	0.371969	0.522397	0.69554		0.734718	0.873286		0	0	0	0	0	1	0
ENSMUSG00000022075	Rhobtb2	255.333	184.667	1.38267	0.467458	0.000838507	0.00227997		20	21	0.952381	-0.0703893	1	1		0.322175	0.55318		0	0	0	0	0	1	0
ENSMUSG00000022089	Bin3	157.333	123.333	1.27568	0.351262	0.0492075	0.0894101		30	22	1.36364	0.447459	0.33175	0.51295		0.87975	0.961579		0	0	0	0	0	1	0
ENSMUSG00000022090	Pdlim2	168.667	116.667	1.44571	0.531782	0.00250376	0.0062655		54	25	2.16	1.11103	0.00146607	0.00595326		0.1524	0.337861		0	0	0	0	0	1	0
ENSMUSG00000022091	Sorbs3	195.333	182.333	1.0713	0.0993598	0.537687	0.646889		41	15	2.73333	1.45066	0.000685564	0.00301625		0.00250282	0.0138955		0	0	0	0	0	1	0
ENSMUSG00000022092	Ppp3cc	235	180.667	1.30074	0.37933	0.00928035	0.0204094		46	42	1.09524	0.131245	0.749329	0.872592		0.480642	0.697692		0	0	0	0	0	1	0
ENSMUSG00000022094	Slc39a14	755	893.333	0.845149	-0.242722	0.000673436	0.00185207		304	462	0.658009	-0.603822	1.25427e-08	1.04545e-07		0.00481531	0.0241393		0	0	0	0	0	0	1
ENSMUSG00000022099	Dmtn	1243	1005	1.23682	0.306631	5.64205e-07	2.3647e-06		431	334	1.29042	0.36784	0.000510686	0.00231569		0.643167	0.814009		0	0	0	0	0	0	1
ENSMUSG00000022100	Xpo7	1156.33	1069.33	1.08136	0.112846	0.0683737	0.119008		166	167	0.994012	-0.00866486	1	1		0.481014	0.697982		0	0	0	0	0	1	0
ENSMUSG00000022105	Rb1	788	778.667	1.01199	0.0171898	0.839851	0.89647		216	205	1.05366	0.0754074	0.626048	0.782306		0.741913	0.878429		0	0	0	0	0	1	0
ENSMUSG00000022106	Rcbtb2	420.667	337.333	1.24704	0.318503	0.002892	0.00712582		76	104	0.730769	-0.452512	0.043871	0.10856		0.00155635	0.00926943		0	0	0	0	0	1	0
ENSMUSG00000022108	Itm2b	12967.7	9638	1.34547	0.428113	5.18393e-109	0		2948	2524	1.16799	0.224025	1.05854e-08	8.90602e-08		3.04556e-06	3.40144e-05		0	0	1	0	0	0	0
ENSMUSG00000022109	Med4	94.3333	91.6667	1.02909	0.0413704	0.883771	0.929936		118	88	1.34091	0.423211	0.043067	0.106903		0.1885	0.392135		0	0	0	0	0	1	0
ENSMUSG00000022110	Sucla2	2854.67	2730	1.04567	0.0644213	0.097058	0.161066		1352	1403	0.963649	-0.0534199	0.340796	0.523062		0.0807956	0.218148		0	0	0	0	0	1	0
ENSMUSG00000022111	Uchl3	51	54	0.944444	-0.0824622	0.84537	0.89999		140	119	1.17647	0.234465	0.213884	0.372025		0.356151	0.58597		0	0	0	0	0	1	0
ENSMUSG00000022114	Spry2	147	165.667	0.887324	-0.172467	0.30895	0.419293		56	50	1.12	0.163499	0.627431	0.783082		0.313089	0.543168		0	0	0	0	0	1	0
ENSMUSG00000022119	Rbm26	935.333	865	1.08131	0.11278	0.099027	0.16398		149	107	1.39252	0.477702	0.0102528	0.0328047		0.0614029	0.178976		0	0	0	0	0	1	0
ENSMUSG00000022124	Fbxl3	1410.33	1320	1.06843	0.0954983	0.085016	0.143433		481	457	1.05252	0.0738427	0.452684	0.632886		0.849918	0.946745		0	0	0	0	0	1	0
ENSMUSG00000022125	Cln5	539.667	467.667	1.15396	0.206588	0.0252843	0.0497603		309	191	1.6178	0.694034	1.47326e-07	1.12248e-06		0.00243722	0.0136099		0	0	0	0	0	0	1
ENSMUSG00000022130	Tgds	240.333	176.333	1.36295	0.446732	0.00202397	0.00517596		273	179	1.52514	0.608941	1.13765e-05	6.96439e-05		0.447314	0.670647		0	0	0	0	0	0	1
ENSMUSG00000022131	Gpr180	260.667	254	1.02625	0.0373776	0.791509	0.860506		163	175	0.931429	-0.102483	0.549689	0.719976		0.484963	0.70117		0	0	0	0	0	1	0
ENSMUSG00000022132	Cldn10	1860	1871.33	0.993944	-0.00876394	0.857107	0.909716		1418	1363	1.04035	0.057072	0.305842	0.482463		0.367207	0.596887		0	0	0	0	0	1	0
ENSMUSG00000022136	Dnajc3	3309.33	2310.33	1.43241	0.51844	1.24027e-40	0		487	389	1.25193	0.324152	0.00103669	0.00438072		0.0708882	0.199519		0	0	0	0	0	0	1
ENSMUSG00000022139	Mbnl2	1866.67	1665.67	1.12067	0.164365	0.000763741	0.00208282		207	167	1.23952	0.309783	0.0435887	0.108024		0.383406	0.611209		0	0	0	0	0	1	0
ENSMUSG00000022141	Nipbl	1960	1891	1.03649	0.0517043	0.273174	0.380742		173	164	1.05488	0.0770762	0.663054	0.810055		0.909559	0.975479		0	0	0	0	0	1	0
ENSMUSG00000022146	Osmr	314	212.333	1.47881	0.564434	1.25037e-05	4.50662e-05		15	16	0.9375	-0.0931094	1	1		0.259707	0.484593		0	0	0	0	0	0	1
ENSMUSG00000022150	Dab2	4957	4225.67	1.17307	0.230288	2.50222e-14	0		1508	1543	0.977317	-0.0331016	0.538204	0.709431		1.33411e-05	0.000132635		0	1	0	0	0	0	0
ENSMUSG00000022151	Ttc33	349.333	381.333	0.916084	-0.126448	0.251864	0.356595		160	210	0.761905	-0.392317	0.0107551	0.0340298		0.159416	0.348101		0	0	0	0	0	1	0
ENSMUSG00000022160	Mettl3	177.333	176.667	1.00377	0.00543389	1	1		63	59	1.0678	0.0946369	0.786058	0.897968		0.833751	0.93636		0	0	0	0	0	1	0
ENSMUSG00000022174	Dad1	489	419.333	1.16614	0.221737	0.0240541	0.0475703		41	55	0.745455	-0.423808	0.184286	0.333817		0.0411769	0.133301		0	0	0	0	0	1	0
ENSMUSG00000022175	Lrp10	1250.67	1011	1.23706	0.306914	4.91279e-07	2.06918e-06		246	247	0.995951	-0.00585273	1	1		0.0318663	0.108886		0	0	0	0	0	0	1
ENSMUSG00000022178	Ajuba	268	186.667	1.43571	0.521769	0.00017023	0.000520636		74	78	0.948718	-0.0759489	0.807846	0.910691		0.0300469	0.104149		0	0	0	0	0	0	1
ENSMUSG00000022180	Slc7a8	1042.33	1087.67	0.958321	-0.0614198	0.340516	0.452708		257	284	0.90493	-0.144123	0.263623	0.432348		0.563612	0.756892		0	0	0	0	0	1	0
ENSMUSG00000022184	Fbxo4	157	131	1.19847	0.261198	0.140579	0.220093		61	34	1.79412	0.843274	0.00731312	0.024617		0.120193	0.287143		0	0	0	0	0	1	0
ENSMUSG00000022185	Acin1	962.333	882	1.09108	0.125758	0.0625061	0.110065		849	729	1.16461	0.219846	0.00272713	0.0103682		0.353685	0.58366		0	0	0	0	0	1	0
ENSMUSG00000022186	Oxct1	16872.7	13133.3	1.28472	0.361455	1.54904e-103	0		6067	6707	0.904577	-0.144684	1.55934e-08	1.28718e-07		1.32716e-61	0		0	0	0	1	0	0	0
ENSMUSG00000022191	Drosha	602	374.333	1.60819	0.68544	3.7963e-13	0		187	141	1.32624	0.407343	0.0128465	0.0397323		0.150879	0.336039		0	0	0	0	0	0	1
ENSMUSG00000022193	Psmb5	260.667	207	1.25926	0.332575	0.0142018	0.0299078		237	110	2.15455	1.10738	7.89504e-12	1.07622e-10		0.000283292	0.00211029		0	0	0	0	0	0	1
ENSMUSG00000022194	Pabpn1	176	203.667	0.864157	-0.210634	0.165946	0.252612		141	98	1.43878	0.524842	0.00647186	0.0221911		0.0022628	0.0127937		0	0	0	0	0	1	0
ENSMUSG00000022195	6030458C11Rik	245.667	183.333	1.34	0.422233	0.00321834	0.00786943		291	178	1.63483	0.709142	2.03797e-07	1.52256e-06		0.153271	0.339163		0	0	0	0	0	0	1
ENSMUSG00000022197	Pdzd2	1642.67	1613.33	1.01818	0.0259952	0.623699	0.723449		775	790	0.981013	-0.0276563	0.723432	0.85446		0.558948	0.753522		0	0	0	0	0	1	0
ENSMUSG00000022199	Slc22a17	156.667	88.3333	1.77358	0.826668	1.72799e-05	6.0967e-05		33	17	1.94118	0.956931	0.0328391	0.0860099		0.871975	0.957476		0	0	0	0	0	0	1
ENSMUSG00000022200	Golph3	1514.33	1367	1.10778	0.14767	0.00616737	0.014116		210	115	1.82609	0.868755	1.51852e-07	1.15577e-06		3.76914e-05	0.000338431		0	0	0	0	1	0	0
ENSMUSG00000022201	Zfr	1392	1282.33	1.08552	0.118388	0.0367645	0.0691525		153	146	1.04795	0.0675633	0.728664	0.85735		0.807204	0.920758		0	0	0	0	0	1	0
ENSMUSG00000022204	Ngdn	217.333	248.667	0.873995	-0.194304	0.164996	0.251464		42	35	1.2	0.263034	0.494382	0.670861		0.218632	0.431079		0	0	0	0	0	1	0
ENSMUSG00000022205	Sub1	386.333	359.667	1.07414	0.103186	0.341462	0.453417		113	107	1.05607	0.078712	0.736128	0.86279		0.938914	0.989781		0	0	0	0	0	1	0
ENSMUSG00000022206	Npr3	520.333	456.333	1.14025	0.189348	0.0439001	0.0809129		197	205	0.960976	-0.0574283	0.727041	0.856488		0.154859	0.341165		0	0	0	0	0	1	0
ENSMUSG00000022210	Dhrs4	1553.67	1828.67	0.849617	-0.235115	2.43715e-06	9.48123e-06		447	828	0.539855	-0.889356	7.95389e-27	0		1.88527e-11	0		0	0	1	0	0	0	0
ENSMUSG00000022214	Dcaf11	1669.33	1520	1.09825	0.135201	0.00832715	0.0184502		511	407	1.25553	0.328294	0.000667042	0.00294317		0.0778016	0.212797		0	0	0	0	0	1	0
ENSMUSG00000022216	Psme1	257.667	148	1.74099	0.799909	5.2742e-08	2.44773e-07		97	68	1.42647	0.51245	0.0289648	0.0777956		0.296331	0.526281		0	0	0	0	0	0	1
ENSMUSG00000022218	Tgm1	592.667	168	3.52778	1.81876	2.3099e-56	0		60	33	1.81818	0.862496	0.00669502	0.0228057		0.00620307	0.0296891		0	0	0	0	0	0	1
ENSMUSG00000022219	Cideb	120.333	104.667	1.14968	0.201234	0.318385	0.429594		114	81	1.40741	0.49304	0.0216892	0.0612766		0.3249	0.555703		0	0	0	0	0	1	0
ENSMUSG00000022223	Sdr39u1	545.333	415.667	1.31195	0.391711	3.11301e-05	0.000106088		240	311	0.771704	-0.37388	0.00282948	0.0107097		8.56685e-07	1.0398e-05		0	1	0	0	0	0	0
ENSMUSG00000022228	Zscan26	503.333	476	1.05742	0.0805526	0.388432	0.501592		491	377	1.30239	0.381159	0.000122759	0.000625998		0.0279609	0.098471		0	0	0	0	0	0	1
ENSMUSG00000022231	Sema5a	1168.67	1112.33	1.05064	0.0712743	0.249585	0.353899		659	540	1.22037	0.287319	0.000648893	0.00287794		0.0383321	0.126921		0	0	0	0	0	1	0
ENSMUSG00000022234	Cct5	1986	1929.67	1.02919	0.041514	0.379456	0.493395		372	349	1.0659	0.0920756	0.41262	0.594145		0.685288	0.838895		0	0	0	0	0	1	0
ENSMUSG00000022235	Cmbl	1711	508.333	3.3659	1.75099	3.67276e-151	0		922	355	2.59718	1.37695	1.92814e-58	0		0.00129066	0.00788227		1	0	0	0	0	0	0
ENSMUSG00000022237	Ankrd33b	1426	1526.33	0.934265	-0.0980961	0.0657187	0.114983		1628	1592	1.02261	0.0322604	0.537377	0.709192		0.0787198	0.214424		0	0	0	0	0	1	0
ENSMUSG00000022241	Tars	497	408.667	1.21615	0.282321	0.0038238	0.00921232		214	242	0.884298	-0.177396	0.20604	0.362561		0.00584404	0.0281943		0	0	0	0	0	1	0
ENSMUSG00000022244	Amacr	3344	1214.33	2.75377	1.46141	1.27914e-226	0		940	478	1.96653	0.97565	4.6519e-35	0		3.37862e-07	4.27655e-06		0	0	1	0	0	0	0
ENSMUSG00000022246	Rai14	676.667	439	1.54138	0.624224	1.07165e-12	0		260	201	1.29353	0.371316	0.00684235	0.0231742		0.127948	0.300444		0	0	0	0	0	0	1
ENSMUSG00000022247	Brix1	250.667	256.667	0.976623	-0.0341258	0.824466	0.884835		113	126	0.896825	-0.157101	0.437686	0.619389		0.63785	0.810345		0	0	0	0	0	1	0
ENSMUSG00000022248	Rad1	122.333	128	0.955729	-0.0653262	0.800733	0.867724		24	35	0.685714	-0.544321	0.192526	0.344213		0.310609	0.540877		0	0	0	0	0	1	0
ENSMUSG00000022253	Nadk2	1465	1140.33	1.28471	0.361445	2.37039e-10	1.36901e-09		707	462	1.5303	0.613817	7.93555e-13	0		0.0154473	0.0619423		1	0	0	0	0	0	0
ENSMUSG00000022255	Mtdh	1427.33	1349.67	1.05755	0.0807192	0.144025	0.22412		55	70	0.785714	-0.347923	0.210327	0.367962		0.119855	0.286781		0	0	0	0	0	1	0
ENSMUSG00000022257	Laptm4b	313	246.333	1.27064	0.345551	0.00596974	0.0137249		61	51	1.19608	0.258312	0.395193	0.578249		0.83498	0.936842		0	0	0	0	0	1	0
ENSMUSG00000022261	Sdc2	1601	507.667	3.15364	1.65702	3.71651e-131	0		498	317	1.57098	0.651663	2.44272e-10	2.34663e-09		4.96737e-15	0		0	0	1	0	0	0	0
ENSMUSG00000022262	Dnah5	69.6667	882.333	0.0789573	-3.66278	6.09537e-180	0		2	43	0.0465116	-4.42626	5.88898e-11	6.13963e-10		0.765728	0.894243		1	0	0	0	0	0	0
ENSMUSG00000022263	Trio	2101.67	2110.67	0.995736	-0.00616488	0.901909	0.942193		1186	1239	0.957224	-0.0630722	0.290985	0.464549		0.444499	0.668574		0	0	0	0	0	1	0
ENSMUSG00000022270	Retreg1	2018.67	1789.67	1.12796	0.173712	0.000219628	0.000658883		365	251	1.45418	0.540209	4.99015e-06	3.20448e-05		0.00402986	0.020784		1	0	0	0	0	0	0
ENSMUSG00000022272	Myo10	1985.33	2088.33	0.950678	-0.0729708	0.110065	0.178608		563	629	0.895072	-0.159925	0.0596991	0.140614		0.373708	0.603004		0	0	0	0	0	1	0
ENSMUSG00000022280	Rnf19a	740.667	692.333	1.06981	0.0973576	0.214537	0.312486		154	147	1.04762	0.0671142	0.729531	0.858071		0.899072	0.969257		0	0	0	0	0	1	0
ENSMUSG00000022285	Ywhaz	3096	2270.67	1.36348	0.44729	1.851e-29	0		559	911	0.613611	-0.704603	3.62387e-20	0		6.64214e-41	0		0	0	0	1	0	0	0
ENSMUSG00000022292	Rrm2b	545	490	1.11224	0.153474	0.0931999	0.155704		301	230	1.3087	0.38813	0.00235255	0.00911985		0.134003	0.309072		0	0	0	0	0	1	0
ENSMUSG00000022295	Atp6v1c1	1026.33	1234	0.831713	-0.265843	1.45674e-05	5.19445e-05		146	136	1.07353	0.102362	0.592077	0.756063		0.0494023	0.15242		0	0	0	0	0	0	1
ENSMUSG00000022297	Fzd6	344.667	211	1.63349	0.707959	1.45267e-08	7.16261e-08		48	38	1.26316	0.337035	0.331834	0.51295		0.285701	0.514262		0	0	0	0	0	0	1
ENSMUSG00000022299	Slc25a32	254.667	220.667	1.15408	0.206741	0.130307	0.206149		114	112	1.01786	0.0255351	0.946984	0.997542		0.466888	0.686678		0	0	0	0	0	1	0
ENSMUSG00000022300	Dcaf13	284	196.333	1.44652	0.532586	8.45428e-05	0.000271631		45	40	1.125	0.169925	0.664645	0.810145		0.285856	0.514417		0	0	0	0	0	0	1
ENSMUSG00000022304	Dpys	251	8	31.375	4.97154	1.00387e-63	0		125	0	#DIV/0!	1	4.70198e-38	0		0.0577121	0.171201		1	0	0	0	0	0	0
ENSMUSG00000022307	Oxr1	872	954.667	0.913408	-0.130669	0.0550276	0.0985425		577	704	0.819602	-0.287004	0.00042661	0.00196926		0.144085	0.325808		0	0	0	0	0	1	0
ENSMUSG00000022309	Angpt1	302.333	277	1.09146	0.126254	0.299233	0.408769		25	17	1.47059	0.556393	0.279956	0.451533		0.424364	0.648042		0	0	0	0	0	1	0
ENSMUSG00000022312	Eif3h	252	305.333	0.825328	-0.276961	0.0247666	0.0488538		403	511	0.78865	-0.342543	0.000395628	0.00183395		0.705041	0.852631		0	0	0	0	0	1	0
ENSMUSG00000022313	Utp23	65.6667	53.3333	1.23125	0.300124	0.315303	0.426183		15	19	0.789474	-0.341037	0.607591	0.768856		0.250824	0.473177		0	0	0	0	0	1	0
ENSMUSG00000022314	Rad21	2013.67	2116.67	0.951339	-0.0719692	0.112505	0.182029		638	746	0.855228	-0.225619	0.00400916	0.0145384		0.0874835	0.231176		0	0	0	0	0	1	0
ENSMUSG00000022332	Khdrbs3	404	188.667	2.14134	1.09852	6.28964e-19	0		37	40	0.925	-0.112475	0.819893	0.917684		0.000801408	0.00521729		0	0	0	0	0	0	1
ENSMUSG00000022337	Emc2	195	212.667	0.916928	-0.12512	0.400026	0.513547		94	98	0.959184	-0.060121	0.828663	0.922802		0.793496	0.911954		0	0	0	0	0	1	0
ENSMUSG00000022339	Ebag9	261.667	216	1.21142	0.276699	0.0394544	0.0736182		68	76	0.894737	-0.160465	0.559821	0.728658		0.127443	0.299441		0	0	0	0	0	1	0
ENSMUSG00000022346	Myc	53.3333	54.6667	0.97561	-0.0356239	1	1		10	16	0.625	-0.678072	0.32694	0.507935		0.385472	0.613642		0	0	0	0	0	1	0
ENSMUSG00000022350	Washc5	1039.33	1117.33	0.930191	-0.104401	0.097387	0.161507		186	231	0.805195	-0.31259	0.0310631	0.082396		0.181099	0.380857		0	0	0	0	0	1	0
ENSMUSG00000022351	Sqle	947.333	612	1.54793	0.63034	1.67484e-17	0		90	108	0.833333	-0.263034	0.226906	0.388181		4.55186e-05	0.000400762		0	1	0	0	0	0	0
ENSMUSG00000022353	Mtss1	1224.67	1380.33	0.887225	-0.172628	0.00238868	0.00599795		460	419	1.09785	0.134684	0.17725	0.324824		0.00706628	0.0331555		0	0	0	0	0	1	0
ENSMUSG00000022361	Zhx1	1284.67	1124	1.14294	0.192752	0.00111033	0.00296152		746	573	1.30192	0.38064	2.11211e-06	1.41821e-05		0.0632775	0.182961		0	0	0	0	0	0	1
ENSMUSG00000022365	Derl1	952	852.667	1.1165	0.15898	0.0210469	0.0423083		613	594	1.03199	0.0454241	0.604402	0.76646		0.297624	0.527733		0	0	0	0	0	1	0
ENSMUSG00000022366	Slc22a22	1617.33	437.333	3.69817	1.88681	2.16224e-158	0		585	351	1.66667	0.736966	1.92736e-14	0		5.77613e-20	0		0	0	1	0	0	0	0
ENSMUSG00000022370	Mrpl13	415	488.333	0.849829	-0.234755	0.0151388	0.0316385		305	332	0.918675	-0.122374	0.302932	0.478658		0.468132	0.687089		0	0	0	0	0	1	0
ENSMUSG00000022371	Col14a1	1239.33	1209	1.02509	0.03575	0.54438	0.652798		528	916	0.576419	-0.79481	1.23088e-24	0		1.67619e-17	0		0	0	0	0	1	0	0
ENSMUSG00000022377	Asap1	388.667	490.333	0.792658	-0.335229	0.000654072	0.00180268		47	56	0.839286	-0.252766	0.430689	0.611856		0.834196	0.93636		0	0	0	0	0	1	0
ENSMUSG00000022383	Ppara	1247	1291.67	0.965419	-0.0507723	0.382549	0.49616		1217	1186	1.02614	0.0372252	0.540553	0.7114		0.292327	0.522081		0	0	0	0	0	1	0
ENSMUSG00000022386	Trmu	187	196.667	0.950847	-0.0727142	0.64609	0.742705		32	35	0.914286	-0.129283	0.807195	0.91009		0.895543	0.967561		0	0	0	0	0	1	0
ENSMUSG00000022387	Brd1	792.667	838.667	0.945151	-0.0813832	0.265309	0.372004		49	28	1.75	0.807355	0.0220335	0.0620826		0.0102794	0.0448665		0	0	0	0	0	1	0
ENSMUSG00000022389	Tef	4447.67	3373.67	1.31835	0.398731	5.64885e-34	0		1534	1223	1.25429	0.326874	3.42049e-09	3.02146e-08		0.273646	0.49993		1	0	0	0	0	0	0
ENSMUSG00000022390	Zc3h7b	1334.67	1489.33	0.89615	-0.158187	0.00375487	0.0090576		345	530	0.650943	-0.619396	4.29176e-10	4.12575e-09		4.49357e-05	0.000396537		0	0	0	0	1	0	0
ENSMUSG00000022391	Rangap1	569.333	447	1.27368	0.348999	0.000128198	0.000398258		105	89	1.17978	0.238512	0.281477	0.453225		0.636826	0.809958		0	0	0	0	0	0	1
ENSMUSG00000022394	L3mbtl2	219.333	173.667	1.26296	0.336804	0.0232646	0.0462588		54	62	0.870968	-0.199309	0.515913	0.689946		0.0903606	0.236264		0	0	0	0	0	1	0
ENSMUSG00000022400	Rbx1	405	322	1.25776	0.330861	0.00233377	0.0058748		147	84	1.75	0.807355	4.07935e-05	0.000227964		0.0389483	0.128135		0	0	0	0	0	0	1
ENSMUSG00000022401	Xpnpep3	364	338	1.07692	0.106915	0.345399	0.457933		60	56	1.07143	0.0995357	0.780739	0.894548		1	1		0	0	0	0	0	1	0
ENSMUSG00000022403	St13	2909.67	2497.67	1.16495	0.220273	2.25152e-08	1.08988e-07		409	374	1.09358	0.129063	0.224319	0.384633		0.420851	0.645367		0	0	0	0	0	0	1
ENSMUSG00000022404	Slc25a17	1087.67	1030.33	1.05565	0.0781253	0.223775	0.323249		223	191	1.16754	0.223471	0.127516	0.253561		0.36105	0.590691		0	0	0	0	0	1	0
ENSMUSG00000022407	Adsl	478	307	1.557	0.638772	1.12187e-09	6.03952e-09		192	172	1.11628	0.158698	0.319314	0.499314		0.0100987	0.0442283		0	0	0	0	0	0	1
ENSMUSG00000022412	Mief1	504	621.333	0.811159	-0.301944	0.000483731	0.00136649		225	208	1.08173	0.113341	0.441982	0.623253		0.0126067	0.0527396		0	0	0	0	0	1	0
ENSMUSG00000022414	Tab1	293.333	323.667	0.906282	-0.141968	0.243369	0.346224		122	172	0.709302	-0.495527	0.00418856	0.0151106		0.101685	0.256274		0	0	0	0	0	1	0
ENSMUSG00000022419	Deptor	1250	1849.33	0.675919	-0.565077	3.75546e-27	0		1219	1457	0.836651	-0.257303	4.55434e-06	2.93269e-05		7.04389e-05	0.000601584		0	0	1	0	0	0	0
ENSMUSG00000022420	Dnal4	175	175.667	0.996205	-0.00548554	1	1		26	31	0.83871	-0.253757	0.596642	0.758862		0.570917	0.763082		0	0	0	0	0	1	0
ENSMUSG00000022425	Enpp2	6574	5157.33	1.27469	0.350146	4.30399e-39	0		2272	1719	1.3217	0.402393	2.10415e-18	0		0.336819	0.568756		1	0	0	0	0	0	0
ENSMUSG00000022426	Josd1	313.333	558.667	0.560859	-0.834289	9.35711e-17	0		88	118	0.745763	-0.423211	0.043067	0.106903		0.0777538	0.212797		0	0	0	0	0	0	1
ENSMUSG00000022428	Cby1	128	87	1.47126	0.557057	0.00624045	0.0142748		54	53	1.01887	0.026967	1	1		0.151987	0.337237		0	0	0	0	0	1	0
ENSMUSG00000022434	Fam118a	94.6667	115	0.823188	-0.280705	0.18969	0.281462		15	34	0.441176	-1.18057	0.00939924	0.0304535		0.0772947	0.212044		0	0	0	0	0	1	0
ENSMUSG00000022437	Samm50	1212	1238.67	0.978471	-0.0313983	0.599473	0.702015		539	548	0.983577	-0.0238906	0.808292	0.910927		0.941933	0.991813		0	0	0	0	0	1	0
ENSMUSG00000022443	Myh9	5523.67	4278	1.29118	0.36869	2.33637e-36	0		1677	1587	1.05671	0.0795806	0.119264	0.24058		7.89427e-07	9.62668e-06		0	1	0	0	0	0	0
ENSMUSG00000022445	Cyp2d26	841	352.333	2.38694	1.25516	2.1607e-46	0		1232	321	3.83801	1.94036	9.97211e-126	0		1.2167e-07	1.62569e-06		0	0	1	0	0	0	0
ENSMUSG00000022450	Ndufa6	1288.67	1393	0.925102	-0.112316	0.0466947	0.0854902		600	659	0.91047	-0.135316	0.102092	0.214352		0.837456	0.938434		0	0	0	0	0	1	0
ENSMUSG00000022451	Twf1	1091.33	906	1.20456	0.268509	3.44908e-05	0.000116611		600	627	0.956938	-0.0635029	0.457949	0.638275		0.0015841	0.00942016		0	0	0	0	0	0	1
ENSMUSG00000022452	Smdt1	1046.33	1055.33	0.991472	-0.0123562	0.861517	0.912634		653	776	0.841495	-0.248974	0.00124176	0.00515671		0.0179012	0.0701373		0	0	0	0	0	1	0
ENSMUSG00000022453	Naga	514.667	476	1.08123	0.112677	0.227372	0.327156		137	128	1.07031	0.0980321	0.623202	0.78065		0.944931	0.993882		0	0	0	0	0	1	0
ENSMUSG00000022462	Slc38a2	1006.67	904	1.11357	0.155191	0.0196089	0.0397708		455	401	1.13466	0.182264	0.0700008	0.159507		0.836868	0.938049		0	0	0	0	0	1	0
ENSMUSG00000022463	Srebf2	570	549.667	1.03699	0.0524049	0.570235	0.675799		81	73	1.10959	0.150025	0.572846	0.7406		0.731202	0.870586		0	0	0	0	0	1	0
ENSMUSG00000022466	Rpap3	158	77.3333	2.0431	1.03076	2.0956e-07	9.21992e-07		90	61	1.47541	0.561116	0.0223751	0.0629071		0.12956	0.302959		0	0	0	0	0	0	1
ENSMUSG00000022469	Rapgef3	1569	1466.67	1.06977	0.0973043	0.0667799	0.116577		664	567	1.17108	0.227835	0.00619329	0.0213998		0.187126	0.389942		0	0	0	0	0	1	0
ENSMUSG00000022471	Xrcc6	252.667	160.333	1.57588	0.656161	7.12838e-06	2.63462e-05		45	21	2.14286	1.09954	0.00427241	0.0153699		0.338823	0.570387		0	0	0	0	0	0	1
ENSMUSG00000022472	Desi1	184.333	247	0.746289	-0.422194	0.00329056	0.00802308		141	111	1.27027	0.345135	0.0675129	0.154939		0.00086182	0.00556818		0	0	0	0	0	1	0
ENSMUSG00000022474	Pmm1	174.333	200.667	0.868771	-0.202953	0.197236	0.290809		55	65	0.846154	-0.241008	0.411423	0.592938		1	1		0	0	0	0	0	1	0
ENSMUSG00000022475	Hdac7	267.667	283.667	0.943596	-0.0837591	0.523223	0.63315		35	46	0.76087	-0.394279	0.266412	0.435531		0.40536	0.631555		0	0	0	0	0	1	0
ENSMUSG00000022476	Polr3h	141	110.667	1.2741	0.349474	0.0675129	0.11775		74	57	1.29825	0.376563	0.161882	0.303972		1	1		0	0	0	0	0	1	0
ENSMUSG00000022477	Aco2	2823.67	2888	0.977724	-0.032501	0.404521	0.51814		1247	1145	1.08908	0.123114	0.0388914	0.0991288		0.0283771	0.0995723		0	0	0	0	0	1	0
ENSMUSG00000022479	Vdr	2711	2151.67	1.25995	0.333371	1.14355e-15	0		1680	1633	1.02878	0.0409364	0.424188	0.605493		7.69866e-06	7.89887e-05		0	1	0	0	0	0	0
ENSMUSG00000022490	Ppp1r1a	1403.67	1454	0.965383	-0.0508269	0.359371	0.47201		369	473	0.780127	-0.358219	0.000379836	0.00176713		0.0075921	0.0350878		0	0	0	0	0	1	0
ENSMUSG00000022498	Txndc11	489.667	506.667	0.966447	-0.0492369	0.61237	0.713427		100	107	0.934579	-0.0976108	0.67676	0.820085		0.878603	0.961031		0	0	0	0	0	1	0
ENSMUSG00000022500	Litaf	323.667	359.667	0.899907	-0.152152	0.18077	0.271208		169	205	0.82439	-0.278601	0.0701832	0.159876		0.519407	0.728553		0	0	0	0	0	1	0
ENSMUSG00000022503	Nubp1	140	114	1.22807	0.296393	0.116557	0.187598		298	298	1	0	1	1		0.177872	0.376274		0	0	0	0	0	1	0
ENSMUSG00000022507	1810013L24Rik	755.333	750	1.00711	0.0102229	0.897488	0.938888		162	144	1.125	0.169925	0.331145	0.512449		0.380712	0.609166		0	0	0	0	0	1	0
ENSMUSG00000022508	Bcl6	164	348.333	0.470813	-1.08677	2.14246e-16	0		141	92	1.53261	0.615989	0.00160644	0.00647879		3.12736e-13	0		0	1	0	0	0	0	0
ENSMUSG00000022512	Cldn1	230	535.667	0.429371	-1.2197	5.49942e-29	0		41	33	1.24242	0.313158	0.415985	0.597649		2.15697e-05	0.000205674		0	1	0	0	0	0	0
ENSMUSG00000022515	Anks3	375.667	434.333	0.864927	-0.20935	0.0416185	0.0772069		160	128	1.25	0.321928	0.0675599	0.154955		0.00905336	0.0403391		0	0	0	0	0	1	0
ENSMUSG00000022516	Nudt16l1	260.333	337.333	0.771739	-0.373815	0.00187702	0.00482904		54	63	0.857143	-0.222392	0.459691	0.639892		0.612	0.793486		0	0	0	0	0	1	0
ENSMUSG00000022517	Mgrn1	1456.67	1224.67	1.18944	0.250282	8.07762e-06	2.96552e-05		353	338	1.04438	0.0626449	0.594353	0.757711		0.134361	0.309738		0	0	0	0	0	0	1
ENSMUSG00000022521	Crebbp	1212.33	1317.67	0.920061	-0.120199	0.0386922	0.0724243		129	123	1.04878	0.0687128	0.752856	0.87511		0.322344	0.553246		0	0	0	0	0	1	0
ENSMUSG00000022526	Zfp251	247.667	201.333	1.23013	0.298814	0.033779	0.064196		42	51	0.823529	-0.280108	0.406924	0.589252		0.0867725	0.230206		0	0	0	0	0	1	0
ENSMUSG00000022529	Zfp263	312	347.667	0.897411	-0.156159	0.173034	0.261325		80	50	1.6	0.678072	0.0106941	0.0338924		0.00387237	0.0202019		0	0	0	0	0	1	0
ENSMUSG00000022533	Atp13a3	3211.33	3108	1.03325	0.0471859	0.195101	0.288214		1219	1398	0.87196	-0.197666	0.000500025	0.00227421		0.000286536	0.00213033		0	0	0	0	0	1	0
ENSMUSG00000022536	Glyr1	1769.33	1439.67	1.22899	0.297471	6.17905e-09	3.16823e-08		235	270	0.87037	-0.200299	0.130203	0.257959		0.000372593	0.00268204		0	0	0	0	0	0	1
ENSMUSG00000022538	Lsg1	284	239	1.18828	0.24888	0.0542525	0.0973811		132	125	1.056	0.0786098	0.708282	0.841344		0.446162	0.669766		0	0	0	0	0	1	0
ENSMUSG00000022540	Rogdi	368.333	251	1.46746	0.553325	2.44912e-06	9.51337e-06		197	123	1.60163	0.679537	4.17132e-05	0.000232428		0.573783	0.765209		1	0	0	0	0	0	0
ENSMUSG00000022544	Eef2kmt	185	238	0.777311	-0.363436	0.0113729	0.0245552		104	76	1.36842	0.452512	0.043871	0.10856		0.00180814	0.0105167		0	0	0	0	0	1	0
ENSMUSG00000022545	Ercc4	268.667	318.333	0.843979	-0.244721	0.0432166	0.079806		121	134	0.902985	-0.147226	0.452436	0.632653		0.70697	0.85368		0	0	0	0	0	1	0
ENSMUSG00000022546	Gpt	246.667	470	0.524823	-0.930098	6.35843e-17	0		55	50	1.1	0.137504	0.696468	0.833302		0.000496652	0.00343841		0	0	0	0	0	0	1
ENSMUSG00000022554	Hgh1	44.3333	55.3333	0.801205	-0.319757	0.319727	0.430801		7	8	0.875	-0.192645	1	1		1	1		0	0	0	0	0	1	0
ENSMUSG00000022556	Hsf1	193.333	232.333	0.832138	-0.265106	0.0657968	0.115044		33	43	0.767442	-0.381871	0.301872	0.477803		0.802887	0.918143		0	0	0	0	0	1	0
ENSMUSG00000022557	Bop1	310	200.333	1.54742	0.629866	1.62736e-06	6.46825e-06		40	25	1.6	0.678072	0.0816815	0.17985		1	1		0	0	0	0	0	0	1
ENSMUSG00000022558	Mroh1	857	941.333	0.910411	-0.13541	0.047623	0.086921		163	181	0.900552	-0.151118	0.359383	0.541753		0.953041	0.999135		0	0	0	0	0	1	0
ENSMUSG00000022560	Slc52a2	357	247.333	1.4434	0.529467	1.07253e-05	3.90034e-05		66	26	2.53846	1.34395	3.67005e-05	0.000207045		0.0219027	0.0818956		1	0	0	0	0	0	0
ENSMUSG00000022562	Oplah	2222	1971	1.12735	0.172931	0.000112522	0.000352835		450	469	0.959488	-0.0596629	0.552693	0.722189		0.0286692	0.100323		0	0	0	0	0	0	1
ENSMUSG00000022564	Grina	3891	2684.67	1.44934	0.535398	3.22431e-50	0		996	777	1.28185	0.358231	2.17644e-07	1.61967e-06		0.02418	0.0886445		1	0	0	0	0	0	0
ENSMUSG00000022565	Plec	1995.67	1971.33	1.01234	0.017699	0.715023	0.801822		492	440	1.11818	0.161155	0.0947556	0.202484		0.178079	0.376274		0	0	0	0	0	1	0
ENSMUSG00000022568	Scrib	468.667	500	0.937333	-0.0933659	0.33518	0.447081		120	106	1.13208	0.17897	0.387223	0.570274		0.20984	0.419885		0	0	0	0	0	1	0
ENSMUSG00000022570	Tsta3	179.333	182.333	0.983547	-0.0239347	0.916416	0.952049		78	102	0.764706	-0.387023	0.0861873	0.187985		0.172228	0.36722		0	0	0	0	0	1	0
ENSMUSG00000022571	Pycrl	347	415.667	0.834804	-0.260491	0.013773	0.0291243		141	150	0.94	-0.0892673	0.639168	0.791993		0.40731	0.633256		0	0	0	0	0	1	0
ENSMUSG00000022574	Naprt	322	368.667	0.873418	-0.195256	0.0800565	0.136684		85	120	0.708333	-0.4975	0.0173511	0.0508829		0.202107	0.41013		0	0	0	0	0	1	0
ENSMUSG00000022580	Rhpn1	167	219	0.762557	-0.391083	0.00934775	0.0205282		41	36	1.13889	0.187627	0.648791	0.79892		0.131895	0.306163		0	0	0	0	0	1	0
ENSMUSG00000022584	Ly6c2	28.6667	41	0.699187	-0.51625	0.188216	0.279923		26	23	1.13043	0.176878	0.77545	0.890477		0.262983	0.487863		0	0	0	0	0	1	0
ENSMUSG00000022587	Ly6e	1727.67	176.333	9.79773	3.29245	0	0		627	141	4.44681	2.15277	6.62163e-74	0		2.22881e-10	3.49773e-09		0	0	1	0	0	0	0
ENSMUSG00000022594	Lynx1	249	222.333	1.11994	0.163421	0.249821	0.354092		27	7	3.85714	1.94753	0.000821395	0.00356293		0.00236137	0.0132343		0	0	0	0	0	1	0
ENSMUSG00000022598	Psca	61.6667	83.3333	0.74	-0.434403	0.0818617	0.139303		17	10	1.7	0.765535	0.247789	0.413877		0.0606562	0.177587		0	0	0	0	0	1	0
ENSMUSG00000022601	Zbtb11	466.667	486.667	0.958904	-0.0605415	0.538479	0.647437		151	122	1.2377	0.307667	0.0899603	0.194287		0.0741995	0.205753		0	0	0	0	0	1	0
ENSMUSG00000022607	Ptk2	865.333	739	1.17095	0.227682	0.00165212	0.00428626		183	153	1.19608	0.258312	0.113497	0.232214		0.904196	0.972301		0	0	0	0	0	1	0
ENSMUSG00000022617	Chkb	243	225.667	1.07681	0.106763	0.460058	0.57294		57	38	1.5	0.584963	0.0642128	0.14901		0.175891	0.373168		0	0	0	0	0	1	0
ENSMUSG00000022629	Kif21a	2051	719.333	2.85125	1.5116	9.92473e-147	0		1088	462	2.35498	1.23571	2.4335e-58	0		0.00683965	0.0323812		1	0	0	0	0	0	0
ENSMUSG00000022634	Yaf2	319.333	206	1.55016	0.632419	7.59436e-07	3.1301e-06		176	107	1.64486	0.717965	4.88985e-05	0.000268193		0.70566	0.853245		1	0	0	0	0	0	0
ENSMUSG00000022636	Alcam	549.333	416.667	1.3184	0.398788	2.12722e-05	7.41346e-05		67	79	0.848101	-0.237692	0.362679	0.544549		0.0157031	0.0627718		0	0	0	0	0	0	1
ENSMUSG00000022637	Cblb	293	306	0.957516	-0.062631	0.623954	0.723636		19	16	1.1875	0.247928	0.735879	0.86279		0.603455	0.787261		0	0	0	0	0	1	0
ENSMUSG00000022641	Bbx	1457.33	1126	1.29426	0.372124	7.01875e-11	4.15625e-10		261	277	0.942238	-0.0858362	0.517867	0.691837		0.000852558	0.00551929		0	0	0	0	0	0	1
ENSMUSG00000022656	Nectin3	1955.33	1707.67	1.14503	0.195388	4.46479e-05	0.000148216		536	493	1.08722	0.120645	0.190405	0.34145		0.479621	0.696749		0	0	0	0	0	0	1
ENSMUSG00000022661	Cd200	382.333	423	0.903861	-0.145827	0.169491	0.257042		26	49	0.530612	-0.91427	0.0105821	0.0336068		0.039267	0.128807		0	0	0	0	0	1	0
ENSMUSG00000022664	Slc35a5	622	396.333	1.56939	0.6502	1.85022e-12	0		139	107	1.29907	0.377474	0.0478788	0.11659		0.19199	0.396607		0	0	0	0	0	0	1
ENSMUSG00000022668	Gtpbp8	293	211.667	1.38425	0.469107	0.000361266	0.00104548		117	78	1.5	0.584963	0.00635681	0.0218568		0.669075	0.828604		0	0	0	0	0	1	0
ENSMUSG00000022671	Mzt2	91.6667	196.667	0.466102	-1.10128	6.20547e-10	3.40292e-09		44	59	0.745763	-0.423211	0.167444	0.311378		0.0538154	0.162571		0	0	0	0	0	0	1
ENSMUSG00000022672	Prkdc	876	573.667	1.52702	0.610718	2.13877e-15	0		97	81	1.19753	0.260063	0.260829	0.429598		0.144784	0.326815		0	0	0	0	0	0	1
ENSMUSG00000022674	Ube2v2	245.667	244.333	1.00546	0.00785142	1	1		61	67	0.910448	-0.135352	0.658701	0.806907		0.620963	0.800098		0	0	0	0	0	1	0
ENSMUSG00000022677	Fopnl	207.333	216.667	0.956923	-0.0635251	0.698022	0.787231		93	133	0.699248	-0.516124	0.00932837	0.0302749		0.0691894	0.196028		0	0	0	0	0	1	0
ENSMUSG00000022678	Nde1	205.667	166.667	1.234	0.303342	0.0489725	0.0890882		81	73	1.10959	0.150025	0.572846	0.7406		0.630797	0.806497		0	0	0	0	0	1	0
ENSMUSG00000022679	Mpv17l	6019.33	5279.67	1.1401	0.189157	3.54173e-12	0		1712	2027	0.844598	-0.243663	2.77609e-07	2.05602e-06		2.14658e-15	0		0	0	0	1	0	0	0
ENSMUSG00000022680	Pdxdc1	1379.33	1006	1.37111	0.455341	1.98562e-14	0		641	270	2.37407	1.24736	1.64797e-35	0		2.87232e-11	0		0	0	1	0	0	0	0
ENSMUSG00000022681	Ntan1	229.333	266.667	0.86	-0.217591	0.106255	0.173448		41	26	1.57692	0.657112	0.0864372	0.188423		0.0263117	0.0945672		0	0	0	0	0	1	0
ENSMUSG00000022682	Rrn3	437.667	439.667	0.995451	-0.00657765	0.97308	0.993216		252	217	1.16129	0.215729	0.116326	0.236807		0.18837	0.392076		0	0	0	0	0	1	0
ENSMUSG00000022684	Bfar	437.667	475.333	0.920757	-0.119107	0.220987	0.32066		439	121	3.6281	1.85921	2.52144e-43	0		5.43972e-32	0		0	0	0	0	1	0	0
ENSMUSG00000022685	Parn	259	232.667	1.11318	0.154688	0.259684	0.365582		103	116	0.887931	-0.17148	0.417494	0.599368		0.168529	0.362526		0	0	0	0	0	1	0
ENSMUSG00000022698	Naa50	1239.67	1471.67	0.842356	-0.247499	9.06709e-06	3.31612e-05		312	324	0.962963	-0.0544478	0.662741	0.810055		0.133221	0.308308		0	0	0	0	0	0	1
ENSMUSG00000022704	Qtrt2	166.667	247	0.674764	-0.567545	9.8692e-05	0.000312396		43	56	0.767857	-0.38109	0.227626	0.389154		0.571874	0.763476		0	0	0	0	0	0	1
ENSMUSG00000022707	Gbe1	775	700.333	1.10662	0.146155	0.0573814	0.102282		337	288	1.17014	0.22668	0.054771	0.130788		0.566544	0.760306		0	0	0	0	0	1	0
ENSMUSG00000022708	Zbtb20	12296.3	9250.67	1.32924	0.410599	6.80628e-96	0		3858	3831	1.00705	0.0101321	0.766843	0.884024		2.17857e-25	0		0	1	0	0	0	0	0
ENSMUSG00000022710	Usp7	2001.67	1871	1.06984	0.0973922	0.0367023	0.0690523		87	136	0.639706	-0.644519	0.00125658	0.00519858		0.000249466	0.00187845		0	0	0	0	0	1	0
ENSMUSG00000022722	Arl6	290.333	237.667	1.2216	0.288771	0.0236765	0.046937		120	156	0.769231	-0.378512	0.0349489	0.0906104		0.0023078	0.0130004		0	0	0	0	0	1	0
ENSMUSG00000022723	Crybg3	371	521	0.712092	-0.489864	5.72896e-07	2.39982e-06		346	273	1.2674	0.341871	0.00376976	0.0137285		4.88808e-08	6.82914e-07		0	1	0	0	0	0	0
ENSMUSG00000022724	Riox2	206.667	198	1.04377	0.0618053	0.691033	0.78164		82	97	0.845361	-0.242361	0.295352	0.469283		0.244569	0.465602		0	0	0	0	0	1	0
ENSMUSG00000022742	Cpox	1243.33	1150.33	1.08085	0.112161	0.0600989	0.10648		667	781	0.854033	-0.227636	0.00296916	0.0112053		0.00041761	0.00295903		0	0	0	0	0	1	0
ENSMUSG00000022744	Cldnd1	249.667	373.333	0.66875	-0.580461	7.83452e-07	3.22215e-06		156	252	0.619048	-0.691878	2.31367e-06	1.54949e-05		0.557932	0.752783		1	0	0	0	0	0	0
ENSMUSG00000022747	St3gal6	376.667	280	1.34524	0.427862	0.000175742	0.000536641		165	137	1.20438	0.26829	0.120117	0.241951		0.440942	0.664782		0	0	0	0	0	0	1
ENSMUSG00000022749	Tbc1d23	435	558.333	0.779104	-0.360111	9.38365e-05	0.000298747		161	237	0.679325	-0.557826	0.000163324	0.000814505		0.255528	0.479232		1	0	0	0	0	0	0
ENSMUSG00000022751	Nit2	1000.67	911.667	1.09762	0.134383	0.0441931	0.0813682		176	130	1.35385	0.437064	0.00998225	0.0320189		0.0959465	0.247008		0	0	0	0	0	1	0
ENSMUSG00000022752	Tomm70a	1675	1738.67	0.963382	-0.0538203	0.280932	0.389298		358	404	0.886139	-0.174396	0.103001	0.215849		0.316353	0.547164		0	0	0	0	0	1	0
ENSMUSG00000022760	Thap7	216	181.667	1.18899	0.249738	0.0979768	0.162401		26	37	0.702703	-0.509014	0.207368	0.363982		0.0584195	0.172966		0	0	0	0	0	1	0
ENSMUSG00000022761	Lztr1	1693.33	1382.33	1.22498	0.29276	2.23016e-08	1.07992e-07		137	123	1.11382	0.155518	0.420166	0.601185		0.475707	0.693815		0	0	0	0	0	0	1
ENSMUSG00000022763	Aifm3	226.667	110.333	2.05438	1.0387	2.67402e-10	1.53445e-09		40	47	0.851064	-0.232661	0.520292	0.693632		0.000298296	0.00219865		0	0	0	0	0	0	1
ENSMUSG00000022765	Snap29	666.333	531.333	1.25408	0.326627	0.000107224	0.000337183		460	516	0.891473	-0.165737	0.0782684	0.174269		8.54874e-05	0.000719722		0	1	0	0	0	0	0
ENSMUSG00000022770	Dlg1	1324.33	1171.33	1.13062	0.177115	0.00234494	0.00589682		165	144	1.14583	0.196397	0.255183	0.422796		0.951832	0.99845		0	0	0	0	0	1	0
ENSMUSG00000022771	Ppil2	271	287.667	0.942063	-0.0861052	0.498613	0.609504		40	35	1.14286	0.192645	0.644464	0.795274		0.46181	0.682685		0	0	0	0	0	1	0
ENSMUSG00000022772	Senp5	361.667	308.333	1.17297	0.23017	0.0446226	0.0820481		260	40	6.5	2.70044	1.13452e-40	0		1.14774e-24	0		0	0	0	0	1	0	0
ENSMUSG00000022774	Ncbp2	297.333	335	0.887562	-0.17208	0.152411	0.234951		81	86	0.94186	-0.0864148	0.757026	0.877619		0.728467	0.868674		0	0	0	0	0	1	0
ENSMUSG00000022779	Top3b	707.667	468.667	1.50996	0.594508	3.38425e-12	0		121	71	1.70423	0.769116	0.000378905	0.00176387		0.474248	0.692737		0	0	0	0	0	0	1
ENSMUSG00000022781	Pak2	1280.67	1083.67	1.18179	0.240974	5.51868e-05	0.000181635		99	69	1.43478	0.520832	0.0249687	0.0686438		0.261672	0.486486		0	0	0	0	0	0	1
ENSMUSG00000022788	Fgd4	1262.67	1338	0.943697	-0.0836043	0.146771	0.22784		546	500	1.092	0.126973	0.164078	0.306547		0.0480667	0.149444		0	0	0	0	0	1	0
ENSMUSG00000022789	Dnm1l	958.333	1028	0.932231	-0.101241	0.127115	0.202056		155	186	0.833333	-0.263034	0.104111	0.217286		0.348418	0.578316		0	0	0	0	0	1	0
ENSMUSG00000022790	Igsf11	1179	2052.33	0.574468	-0.799701	7.36908e-54	0		573	784	0.730867	-0.452319	1.11762e-08	9.37985e-08		0.000284108	0.00211433		1	0	0	0	0	0	0
ENSMUSG00000022797	Tfrc	1611.67	1190	1.35434	0.437592	1.61056e-15	0		174	186	0.935484	-0.0962153	0.562143	0.730814		0.00104104	0.0065555		0	0	0	0	0	0	1
ENSMUSG00000022800	Fyttd1	839.667	968	0.867424	-0.20519	0.00280919	0.00694624		150	148	1.01351	0.0193653	0.953819	1		0.234018	0.452226		0	0	0	0	0	1	0
ENSMUSG00000022801	Lrch3	590.333	635.667	0.928684	-0.106741	0.209055	0.305601		137	180	0.761111	-0.393821	0.0181863	0.0529761		0.129815	0.302959		0	0	0	0	0	1	0
ENSMUSG00000022807	Osbpl11	575.667	584	0.985731	-0.0207347	0.837171	0.894513		218	208	1.04808	0.0677446	0.66285	0.810055		0.610336	0.791895		0	0	0	0	0	1	0
ENSMUSG00000022808	Snx4	298	219.333	1.35866	0.442187	0.000701693	0.00192634		106	104	1.01923	0.0274807	0.945006	0.996277		0.0840175	0.224718		0	0	0	0	0	1	0
ENSMUSG00000022811	Zfp148	1414.33	1405.67	1.00617	0.00886766	0.880277	0.92702		195	163	1.19632	0.258602	0.101204	0.21301		0.129841	0.302959		0	0	0	0	0	1	0
ENSMUSG00000022814	Umps	348.333	384	0.907118	-0.140638	0.209152	0.305626		89	73	1.21918	0.285909	0.2385	0.402392		0.0988926	0.252147		0	0	0	0	0	1	0
ENSMUSG00000022816	Fstl1	463.333	661.333	0.700605	-0.513327	3.96851e-09	2.06692e-08		68	127	0.535433	-0.901222	2.87337e-05	0.000165251		0.113497	0.27624		1	0	0	0	0	0	0
ENSMUSG00000022817	Itgb5	1231.33	1780.67	0.691501	-0.532196	1.36323e-23	0		500	776	0.64433	-0.634129	1.08976e-14	0		0.307363	0.537904		1	0	0	0	0	0	0
ENSMUSG00000022821	Hgd	4169.67	2460.33	1.69476	0.761078	9.14864e-99	0		993	846	1.17376	0.231136	0.000658726	0.00291316		6.41007e-12	0		0	1	0	0	0	0	0
ENSMUSG00000022822	Abcc5	699.333	733	0.95407	-0.0678329	0.397934	0.511458		156	199	0.78392	-0.351222	0.0256669	0.0703932		0.10906	0.269412		0	0	0	0	0	1	0
ENSMUSG00000022827	Rabl3	121.667	115.333	1.05491	0.0771244	0.745938	0.827208		13	8	1.625	0.70044	0.38331	0.565703		0.494987	0.708637		0	0	0	0	0	1	0
ENSMUSG00000022828	Gtf2e1	154.333	143	1.07925	0.110035	0.524056	0.634058		25	29	0.862069	-0.214125	0.683489	0.823849		0.46369	0.683744		0	0	0	0	0	1	0
ENSMUSG00000022836	Mylk	2784	1494	1.86345	0.897979	8.79289e-88	0		546	429	1.27273	0.347923	0.000199967	0.000977601		1.61224e-07	2.1204e-06		0	0	1	0	0	0	0
ENSMUSG00000022841	Ap2m1	720.667	622.333	1.15801	0.211645	0.00812386	0.0180413		154	176	0.875	-0.192645	0.247637	0.413713		0.0229479	0.0847332		0	0	0	0	0	1	0
ENSMUSG00000022843	Clcn2	273	287	0.95122	-0.0721498	0.582804	0.686466		15	13	1.15385	0.206451	0.850554	0.936072		0.700061	0.850246		0	0	0	0	0	1	0
ENSMUSG00000022844	Pdia5	132.667	143.667	0.923434	-0.114919	0.548023	0.655983		25	47	0.531915	-0.910733	0.0127746	0.0395441		0.0469564	0.147258		0	0	0	0	0	1	0
ENSMUSG00000022848	Slc49a4	358	299	1.19732	0.259814	0.0235753	0.0468039		133	133	1	0	1	1		0.216856	0.429226		0	0	0	0	0	1	0
ENSMUSG00000022853	Ehhadh	8100.33	8637	0.937864	-0.092549	3.54053e-05	0.000119493		3065	5019	0.610679	-0.711513	1.22646e-105	0		6.52222e-55	0		0	0	1	0	0	0	0
ENSMUSG00000022855	Senp2	327	483	0.677019	-0.562733	4.69688e-08	2.18918e-07		250	224	1.11607	0.158429	0.250823	0.417677		2.14209e-05	0.000204508		0	1	0	0	0	0	0
ENSMUSG00000022858	Tra2b	573.333	588.667	0.973952	-0.0380768	0.68144	0.772948		163	99	1.64646	0.719372	9.2279e-05	0.000482396		0.000163616	0.0012821		0	0	0	0	0	0	1
ENSMUSG00000022863	Btg3	47.3333	35.6667	1.3271	0.40828	0.229864	0.330248		2	13	0.153846	-2.70044	0.00738525	0.0248272		0.00375978	0.019735		0	0	0	0	0	1	0
ENSMUSG00000022865	Cxadr	793.333	528.667	1.50063	0.585569	3.28686e-13	0		396	389	1.01799	0.0257303	0.830448	0.923987		2.34488e-05	0.000221669		0	1	0	0	0	0	0
ENSMUSG00000022867	Usp25	1082.33	928.333	1.16589	0.22143	0.000643765	0.00177682		183	183	1	0	1	1		0.190236	0.394149		0	0	0	0	0	1	0
ENSMUSG00000022875	Kng1	136.333	298.333	0.456983	-1.12979	6.1323e-15	0		130	125	1.04	0.0565835	0.802268	0.907394		4.53239e-07	5.643e-06		0	1	0	0	0	0	0
ENSMUSG00000022877	Hrg	64.6667	879.667	0.0735127	-3.76586	2.34009e-183	0		17	426	0.0399061	-4.64725	1.84129e-103	0		0.0274811	0.0977399		1	0	0	0	0	0	0
ENSMUSG00000022878	Adipoq	163	157.333	1.03602	0.0510476	0.823378	0.88416		129	102	1.26471	0.338802	0.0869214	0.189318		0.262084	0.4869		0	0	0	0	0	1	0
ENSMUSG00000022889	Mrpl39	525.333	417	1.25979	0.333186	0.000430711	0.00122935		309	280	1.10357	0.14218	0.248593	0.414411		0.225148	0.439836		0	0	0	0	0	1	0
ENSMUSG00000022890	Atp5j	1145.67	1224.33	0.935747	-0.095809	0.109164	0.177324		485	609	0.796388	-0.328457	0.000197341	0.000965992		0.028073	0.0988207		0	0	0	0	0	0	1
ENSMUSG00000022892	App	11345	6435	1.76301	0.818045	1.46232e-300	0		3934	2863	1.37408	0.458469	1.13997e-38	0		1.43644e-17	0		0	0	1	0	0	0	0
ENSMUSG00000022893	Adamts1	888	628.667	1.41251	0.498264	3.13963e-11	1.81486e-10		234	262	0.89313	-0.163058	0.225347	0.386202		1.18208e-05	0.000117825		0	1	0	0	0	0	0
ENSMUSG00000022894	Adamts5	594.667	635.333	0.935992	-0.0954325	0.254248	0.359507		225	215	1.04651	0.0655883	0.667929	0.812266		0.34493	0.574724		0	0	0	0	0	1	0
ENSMUSG00000022899	Slc15a2	1051.33	836.333	1.25707	0.33007	8.27181e-07	3.39294e-06		81	57	1.42105	0.50696	0.0498481	0.120661		0.534537	0.737937		0	0	0	0	0	0	1
ENSMUSG00000022900	Ildr1	275	358.667	0.766729	-0.383212	0.000964604	0.00259351		45	70	0.642857	-0.63743	0.0247935	0.0682598		0.41415	0.638398		0	0	0	0	0	1	0
[truncated: 5,698 more rows]

## Sheet: TM
SUPPLEMENTAL TABLE 11 - B6xCAST_F1. This table shows the expression data and tests used to classify genes into regulatory categories for the B6xCAST F1 cross under TM conditions. See Materials and Methods
		Parental Expression Difference							F1 Allelic Expression Difference							Fisher's Exact Test for P vs F1 ratio			Regulatory classification (FDR 0.1%)
Ensemble	Symbol	mean B6 count	mean CAST count	B6/CAST	log(Parental Ratio)	Binomial Exact Test P-Value	FDR (binomial test)		mean B6 allele count	mean CAST allele count	B6/CAST	log(allele ratio)	Binomial Exact Test P-Value	FDR (binomial test)		Fisher's P	FDR		cis	trans	cis+trans	cisxtrans	compensatory	conserved	ambiguous
ENSMUSG00000000001	Gnai3	2084.67	2005.67	1.03939	0.0557349	0.222652	0.323387		401	436	0.919725	-0.120726	0.239892	0.371797		0.111104	0.261691		0	0	0	0	0	1	0
ENSMUSG00000000049	Apoh	77	105.333	0.731013	-0.452032	0.0381782	0.0733902		52	449	0.115813	-3.11013	6.7935e-80	0		4.8371e-19	0		0	0	0	0	1	0	0
ENSMUSG00000000056	Narf	375.333	661.333	0.56754	-0.817205	5.46542e-19	0		202	324	0.623457	-0.681639	1.16617e-07	6.95652e-07		0.405651	0.617016		1	0	0	0	0	0	0
ENSMUSG00000000058	Cav2	612	709.333	0.862782	-0.212932	0.0076112	0.0175396		421	590	0.713559	-0.486895	1.187e-07	7.06963e-07		0.0257868	0.0871834		0	0	0	0	0	0	1
ENSMUSG00000000078	Klf6	2685	2041	1.31553	0.395646	7.41702e-21	0		416	42	9.90476	3.30812	1.74442e-78	0		7.38079e-54	0		0	0	1	0	0	0	0
ENSMUSG00000000093	Tbx2	463	409.333	1.13111	0.177736	0.0783593	0.136729		92	63	1.46032	0.546282	0.0241979	0.0565278		0.162048	0.338205		0	0	0	0	0	1	0
ENSMUSG00000000127	Fer	228.667	189.333	1.20775	0.272318	0.0632647	0.113241		51	35	1.45714	0.543142	0.105225	0.19233		0.476018	0.678075		0	0	0	0	0	1	0
ENSMUSG00000000131	Xpo6	619.667	1087.33	0.569896	-0.81123	5.78807e-30	0		35	65	0.538462	-0.893085	0.00351764	0.0104916		0.831137	0.92462		0	0	0	0	0	0	1
ENSMUSG00000000149	Gna12	723.333	608	1.18969	0.250589	0.00161743	0.00435636		130	156	0.833333	-0.263034	0.139196	0.242773		0.00738358	0.0314078		0	0	0	0	0	1	0
ENSMUSG00000000154	Slc22a18	1637	1265.67	1.29339	0.371157	6.14145e-12	4.39919e-11		555	310	1.79032	0.84022	6.70714e-17	0		5.16174e-05	0.000413746		0	0	1	0	0	0	0
ENSMUSG00000000159	Igsf5	1053	1014.33	1.03812	0.0539736	0.415864	0.531927		1294	1109	1.16682	0.222578	0.000173171	0.000676422		0.0545683	0.156272		0	0	0	0	0	0	1
ENSMUSG00000000168	Dlat	1510.67	1936	0.780303	-0.357894	4.80241e-13	3.68991e-12		878	1391	0.631201	-0.66383	3.64719e-27	0		0.000124201	0.000915406		0	0	1	0	0	0	0
ENSMUSG00000000171	Sdhd	1696	1775.67	0.955134	-0.0662246	0.180004	0.272074		1016	1111	0.914491	-0.128958	0.041506	0.0891061		0.440544	0.647067		0	0	0	0	0	1	0
ENSMUSG00000000184	Ccnd2	286	323.667	0.883625	-0.178494	0.134045	0.213821		43	27	1.59259	0.671377	0.0722379	0.141527		0.023116	0.0799091		0	0	0	0	0	1	0
ENSMUSG00000000194	Gpr107	704.667	878.667	0.801973	-0.318375	1.35581e-05	5.16738e-05		287	352	0.815341	-0.294525	0.01129	0.0291336		0.88756	0.95508		0	0	0	0	0	0	1
ENSMUSG00000000216	Scnn1g	390.667	378.667	1.03169	0.0450097	0.691827	0.782694		114	157	0.726115	-0.461731	0.0105982	0.0275238		0.0161934	0.0603139		0	0	0	0	0	1	0
ENSMUSG00000000248	Clec2g	2	24	0.0833333	-3.58496	1.04904e-05	4.07284e-05		124	97	1.27835	0.354283	0.0800647	0.154256		1.30146e-06	1.38139e-05		0	1	0	0	0	0	0
ENSMUSG00000000253	Gmpr	235.667	476.333	0.494752	-1.01522	1.13141e-19	0		89	174	0.511494	-0.96721	1.75382e-07	1.02471e-06		0.878375	0.949324		1	0	0	0	0	0	0
ENSMUSG00000000282	Mnt	345.333	440.333	0.784254	-0.350606	0.000795415	0.0022847		116	89	1.30337	0.382248	0.0691221	0.136488		0.00162023	0.00883071		0	0	0	0	0	1	0
ENSMUSG00000000295	Hddc2	52.6667	95.3333	0.552448	-0.856091	0.000535676	0.00159645		66	95	0.694737	-0.525461	0.027024	0.062223		0.412812	0.623716		0	0	0	0	0	1	0
ENSMUSG00000000296	Tpd52l1	120.333	66.6667	1.805	0.851999	0.000100235	0.000338441		18	21	0.857143	-0.222392	0.749259	0.842626		0.0466049	0.138305		0	0	0	0	0	0	1
ENSMUSG00000000303	Cdh1	2129	2819	0.755232	-0.405008	1.01192e-22	0		719	1230	0.584553	-0.774595	3.28897e-31	0		2.98018e-06	2.98214e-05		0	0	1	0	0	0	0
ENSMUSG00000000308	Ckmt1	385	246.333	1.56292	0.644247	4.48649e-08	2.31857e-07		44	31	1.41935	0.505235	0.165428	0.278448		0.708711	0.845132		0	0	0	0	0	0	1
ENSMUSG00000000339	Rtca	242	338.333	0.715271	-0.483438	6.57049e-05	0.000227953		312	387	0.806202	-0.310788	0.00509088	0.0146337		0.307885	0.522881		0	0	0	0	0	0	1
ENSMUSG00000000340	Dbt	1134	1587.67	0.714256	-0.485487	3.24192e-18	0		1025	1395	0.734767	-0.444641	5.67426e-14	0		0.630394	0.791416		1	0	0	0	0	0	0
ENSMUSG00000000346	Dazap2	1351.67	1281.67	1.05462	0.0767183	0.178795	0.270513		221	210	1.05238	0.073657	0.630082	0.752269		1	1		0	0	0	0	0	1	0
ENSMUSG00000000359	Rem1	60.3333	69.3333	0.870192	-0.200594	0.48472	0.598031		22	19	1.15789	0.211504	0.755229	0.847279		0.475346	0.677368		0	0	0	0	0	1	0
ENSMUSG00000000374	Trappc10	1112.33	1269.33	0.876313	-0.190482	0.00139007	0.00378371		368	393	0.936387	-0.0948235	0.384314	0.529033		0.428386	0.636873		0	0	0	0	0	1	0
ENSMUSG00000000378	Ccm2	236.667	239.333	0.988858	-0.0161648	0.927049	0.964135		104	117	0.888889	-0.169925	0.419609	0.563703		0.515684	0.708049		0	0	0	0	0	1	0
ENSMUSG00000000384	Tbrg4	510.333	586.667	0.869886	-0.201101	0.0235678	0.0480663		188	159	1.18239	0.241706	0.132691	0.233332		0.0136747	0.0524299		0	0	0	0	0	1	0
ENSMUSG00000000385	Tmprss2	1235.33	1018	1.21349	0.279163	4.78332e-06	1.94647e-05		335	236	1.41949	0.505374	3.94388e-05	0.000171265		0.0991476	0.240827		1	0	0	0	0	0	0
ENSMUSG00000000416	Cttnbp2	300	308.667	0.971922	-0.0410872	0.745835	0.828048		28	18	1.55556	0.63743	0.183925	0.302609		0.168206	0.34799		0	0	0	0	0	1	0
ENSMUSG00000000420	Galnt1	1692.33	1760	0.961553	-0.0565617	0.261362	0.368281		878	849	1.03416	0.0484564	0.500469	0.641557		0.215926	0.415703		0	0	0	0	0	1	0
ENSMUSG00000000439	Mkrn2	138.667	193	0.71848	-0.47698	0.00356545	0.00892231		497	583	0.852487	-0.23025	0.00966456	0.0255124		0.186108	0.3747		0	0	0	0	0	1	0
ENSMUSG00000000489	Pdgfb	250.667	243	1.03155	0.0448138	0.75284	0.834278		107	87	1.22989	0.298523	0.172372	0.287397		0.310301	0.525592		0	0	0	0	0	1	0
ENSMUSG00000000530	Acvrl1	221.667	183	1.21129	0.276548	0.0588605	0.10663		23	24	0.958333	-0.0614005	1	1		0.445015	0.65114		0	0	0	0	0	1	0
ENSMUSG00000000538	Tom1l2	1509	1443.33	1.0455	0.0641883	0.238896	0.341947		639	497	1.28571	0.36257	2.80807e-05	0.000124686		0.00331919	0.0163203		0	0	0	0	0	0	1
ENSMUSG00000000561	Wdr77	569.667	707	0.805752	-0.311592	0.000139451	0.000460904		280	279	1.00358	0.00516171	1	1		0.0327222	0.105222		0	0	0	0	0	0	1
ENSMUSG00000000563	Atp5f1	1236.67	1363.33	0.90709	-0.140682	0.0134739	0.0293299		1934	2293	0.843437	-0.245649	3.5969e-08	2.24121e-07		0.147275	0.317447		0	0	0	0	0	0	1
ENSMUSG00000000594	Gm2a	1593.67	2021.33	0.788423	-0.342957	1.16859e-12	8.80073e-12		434	495	0.876768	-0.189733	0.048948	0.102158		0.159736	0.334924		0	0	0	0	0	0	1
ENSMUSG00000000600	Krit1	550.333	595.667	0.923895	-0.1142	0.193858	0.289031		267	215	1.24186	0.312503	0.0200849	0.0482376		0.00665443	0.0289462		0	0	0	0	0	1	0
ENSMUSG00000000605	Clcn4	1521.67	1329.33	1.14468	0.194949	0.000346581	0.00106635		438	310	1.4129	0.498663	3.25036e-06	1.64225e-05		0.0118689	0.0467644		0	0	0	0	0	0	1
ENSMUSG00000000631	Myo18a	3074.33	2359.33	1.30305	0.381894	3.04945e-22	0		1223	951	1.28601	0.362907	5.9013e-09	3.94444e-08		0.798048	0.904399		1	0	0	0	0	0	0
ENSMUSG00000000673	Haao	889	1380.67	0.643892	-0.63511	4.36453e-25	0		1621	1747	0.927876	-0.107996	0.0312334	0.0702546		3.06716e-11	0		0	1	0	0	0	0	0
ENSMUSG00000000693	Loxl3	41.6667	24	1.73611	0.795859	0.0355827	0.0690043		26	54	0.481481	-1.05445	0.00232454	0.00724771		0.00023139	0.0015912		0	0	0	0	0	1	0
ENSMUSG00000000708	Kat2b	651.667	524	1.24364	0.314567	0.000209939	0.000669491		189	211	0.895735	-0.158857	0.293708	0.432883		0.00532236	0.0241341		0	0	0	0	0	0	1
ENSMUSG00000000711	Rab5b	907.333	793.667	1.14322	0.193099	0.0061455	0.0144484		58	187	0.31016	-1.68891	5.2083e-17	0		8.77886e-19	0		0	0	0	0	1	0	0
ENSMUSG00000000738	Spg7	796.333	703.667	1.13169	0.17848	0.017537	0.0369213		218	208	1.04808	0.0677446	0.66285	0.778009		0.509563	0.703334		0	0	0	0	0	1	0
ENSMUSG00000000740	Rpl13	378	325	1.16308	0.217947	0.0497765	0.0923409		432	506	0.853755	-0.228106	0.0171011	0.0418153		0.00232945	0.0120734		0	0	0	0	0	1	0
ENSMUSG00000000743	Chmp1a	563	444.333	1.26707	0.341493	0.000225133	0.000713508		936	904	1.0354	0.0501858	0.469879	0.614605		0.0107178	0.0429997		0	0	0	0	0	0	1
ENSMUSG00000000751	Rpa1	411.667	345.667	1.19094	0.252095	0.0181719	0.0381016		69	76	0.907895	-0.139403	0.618445	0.742888		0.146375	0.315949		0	0	0	0	0	1	0
ENSMUSG00000000759	Tubgcp3	407.333	374	1.08913	0.123172	0.23795	0.341054		85	73	1.16438	0.219566	0.381573	0.526705		0.727287	0.858663		0	0	0	0	0	1	0
ENSMUSG00000000776	Polr3d	619.667	612	1.01253	0.0179607	0.841936	0.9022		481	522	0.921456	-0.118013	0.20656	0.331349		0.269063	0.479058		0	0	0	0	0	1	0
ENSMUSG00000000804	Usp32	1782.33	1844	0.966558	-0.0490715	0.319119	0.431113		385	310	1.24194	0.31259	0.00496487	0.0142981		0.00285076	0.0143851		0	0	0	0	0	1	0
ENSMUSG00000000805	Car4	608	250	2.432	1.28214	3.59695e-35	0		205	149	1.37584	0.460312	0.00340652	0.0102037		1.64825e-05	0.000143801		0	1	0	0	0	0	0
ENSMUSG00000000811	Txnrd3	417.333	511.667	0.815635	-0.294004	0.00227423	0.00592826		125	146	0.856164	-0.22404	0.224332	0.352796		0.729122	0.859804		0	0	0	0	0	1	0
ENSMUSG00000000823	Zfp512b	402.667	331.667	1.21407	0.279852	0.00977601	0.0220089		71	67	1.0597	0.0836579	0.798545	0.881337		0.514633	0.707667		0	0	0	0	0	1	0
ENSMUSG00000000826	Dnajc5	2038.67	1700.67	1.19875	0.261526	3.50459e-08	1.8383e-07		1287	1170	1.1	0.137504	0.0192544	0.0464459		0.100941	0.243645		0	0	0	0	0	0	1
ENSMUSG00000000827	Tpd52l2	791.333	835.667	0.946949	-0.0786421	0.286549	0.395799		518	490	1.05714	0.0801703	0.395102	0.539637		0.172994	0.355269		0	0	0	0	0	1	0
ENSMUSG00000000876	Pxmp4	594	538.333	1.10341	0.141963	0.108613	0.179582		151	131	1.15267	0.204982	0.257834	0.392179		0.789828	0.898415		0	0	0	0	0	1	0
ENSMUSG00000000902	Smarcb1	643.667	1064.67	0.604571	-0.726016	1.7628e-24	0		132	176	0.75	-0.415037	0.0141477	0.0355309		0.0863461	0.218779		0	0	0	0	0	0	1
ENSMUSG00000000915	Hip1r	692	719.667	0.961556	-0.0565568	0.472442	0.585983		485	462	1.04978	0.0700919	0.474687	0.61879		0.29411	0.507438		0	0	0	0	0	1	0
ENSMUSG00000000916	Nsun5	114.667	137.333	0.834951	-0.260236	0.166498	0.255475		42	40	1.05	0.0703893	0.912157	0.963228		0.444893	0.65114		0	0	0	0	0	1	0
ENSMUSG00000000934	Top1mt	269.667	312	0.864316	-0.210369	0.0891376	0.152054		150	162	0.925926	-0.111031	0.533515	0.671804		0.673241	0.822657		0	0	0	0	0	1	0
ENSMUSG00000000938	Hoxa10	442.667	388.333	1.13991	0.188925	0.0660798	0.117759		134	96	1.39583	0.481127	0.0145204	0.0363839		0.203527	0.398306		0	0	0	0	0	1	0
ENSMUSG00000000958	Slc7a7	786.333	1225.67	0.641556	-0.640354	1.11391e-22	0		518	871	0.594719	-0.749721	2.18219e-21	0		0.29843	0.511908		1	0	0	0	0	0	0
ENSMUSG00000000959	Oxa1l	388.333	400	0.970833	-0.0427045	0.721858	0.808544		187	205	0.912195	-0.132586	0.390572	0.535444		0.621534	0.784951		0	0	0	0	0	1	0
ENSMUSG00000001016	Ilf2	396.667	513	0.773229	-0.371032	0.000135103	0.000448113		187	330	0.566667	-0.819428	3.28932e-10	2.42073e-09		0.0060831	0.026964		1	0	0	0	0	0	0
ENSMUSG00000001017	Chtop	789	693.333	1.13798	0.186476	0.0146214	0.0314983		119	123	0.96748	-0.0476967	0.847129	0.918509		0.266586	0.475626		0	0	0	0	0	1	0
ENSMUSG00000001018	Snapin	229	344.667	0.66441	-0.589854	1.46763e-06	6.42767e-06		215	292	0.736301	-0.441632	0.000721986	0.00251469		0.420889	0.630282		0	0	0	0	0	0	1
ENSMUSG00000001029	Icam2	68	55.3333	1.22892	0.297386	0.323248	0.435163		21	26	0.807692	-0.308122	0.560065	0.695225		0.233423	0.436592		0	0	0	0	0	1	0
ENSMUSG00000001036	Epn2	663.667	667.667	0.994009	-0.0086692	0.934492	0.969126		107	103	1.03883	0.0549665	0.836056	0.909579		0.823786	0.920867		0	0	0	0	0	1	0
ENSMUSG00000001039	B9d1	94	140.333	0.669834	-0.578125	0.00261812	0.00674246		51	87	0.586207	-0.770518	0.00275434	0.00842394		0.582781	0.757932		0	0	0	0	0	1	0
ENSMUSG00000001052	Sec24b	679	659.667	1.02931	0.0416744	0.622802	0.724604		201	187	1.07487	0.104157	0.509322	0.649646		0.729454	0.859857		0	0	0	0	0	1	0
ENSMUSG00000001054	Rmnd5b	226.667	214	1.05919	0.0829614	0.567759	0.674858		74	49	1.5102	0.594744	0.0300469	0.0679633		0.10191	0.245507		0	0	0	0	0	1	0
ENSMUSG00000001056	Nhp2	252	207.333	1.21543	0.281472	0.0448579	0.0844171		124	105	1.18095	0.239951	0.234184	0.364934		0.871113	0.945713		0	0	0	0	0	1	0
ENSMUSG00000001062	Vps9d1	241.333	211.667	1.14016	0.189233	0.173435	0.264122		84	99	0.848485	-0.237039	0.300697	0.440568		0.0970495	0.237757		0	0	0	0	0	1	0
ENSMUSG00000001065	Zfp276	224.333	235	0.95461	-0.0670168	0.674804	0.770303		145	95	1.52632	0.610053	0.00150885	0.00490503		0.00404573	0.019241		0	0	0	0	0	1	0
ENSMUSG00000001082	Mfsd10	179.333	211.667	0.847244	-0.23915	0.117297	0.191108		21	32	0.65625	-0.607683	0.168978	0.282732		0.462768	0.665856		0	0	0	0	0	1	0
ENSMUSG00000001089	Luzp1	1140	1161	0.981912	-0.0263341	0.676733	0.771877		409	425	0.962353	-0.055362	0.603503	0.730871		0.808493	0.91142		0	0	0	0	0	1	0
ENSMUSG00000001095	Slc13a2	142.333	198.333	0.717647	-0.478654	0.00288439	0.00735435		272	259	1.05019	0.0706546	0.602579	0.730326		0.00672246	0.0291926		0	0	0	0	0	1	0
ENSMUSG00000001098	Kctd10	202.667	206	0.983819	-0.0235355	0.921239	0.959909		168	208	0.807692	-0.308122	0.0441533	0.0938658		0.174336	0.357451		0	0	0	0	0	1	0
ENSMUSG00000001100	Poldip2	976	1100.67	0.886735	-0.173425	0.0064978	0.0151639		648	528	1.22727	0.295456	0.000514991	0.00185614		9.94108e-06	9.02084e-05		0	0	0	0	0	0	1
ENSMUSG00000001120	Pcbp3	363	332	1.09337	0.128786	0.255118	0.360672		57	65	0.876923	-0.189478	0.526416	0.664933		0.280726	0.492096		0	0	0	0	0	1	0
ENSMUSG00000001138	Cnnm3	300	271.333	1.10565	0.144896	0.25891	0.365361		36	80	0.45	-1.152	5.40045e-05	0.000229087		2.57891e-05	0.000216664		0	0	0	0	1	0	0
ENSMUSG00000001143	Lman2l	254.667	182.667	1.39416	0.479397	0.00067544	0.0019695		35	19	1.84211	0.881356	0.0402236	0.086822		0.382149	0.594428		0	0	0	0	0	1	0
ENSMUSG00000001150	Mcm3ap	429	491.333	0.873134	-0.195724	0.0409973	0.0781264		107	105	1.01905	0.0272215	0.945266	0.982683		0.322079	0.537261		0	0	0	0	0	1	0
ENSMUSG00000001151	Pcnt	739	617.333	1.19708	0.259525	0.00111617	0.00309733		88	75	1.17333	0.230613	0.347293	0.492794		0.93374	0.980504		0	0	0	0	0	1	0
ENSMUSG00000001155	Ftcd	157.333	287.667	0.546929	-0.870574	7.69583e-10	4.72619e-09		93	643	0.144635	-2.78952	5.36591e-102	0		1.16537e-19	0		0	0	1	0	0	0	0
ENSMUSG00000001156	Mxd1	418.333	380.667	1.09895	0.136125	0.19079	0.28524		67	80	0.8375	-0.255839	0.322308	0.465146		0.15083	0.322181		0	0	0	0	0	1	0
ENSMUSG00000001157	Gmcl1	243	191	1.27225	0.347384	0.0142683	0.0307893		57	37	1.54054	0.623437	0.0494501	0.103094		0.423966	0.632252		0	0	0	0	0	1	0
ENSMUSG00000001175	Calm1	3740.33	3402.33	1.09934	0.136642	6.66854e-05	0.000231042		1828	1722	1.06156	0.0861809	0.0780071	0.15101		0.39944	0.611072		0	0	0	0	0	0	1
ENSMUSG00000001211	Agpat3	3830.67	4155	0.921941	-0.117253	0.000300499	0.000936171		1177	1527	0.770792	-0.375586	1.80849e-11	1.60815e-10		6.56405e-05	0.000512796		0	0	1	0	0	0	0
ENSMUSG00000001229	Dpp9	454	486	0.934156	-0.098264	0.311964	0.423529		155	172	0.901163	-0.15014	0.37629	0.520971		0.797386	0.904197		0	0	0	0	0	1	0
ENSMUSG00000001240	Ramp2	110.333	199.667	0.552588	-0.855725	5.08856e-07	2.3419e-06		52	44	1.18182	0.241008	0.475152	0.619186		0.00128264	0.00720434		0	0	0	0	0	0	1
ENSMUSG00000001247	Lsr	533.333	513.333	1.03896	0.0551416	0.557283	0.664749		144	135	1.06667	0.0931094	0.632055	0.753659		0.892797	0.958036		0	0	0	0	0	1	0
ENSMUSG00000001248	Gramd1a	204.667	236	0.867232	-0.205511	0.153047	0.238593		82	70	1.17143	0.228269	0.372332	0.517443		0.132025	0.294048		0	0	0	0	0	1	0
ENSMUSG00000001249	Hpn	2017.67	2328.33	0.866571	-0.20661	2.55444e-06	1.08002e-05		1517	1579	0.960735	-0.0577901	0.272945	0.409417		0.0302788	0.0988944		0	0	0	0	0	0	1
ENSMUSG00000001270	Ckb	215.333	210.333	1.02377	0.0338942	0.846538	0.905744		78	88	0.886364	-0.174029	0.484957	0.628028		0.464394	0.667391		0	0	0	0	0	1	0
ENSMUSG00000001280	Sp1	2122.67	2352.67	0.902239	-0.148419	0.00061808	0.00182367		397	494	0.803644	-0.315372	0.00128664	0.00423287		0.122669	0.280101		0	0	0	0	0	1	0
ENSMUSG00000001288	Rarg	157	145.333	1.08028	0.111399	0.565712	0.672717		15	27	0.555556	-0.847997	0.0884295	0.167108		0.0690757	0.185852		0	0	0	0	0	1	0
ENSMUSG00000001300	Efnb2	235.667	209.667	1.12401	0.16865	0.236464	0.339602		29	27	1.07407	0.103093	0.893853	0.951473		0.887992	0.955277		0	0	0	0	0	1	0
ENSMUSG00000001305	Rrp15	197.667	210	0.94127	-0.0873197	0.586096	0.69144		185	247	0.748988	-0.416986	0.00329056	0.00989095		0.110883	0.261492		0	0	0	0	0	1	0
ENSMUSG00000001323	Srr	591.667	545.333	1.08496	0.117646	0.182193	0.27479		254	245	1.03673	0.0520467	0.720286	0.821563		0.667706	0.819196		0	0	0	0	0	1	0
ENSMUSG00000001348	Acp5	276	80	3.45	1.7866	2.30934e-26	0		170	99	1.71717	0.780034	1.77619e-05	8.12955e-05		0.000115844	0.000861275		0	0	1	0	0	0	0
ENSMUSG00000001366	Fbxo9	618.667	560.667	1.10345	0.142019	0.0970071	0.16327		219	163	1.34356	0.426059	0.00482752	0.0139548		0.0987795	0.240293		0	0	0	0	0	1	0
ENSMUSG00000001376	Vps50	701	731	0.95896	-0.060457	0.44348	0.557651		154	172	0.895349	-0.159478	0.346441	0.492039		0.581248	0.756979		0	0	0	0	0	1	0
ENSMUSG00000001380	Hars	732.667	766.333	0.956068	-0.0648151	0.39419	0.509283		194	175	1.10857	0.148702	0.34875	0.494076		0.222318	0.423765		0	0	0	0	0	1	0
ENSMUSG00000001415	Smg5	1293.67	1271.67	1.0173	0.0247454	0.67847	0.773038		591	534	1.10674	0.146318	0.0949553	0.177092		0.252412	0.459174		0	0	0	0	0	1	0
ENSMUSG00000001418	Glmp	534.333	467.667	1.14255	0.192259	0.0371093	0.0716218		139	93	1.49462	0.579782	0.00304946	0.00924207		0.0789629	0.205342		0	0	0	0	0	1	0
ENSMUSG00000001419	Mef2d	677	731.667	0.925285	-0.112031	0.15024	0.23455		22	27	0.814815	-0.295456	0.568172	0.701329		0.771477	0.887004		0	0	0	0	0	1	0
ENSMUSG00000001424	Snd1	2010	1861	1.08006	0.111117	0.0173599	0.0365984		1128	1111	1.0153	0.0219083	0.735268	0.833102		0.253407	0.459966		0	0	0	0	0	1	0
ENSMUSG00000001435	Col18a1	1985	1734.67	1.14431	0.194481	4.42764e-05	0.000157589		785	687	1.14265	0.192383	0.0114385	0.0294772		1	1		0	0	0	0	0	0	1
ENSMUSG00000001436	Slc19a1	483	437	1.10526	0.14439	0.137871	0.21879		159	138	1.15217	0.204358	0.245793	0.378124		0.789292	0.898219		0	0	0	0	0	1	0
ENSMUSG00000001440	Kpnb1	3683.67	3534	1.04235	0.0598405	0.0794591	0.13846		1108	645	1.71783	0.780587	1.26229e-28	0		3.44328e-20	0		0	0	0	0	1	0	0
ENSMUSG00000001441	Npepps	808.667	837.333	0.965764	-0.0502569	0.490244	0.603491		137	70	1.95714	0.968749	3.73215e-06	1.86607e-05		4.1765e-06	4.05785e-05		0	0	0	0	1	0	0
ENSMUSG00000001445	Mrpl10	274.667	411.667	0.667206	-0.583795	1.9371e-07	9.39846e-07		257	457	0.562363	-0.830426	6.57406e-14	0		0.123432	0.281004		1	0	0	0	0	0	0
ENSMUSG00000001467	Cyp51	2637.67	490.333	5.37933	2.42743	0	0		4119	611	6.74141	2.75305	0	0		0.000626735	0.00384281		1	0	0	0	0	0	0
ENSMUSG00000001472	Tcf25	2741	2773.67	0.988223	-0.0170921	0.666544	0.762868		1964	1650	1.1903	0.251329	1.89151e-07	1.10099e-06		1.5188e-05	0.000133568		0	0	0	0	1	0	0
ENSMUSG00000001473	Tubb6	330.333	494	0.668691	-0.580588	1.5322e-08	8.4023e-08		68	89	0.764045	-0.388271	0.110157	0.200156		0.478301	0.680008		0	0	0	0	0	0	1
ENSMUSG00000001482	Def8	949.333	1002.67	0.946809	-0.0788554	0.239322	0.342477		788	1017	0.774828	-0.368052	7.72267e-08	4.64285e-07		0.00232995	0.0120734		0	0	0	0	0	0	1
ENSMUSG00000001504	Irx2	202	192.333	1.05026	0.0707465	0.687351	0.779208		102	105	0.971429	-0.0418202	0.889486	0.948925		0.668191	0.819228		0	0	0	0	0	1	0
ENSMUSG00000001507	Itga3	538	479	1.12317	0.167581	0.0689006	0.122304		321	422	0.760664	-0.39467	0.000238966	0.000907174		6.13331e-05	0.000481698		0	0	0	0	1	0	0
ENSMUSG00000001518	Itfg2	288.667	225.667	1.27917	0.355211	0.00623957	0.0146293		153	107	1.42991	0.515921	0.00515926	0.0147915		0.48971	0.68914		0	0	0	0	0	1	0
ENSMUSG00000001521	Tulp3	334	267.333	1.24938	0.321208	0.00801545	0.0184116		280	214	1.30841	0.387816	0.0034089	0.0102068		0.759686	0.879		0	0	0	0	0	1	0
ENSMUSG00000001542	Ell2	1591	1647.67	0.965608	-0.0504906	0.32513	0.437238		236	254	0.929134	-0.106042	0.44253	0.587115		0.698409	0.838548		0	0	0	0	0	1	0
ENSMUSG00000001552	Jup	1309.33	1366	0.958516	-0.0611251	0.287684	0.39701		603	646	0.933437	-0.0993762	0.234657	0.36545		0.706224	0.842994		0	0	0	0	0	1	0
ENSMUSG00000001569	Nom1	429.333	414.667	1.03537	0.0501461	0.630106	0.73044		87	79	1.10127	0.139163	0.587054	0.71807		0.734526	0.862533		0	0	0	0	0	1	0
ENSMUSG00000001576	Ergic1	833.667	632.667	1.3177	0.398025	1.69895e-07	8.29007e-07		424	337	1.25816	0.331316	0.00180552	0.00575061		0.620339	0.784214		0	0	0	0	0	0	1
ENSMUSG00000001604	Tcea3	345.333	236	1.46328	0.549203	5.87282e-06	2.36728e-05		669	401	1.66833	0.738404	2.30375e-16	0		0.223471	0.425171		1	0	0	0	0	0	0
ENSMUSG00000001627	Ifrd1	1995.33	2152.67	0.926912	-0.109495	0.0154303	0.0329915		189	195	0.969231	-0.0450879	0.798643	0.881337		0.708725	0.845132		0	0	0	0	0	1	0
ENSMUSG00000001642	Akr1b3	126.667	74.3333	1.70404	0.768956	0.000310541	0.000963941		648	1260	0.514286	-0.959358	3.2295e-45	0		1.74183e-15	0		0	0	0	1	0	0	0
ENSMUSG00000001661	Hoxc6	119.333	103	1.15858	0.212353	0.283946	0.393121		27	22	1.22727	0.295456	0.568172	0.701329		0.875457	0.948498		0	0	0	0	0	1	0
ENSMUSG00000001663	Gstt1	585	276	2.11957	1.08377	2.593e-26	0		205	131	1.56489	0.646057	6.40393e-05	0.0002684		0.0250679	0.0853529		1	0	0	0	0	0	0
ENSMUSG00000001666	Ddt	256.333	440	0.582576	-0.779482	4.11822e-12	2.99371e-11		694	1251	0.554756	-0.850074	6.3015e-37	0		0.612871	0.779125		1	0	0	0	0	0	0
ENSMUSG00000001672	Marveld3	156.333	208	0.751603	-0.411958	0.00877655	0.0199514		50	107	0.46729	-1.09761	6.28665e-06	3.0521e-05		0.0192827	0.0694016		0	0	0	0	0	0	1
ENSMUSG00000001674	Ddx18	110	113.333	0.970588	-0.0430687	0.841188	0.901775		55	116	0.474138	-1.07662	3.56451e-06	1.78806e-05		0.000675468	0.00408948		0	0	0	0	0	0	1
ENSMUSG00000001687	Ubl3	1626	1878.67	0.865507	-0.208382	2.06012e-05	7.66566e-05		755	640	1.17969	0.238405	0.00225998	0.00706645		1.0654e-06	1.14661e-05		0	1	0	0	0	0	0
ENSMUSG00000001700	Gramd3	437.333	397	1.1016	0.139594	0.166241	0.255232		166	122	1.36066	0.444302	0.0111551	0.0288532		0.131803	0.293713		0	0	0	0	0	1	0
ENSMUSG00000001707	Eef1e1	291.333	240	1.21389	0.279636	0.0269334	0.0541979		107	67	1.59701	0.675378	0.00299994	0.00910994		0.134458	0.297145		0	0	0	0	0	1	0
ENSMUSG00000001729	Akt1	751.333	743.333	1.01076	0.0154438	0.85639	0.912732		331	308	1.07468	0.103901	0.384148	0.5289		0.538907	0.724853		0	0	0	0	0	1	0
ENSMUSG00000001739	Cldn15	171	183.333	0.932727	-0.100473	0.524252	0.634695		79	101	0.782178	-0.354431	0.117279	0.210806		0.359457	0.573675		0	0	0	0	0	1	0
ENSMUSG00000001751	Naglu	253.667	242.667	1.04533	0.063958	0.653792	0.751109		140	108	1.2963	0.374396	0.0487912	0.101905		0.185626	0.374317		0	0	0	0	0	1	0
ENSMUSG00000001755	Coasy	1401.67	1450.67	0.966222	-0.0495728	0.368842	0.483928		752	851	0.883666	-0.178426	0.0143515	0.0359723		0.159897	0.335079		0	0	0	0	0	1	0
ENSMUSG00000001755	Ppat	1401.67	1450.67	0.966222	-0.0495728	0.368842	0.483928		297	286	1.03846	0.0544478	0.678795	0.790934		0.439853	0.646546		0	0	0	0	0	1	0
ENSMUSG00000001761	Smo	576	539.667	1.06733	0.0940002	0.294774	0.405094		121	115	1.05217	0.0733732	0.744902	0.839012		0.94293	0.985408		0	0	0	0	0	1	0
ENSMUSG00000001763	Tspan33	428	686.333	0.623604	-0.681299	8.42231e-15	8.36413e-14		253	268	0.94403	-0.0830956	0.539685	0.678131		0.000130055	0.000952214		0	1	0	0	0	0	0
ENSMUSG00000001767	Crnkl1	318	344.333	0.923524	-0.114779	0.312611	0.424108		82	122	0.672131	-0.573185	0.00618441	0.0172737		0.0539804	0.155166		0	0	0	0	0	1	0
ENSMUSG00000001768	Rin2	607.667	783.667	0.775415	-0.36696	2.64757e-06	1.1145e-05		291	311	0.935691	-0.0958954	0.43873	0.583382		0.0560725	0.160103		0	0	0	0	0	0	1
ENSMUSG00000001773	Folh1	3097.33	1954.67	1.58458	0.664104	1.45286e-58	0		3301	1124	2.93683	1.55426	4.15948e-245	0		1.43828e-43	0		0	0	1	0	0	0	0
ENSMUSG00000001774	Chordc1	762.667	640.667	1.19043	0.251479	0.00123331	0.00338939		148	123	1.20325	0.266939	0.14473	0.25027		0.946989	0.986608		0	0	0	0	0	1	0
ENSMUSG00000001785	Pwp1	418	321.667	1.29948	0.377937	0.000471053	0.00141758		110	89	1.23596	0.305626	0.156085	0.265902		0.809271	0.911763		0	0	0	0	0	1	0
ENSMUSG00000001786	Fbxo7	839.333	775.333	1.08255	0.114427	0.117044	0.190817		483	479	1.00835	0.0119975	0.922952	0.969705		0.39233	0.604158		0	0	0	0	0	1	0
ENSMUSG00000001794	Capns1	950	603.667	1.57372	0.654175	1.52455e-18	0		1372	821	1.67113	0.740826	3.57948e-32	0		0.374828	0.587823		1	0	0	0	0	0	0
ENSMUSG00000001802	Lrp3	137.333	194	0.707904	-0.498375	0.00248861	0.00643475		36	44	0.818182	-0.289507	0.434042	0.579049		0.614142	0.780224		0	0	0	0	0	1	0
ENSMUSG00000001827	Folr1	3391.33	3064.67	1.10659	0.146122	4.95406e-05	0.00017503		4235	3544	1.19498	0.256983	4.94472e-15	0		0.0226949	0.0789484		1	0	0	0	0	0	0
ENSMUSG00000001829	Clpb	524.333	514.333	1.01944	0.0277806	0.780201	0.85644		270	302	0.89404	-0.161589	0.194871	0.31629		0.21174	0.409897		0	0	0	0	0	1	0
ENSMUSG00000001833	Sept7	1228	1143.67	1.07374	0.102644	0.0883223	0.150897		100	106	0.943396	-0.0840643	0.727659	0.827447		0.383935	0.595738		0	0	0	0	0	1	0
ENSMUSG00000001844	Zdhhc4	146.333	223.333	0.655224	-0.60994	7.53162e-05	0.000259194		95	154	0.616883	-0.696931	0.000223112	0.000853728		0.737316	0.864489		1	0	0	0	0	0	0
ENSMUSG00000001847	Rac1	1558	1517.33	1.0268	0.0381572	0.481945	0.59518		644	798	0.807018	-0.309328	5.5147e-05	0.000233805		0.000186324	0.00131418		0	0	0	0	0	0	1
ENSMUSG00000001870	Ltbp1	321.667	307.667	1.0455	0.0641983	0.604541	0.708058		25	20	1.25	0.321928	0.551484	0.68902		0.644063	0.801953		0	0	0	0	0	1	0
ENSMUSG00000001891	Ugp2	2114.33	3787.67	0.558215	-0.841107	2.01386e-106	0		1082	1765	0.613031	-0.705968	9.31879e-38	0		0.0492125	0.144153		1	0	0	0	0	0	0
ENSMUSG00000001909	Trmt1	536	574.667	0.932715	-0.100492	0.254252	0.359865		146	108	1.35185	0.434937	0.0200745	0.0482376		0.00823895	0.0345121		0	0	0	0	0	1	0
ENSMUSG00000001910	Nacc1	550.667	444	1.24024	0.31062	0.00077007	0.0022177		191	174	1.0977	0.134485	0.402356	0.54702		0.325945	0.540665		0	0	0	0	0	1	0
ENSMUSG00000001918	Slc1a5	842.667	847	0.994884	-0.00739991	0.941828	0.973847		744	574	1.29617	0.374252	3.1434e-06	1.5903e-05		0.000356913	0.00231963		0	0	0	0	0	0	1
ENSMUSG00000001942	Siae	181.333	106	1.71069	0.77458	8.84184e-06	3.46524e-05		56	38	1.47368	0.559427	0.0789755	0.152501		0.542885	0.727915		0	0	0	0	0	0	1
ENSMUSG00000001946	Esam	340	199.333	1.70569	0.770352	1.80435e-09	1.08135e-08		72	55	1.30909	0.388565	0.1554	0.264851		0.18814	0.3779		0	0	0	0	0	0	1
ENSMUSG00000001983	Taco1	132.667	144.667	0.917051	-0.124927	0.509496	0.621622		64	104	0.615385	-0.70044	0.00251799	0.00779716		0.0492931	0.144194		0	0	0	0	0	1	0
ENSMUSG00000001998	Ap4e1	345.333	302	1.14349	0.193441	0.091104	0.154825		50	38	1.31579	0.395929	0.240793	0.372868		0.570089	0.747841		0	0	0	0	0	1	0
ENSMUSG00000001999	Blvra	351.667	358.667	0.980483	-0.0284351	0.821985	0.887922		282	273	1.03297	0.0467942	0.734206	0.832677		0.650873	0.806646		0	0	0	0	0	1	0
ENSMUSG00000002028	Kmt2a	1396.67	1489	0.93799	-0.092356	0.0902629	0.153633		249	223	1.11659	0.159102	0.249821	0.382867		0.0823108	0.21155		0	0	0	0	0	1	0
ENSMUSG00000002031	Ift46	301	219.333	1.37234	0.456638	0.000446015	0.00134539		165	118	1.39831	0.483679	0.0061499	0.0171923		0.940393	0.984267		0	0	0	0	0	1	0
ENSMUSG00000002032	Tmem25	129.333	129.667	0.997429	-0.0037135	1	1		101	107	0.943925	-0.0832555	0.728919	0.828103		0.852298	0.935668		0	0	0	0	0	1	0
ENSMUSG00000002043	Trappc6a	104.333	164.667	0.633603	-0.658348	0.000313312	0.000970978		104	136	0.764706	-0.387023	0.0451624	0.0955526		0.320537	0.535504		0	0	0	0	0	0	1
ENSMUSG00000002052	Supt6	1847	1912.33	0.965836	-0.0501502	0.289128	0.398503		265	264	1.00379	0.00545443	1	1		0.710269	0.846318		0	0	0	0	0	1	0
ENSMUSG00000002064	Sdf2	419.333	481.667	0.870588	-0.199938	0.0421876	0.0799787		421	569	0.739895	-0.434608	2.86563e-06	1.4584e-05		0.0865175	0.219141		0	0	0	0	0	0	1
ENSMUSG00000002076	Hsf2bp	43.3333	44.6667	0.970149	-0.0437214	1	1		54	40	1.35	0.432959	0.179665	0.297327		0.298268	0.511743		0	0	0	0	0	1	0
ENSMUSG00000002102	Psmc3	1353.67	1186	1.14137	0.190769	0.000917471	0.0026061		442	368	1.20109	0.264341	0.010275	0.0268111		0.544056	0.728976		0	0	0	0	0	1	0
ENSMUSG00000002103	Acp2	412.667	406	1.01642	0.0234972	0.833951	0.896565		126	117	1.07692	0.106915	0.607903	0.734696		0.71527	0.849632		0	0	0	0	0	1	0
ENSMUSG00000002105	Slc39a13	278	294	0.945578	-0.0807313	0.530577	0.640538		115	115	1	0	1	1		0.754918	0.876183		0	0	0	0	0	1	0
ENSMUSG00000002108	Nr1h3	442	469	0.942431	-0.0855416	0.389019	0.504211		175	189	0.925926	-0.111031	0.495681	0.637411		0.901362	0.962728		0	0	0	0	0	1	0
ENSMUSG00000002129	Sf3a1	385.333	326	1.182	0.241235	0.0269579	0.0542187		66	64	1.03125	0.0443941	0.930155	0.973948		0.503843	0.698882		0	0	0	0	0	1	0
ENSMUSG00000002147	Stat6	971.667	1083.33	0.896923	-0.156944	0.0143454	0.0309383		494	565	0.874336	-0.19374	0.0314239	0.0705655		0.733244	0.861716		0	0	0	0	0	1	0
ENSMUSG00000002204	Napsa	8435.67	6154.67	1.37061	0.454821	8.76767e-80	0		13029	10416	1.25086	0.322925	2.2225e-65	0		1.82503e-05	0.000157793		0	0	1	0	0	0	0
ENSMUSG00000002205	Vrk3	265.667	302.333	0.878721	-0.186523	0.131176	0.210248		169	214	0.78972	-0.340588	0.0244307	0.0569757		0.426283	0.634232		0	0	0	0	0	1	0
ENSMUSG00000002210	Smg9	184.333	137.333	1.34223	0.424635	0.0103712	0.0231727		59	35	1.68571	0.75336	0.0172096	0.0420151		0.404869	0.616681		0	0	0	0	0	1	0
ENSMUSG00000002221	Paxip1	287	275	1.04364	0.0616191	0.642682	0.741705		43	58	0.741379	-0.431716	0.163279	0.275776		0.130438	0.29203		0	0	0	0	0	1	0
ENSMUSG00000002222	Rmnd5a	2814	4450.33	0.632312	-0.661291	8.47725e-83	0		474	630	0.752381	-0.410465	2.97824e-06	1.51171e-05		0.00815281	0.0341699		1	0	0	0	0	0	0
ENSMUSG00000002227	Mov10	89	119	0.747899	-0.419084	0.044088	0.0832124		8	10	0.8	-0.321928	0.814529	0.893613		1	1		0	0	0	0	0	1	0
ENSMUSG00000002233	Rhoc	1106.33	814.333	1.35858	0.442095	2.92744e-11	2.00742e-10		130	143	0.909091	-0.137504	0.467736	0.612543		0.00214217	0.0111984		0	0	0	0	0	0	1
ENSMUSG00000002265	Peg3	1497.67	1346.33	1.1124	0.153681	0.00491129	0.011836		2	525	0.00380952	-8.03617	6.33344e-154	0		6.72472e-147	0		0	0	0	0	1	0	0
ENSMUSG00000002280	Narfl	321.667	400.333	0.803497	-0.315635	0.00369205	0.0091913		37	56	0.660714	-0.597902	0.0613859	0.123462		0.437499	0.645246		0	0	0	0	0	1	0
ENSMUSG00000002319	Ipo4	802.333	893.667	0.897799	-0.155535	0.0288775	0.0575382		111	160	0.69375	-0.527512	0.00347129	0.0103613		0.0571057	0.162631		0	0	0	0	0	1	0
ENSMUSG00000002320	Tm9sf1	640.333	693.333	0.923558	-0.114726	0.154655	0.240467		261	267	0.977528	-0.0327899	0.827769	0.904399		0.606976	0.775511		0	0	0	0	0	1	0
ENSMUSG00000002325	Irf9	223	156	1.42949	0.515498	0.000678554	0.00197559		32	24	1.33333	0.415037	0.349682	0.494542		0.88462	0.953125		0	0	0	0	0	1	0
ENSMUSG00000002326	Gmpr2	197.333	213.333	0.925	-0.112475	0.45995	0.574		47	82	0.573171	-0.802963	0.00261833	0.00805896		0.0254767	0.086428		0	0	0	0	0	1	0
ENSMUSG00000002329	Mdp1	375.667	363.333	1.03394	0.0481594	0.68597	0.778431		223	248	0.899194	-0.153296	0.268768	0.404967		0.238646	0.443036		0	0	0	0	0	1	0
ENSMUSG00000002342	Tmem161a	341.333	396.333	0.861228	-0.215533	0.0469132	0.0877484		244	271	0.900369	-0.151412	0.251897	0.385244		0.729884	0.860055		0	0	0	0	0	1	0
ENSMUSG00000002346	Slc25a42	325.333	658	0.494428	-1.01617	1.65672e-26	0		47	64	0.734375	-0.445411	0.128475	0.227373		0.0570155	0.162434		0	0	0	0	0	0	1
ENSMUSG00000002365	Snx9	1044	1230.33	0.848551	-0.236928	9.55377e-05	0.000324003		952	1211	0.786127	-0.347165	2.79491e-08	1.76003e-07		0.205029	0.40043		1	0	0	0	0	0	0
ENSMUSG00000002372	Ranbp3	447	474.333	0.942375	-0.0856264	0.373906	0.488656		45	55	0.818182	-0.289507	0.368202	0.512823		0.528423	0.716766		0	0	0	0	0	1	0
ENSMUSG00000002393	Nr2f6	368.333	541.333	0.680419	-0.555505	1.09552e-08	6.11313e-08		217	219	0.990868	-0.0132358	0.96181	0.996114		0.00149882	0.00825582		0	0	0	0	0	0	1
ENSMUSG00000002395	Use1	545.333	673.667	0.8095	-0.304897	0.000273649	0.000857034		302	292	1.03425	0.0485802	0.711957	0.816104		0.0160463	0.0598816		0	0	0	0	0	0	1
ENSMUSG00000002396	Ocel1	236.667	337.333	0.701581	-0.511318	2.91119e-05	0.000106725		71	118	0.601695	-0.732896	0.000775545	0.00267735		0.393178	0.604979		0	0	0	0	0	0	1
ENSMUSG00000002413	Braf	1429	1129	1.26572	0.33996	3.25114e-09	1.91558e-08		667	657	1.01522	0.0217934	0.804655	0.886318		0.00124935	0.0070534		0	0	0	0	0	0	1
ENSMUSG00000002416	Ndufb2	146	134.333	1.08685	0.120151	0.550885	0.658545		1076	2169	0.496081	-1.01135	1.74877e-83	0		5.04507e-10	8.08298e-09		0	0	0	0	1	0	0
ENSMUSG00000002428	Hltf	639.333	646.667	0.98866	-0.0164539	0.867183	0.920941		443	432	1.02546	0.0362754	0.735338	0.833102		0.693304	0.835155		0	0	0	0	0	1	0
ENSMUSG00000002475	Abhd3	775.333	670.333	1.15664	0.209938	0.00623756	0.0146291		120	185	0.648649	-0.624491	0.000235738	0.000896689		7.07657e-06	6.6327e-05		0	0	0	0	1	0	0
ENSMUSG00000002496	Tsc2	936.667	724.333	1.29314	0.370882	2.19042e-07	1.05875e-06		213	148	1.43919	0.525256	0.000733989	0.00254876		0.379596	0.591413		0	0	0	0	0	0	1
ENSMUSG00000002504	Slc9a3r2	384	381.667	1.00611	0.00879312	0.971181	0.99248		107	141	0.758865	-0.398084	0.0359137	0.0790945		0.0576895	0.16381		0	0	0	0	0	1	0
ENSMUSG00000002524	Puf60	1004.33	1013	0.991445	-0.012396	0.876176	0.926845		169	123	1.37398	0.458365	0.00834155	0.0224199		0.0102169	0.0413131		0	0	0	0	0	1	0
ENSMUSG00000002550	Uck1	367	379.333	0.967487	-0.0476861	0.660649	0.757291		111	60	1.85	0.887525	0.000118218	0.000475531		0.000248626	0.00169008		0	0	0	0	0	0	1
ENSMUSG00000002565	Scin	519	512.667	1.01235	0.0177134	0.876324	0.926845		434	304	1.42763	0.513624	1.93363e-06	1.00265e-05		0.00041562	0.00267408		0	0	0	0	0	0	1
ENSMUSG00000002602	Axl	445.333	412.667	1.07916	0.109909	0.274901	0.383426		235	200	1.175	0.232661	0.102955	0.18944		0.479664	0.680748		0	0	0	0	0	1	0
ENSMUSG00000002608	Ccdc97	212	274.667	0.771845	-0.373618	0.0049109	0.011836		61	68	0.897059	-0.156726	0.597485	0.726556		0.485648	0.686077		0	0	0	0	0	1	0
ENSMUSG00000002635	Pdcd2l	172.333	235.333	0.732295	-0.449504	0.00213349	0.00560123		77	70	1.1	0.137504	0.620842	0.744372		0.042048	0.127561		0	0	0	0	0	1	0
ENSMUSG00000002658	Gtf2f1	399.667	397.667	1.00503	0.00723762	0.971764	0.99253		170	139	1.22302	0.29045	0.0877251	0.166185		0.159207	0.334088		0	0	0	0	0	1	0
ENSMUSG00000002660	Clpp	527.333	522.667	1.00893	0.012824	0.901811	0.946402		1098	1010	1.08713	0.120523	0.0580813	0.117832		0.325909	0.540665		0	0	0	0	0	1	0
ENSMUSG00000002718	Cse1l	782.333	676.667	1.15616	0.209338	0.00597765	0.0140968		178	201	0.885572	-0.175318	0.258421	0.39276		0.0243234	0.0832601		0	0	0	0	0	1	0
ENSMUSG00000002728	Naa20	263.667	266.333	0.989987	-0.0145178	0.930847	0.966388		78	65	1.2	0.263034	0.315625	0.456786		0.346236	0.561163		0	0	0	0	0	1	0
ENSMUSG00000002731	Prkra	139.667	112.667	1.23964	0.309927	0.101943	0.170163		49	49	1	0	1	1		0.404225	0.615838		0	0	0	0	0	1	0
ENSMUSG00000002741	Ykt6	852.667	866	0.984604	-0.0223852	0.772262	0.850516		596	580	1.02759	0.0392594	0.661833	0.777172		0.596273	0.767534		0	0	0	0	0	1	0
ENSMUSG00000002748	Baz1b	1585	1590.67	0.996438	-0.0051487	0.929305	0.965308		338	350	0.965714	-0.0503317	0.674976	0.788274		0.736584	0.863763		0	0	0	0	0	1	0
ENSMUSG00000002763	Pex6	579.333	589.333	0.983032	-0.0246902	0.792474	0.866951		190	108	1.75926	0.814968	2.35212e-06	1.20906e-05		1.26673e-05	0.000113211		0	0	0	0	1	0	0
ENSMUSG00000002781	Tmem143	204.333	244	0.837432	-0.255957	0.0728021	0.128166		152	151	1.00662	0.00952277	1	1		0.233442	0.436592		0	0	0	0	0	1	0
ENSMUSG00000002797	Ggct	323.333	216.667	1.49231	0.577545	4.84546e-06	1.96967e-05		226	161	1.40373	0.489262	0.00111379	0.00369903		0.68457	0.829132		0	0	0	0	0	0	1
ENSMUSG00000002803	Btbd6	241	190.667	1.26399	0.337981	0.0182949	0.0383385		29	25	1.16	0.214125	0.683489	0.794239		0.773637	0.888092		0	0	0	0	0	1	0
ENSMUSG00000002804	Nudt14	85.3333	101	0.844884	-0.243174	0.30593	0.417399		92	71	1.29577	0.373815	0.116954	0.210567		0.0534264	0.153803		0	0	0	0	0	1	0
ENSMUSG00000002812	Flii	1090.33	982.667	1.10957	0.149995	0.018776	0.0392293		357	329	1.08511	0.117836	0.302601	0.442385		0.825523	0.921706		0	0	0	0	0	1	0
ENSMUSG00000002820	Atg4d	562	658	0.854103	-0.227517	0.00650782	0.0151751		109	102	1.06863	0.095759	0.679665	0.791468		0.135834	0.299669		0	0	0	0	0	1	0
ENSMUSG00000002831	Plin4	263	396.333	0.663583	-0.591652	2.05673e-07	9.96632e-07		25	15	1.66667	0.736966	0.15386	0.263015		0.00739522	0.0314225		0	0	0	0	0	0	1
ENSMUSG00000002833	Hdgfl2	422.667	400.667	1.05491	0.0771178	0.464452	0.578404		32	59	0.542373	-0.882643	0.00610552	0.0170968		0.00392975	0.0187241		0	0	0	0	0	1	0
ENSMUSG00000002835	Chaf1a	11.3333	7	1.61905	0.695145	0.359283	0.474185		120	97	1.23711	0.306978	0.135133	0.237071		0.80587	0.909663		0	0	0	0	0	1	0
ENSMUSG00000002847	Pla1a	214	157.667	1.35729	0.440733	0.00428734	0.0104967		61	49	1.2449	0.316027	0.294234	0.433492		0.742592	0.868031		0	0	0	0	0	1	0
ENSMUSG00000002871	Tpra1	209	271.333	0.77027	-0.376563	0.00464897	0.0112887		100	81	1.23457	0.304006	0.180762	0.298618		0.00864913	0.0360272		0	0	0	0	0	1	0
ENSMUSG00000002881	Nab1	848.667	1106.33	0.767099	-0.382516	5.91533e-09	3.36675e-08		337	692	0.486994	-1.03802	7.2882e-29	0		1.39727e-08	1.90673e-07		0	0	1	0	0	0	0
ENSMUSG00000002885	Adgre5	256.333	140	1.83095	0.872594	4.53573e-09	2.61637e-08		156	121	1.28926	0.366539	0.0408725	0.0880006		0.0302941	0.0989026		0	0	0	0	0	0	1
ENSMUSG00000002900	Lamb1	3528.33	2994.67	1.17821	0.236591	4.0435e-11	2.74831e-10		2157	1456	1.48146	0.567016	1.5696e-31	0		4.90365e-08	6.31583e-07		0	0	1	0	0	0	0
ENSMUSG00000002910	Arrdc2	86.6667	86.3333	1.00386	0.00555953	1	1		27	33	0.818182	-0.289507	0.518958	0.657851		0.549494	0.731799		0	0	0	0	0	1	0
ENSMUSG00000002944	Cd36	4932.33	3405	1.44856	0.534616	4.05139e-63	0		2850	2667	1.06862	0.0957441	0.0142662	0.0357702		3.42857e-18	0		0	1	0	0	0	0	0
ENSMUSG00000002948	Map2k7	479	482.333	0.993089	-0.0100049	0.922952	0.961174		161	169	0.952663	-0.0699626	0.700049	0.807628		0.750063	0.873785		0	0	0	0	0	1	0
ENSMUSG00000002949	Timm44	581.333	645	0.901292	-0.149934	0.076687	0.134176		120	120	1	0	1	1		0.480184	0.681109		0	0	0	0	0	1	0
ENSMUSG00000002957	Ap2a2	2476.33	2548.33	0.971746	-0.0413485	0.316589	0.428147		1396	1203	1.16043	0.214662	0.000164726	0.000646569		0.000262655	0.00177448		0	0	0	0	0	0	1
ENSMUSG00000002963	Pnkp	279	189	1.47619	0.561879	3.69372e-05	0.000133359		86	72	1.19444	0.25634	0.301016	0.440951		0.263826	0.472786		0	0	0	0	0	0	1
ENSMUSG00000002968	Med25	409.667	479	0.855254	-0.225575	0.0225161	0.0461661		54	65	0.830769	-0.26748	0.359358	0.50383		0.922131	0.974029		0	0	0	0	0	1	0
ENSMUSG00000002980	Bcam	831	630.667	1.31765	0.397971	1.86518e-07	9.06096e-07		403	327	1.23242	0.301489	0.00546934	0.0155531		0.493203	0.691923		0	0	0	0	0	0	1
ENSMUSG00000002981	Clptm1	1657.33	1950	0.849915	-0.23461	1.25254e-06	5.51389e-06		176	167	1.05389	0.0757273	0.665833	0.780559		0.0614752	0.171395		0	0	0	0	0	0	1
ENSMUSG00000002983	Relb	164.333	178	0.923221	-0.115252	0.517084	0.628588		31	30	1.03333	0.0473057	1	1		0.781122	0.892993		0	0	0	0	0	1	0
ENSMUSG00000002984	Tomm40	414.667	523	0.792862	-0.334859	0.000470225	0.00141564		137	150	0.913333	-0.130787	0.4788	0.622675		0.309655	0.524961		0	0	0	0	0	1	0
ENSMUSG00000002985	Apoe	1437	3151	0.456046	-1.13275	1.56701e-144	0		204	278	0.733813	-0.446516	0.000865695	0.00296859		1.42055e-06	1.49942e-05		0	1	0	0	0	0	0
ENSMUSG00000002996	Hbp1	1243	1136	1.09419	0.129863	0.0297406	0.0589677		456	439	1.03872	0.0548129	0.592798	0.72257		0.530112	0.717918		0	0	0	0	0	1	0
ENSMUSG00000002997	Prkar2b	168.667	314.667	0.536017	-0.899649	3.12188e-11	2.13735e-10		27	21	1.28571	0.36257	0.470879	0.614972		0.0045541	0.0212001		0	0	0	0	0	0	1
ENSMUSG00000003031	Cdkn1b	1049.67	1182.33	0.887793	-0.171706	0.00520464	0.0124766		200	333	0.600601	-0.735522	9.10928e-09	5.97116e-08		7.05318e-05	0.000547119		0	0	0	0	1	0	0
ENSMUSG00000003032	Klf4	197.333	132	1.49495	0.580097	0.000332014	0.00102522		48	45	1.06667	0.0931094	0.835846	0.909479		0.155867	0.329144		0	0	0	0	0	1	0
ENSMUSG00000003033	Ap1m1	388.333	403.333	0.96281	-0.0546771	0.619108	0.721296		46	51	0.901961	-0.148863	0.684859	0.79535		0.82975	0.923877		0	0	0	0	0	1	0
ENSMUSG00000003037	Rab8a	792.667	877.667	0.903152	-0.146959	0.0398566	0.0762547		330	314	1.05096	0.0717015	0.554498	0.691118		0.104561	0.249487		0	0	0	0	0	1	0
ENSMUSG00000003039	Fam32a	564.333	884.333	0.638145	-0.648043	4.05655e-17	0		587	1239	0.473769	-1.07774	1.56001e-53	0		5.85113e-05	0.00046417		0	0	1	0	0	0	0
ENSMUSG00000003051	Elf3	246.333	256.333	0.960988	-0.0574092	0.688541	0.780083		50	96	0.520833	-0.941106	0.000175033	0.000682766		0.00180375	0.00967838		0	0	0	0	0	0	1
ENSMUSG00000003062	Stard3nl	266	219.333	1.21277	0.278301	0.0411166	0.0782761		39	50	0.78	-0.358454	0.289096	0.427889		0.0643833	0.176707		0	0	0	0	0	1	0
ENSMUSG00000003068	Stk11	554	678.667	0.816306	-0.292817	0.000409178	0.00124157		95	101	0.940594	-0.0883559	0.721085	0.822037		0.35551	0.570399		0	0	0	0	0	1	0
ENSMUSG00000003072	Atp5d	1662.33	1667.33	0.997001	-0.00433285	0.944747	0.975829		683	501	1.36327	0.447075	1.36302e-07	8.04316e-07		4.76242e-06	4.57402e-05		0	0	0	0	1	0	0
ENSMUSG00000003099	Ppp5c	598.667	650.667	0.920082	-0.120166	0.149133	0.233358		294	341	0.86217	-0.213956	0.0678482	0.134145		0.525908	0.714236		0	0	0	0	0	1	0
ENSMUSG00000003119	Cdk12	1325.67	1368.33	0.968819	-0.0457017	0.418497	0.534407		221	216	1.02315	0.0330151	0.848282	0.919323		0.6064	0.775254		0	0	0	0	0	1	0
ENSMUSG00000003123	Lipe	192.667	327.667	0.587996	-0.766122	3.57283e-09	2.08596e-08		37	35	1.05714	0.0801703	0.906294	0.95888		0.020686	0.0732866		0	0	0	0	0	0	1
ENSMUSG00000003131	Pafah1b2	1089	1018	1.06974	0.0972664	0.127243	0.204711		525	590	0.889831	-0.168398	0.0552339	0.113069		0.0131288	0.0508436		0	0	0	0	0	1	0
ENSMUSG00000003135	Cnot11	449.667	428.667	1.04899	0.0689997	0.499963	0.612906		189	214	0.883178	-0.179225	0.231841	0.361796		0.166475	0.345081		0	0	0	0	0	1	0
ENSMUSG00000003154	Foxj2	373	388.667	0.959691	-0.0593578	0.586888	0.692017		74	92	0.804348	-0.314109	0.186854	0.306576		0.345812	0.560975		0	0	0	0	0	1	0
ENSMUSG00000003161	Sri	925	932.667	0.99178	-0.0119082	0.871	0.923315		906	1005	0.901493	-0.149613	0.0249492	0.0580337		0.15154	0.323289		0	0	0	0	0	1	0
ENSMUSG00000003184	Irf3	609.333	474	1.28551	0.362345	4.03711e-05	0.000144684		363	219	1.65753	0.729039	2.56652e-09	1.77047e-08		0.0164729	0.0612364		1	0	0	0	0	0	0
ENSMUSG00000003198	Zfp959	147	83	1.77108	0.824633	2.92467e-05	0.000107168		56	7	8	3	1.36367e-10	1.05721e-09		9.08866e-05	0.000693822		0	0	1	0	0	0	0
ENSMUSG00000003199	Mpnd	234.667	335.333	0.699801	-0.514983	2.72789e-05	0.000100388		154	162	0.950617	-0.0730635	0.693808	0.802081		0.0340445	0.108657		0	0	0	0	0	0	1
ENSMUSG00000003200	Sh3gl1	290	347.667	0.834132	-0.261652	0.0239543	0.04879		169	156	1.08333	0.115477	0.505702	0.646409		0.0563971	0.160791		0	0	0	0	0	1	0
ENSMUSG00000003226	Ranbp2	9396.33	10433	0.900636	-0.150984	1.95998e-13	1.57684e-12		2461	2585	0.952031	-0.0709196	0.0833461	0.159341		0.0797622	0.206726		0	0	0	0	0	0	1
ENSMUSG00000003233	Dvl3	337	371.333	0.90754	-0.139966	0.201605	0.298395		62	71	0.873239	-0.195551	0.488022	0.630512		0.850415	0.934716		0	0	0	0	0	1	0
ENSMUSG00000003234	Abcf3	1039.67	1172.33	0.886835	-0.173262	0.00500521	0.0120473		127	126	1.00794	0.0114048	1	1		0.352442	0.567495		0	0	0	0	0	1	0
ENSMUSG00000003269	Cyth2	880.667	855.333	1.02962	0.0421093	0.564727	0.671754		205	213	0.962441	-0.0552295	0.73211	0.830912		0.549135	0.731799		0	0	0	0	0	1	0
ENSMUSG00000003299	Mrpl4	338.333	238	1.42157	0.507484	3.00639e-05	0.000109953		487	337	1.4451	0.531173	1.94579e-07	1.13174e-06		0.912103	0.968889		1	0	0	0	0	0	0
ENSMUSG00000003308	Keap1	471.333	424.667	1.10989	0.150417	0.124517	0.200997		125	122	1.02459	0.0350469	0.898771	0.954498		0.614792	0.780746		0	0	0	0	0	1	0
ENSMUSG00000003309	Ap1m2	168.333	117	1.43875	0.524812	0.00250376	0.00647175		56	32	1.75	0.807355	0.0137504	0.0346915		0.457303	0.661076		0	0	0	0	0	1	0
ENSMUSG00000003344	Btbd2	266.333	275.667	0.966143	-0.0496918	0.731398	0.815195		55	35	1.57143	0.652077	0.0445975	0.0945394		0.0402404	0.123416		0	0	0	0	0	1	0
ENSMUSG00000003345	Csnk1g2	674.333	694	0.971662	-0.0414737	0.626638	0.727407		162	150	1.08	0.111031	0.533515	0.671804		0.414992	0.625292		0	0	0	0	0	1	0
ENSMUSG00000003346	Abhd17a	334.333	438.667	0.762158	-0.391838	0.000209434	0.000668713		98	120	0.816667	-0.292181	0.154778	0.264148		0.643731	0.801668		0	0	0	0	0	0	1
ENSMUSG00000003348	Mob3a	189.333	139.667	1.35561	0.438941	0.00689924	0.0160295		40	34	1.17647	0.234465	0.561381	0.695848		0.605659	0.774892		0	0	0	0	0	1	0
ENSMUSG00000003355	Fkbp11	176.667	371	0.47619	-1.07039	7.91365e-17	0		51	110	0.463636	-1.10893	3.82863e-06	1.91059e-05		0.923718	0.974759		1	0	0	0	0	0	0
ENSMUSG00000003360	Ddx23	691	737.333	0.937161	-0.0936313	0.223643	0.324582		150	208	0.721154	-0.471621	0.00254232	0.0078567		0.0285744	0.0948168		0	0	0	0	0	1	0
ENSMUSG00000003363	Pld3	329.667	309.333	1.06573	0.0918457	0.452654	0.567107		136	147	0.92517	-0.11221	0.552295	0.689585		0.318511	0.533974		0	0	0	0	0	1	0
ENSMUSG00000003382	Etv3	474.667	458.667	1.03488	0.0494687	0.623581	0.725008		49	59	0.830508	-0.267933	0.386573	0.531192		0.309794	0.525081		0	0	0	0	0	1	0
ENSMUSG00000003402	Prkcsh	1287.67	1273.33	1.01126	0.016149	0.797312	0.870135		263	277	0.949458	-0.0748232	0.575908	0.70828		0.507716	0.701905		0	0	0	0	0	1	0
ENSMUSG00000003418	St8sia6	528	928.667	0.568557	-0.814623	5.28325e-26	0		501	616	0.813312	-0.29812	0.000640896	0.00225604		1.14862e-05	0.000103497		0	1	0	0	0	0	0
ENSMUSG00000003420	Fcgrt	1560.67	749	2.08367	1.05912	3.22246e-65	0		385	159	2.42138	1.27583	1.21826e-22	0		0.152388	0.324457		1	0	0	0	0	0	0
ENSMUSG00000003421	Nosip	247.667	231.333	1.07061	0.0984265	0.493603	0.60685		154	141	1.0922	0.127235	0.484824	0.628028		0.940998	0.98454		0	0	0	0	0	1	0
ENSMUSG00000003423	Pih1d1	202.667	183	1.10747	0.147265	0.333514	0.445554		256	230	1.11304	0.15451	0.256762	0.390934		1	1		0	0	0	0	0	1	0
ENSMUSG00000003429	Rps11	452.667	676.667	0.668966	-0.579996	2.82931e-11	1.94367e-10		2150	2445	0.879346	-0.185498	1.43423e-05	6.66852e-05		5.40509e-05	0.000431902		0	0	1	0	0	0	0
ENSMUSG00000003435	Supt5	1603	1594.67	1.00523	0.00751954	0.90149	0.946251		224	316	0.708861	-0.496426	8.68128e-05	0.00035647		0.000231755	0.00159228		0	0	0	0	0	0	1
ENSMUSG00000003437	Paf1	404.333	299.333	1.35078	0.433792	8.72503e-05	0.000297339		84	79	1.06329	0.0885367	0.75416	0.846583		0.188624	0.378477		0	0	0	0	0	0	1
ENSMUSG00000003438	Timm50	331.333	413.667	0.800967	-0.320185	0.00299536	0.00761708		250	211	1.18483	0.244685	0.0766406	0.148964		0.00109923	0.00629827		0	0	0	0	0	1	0
ENSMUSG00000003458	Ncstn	730.333	740.667	0.986049	-0.0202693	0.814545	0.881813		123	181	0.679558	-0.557331	0.00104558	0.00349966		0.00372003	0.0179358		0	0	0	0	0	1	0
ENSMUSG00000003464	Pex19	711.333	541	1.31485	0.394897	1.51186e-06	6.6101e-06		201	177	1.13559	0.183446	0.236771	0.368077		0.215242	0.414694		0	0	0	0	0	0	1
ENSMUSG00000003477	Inmt	5512.67	3031.67	1.81836	0.862639	8.0525e-161	0		6744	3733	1.80659	0.853269	9.552e-193	0		0.843106	0.930256		1	0	0	0	0	0	0
ENSMUSG00000003500	Impdh1	218.667	193.333	1.13103	0.177643	0.23758	0.340697		11	30	0.366667	-1.44746	0.004324	0.0126083		0.00161096	0.00879797		0	0	0	0	0	1	0
ENSMUSG00000003518	Dusp3	1231.33	1284.67	0.958485	-0.0611727	0.299976	0.410687		574	614	0.934853	-0.0971879	0.257833	0.392179		0.751313	0.874373		0	0	0	0	0	1	0
ENSMUSG00000003546	Klc4	825.667	873.333	0.94542	-0.0809729	0.254314	0.359865		310	353	0.878187	-0.1874	0.102788	0.189269		0.436015	0.644215		0	0	0	0	0	1	0
ENSMUSG00000003559	As3mt	544.667	1070.33	0.508876	-0.974615	1.1648e-39	0		407	831	0.489771	-1.02982	6.21658e-34	0		0.630955	0.791506		1	0	0	0	0	0	0
ENSMUSG00000003573	Homer3	39.3333	32.6667	1.20408	0.267933	0.482789	0.59603		115	64	1.79688	0.84549	0.000169645	0.000665013		0.15314	0.325258		0	0	0	0	0	0	1
ENSMUSG00000003581	Rnf215	238	186.333	1.27728	0.353076	0.0151954	0.0325706		149	139	1.07194	0.100227	0.59596	0.725504		0.251381	0.457726		0	0	0	0	0	1	0
ENSMUSG00000003604	Aven	202	151.333	1.3348	0.416625	0.00911024	0.0206574		48	76	0.631579	-0.662965	0.0149846	0.0373887		0.000532977	0.00332624		0	0	0	0	0	1	0
ENSMUSG00000003617	Cp	1535.67	412.333	3.72433	1.89698	1.70941e-151	0		444	120	3.7	1.88753	1.12343e-44	0		0.953366	0.989506		1	0	0	0	0	0	0
ENSMUSG00000003623	Crot	8039.67	8671	0.92719	-0.109063	1.09342e-06	4.85228e-06		7573	8575	0.883149	-0.179272	3.28072e-15	0		0.0279036	0.093032		1	0	0	0	0	0	0
ENSMUSG00000003644	Rps6ka1	186.333	288.333	0.646243	-0.629852	3.38169e-06	1.40584e-05		50	101	0.49505	-1.01436	4.03722e-05	0.000174923		0.210114	0.407569		1	0	0	0	0	0	0
ENSMUSG00000003660	Snrnp200	2125	2079	1.02213	0.0315731	0.487665	0.600798		434	494	0.878543	-0.186816	0.0527149	0.108839		0.0386982	0.12026		0	0	0	0	0	1	0
ENSMUSG00000003662	Ciao1	606.333	675.333	0.897828	-0.155489	0.0575966	0.104628		180	236	0.762712	-0.39079	0.00693383	0.0190898		0.157414	0.331552		0	0	0	0	0	1	0
ENSMUSG00000003721	Insig2	522	478.667	1.09053	0.125028	0.184318	0.277396		107	198	0.540404	-0.88789	2.09668e-07	1.21675e-06		2.06983e-07	2.4468e-06		0	0	0	0	1	0	0
ENSMUSG00000003746	Man1a	2133.33	1636.33	1.30373	0.382643	6.03544e-16	0		1786	1551	1.15152	0.203533	5.07094e-05	0.000216542		0.00985214	0.0401335		1	0	0	0	0	0	0
ENSMUSG00000003752	Itpkc	269.333	260	1.0359	0.0508812	0.695884	0.786665		95	96	0.989583	-0.0151069	1	1		0.800641	0.90562		0	0	0	0	0	1	0
ENSMUSG00000003762	Coq8b	165.667	172.333	0.961315	-0.0569184	0.744573	0.827363		107	138	0.775362	-0.367057	0.0550629	0.112758		0.207711	0.404103		0	0	0	0	0	1	0
ENSMUSG00000003778	Brd8	700.333	678.667	1.03193	0.0453386	0.571885	0.679008		127	146	0.869863	-0.20114	0.275947	0.413195		0.208557	0.405162		0	0	0	0	0	1	0
ENSMUSG00000003808	Farsa	413.333	461	0.896602	-0.157461	0.119876	0.194486		135	184	0.733696	-0.446746	0.00710489	0.0195327		0.131837	0.293713		0	0	0	0	0	1	0
ENSMUSG00000003809	Gcdh	3395	4103	0.827443	-0.273268	3.06353e-16	0		2801	2273	1.23229	0.301344	1.31236e-13	0		9.49325e-28	0		0	0	0	1	0	0	0
ENSMUSG00000003810	Mast2	919.667	1074.67	0.855769	-0.224706	0.000561774	0.00166584		174	221	0.78733	-0.344959	0.0205229	0.0492128		0.472603	0.67486		0	0	0	0	0	1	0
ENSMUSG00000003814	Calr	21534.3	18954	1.13614	0.184136	1.16988e-37	0		3563	3237	1.10071	0.138435	8.08365e-05	0.00033389		0.232136	0.435178		1	0	0	0	0	0	0
ENSMUSG00000003847	Nfat5	2075	2326.33	0.891962	-0.164946	0.000154289	0.000506725		488	551	0.885662	-0.175171	0.0543696	0.111656		0.944914	0.98578		0	0	0	0	0	0	1
ENSMUSG00000003848	Nob1	226.667	227.333	0.997067	-0.00423699	1	1		158	149	1.0604	0.0846122	0.648041	0.766945		0.712098	0.847841		0	0	0	0	0	1	0
ENSMUSG00000003849	Nqo1	600.667	256.667	2.34026	1.22667	1.60906e-32	0		568	251	2.26295	1.1782	4.79251e-29	0		0.790438	0.898861		1	0	0	0	0	0	0
ENSMUSG00000003865	Gys1	617	523	1.17973	0.23846	0.00585574	0.0138518		228	140	1.62857	0.703607	5.22109e-06	2.55574e-05		0.00936094	0.0384738		0	0	0	0	0	0	1
ENSMUSG00000003868	Ruvbl2	295.667	282.333	1.04723	0.0665721	0.618027	0.720563		58	54	1.07407	0.103093	0.776965	0.863356		0.91817	0.971712		0	0	0	0	0	1	0
ENSMUSG00000003873	Bax	207	220.667	0.938066	-0.0922379	0.529805	0.639806		90	99	0.909091	-0.137504	0.56074	0.69577		0.930374	0.978587		0	0	0	0	0	1	0
ENSMUSG00000003923	Tfam	586.667	485	1.20962	0.274556	0.00202305	0.0053392		366	245	1.49388	0.579062	1.11691e-06	5.96021e-06		0.0409815	0.125239		0	0	0	0	0	0	1
ENSMUSG00000003929	Zfp81	199	199.667	0.996661	-0.00482507	1	1		22	24	0.916667	-0.125531	0.882996	0.944358		0.876587	0.948498		0	0	0	0	0	1	0
ENSMUSG00000003948	Mmd	367	345.333	1.06274	0.0877905	0.453877	0.568177		202	157	1.28662	0.363591	0.0200928	0.0482415		0.153757	0.32594		0	0	0	0	0	1	0
ENSMUSG00000003949	Hlf	534	984	0.542683	-0.881819	3.65234e-31	0		411	610	0.67377	-0.569671	5.1077e-10	3.68839e-09		0.0106356	0.0427366		1	0	0	0	0	0	0
ENSMUSG00000004018	Fancl	70.3333	114.333	0.61516	-0.700966	0.00154663	0.00417589		34	54	0.62963	-0.667425	0.0422106	0.0903255		1	1		0	0	0	0	0	1	0
ENSMUSG00000004032	Gstm5	525.667	424	1.23978	0.310084	0.00103924	0.00290164		432	300	1.44	0.526069	1.20742e-06	6.41208e-06		0.136561	0.300756		0	0	0	0	0	0	1
ENSMUSG00000004040	Stat3	1419	1314.33	1.07963	0.110543	0.0488332	0.090788		609	560	1.0875	0.121015	0.160322	0.271675		0.944237	0.985695		0	0	0	0	0	1	0
ENSMUSG00000004043	Stat5a	167	165	1.01212	0.0173821	0.956243	0.982416		40	29	1.37931	0.463947	0.2284	0.357878		0.289823	0.502068		0	0	0	0	0	1	0
ENSMUSG00000004044	Cavin1	346.333	409.667	0.845403	-0.242289	0.0241684	0.0491609		215	177	1.21469	0.280587	0.0615151	0.1236		0.00415911	0.0197314		0	0	0	0	0	1	0
ENSMUSG00000004056	Akt2	365.333	531.333	0.687578	-0.540404	3.36525e-08	1.77004e-07		270	379	0.712401	-0.489238	2.15011e-05	9.70959e-05		0.753383	0.875436		1	0	0	0	0	0	0
ENSMUSG00000004069	Dnaja3	2407	2585	0.931141	-0.102928	0.0122319	0.026908		415	467	0.888651	-0.170311	0.085874	0.163443		0.534433	0.721117		0	0	0	0	0	1	0
ENSMUSG00000004071	Cdip1	901.333	886.667	1.01654	0.0236689	0.740658	0.823607		66	87	0.758621	-0.398549	0.105592	0.192908		0.0921271	0.228831		0	0	0	0	0	1	0
ENSMUSG00000004096	Cwc15	379	341	1.11144	0.152426	0.167879	0.25708		566	422	1.34123	0.423559	5.18765e-06	2.54099e-05		0.0611018	0.170974		0	0	0	0	0	0	1
ENSMUSG00000004099	Dnmt1	291	221.667	1.31278	0.392627	0.0026453	0.00680764		52	43	1.2093	0.274175	0.41191	0.556371		0.736445	0.863763		0	0	0	0	0	1	0
ENSMUSG00000004100	Ppan	495.667	619.333	0.800323	-0.321346	0.000228365	0.000722859		252	337	0.747774	-0.419325	0.000527133	0.00189281		0.505158	0.700016		0	0	0	0	0	0	1
ENSMUSG00000004105	Angptl2	429	298.667	1.43638	0.522441	1.64176e-06	7.1415e-06		39	23	1.69565	0.76184	0.0558972	0.114183		0.591718	0.764519		0	0	0	0	0	0	1
ENSMUSG00000004127	Trmt10a	120	87.3333	1.37405	0.45843	0.0313499	0.0616346		37	30	1.23333	0.302563	0.463818	0.608434		0.776485	0.889674		0	0	0	0	0	1	0
ENSMUSG00000004151	Etv1	179.667	152.667	1.17686	0.234938	0.154112	0.239719		64	52	1.23077	0.29956	0.30709	0.447209		0.913862	0.970222		0	0	0	0	0	1	0
ENSMUSG00000004207	Psap	15822	9999.33	1.58231	0.662028	8.60452e-290	0		6922	7896	0.876646	-0.189933	1.28544e-15	0		7.83541e-178	0		0	0	0	1	0	0	0
ENSMUSG00000004233	Wars2	207.667	252.333	0.822985	-0.281061	0.0403183	0.077041		78	94	0.829787	-0.269187	0.252662	0.385991		1	1		0	0	0	0	0	1	0
ENSMUSG00000004264	Phb2	1281.67	1447.67	0.885333	-0.175708	0.00158422	0.00427439		1212	1390	0.871942	-0.197695	0.000518234	0.00186521		0.783728	0.894776		0	0	0	0	0	1	0
ENSMUSG00000004266	Ptpn6	223	158	1.41139	0.497119	0.00101663	0.0028499		26	33	0.787879	-0.343954	0.434993	0.579614		0.0475767	0.140377		0	0	0	0	0	1	0
ENSMUSG00000004268	Emg1	388	451.667	0.859041	-0.219202	0.0296668	0.0588517		69	76	0.907895	-0.139403	0.618445	0.742888		0.787076	0.897		0	0	0	0	0	1	0
ENSMUSG00000004285	Atp6v1f	465	521.333	0.891944	-0.164975	0.0746144	0.130997		816	768	1.0625	0.0874628	0.237625	0.369101		0.034887	0.110795		0	0	0	0	0	1	0
ENSMUSG00000004319	Clcn3	3242.33	2580	1.25672	0.329661	3.80196e-18	0		599	575	1.04174	0.058994	0.502069	0.64326		0.00379895	0.0182706		0	0	0	0	0	0	1
ENSMUSG00000004341	Gpx6	358.333	85.3333	4.19922	2.07012	1.03493e-40	0		217	55	3.94545	1.98019	6.25416e-24	0		0.771131	0.887004		1	0	0	0	0	0	0
ENSMUSG00000004356	Utp20	1415.67	1371.33	1.03233	0.0459023	0.415437	0.531647		145	124	1.16935	0.225713	0.222615	0.350814		0.338784	0.555023		0	0	0	0	0	1	0
ENSMUSG00000004364	Cul3	3071.67	2813.33	1.09182	0.126741	0.000807192	0.00231249		145	188	0.771277	-0.37468	0.0212185	0.0506597		0.00230308	0.0119745		0	0	0	0	0	1	0
ENSMUSG00000004393	Ddx56	646.667	772	0.837651	-0.255579	0.000988835	0.00278212		273	314	0.869427	-0.201864	0.0986607	0.182455		0.730383	0.860162		0	0	0	0	0	1	0
ENSMUSG00000004394	Tmed4	1350.33	1584.67	0.852125	-0.230864	1.69085e-05	6.36552e-05		861	853	1.00938	0.0134675	0.86574	0.932512		0.00560603	0.0251977		0	0	0	0	0	0	1
ENSMUSG00000004451	Ralb	1333.67	1054.67	1.26454	0.338611	1.24133e-08	6.89676e-08		483	697	0.69297	-0.529135	5.05897e-10	3.68839e-09		5.22488e-17	0		0	0	0	1	0	0	0
ENSMUSG00000004460	Dnajb11	5067	5239.33	0.967108	-0.0482514	0.0902242	0.153601		2909	2936	0.990804	-0.0133287	0.7338	0.832339		0.461243	0.664781		0	0	0	0	0	1	0
ENSMUSG00000004462	Tbccd1	460.667	256	1.79948	0.847579	1.71241e-14	1.66199e-13		461	338	1.36391	0.447744	1.53189e-05	7.08831e-05		0.0098022	0.0399512		1	0	0	0	0	0	0
ENSMUSG00000004500	Zfp324	451.333	283	1.59482	0.673391	4.86003e-10	3.03553e-09		422	298	1.41611	0.501931	4.33433e-06	2.14487e-05		0.284336	0.49625		1	0	0	0	0	0	0
ENSMUSG00000004508	Gab2	495.333	925.333	0.535303	-0.901573	1.97698e-30	0		163	277	0.588448	-0.765014	6.08256e-08	3.70322e-07		0.424449	0.632706		1	0	0	0	0	0	0
ENSMUSG00000004530	Coro1c	620	518	1.19691	0.259316	0.0027378	0.00701543		349	261	1.33716	0.419177	0.000418621	0.0015303		0.289173	0.50162		0	0	0	0	0	1	0
ENSMUSG00000004535	Tax1bp1	4486.67	4178	1.07388	0.102832	0.000936012	0.00265387		1408	1233	1.14193	0.191475	0.000706746	0.0024664		0.174741	0.358186		0	0	0	0	0	1	0
ENSMUSG00000004562	Arhgef40	229.667	348.667	0.6587	-0.602307	8.63545e-07	3.87011e-06		17	13	1.30769	0.387023	0.584665	0.716058		0.0850514	0.216307		0	0	0	0	0	0	1
ENSMUSG00000004565	Pnpla6	719.667	723.667	0.994473	-0.00799648	0.937078	0.971023		303	266	1.1391	0.187892	0.131176	0.231142		0.181382	0.368073		0	0	0	0	0	1	0
ENSMUSG00000004567	Mcoln1	375.667	277	1.3562	0.439567	0.000122135	0.000407736		83	76	1.09211	0.127112	0.634334	0.755487		0.246232	0.45167		0	0	0	0	0	0	1
ENSMUSG00000004568	Arhgef18	888	900.667	0.985936	-0.0204336	0.776641	0.854361		331	335	0.98806	-0.0173299	0.907468	0.959692		1	1		0	0	0	0	0	1	0
ENSMUSG00000004591	Pkn2	2407	2693	0.893799	-0.161978	6.55812e-05	0.000227626		571	587	0.972743	-0.0398698	0.65938	0.774764		0.203714	0.398371		0	0	0	0	0	0	1
ENSMUSG00000004626	Stxbp2	683.333	701.667	0.973872	-0.0381963	0.64795	0.74603		124	112	1.10714	0.146841	0.474044	0.618161		0.36109	0.575634		0	0	0	0	0	1	0
ENSMUSG00000004631	Sgce	72.3333	76.6667	0.943478	-0.0839388	0.806596	0.876289		0	47	0	-1	1.42109e-14	0		8.94745e-12	0		0	0	0	0	1	0	0
ENSMUSG00000004633	Chn2	162.667	220.333	0.738275	-0.437769	0.00357384	0.00894041		88	151	0.582781	-0.778973	5.52879e-05	0.000234274		0.178852	0.364189		0	0	0	0	0	0	1
ENSMUSG00000004637	Wwox	150.667	148.667	1.01345	0.0192791	0.953972	0.98113		28	22	1.27273	0.347923	0.479888	0.623668		0.541532	0.727114		0	0	0	0	0	1	0
ENSMUSG00000004642	Slbp	162.333	165.667	0.979879	-0.0293241	0.912222	0.954392		77	59	1.30508	0.384143	0.144636	0.250164		0.184607	0.37275		0	0	0	0	0	1	0
ENSMUSG00000004655	Aqp1	6535.67	6671.33	0.979664	-0.0296407	0.240126	0.343388		5899	5032	1.1723	0.229338	1.15863e-16	0		4.44986e-12	0		0	0	0	0	1	0	0
ENSMUSG00000004665	Cnn2	141.333	131.667	1.07342	0.102212	0.586722	0.691927		55	48	1.14583	0.196397	0.554601	0.691118		0.817212	0.916192		0	0	0	0	0	1	0
ENSMUSG00000004667	Polr2e	291	385.333	0.75519	-0.405088	0.000296762	0.000925652		89	83	1.07229	0.100694	0.703139	0.81022		0.0480962	0.141692		0	0	0	0	0	0	1
ENSMUSG00000004668	Abca13	11189	4174.67	2.68021	1.42235	0	0		5035	3364	1.49673	0.581814	1.13037e-74	0		6.31383e-91	0		0	0	1	0	0	0	0
ENSMUSG00000004677	Myo9b	583	548.333	1.06322	0.0884427	0.326681	0.438711		46	44	1.04545	0.0641303	0.916129	0.965039		1	1		0	0	0	0	0	1	0
ENSMUSG00000004748	Mtfp1	160.667	155.667	1.03212	0.0456106	0.822286	0.887944		102	93	1.09677	0.133267	0.566831	0.700743		0.784892	0.89544		0	0	0	0	0	1	0
ENSMUSG00000004768	Rab23	372	220	1.69091	0.757799	4.38605e-10	2.75063e-09		174	121	1.43802	0.52408	0.0024084	0.00749095		0.272623	0.483073		0	0	0	0	0	0	1
ENSMUSG00000004788	Eif2b2	277	266.667	1.03875	0.0548485	0.699629	0.78997		71	83	0.855422	-0.225292	0.375457	0.520191		0.315742	0.530603		0	0	0	0	0	1	0
ENSMUSG00000004789	Dlst	2424.33	2484.67	0.975718	-0.0354642	0.399791	0.515136		1183	1190	0.994118	-0.0085115	0.901976	0.956284		0.707688	0.844157		0	0	0	0	0	1	0
ENSMUSG00000004798	Ulk2	681.667	803	0.8489	-0.236334	0.00183621	0.00489594		53	50	1.06	0.0840643	0.843898	0.916571		0.307112	0.521684		0	0	0	0	0	1	0
ENSMUSG00000004815	Dgkq	391	422.333	0.925809	-0.111214	0.277227	0.386251		176	222	0.792793	-0.334984	0.0239716	0.0560672		0.220256	0.421296		0	0	0	0	0	1	0
ENSMUSG00000004843	Chmp2b	1054.67	1060	0.994969	-0.00727717	0.930692	0.966358		471	457	1.03063	0.0435329	0.669587	0.783646		0.665069	0.816844		0	0	0	0	0	1	0
ENSMUSG00000004846	Plod3	335	429.333	0.78028	-0.357937	0.000667713	0.00194918		218	227	0.960352	-0.0583642	0.704558	0.811248		0.0937242	0.231973		0	0	0	0	0	1	0
ENSMUSG00000004849	Ap1s1	255.667	212.667	1.20219	0.26567	0.0523392	0.0964671		127	123	1.03252	0.0461702	0.849564	0.92037		0.346963	0.562081		0	0	0	0	0	1	0
ENSMUSG00000004880	Lbr	501	389.333	1.28682	0.363805	0.000224696	0.000712418		64	127	0.503937	-0.988685	6.03658e-06	2.93811e-05		1.09323e-08	1.50315e-07		0	0	0	1	0	0	0
ENSMUSG00000004891	Nes	376.333	265.333	1.41834	0.504205	1.37321e-05	5.23006e-05		40	32	1.25	0.321928	0.409579	0.554391		0.616378	0.781775		0	0	0	0	0	0	1
ENSMUSG00000004896	Rrnad1	213.667	267	0.80025	-0.321478	0.017649	0.0371265		299	192	1.55729	0.639039	1.57256e-06	8.25433e-06		3.65433e-07	4.2282e-06		0	0	0	0	1	0	0
ENSMUSG00000004897	Hdgf	1743	1610	1.08261	0.114512	0.0226178	0.0463499		365	302	1.20861	0.273348	0.016302	0.0401165		0.202961	0.397704		0	0	0	0	0	1	0
ENSMUSG00000004931	Apba3	473	470.333	1.00567	0.0081566	0.974038	0.993798		357	253	1.41107	0.496787	2.91786e-05	0.00012904		0.00125162	0.00705729		0	0	0	0	0	0	1
ENSMUSG00000004936	Map2k1	656	840.667	0.780333	-0.357838	1.92282e-06	8.2265e-06		137	196	0.69898	-0.516678	0.00144404	0.00470844		0.392269	0.604158		0	0	0	0	0	0	1
ENSMUSG00000004937	Sgta	544.667	518.333	1.0508	0.0714934	0.443439	0.557651		100	103	0.970874	-0.0426443	0.888411	0.947909		0.64586	0.80302		0	0	0	0	0	1	0
ENSMUSG00000004945	Tmem242	373.667	672.667	0.5555	-0.84814	1.8106e-20	0		315	433	0.727483	-0.459015	1.81704e-05	8.30785e-05		0.00676915	0.0293622		1	0	0	0	0	0	0
ENSMUSG00000004951	Hspb1	106	46	2.30435	1.20436	1.25731e-06	5.53173e-06		34	34	1	0	1	1		0.00629899	0.0276976		0	0	0	0	0	0	1
ENSMUSG00000004980	Hnrnpa2b1	2525.67	2215.67	1.13991	0.188923	7.16474e-06	2.84189e-05		427	375	1.13867	0.187345	0.0716568	0.140591		1	1		0	0	0	0	0	0	1
ENSMUSG00000004988	Fxyd4	113.667	70.3333	1.61611	0.692529	0.00193523	0.00512972		82	63	1.30159	0.380272	0.134685	0.236406		0.365574	0.580618		0	0	0	0	0	1	0
ENSMUSG00000005034	Prkacb	1023.33	955	1.07155	0.0997035	0.126349	0.203571		310	280	1.10714	0.146841	0.232485	0.362671		0.742553	0.868031		0	0	0	0	0	1	0
ENSMUSG00000005043	Sgsh	79	78	1.01282	0.0183785	1	1		8	29	0.275862	-1.85798	0.000752897	0.00260501		0.00166691	0.00902666		0	0	0	0	0	1	0
ENSMUSG00000005054	Cstb	376	322.667	1.16529	0.220688	0.0491263	0.0912539		695	813	0.854859	-0.226242	0.00257615	0.00794845		0.000828339	0.00489936		0	0	0	0	0	1	0
ENSMUSG00000005069	Pex5	836.333	893.333	0.936194	-0.0951205	0.178291	0.270016		223	271	0.822878	-0.281249	0.0343557	0.0761207		0.220337	0.421346		0	0	0	0	0	1	0
ENSMUSG00000005078	Jkamp	267.667	201.333	1.32947	0.410851	0.0026777	0.00688206		160	133	1.20301	0.266646	0.128636	0.227553		0.500319	0.696412		0	0	0	0	0	1	0
ENSMUSG00000005102	Eif2ak4	323.667	378	0.856261	-0.223877	0.0453849	0.0851649		41	62	0.66129	-0.596644	0.0482337	0.100968		0.244679	0.449341		0	0	0	0	0	1	0
ENSMUSG00000005103	Wdr1	2039.33	1843.33	1.10633	0.145781	0.00175095	0.0046881		228	197	1.15736	0.210838	0.145522	0.251356		0.682423	0.82891		0	0	0	0	0	1	0
ENSMUSG00000005107	Slc2a9	188.333	388	0.485395	-1.04277	8.35198e-17	0		81	337	0.240356	-2.05675	3.42707e-38	0		3.40772e-06	3.37047e-05		0	0	1	0	0	0	0
ENSMUSG00000005124	Ccn4	61	417.667	0.146049	-2.77547	1.72538e-66	0		11	31	0.354839	-1.49476	0.00288725	0.00879896		0.0319083	0.103122		0	0	0	0	0	0	1
ENSMUSG00000005125	Ndrg1	14813.7	17110.7	0.865756	-0.207967	7.99891e-38	0		14778	16679	0.886024	-0.174582	8.57805e-27	0		0.147325	0.317464		1	0	0	0	0	0	0
ENSMUSG00000005142	Man2b1	1520.67	1095.33	1.38831	0.473334	9.87245e-17	0		466	367	1.26975	0.34455	0.000676096	0.00237127		0.277116	0.487966		0	0	0	0	0	0	1
ENSMUSG00000005161	Prdx2	516	437.333	1.17988	0.238638	0.0126275	0.027715		281	315	0.892063	-0.164782	0.176411	0.292813		0.00772677	0.032651		0	0	0	0	0	1	0
ENSMUSG00000005198	Polr2a	1306	1261.67	1.03514	0.0498241	0.396143	0.511035		152	129	1.17829	0.2367	0.189287	0.309053		0.314964	0.530106		0	0	0	0	0	1	0
ENSMUSG00000005204	Senp3	450.667	468.333	0.962278	-0.055475	0.57518	0.681239		101	112	0.901786	-0.149143	0.493316	0.635383		0.703818	0.842218		0	0	0	0	0	1	0
ENSMUSG00000005225	Plekha8	393.667	301.667	1.30497	0.384019	0.000552594	0.00164241		365	251	1.45418	0.540209	4.99015e-06	2.44581e-05		0.341384	0.557581		0	0	0	0	0	0	1
ENSMUSG00000005233	Spc25	73.3333	27.3333	2.68293	1.42381	5.90783e-06	2.38015e-05		30	2	15	3.90689	2.46335e-07	1.41879e-06		0.0136263	0.0523013		1	0	0	0	0	0	0
ENSMUSG00000005251	Ripk4	374.333	394	0.950085	-0.0738721	0.516302	0.628134		172	122	1.40984	0.495527	0.00418856	0.0122458		0.00487013	0.0224489		0	0	0	0	0	1	0
ENSMUSG00000005268	Prlr	444	448	0.991071	-0.0129391	0.919997	0.959364		43	14	3.07143	1.61891	0.000153889	0.000606958		0.000177458	0.00125972		0	0	0	0	0	0	1
ENSMUSG00000005299	Letm1	1391.67	1498.33	0.92881	-0.106545	0.0486557	0.0905236		304	348	0.873563	-0.195016	0.0921034	0.172862		0.487664	0.687788		0	0	0	0	0	1	0
ENSMUSG00000005312	Ubqln1	2514.67	2645.67	0.950485	-0.0732641	0.0703515	0.124421		973	923	1.05417	0.0761092	0.260447	0.395266		0.0565322	0.161117		0	0	0	0	0	1	0
ENSMUSG00000005320	Fgfr4	373.333	439.667	0.849128	-0.235946	0.0226535	0.0464107		278	314	0.88535	-0.17568	0.150233	0.257873		0.704678	0.842243		0	0	0	0	0	1	0
ENSMUSG00000005354	Txn2	1221	1176.67	1.03768	0.0533575	0.379893	0.494549		800	691	1.15774	0.211314	0.00514169	0.0147522		0.0989469	0.240567		0	0	0	0	0	1	0
ENSMUSG00000005362	Crbn	724.333	728.333	0.994508	-0.00794511	0.937294	0.971116		1200	988	1.21457	0.280451	6.35594e-06	3.08379e-05		0.00354149	0.017226		0	0	0	0	0	0	1
ENSMUSG00000005370	Msh6	347	319.333	1.08664	0.119873	0.314067	0.42536		56	59	0.949153	-0.0752881	0.852156	0.922399		0.544705	0.729592		0	0	0	0	0	1	0
ENSMUSG00000005371	Fbxo11	984	931.333	1.05655	0.0793607	0.243961	0.348096		170	192	0.885417	-0.175572	0.269684	0.40611		0.136086	0.300137		0	0	0	0	0	1	0
ENSMUSG00000005373	Mlxipl	608.333	755.333	0.805384	-0.312251	7.64501e-05	0.000262392		370	281	1.31673	0.396955	0.000552677	0.00197623		3.26327e-07	3.80436e-06		0	1	0	0	0	0	0
ENSMUSG00000005374	Tbl2	358.333	635	0.564304	-0.825454	1.6501e-18	0		121	176	0.6875	-0.540568	0.00168232	0.00539831		0.150797	0.322181		0	0	0	0	0	0	1
ENSMUSG00000005378	Bud23	241.667	259	0.933076	-0.0999336	0.474752	0.58828		163	203	0.802956	-0.316608	0.0413471	0.0888236		0.301293	0.515312		0	0	0	0	0	1	0
ENSMUSG00000005397	Nid1	949.667	677.667	1.40138	0.486845	1.67571e-11	1.16713e-10		886	676	1.31065	0.390283	1.18476e-07	7.062e-07		0.351859	0.567147		1	0	0	0	0	0	0
ENSMUSG00000005413	Hmox1	7017	5103.67	1.37489	0.45932	7.83331e-68	0		5953	6606	0.90115	-0.15016	5.91227e-09	3.9477e-08		2.9854e-61	0		0	0	0	1	0	0	0
ENSMUSG00000005417	Mprip	1921.67	1929.67	0.995854	-0.00599355	0.910202	0.953097		487	442	1.10181	0.139875	0.148814	0.255665		0.176219	0.36		0	0	0	0	0	1	0
ENSMUSG00000005442	Cic	699	673	1.03863	0.054686	0.49973	0.612719		112	106	1.0566	0.0794345	0.734966	0.833048		0.941907	0.984645		0	0	0	0	0	1	0
ENSMUSG00000005447	Pafah1b3	70.3333	81.6667	0.861224	-0.215539	0.418921	0.534859		36	36	1	0	1	1		0.667537	0.819196		0	0	0	0	0	1	0
ENSMUSG00000005481	Ddx39	304.333	248.333	1.2255	0.293374	0.0193717	0.0403316		73	69	1.05797	0.0813001	0.801339	0.883298		0.450906	0.656262		0	0	0	0	0	1	0
ENSMUSG00000005483	Dnajb1	391.667	370.333	1.05761	0.0808019	0.469059	0.583009		183	97	1.8866	0.915787	3.07925e-07	1.75002e-06		6.10007e-05	0.000480096		0	0	0	0	1	0	0
ENSMUSG00000005501	Usp40	435.667	501.667	0.868439	-0.203504	0.0337549	0.065925		50	105	0.47619	-1.07039	1.18209e-05	5.53971e-05		0.000908282	0.00529889		0	0	0	0	0	0	1
ENSMUSG00000005505	Kbtbd4	183	178.667	1.02425	0.0345731	0.87474	0.926004		37	28	1.32143	0.402098	0.321084	0.463641		0.349832	0.565063		0	0	0	0	0	1	0
ENSMUSG00000005506	Celf1	1538	1517.67	1.0134	0.0192005	0.73108	0.815138		46	40	1.15	0.201634	0.590036	0.720458		0.585972	0.75974		0	0	0	0	0	1	0
ENSMUSG00000005514	Por	3005.67	2287.67	1.31386	0.393808	5.65358e-23	0		1928	1437	1.34168	0.424045	2.63167e-17	0		0.640159	0.79955		1	0	0	0	0	0	0
ENSMUSG00000005533	Igf1r	2893	3218.67	0.898819	-0.153897	3.20996e-05	0.000116899		2672	2576	1.03727	0.0527874	0.189726	0.309428		0.000143384	0.00103991		0	0	0	0	0	0	1
ENSMUSG00000005534	Insr	2407.33	2498.33	0.963576	-0.0535301	0.198858	0.295351		424	333	1.27327	0.348542	0.00105806	0.00353681		0.000435147	0.00279345		0	0	0	0	0	1	0
ENSMUSG00000005547	Cyp2a5	3115	1387.67	2.24478	1.16657	1.22826e-149	0		1530	441	3.46939	1.79468	3.19066e-140	0		2.07408e-12	0		0	0	1	0	0	0	0
ENSMUSG00000005566	Trim28	1466	1403.33	1.04466	0.0630274	0.254847	0.36042		326	360	0.905556	-0.143125	0.207657	0.33283		0.0974069	0.238308		0	0	0	0	0	1	0
ENSMUSG00000005580	Adcy9	352.667	446	0.790732	-0.338738	0.00112201	0.00311131		243	238	1.02101	0.0299947	0.855305	0.924609		0.0281157	0.0935771		0	0	0	0	0	1	0
ENSMUSG00000005609	Ctr9	971.333	841	1.15497	0.207861	0.00225591	0.00588448		187	169	1.10651	0.146015	0.367611	0.512301		0.727577	0.858697		0	0	0	0	0	1	0
ENSMUSG00000005610	Eif4g2	18443.7	22049.3	0.836473	-0.25761	7.31889e-72	0		706	685	1.03066	0.0435642	0.591802	0.721699		0.000140578	0.00102148		0	0	0	0	0	0	1
ENSMUSG00000005615	Pcyt1a	1318	1284	1.02648	0.0377052	0.517682	0.628818		61	46	1.32609	0.407175	0.17564	0.291912		0.201391	0.395736		0	0	0	0	0	1	0
ENSMUSG00000005621	Zfp592	1025	831.333	1.23296	0.302125	8.22386e-06	3.23696e-05		263	229	1.14847	0.199715	0.136735	0.239239		0.507798	0.701905		0	0	0	0	0	0	1
ENSMUSG00000005640	Insrr	225.333	265	0.850314	-0.233932	0.086257	0.148622		29	41	0.707317	-0.499571	0.188216	0.307761		0.522396	0.712358		0	0	0	0	0	1	0
ENSMUSG00000005656	Snx6	1182.67	987	1.19824	0.260922	2.80536e-05	0.000103042		416	415	1.00241	0.00347219	1	1		0.0302468	0.0988319		0	0	0	0	0	0	1
ENSMUSG00000005667	Mthfd2	1387	1119	1.2395	0.309758	9.3723e-08	4.70449e-07		584	619	0.943457	-0.083971	0.326954	0.470527		0.000110076	0.000823701		0	1	0	0	0	0	0
ENSMUSG00000005683	Cs	2143.67	1955.33	1.09632	0.132666	0.00349026	0.00875408		1185	1049	1.12965	0.175872	0.00427683	0.0124874		0.580333	0.756251		0	0	0	0	0	1	0
ENSMUSG00000005686	Ampd3	324.667	223	1.4559	0.541916	1.51698e-05	5.73903e-05		42	32	1.3125	0.392317	0.295413	0.434814		0.706485	0.842994		0	0	0	0	0	0	1
ENSMUSG00000005687	Bcas2	409.333	360.667	1.13494	0.18261	0.0838002	0.145104		44	49	0.897959	-0.155278	0.678532	0.790747		0.322893	0.538155		0	0	0	0	0	1	0
ENSMUSG00000005779	Psmb4	1092.33	1110	0.984084	-0.0231465	0.733196	0.816962		506	472	1.07203	0.100351	0.291318	0.430118		0.265405	0.474315		0	0	0	0	0	1	0
ENSMUSG00000005802	Slc30a4	966.333	1008.33	0.958347	-0.0613798	0.356355	0.470833		472	489	0.965235	-0.0510476	0.605787	0.7326		0.937309	0.982124		0	0	0	0	0	1	0
ENSMUSG00000005803	Sqor	991.333	673.667	1.47155	0.557335	6.7123e-15	8.36413e-14		920	550	1.67273	0.742202	3.83479e-22	0		0.0846917	0.215795		1	0	0	0	0	0	0
ENSMUSG00000005804	Bloc1s6	243.333	275.333	0.883777	-0.178245	0.173949	0.264585		338	228	1.48246	0.567989	4.32166e-06	2.13997e-05		2.57944e-05	0.000216664		0	0	0	0	1	0	0
ENSMUSG00000005813	Metap1	853.667	924.667	0.923216	-0.115261	0.0969624	0.163262		280	348	0.804598	-0.31366	0.00745554	0.0203297		0.149497	0.32035		0	0	0	0	0	1	0
ENSMUSG00000005823	Gpr108	385	409.667	0.939788	-0.0895921	0.394676	0.509736		139	155	0.896774	-0.157183	0.381705	0.526705		0.784713	0.895369		0	0	0	0	0	1	0
ENSMUSG00000005846	Rsl1d1	1438.33	1429.33	1.0063	0.00905565	0.881276	0.930341		903	1020	0.885294	-0.175771	0.00814623	0.0219563		0.0313726	0.101862		0	0	0	0	0	1	0
ENSMUSG00000005871	Apc	1826.67	1894	0.964449	-0.0522229	0.279265	0.388457		701	621	1.12882	0.174821	0.0297601	0.067374		0.0149484	0.0565249		0	0	0	0	0	1	0
ENSMUSG00000005873	Reep5	849	1368.33	0.620463	-0.688583	1.73445e-28	0		1157	1708	0.6774	-0.561919	6.54335e-25	0		0.132517	0.294547		1	0	0	0	0	0	0
ENSMUSG00000005881	Ergic3	693.667	717	0.967457	-0.0477306	0.558107	0.665628		304	417	0.729017	-0.455976	2.927e-05	0.000129295		0.00212607	0.0111218		0	0	0	0	0	0	1
ENSMUSG00000005882	Uqcc1	532.667	527	1.01075	0.01543	0.877955	0.928193		649	615	1.05528	0.0776321	0.35331	0.497939		0.617366	0.782641		0	0	0	0	0	1	0
ENSMUSG00000005886	Ncoa2	1490.67	1489.67	1.00067	0.000968143	1	1		274	448	0.611607	-0.709323	9.85909e-11	7.64911e-10		5.63802e-09	7.95055e-08		0	0	0	0	1	0	0
ENSMUSG00000005893	Nr2c2	709.667	730.333	0.971702	-0.0414135	0.598304	0.702357		343	275	1.24727	0.318777	0.00698789	0.0192248		0.0107741	0.0432031		0	0	0	0	0	1	0
ENSMUSG00000005899	Smpd4	255.333	255	1.00131	0.00188464	1	1		55	37	1.48649	0.571906	0.0757602	0.147439		0.0899324	0.224904		0	0	0	0	0	1	0
ENSMUSG00000005907	Pex1	410.667	443	0.927013	-0.109339	0.288776	0.398088		176	155	1.13548	0.183307	0.271613	0.408295		0.120784	0.276781		0	0	0	0	0	1	0
ENSMUSG00000005968	Tuft1	232	241.333	0.961326	-0.0569024	0.67937	0.773107		154	110	1.4	0.485427	0.00801282	0.0216726		0.0171242	0.063139		0	0	0	0	0	1	0
ENSMUSG00000005980	Dnase1	3378.67	2958	1.14221	0.191832	1.30675e-07	6.47067e-07		1463	1413	1.03539	0.0501683	0.360879	0.50527		0.0290101	0.0958492		0	0	0	0	0	0	1
ENSMUSG00000005981	Trap1	2525.33	3913.33	0.645315	-0.631924	1.92853e-67	0		611	806	0.758065	-0.399607	2.45015e-07	1.41231e-06		0.00700701	0.0302166		1	0	0	0	0	0	0
ENSMUSG00000005982	Naa60	368	392	0.938776	-0.0911479	0.404129	0.519681		90	90	1	0	1	1		0.740328	0.866189		0	0	0	0	0	1	0
ENSMUSG00000005983	1700037C18Rik	77.3333	65.3333	1.18367	0.243271	0.359364	0.474185		57	65	0.876923	-0.189478	0.526416	0.664933		0.266557	0.475626		0	0	0	0	0	1	0
ENSMUSG00000006005	Tpr	3827.33	3436.67	1.11368	0.15533	4.72517e-06	1.92484e-05		768	1122	0.684492	-0.546894	3.84601e-16	0		9.328e-21	0		0	0	0	1	0	0	0
ENSMUSG00000006010	Odr4	991.333	914	1.08461	0.117176	0.077752	0.135792		185	185	1	0	1	1		0.495334	0.693143		0	0	0	0	0	1	0
ENSMUSG00000006024	Napa	1185.33	1194.67	0.992187	-0.0113153	0.869775	0.922525		463	404	1.14604	0.196657	0.0488007	0.101905		0.074184	0.195898		0	0	0	0	0	1	0
ENSMUSG00000006050	Sra1	661.667	629.667	1.05082	0.0715163	0.388452	0.50373		421	318	1.3239	0.404793	0.000171481	0.000671523		0.0142661	0.0543452		0	0	0	0	0	0	1
ENSMUSG00000006057	Atp5g1	666.333	795.333	0.837804	-0.255316	0.000812719	0.00232486		1402	1723	0.813697	-0.297436	1.00904e-08	6.57431e-08		0.655768	0.810524		0	0	0	0	0	0	1
ENSMUSG00000006095	Tbcb	646.333	580	1.11437	0.156225	0.0594969	0.107547		420	435	0.965517	-0.0506261	0.632114	0.753659		0.118752	0.273756		0	0	0	0	0	1	0
ENSMUSG00000006127	Inpp5k	350.333	371.333	0.943447	-0.0839866	0.457016	0.571363		153	120	1.275	0.350497	0.0525793	0.108617		0.0392395	0.12127		0	0	0	0	0	1	0
ENSMUSG00000006134	Crkl	947	1085.33	0.872543	-0.196702	0.002201	0.00575099		612	646	0.947368	-0.0780025	0.352164	0.497147		0.265438	0.474315		0	0	0	0	0	1	0
ENSMUSG00000006169	Clint1	3313.33	4662	0.710711	-0.492666	1.22075e-51	0		1174	1674	0.701314	-0.511867	6.96231e-21	0		0.773361	0.888092		1	0	0	0	0	0	0
ENSMUSG00000006191	Cdkal1	367	350	1.04857	0.0684251	0.550183	0.658013		172	189	0.910053	-0.135978	0.399761	0.544357		0.301806	0.515858		0	0	0	0	0	1	0
ENSMUSG00000006205	Htra1	1266.33	1105	1.146	0.196611	0.000943367	0.00267079		276	225	1.22667	0.294743	0.0253962	0.0589513		0.52157	0.711737		0	0	0	0	0	1	0
ENSMUSG00000006216	Clcnkb	1042	789.667	1.31954	0.40004	4.27469e-09	2.47321e-08		1011	1152	0.877604	-0.188358	0.00260246	0.00801678		1.68521e-10	3.35294e-09		0	1	0	0	0	0	0
ENSMUSG00000006262	Mob1b	1650	1521	1.08481	0.117446	0.0230073	0.0470478		794	729	1.08916	0.12322	0.100984	0.18626		0.950263	0.988144		0	0	0	0	0	1	0
ENSMUSG00000006269	Atp6v1b1	628.333	557.333	1.12739	0.17299	0.0421326	0.0799138		197	167	1.17964	0.238348	0.128393	0.22728		0.718923	0.852143		0	0	0	0	0	1	0
ENSMUSG00000006273	Atp6v1b2	3056.67	3276.33	0.932954	-0.100123	0.00592391	0.013983		1777	1656	1.07307	0.101741	0.0405378	0.0873777		0.00101832	0.00589172		0	0	0	0	0	1	0
ENSMUSG00000006281	Tep1	400	336.333	1.1893	0.250108	0.0223192	0.0457747		46	22	2.09091	1.06413	0.00490338	0.014137		0.0409222	0.125157		0	0	0	0	0	1	0
ENSMUSG00000006288	Ttc5	88.6667	79.3333	1.11765	0.160465	0.538427	0.647982		47	84	0.559524	-0.837729	0.00155817	0.0050421		0.00350436	0.0170671		0	0	0	0	0	1	0
ENSMUSG00000006289	Osgep	87.6667	89.3333	0.981343	-0.0271702	0.94028	0.972769		124	103	1.20388	0.267696	0.184239	0.302996		0.366371	0.581015		0	0	0	0	0	1	0
ENSMUSG00000006299	Aamp	1729.33	2125.67	0.813549	-0.297699	1.934e-10	1.24433e-09		242	497	0.486922	-1.03824	3.77841e-21	0		8.17322e-10	1.2589e-08		0	0	1	0	0	0	0
ENSMUSG00000006301	Tmbim1	450.333	494	0.911606	-0.133518	0.171825	0.262027		138	248	0.556452	-0.845672	2.34113e-08	1.48141e-07		7.53098e-05	0.00058067		0	0	0	0	1	0	0
ENSMUSG00000006335	Tfpt	141.333	127	1.11286	0.154273	0.39337	0.508509		103	65	1.58462	0.664133	0.00417126	0.0122045		0.0918584	0.228459		0	0	0	0	0	1	0
ENSMUSG00000006342	Susd2	1230.33	1005	1.22421	0.291854	1.91594e-06	8.2043e-06		995	395	2.51899	1.33284	5.80663e-60	0		1.13233e-23	0		0	0	1	0	0	0	0
ENSMUSG00000006345	Ggt1	12182	10435.7	1.16734	0.223228	3.72352e-31	0		7657	6416	1.19342	0.255105	1.32671e-25	0		0.306153	0.520828		1	0	0	0	0	0	0
ENSMUSG00000006378	Gcat	369.333	114	3.23977	1.69589	1.36394e-32	0		238	58	4.10345	2.03684	4.78681e-27	0		0.21298	0.411365		1	0	0	0	0	0	0
ENSMUSG00000006386	Tek	699.667	792	0.883418	-0.178833	0.0184481	0.038628		273	364	0.75	-0.415037	0.000355031	0.00131534		0.0873892	0.220696		0	0	0	0	0	1	0
ENSMUSG00000006392	Med8	459.333	471.333	0.97454	-0.0372062	0.718631	0.805985		296	0	#DIV/0!	1	1.57091e-89	0		3.02054e-75	0		0	0	0	0	1	0	0
ENSMUSG00000006395	Hyi	316.667	449.333	0.704748	-0.504821	1.77389e-06	7.66429e-06		51	29	1.75862	0.814444	0.0183161	0.0445316		0.000202199	0.00141319		0	0	0	0	0	0	1
ENSMUSG00000006412	Pfdn2	276.667	239.333	1.15599	0.209127	0.11327	0.185727		65	78	0.833333	-0.263034	0.315625	0.456786		0.0889498	0.223099		0	0	0	0	0	1	0
ENSMUSG00000006445	Epha2	649	676.667	0.959113	-0.0602268	0.458423	0.572657		441	625	0.7056	-0.503078	1.927e-08	1.22852e-07		0.000236224	0.00161577		0	0	0	0	0	0	1
ENSMUSG00000006456	Rbm14	213.333	186	1.14695	0.197807	0.176942	0.268342		74	77	0.961039	-0.0573332	0.870779	0.935248		0.38977	0.601541		0	0	0	0	0	1	0
ENSMUSG00000006469	Slc34a3	370.333	523.333	0.707643	-0.498906	3.53069e-07	1.66577e-06		144	166	0.86747	-0.205114	0.232926	0.363094		0.125979	0.285035		0	0	0	0	0	0	1
ENSMUSG00000006471	Ndor1	405.333	414.333	0.978278	-0.0316831	0.78011	0.85644		196	151	1.29801	0.376305	0.0180469	0.0439186		0.0294307	0.0970722		0	0	0	0	0	1	0
ENSMUSG00000006476	Nsmf	483	726.667	0.664679	-0.589271	2.3986e-12	1.76897e-11		98	121	0.809917	-0.304153	0.136934	0.239479		0.203716	0.398371		0	0	0	0	0	0	1
ENSMUSG00000006494	Pdk1	584.333	532.333	1.09768	0.134462	0.127152	0.204611		590	390	1.51282	0.597241	1.78892e-10	1.34869e-09		0.000299639	0.00199506		0	0	0	0	0	0	1
ENSMUSG00000006498	Ptbp1	1266	1276.33	0.991904	-0.0117278	0.842814	0.902638		808	108	7.48148	2.90332	3.37976e-133	0		3.69172e-103	0		0	0	0	0	1	0	0
ENSMUSG00000006517	Mvd	772.333	521.333	1.48146	0.567018	3.2024e-12	2.34291e-11		339	234	1.44872	0.534777	1.32404e-05	6.18608e-05		0.838053	0.927777		1	0	0	0	0	0	0
ENSMUSG00000006519	Cyba	1687.33	1488.33	1.13371	0.181047	0.000441626	0.00133267		1796	1249	1.43795	0.524014	3.36799e-23	0		3.73376e-06	3.66008e-05		0	0	0	0	1	0	0
ENSMUSG00000006527	Sfmbt1	746.667	997	0.748913	-0.417129	2.33809e-09	1.39146e-08		204	298	0.684564	-0.546743	3.15311e-05	0.000138647		0.384146	0.595848		1	0	0	0	0	0	0
ENSMUSG00000006538	Ihh	399.333	370.333	1.07831	0.108769	0.313264	0.424694		69	109	0.633028	-0.65966	0.00334971	0.0100531		0.00202873	0.0106925		0	0	0	0	0	1	0
ENSMUSG00000006574	Slc4a1	444	443	1.00226	0.00325298	1	1		186	210	0.885714	-0.175087	0.247732	0.380282		0.333482	0.549614		0	0	0	0	0	1	0
ENSMUSG00000006575	Rundc3a	186.667	142.333	1.31148	0.391191	0.0177958	0.0373742		103	96	1.07292	0.101538	0.670704	0.784596		0.279127	0.490384		0	0	0	0	0	1	0
ENSMUSG00000006589	Aprt	364.667	590	0.618079	-0.694137	3.29556e-13	2.56759e-12		339	540	0.627778	-0.671674	1.24543e-11	8.17747e-11		0.885462	0.953755		1	0	0	0	0	0	0
ENSMUSG00000006599	Gtf2h1	1028.67	1181.33	0.870767	-0.199641	0.00122184	0.00336267		527	584	0.902397	-0.148165	0.0928963	0.174125		0.658351	0.812579		0	0	0	0	0	1	0
ENSMUSG00000006611	Hfe	267	126.333	2.11346	1.0796	1.4701e-12	1.09929e-11		64	26	2.46154	1.29956	7.65707e-05	0.000317806		0.615771	0.781333		1	0	0	0	0	0	0
ENSMUSG00000006638	Abhd1	3.66667	18.6667	0.196429	-2.34792	0.00259948	0.00669892		61	233	0.261803	-1.93345	7.6116e-25	0		1	1		0	0	0	0	0	0	1
ENSMUSG00000006641	Slc5a6	112.333	108	1.04012	0.0567548	0.787949	0.862853		82	70	1.17143	0.228269	0.372332	0.517443		0.598278	0.768957		0	0	0	0	0	1	0
ENSMUSG00000006673	Qrich1	1593.33	1523	1.04618	0.0651322	0.209906	0.308191		209	221	0.945701	-0.0805434	0.59584	0.725504		0.328878	0.544122		0	0	0	0	0	1	0
ENSMUSG00000006676	Usp19	1531	1831.33	0.836003	-0.25842	2.26094e-07	1.09078e-06		520	692	0.751445	-0.41226	8.66709e-07	4.69671e-06		0.121251	0.277687		1	0	0	0	0	0	0
ENSMUSG00000006699	Cdc42	2112.33	2059.67	1.02557	0.0364266	0.420841	0.536729		1422	1228	1.15798	0.211611	0.000176338	0.000687047		0.0148545	0.0562252		0	0	0	0	0	0	1
ENSMUSG00000006705	Pknox1	574	337.333	1.70158	0.766876	5.07572e-15	8.36413e-14		298	123	2.42276	1.27665	7.4793e-18	0		0.0063512	0.0278634		1	0	0	0	0	0	0
ENSMUSG00000006715	Gmnn	49.6667	25.3333	1.96053	0.971241	0.00790518	0.0181692		38	14	2.71429	1.44057	0.00119512	0.00394697		0.557772	0.738863		0	0	0	0	0	1	0
ENSMUSG00000006717	Acot13	510	229	2.22707	1.15515	1.83123e-25	0		839	394	2.12944	1.09048	1.93678e-37	0		0.688975	0.831894		1	0	0	0	0	0	0
ENSMUSG00000006728	Cdk4	569.667	603	0.944721	-0.08204	0.350137	0.463976		969	867	1.11765	0.160465	0.0183922	0.0446884		0.02737	0.0915707		0	0	0	0	0	1	0
ENSMUSG00000006732	Mettl1	357	296.333	1.20472	0.268703	0.0209793	0.0433501		147	92	1.59783	0.67611	0.000453414	0.00165044		0.0793559	0.20602		0	0	0	0	0	1	0
ENSMUSG00000006736	Tspan31	589	496	1.1875	0.247928	0.0051984	0.0124675		433	377	1.14854	0.199803	0.0532304	0.109638		0.744417	0.869524		0	0	0	0	0	1	0
ENSMUSG00000006740	Kif5b	4113	4520.33	0.909889	-0.136238	1.18183e-05	4.55721e-05		3852	3933	0.979405	-0.0300225	0.36457	0.508956		0.0190048	0.0687119		0	0	0	0	0	0	1
ENSMUSG00000006763	Saal1	110.667	129.667	0.85347	-0.228587	0.246204	0.350581		38	43	0.883721	-0.178337	0.656992	0.774309		0.898302	0.961129		0	0	0	0	0	1	0
ENSMUSG00000006800	Sulf2	268.333	323.667	0.829042	-0.270483	0.0265045	0.0534282		109	147	0.741497	-0.431488	0.0205695	0.049309		0.498402	0.694689		0	0	0	0	0	1	0
ENSMUSG00000006818	Sod2	2543	2621.67	0.969994	-0.0439528	0.277777	0.386876		366	368	0.994565	-0.00786212	0.97056	1		0.75248	0.874765		0	0	0	0	0	1	0
ENSMUSG00000006850	Tmco6	87.3333	53.3333	1.6375	0.711495	0.00543009	0.0129725		28	19	1.47368	0.559427	0.24296	0.37489		0.862628	0.941016		0	0	0	0	0	1	0
ENSMUSG00000006920	Ezh1	1211.33	1369.33	0.884615	-0.176878	0.00199759	0.00528047		370	315	1.1746	0.232173	0.0390127	0.0846471		0.00107494	0.00617289		0	0	0	0	0	1	0
ENSMUSG00000006932	Ctnnb1	5077.67	4948.67	1.02607	0.0371258	0.20115	0.29795		1428	1333	1.07127	0.0993192	0.0736061	0.143537		0.322778	0.53808		0	0	0	0	0	1	0
ENSMUSG00000006941	Eif1b	242.667	169.667	1.43026	0.516273	0.000383423	0.00116942		76	46	1.65217	0.724366	0.00838113	0.0225106		0.529517	0.717491		0	0	0	0	0	1	0
ENSMUSG00000007216	Zfp775	86.6667	101.333	0.855263	-0.22556	0.308505	0.420316		54	29	1.86207	0.896907	0.00803671	0.0216991		0.00548982	0.0247331		0	0	0	0	0	1	0
ENSMUSG00000007338	Mrpl49	310	297	1.04377	0.0618053	0.626249	0.727174		185	220	0.840909	-0.249978	0.0910052	0.171093		0.0955875	0.235601		0	0	0	0	0	1	0
ENSMUSG00000007411	Mark3	1594.33	1407.33	1.13288	0.179989	0.000685846	0.0019938		328	232	1.41379	0.499571	5.73133e-05	0.000242056		0.0184876	0.0671362		0	0	0	0	0	0	1
ENSMUSG00000007415	Gatad1	1113.33	885.333	1.25753	0.330593	3.75184e-07	1.76254e-06		469	263	1.78327	0.834525	2.40074e-14	0		9.67987e-05	0.000733858		0	0	1	0	0	0	0
ENSMUSG00000007458	M6pr	1522.33	1278	1.19118	0.252396	3.96651e-06	1.63571e-05		829	511	1.62231	0.698049	3.30559e-18	0		5.07074e-06	4.83507e-05		0	0	1	0	0	0	0
ENSMUSG00000007476	Lrrc8a	1587	1288	1.23214	0.30117	2.65842e-08	1.42059e-07		266	263	1.01141	0.0163634	0.930717	0.974139		0.0410436	0.125379		0	0	0	0	0	0	1
ENSMUSG00000007564	Ppp2r1a	1131.33	1177	0.961201	-0.0570903	0.359841	0.474546		270	229	1.17904	0.237612	0.0732441	0.143079		0.0428867	0.12962		0	0	0	0	0	1	0
ENSMUSG00000007589	Tinf2	207	156.667	1.32128	0.401933	0.0101227	0.0226853		194	166	1.16867	0.224873	0.154631	0.264067		0.45475	0.65925		0	0	0	0	0	1	0
ENSMUSG00000007603	Dus3l	327.667	330.667	0.990927	-0.0131487	0.937908	0.971621		99	104	0.951923	-0.0710831	0.778988	0.86487		0.810208	0.911941		0	0	0	0	0	1	0
ENSMUSG00000007613	Tgfbr1	1521.67	1399	1.08768	0.121256	0.0239713	0.0487984		88	102	0.862745	-0.212994	0.345645	0.491183		0.133985	0.296633		0	0	0	0	0	1	0
ENSMUSG00000007617	Homer1	340	344.667	0.98646	-0.019667	0.878545	0.928499		36	43	0.837209	-0.25634	0.499897	0.641268		0.5528	0.7343		0	0	0	0	0	1	0
ENSMUSG00000007655	Cav1	492	602.333	0.816823	-0.291904	0.000878683	0.00250239		526	521	1.0096	0.0137794	0.901624	0.956174		0.0153709	0.0578663		0	0	0	0	0	1	0
ENSMUSG00000007656	Arpp19	927.333	909	1.02017	0.0288077	0.674519	0.770207		280	313	0.894569	-0.160736	0.188773	0.308464		0.170929	0.352249		0	0	0	0	0	1	0
ENSMUSG00000007659	Bcl2l1	1511.67	1589.67	0.950933	-0.0725842	0.166803	0.25584		131	188	0.696809	-0.521166	0.00167391	0.00537368		0.00957082	0.0391643		0	0	0	0	0	1	0
ENSMUSG00000007670	Khsrp	962.333	948	1.01512	0.0216496	0.748784	0.830842		367	283	1.29682	0.374978	0.00111586	0.00370429		0.00735494	0.0313205		0	0	0	0	0	1	0
ENSMUSG00000007721	Ccdc124	218.667	150	1.45778	0.543771	0.000386298	0.00117679		224	147	1.52381	0.607683	7.53162e-05	0.000313106		0.82203	0.919808		0	0	0	0	0	0	1
ENSMUSG00000007739	Cct4	1771.33	1835	0.965304	-0.0509443	0.301917	0.412802		645	757	0.852048	-0.230994	0.00301839	0.00916234		0.0508581	0.147569		0	0	0	0	0	1	0
ENSMUSG00000007812	Zfp655	1264.33	1185.67	1.06635	0.0926784	0.115119	0.188196		664	569	1.16696	0.222755	0.007404	0.0202235		0.196111	0.388337		0	0	0	0	0	1	0
ENSMUSG00000007815	Rhoa	1337.67	1402.33	0.953886	-0.0681107	0.221537	0.322071		800	991	0.807265	-0.308885	7.00294e-06	3.38278e-05		0.0061681	0.0272779		0	0	0	0	0	0	1
ENSMUSG00000007817	Zmiz1	1438.33	1734.67	0.82917	-0.27026	1.60689e-07	7.87077e-07		483	399	1.21053	0.275634	0.00516499	0.0148025		7.06936e-07	7.82676e-06		0	1	0	0	0	0	0
ENSMUSG00000007833	Aldh16a1	551	475.667	1.15837	0.212101	0.0208919	0.0432155		197	187	1.05348	0.0751574	0.64609	0.765107		0.436582	0.644483		0	0	0	0	0	1	0
ENSMUSG00000007836	Hnrnpa0	848.333	917.667	0.924446	-0.113339	0.105707	0.175418		297	300	0.99	-0.0144996	0.934771	0.975662		0.477574	0.679788		0	0	0	0	0	1	0
ENSMUSG00000007837	Prrg2	196.333	215.667	0.910355	-0.135498	0.375788	0.490533		64	82	0.780488	-0.357552	0.159216	0.270217		0.441986	0.648442		0	0	0	0	0	1	0
ENSMUSG00000007850	Hnrnph1	2322.67	2115	1.09819	0.135124	0.00188512	0.00500897		1062	823	1.2904	0.367819	4.04543e-08	2.51018e-07		0.00379883	0.0182706		0	0	0	0	0	0	1
ENSMUSG00000007867	Ift43	94.6667	84.6667	1.11811	0.161062	0.502445	0.61497		75	66	1.13636	0.184425	0.500629	0.641557		1	1		0	0	0	0	0	1	0
ENSMUSG00000007880	Arid1a	1330	1379	0.964467	-0.0521962	0.356414	0.470833		88	118	0.745763	-0.423211	0.043067	0.091928		0.0827604	0.212351		0	0	0	0	0	1	0
ENSMUSG00000007891	Ctsd	5848.33	3558.33	1.64356	0.716824	2.3545e-124	0		1448	1215	1.19177	0.253105	6.84466e-06	3.31464e-05		5.4703e-13	0		0	0	1	0	0	0	0
ENSMUSG00000007987	Ift22	111.667	78.3333	1.42553	0.5115	0.0203471	0.042191		177	130	1.36154	0.445238	0.00854877	0.0228969		0.851602	0.935486		0	0	0	0	0	1	0
ENSMUSG00000008036	Ap2s1	275	331	0.830816	-0.2674	0.0253877	0.0513021		170	204	0.833333	-0.263034	0.0878003	0.166246		1	1		0	0	0	0	0	1	0
ENSMUSG00000008090	Fgfrl1	281.667	348.333	0.808612	-0.30648	0.00855169	0.0194805		91	99	0.919192	-0.121562	0.611687	0.738227		0.455567	0.660232		0	0	0	0	0	1	0
ENSMUSG00000008136	Fhl2	219	243	0.901235	-0.150025	0.284581	0.393788		87	136	0.639706	-0.644519	0.00125658	0.00413751		0.0406001	0.124321		0	0	0	0	0	1	0
ENSMUSG00000008140	Emc10	423	345.667	1.22372	0.291276	0.00609604	0.014354		215	193	1.11399	0.155736	0.298493	0.438153		0.461151	0.664773		0	0	0	0	0	1	0
ENSMUSG00000008167	Fbxw9	238	226.333	1.05155	0.0725125	0.642882	0.741787		88	69	1.27536	0.350907	0.150614	0.258412		0.310708	0.525774		0	0	0	0	0	1	0
ENSMUSG00000008200	Fnbp4	595.667	655.667	0.90849	-0.138457	0.095388	0.161038		85	80	1.0625	0.0874628	0.755606	0.847331		0.362492	0.577152		0	0	0	0	0	1	0
ENSMUSG00000008226	Scrn3	626.667	339.333	1.84676	0.884995	1.94032e-20	0		58	25	2.32	1.21412	0.000378343	0.00139366		0.401507	0.61338		0	0	0	0	0	0	1
[truncated: 7,125 more rows]

## Sheet: Classification
SUPPLEMENTAL TABLE 11 - B6xCAST_F1. This table shows the genes with cis- and trans- regulatory mechanisms in control conditions, TM conditions, or both.
[truncated: 1,185 more rows]
