# Supplementary material for: The dynamic effect of genetic variation on the in vivo ER stress transcriptional response in different tissues
Source: G3 (Bethesda). 2022 Apr 29;12(6):jkac104. doi: 10.1093/g3journal/jkac104 (PMC9157157; doi:10.1093/g3journal/jkac104)
Supplement: jkac104_Supplementary_Table_S12 [file jkac104_supplementary_table_s12.xlsx]

## Sheet: Liver
SUPPLEMENTAL TABLE 12 - ALLELE SPECIFIC EXPRESSION
Ensembl	Symbol	Control		TM		Fisher's exact test
		B6 allele	CAST allele	B6 allele	CAST allele	P-adj
ENSMUSG00000000001	Gnai3	279	243	438	508	0.051841
ENSMUSG00000000049	Apoh	18605	33038	8447	15298	0.482381
ENSMUSG00000000056	Narf	422	524	94	84	0.180897
ENSMUSG00000000078	Klf6	8	1	48	0	0.383515
ENSMUSG00000000131	Xpo6	38	50	36	40	0.835379
ENSMUSG00000000149	Gna12	236	263	99	122	0.789534
ENSMUSG00000000154	Slc22a18	150	133	81	54	0.454724
ENSMUSG00000000159	Igsf5	275	254	851	524	0.00113943
ENSMUSG00000000168	Dlat	189	128	89	108	0.0121522
ENSMUSG00000000171	Sdhd	794	848	336	312	0.351315
ENSMUSG00000000194	Gpr107	81	89	58	97	0.238065
ENSMUSG00000000248	Clec2g	537	395	158	116	1
ENSMUSG00000000301	Pemt	1445	1675	699	768	0.668467
ENSMUSG00000000303	Cdh1	131	59	30	38	0.00442032
ENSMUSG00000000339	Rtca	155	114	48	49	0.432706
ENSMUSG00000000340	Dbt	510	528	126	119	0.758358
ENSMUSG00000000346	Dazap2	96	94	62	71	0.738119
ENSMUSG00000000374	Trappc10	77	62	105	133	0.163872
ENSMUSG00000000378	Ccm2	106	105	106	119	0.787081
ENSMUSG00000000384	Tbrg4	77	85	109	135	0.820393
ENSMUSG00000000420	Galnt1	256	188	149	155	0.098164
ENSMUSG00000000439	Mkrn2	269	309	272	377	0.303353
ENSMUSG00000000538	Tom1l2	198	98	147	457	0
ENSMUSG00000000561	Wdr77	87	82	165	161	0.99421
ENSMUSG00000000563	Atp5f1	1206	1458	444	613	0.238912
ENSMUSG00000000594	Gm2a	336	226	68	61	0.397329
ENSMUSG00000000600	Krit1	39	24	47	53	0.247261
ENSMUSG00000000605	Clcn4	144	149	284	202	0.0741493
ENSMUSG00000000631	Myo18a	297	316	175	184	1
ENSMUSG00000000673	Haao	3392	2421	960	807	0.021455
ENSMUSG00000000686	Abhd15	383	325	183	232	0.0110647
ENSMUSG00000000708	Kat2b	278	204	184	80	0.0105628
ENSMUSG00000000711	Rab5b	25	80	16	69	0.720812
ENSMUSG00000000738	Spg7	151	104	61	88	0.00456303
ENSMUSG00000000739	Sult5a1	327	12	117	9	0.336618
ENSMUSG00000000740	Rpl13	291	341	336	391	1
ENSMUSG00000000743	Chmp1a	867	894	612	492	0.010745
ENSMUSG00000000751	Rpa1	31	66	7	17	1
ENSMUSG00000000753	Serpinf1	4237	4183	2305	1585	0
ENSMUSG00000000776	Polr3d	65	39	293	283	0.136369
ENSMUSG00000000804	Usp32	75	61	65	62	0.770064
ENSMUSG00000000826	Dnajc5	364	357	680	560	0.226395
ENSMUSG00000000827	Tpd52l2	98	123	177	208	0.894044
ENSMUSG00000000876	Pxmp4	146	57	69	51	0.0578351
ENSMUSG00000000902	Smarcb1	49	64	99	172	0.506744
ENSMUSG00000000915	Hip1r	74	41	150	93	0.83755
ENSMUSG00000000916	Nsun5	17	16	38	47	0.773237
ENSMUSG00000000934	Top1mt	67	82	95	100	0.749601
ENSMUSG00000000957	Mmp14	15	30	45	35	0.0813794
ENSMUSG00000000959	Oxa1l	126	99	76	64	0.947655
ENSMUSG00000001016	Ilf2	54	99	48	42	0.0430258
ENSMUSG00000001017	Chtop	29	20	18	20	0.547914
ENSMUSG00000001018	Snapin	197	130	71	44	0.945302
ENSMUSG00000001052	Sec24b	23	20	13	5	0.512277
ENSMUSG00000001054	Rmnd5b	37	32	13	25	0.230575
ENSMUSG00000001056	Nhp2	40	38	77	61	0.789446
ENSMUSG00000001062	Vps9d1	49	64	24	15	0.2168
ENSMUSG00000001065	Zfp276	29	28	35	31	0.959782
ENSMUSG00000001098	Kctd10	14	26	9	8	0.504253
ENSMUSG00000001100	Poldip2	392	362	281	265	0.963121
ENSMUSG00000001123	Lgals9	713	833	405	388	0.115045
ENSMUSG00000001155	Ftcd	1620	2038	541	1010	0
ENSMUSG00000001156	Mxd1	14	17	60	69	1
ENSMUSG00000001175	Calm1	1062	1006	2018	1960	0.839664
ENSMUSG00000001211	Agpat3	495	489	272	363	0.0254083
ENSMUSG00000001229	Dpp9	105	99	174	126	0.405909
ENSMUSG00000001247	Lsr	272	299	219	206	0.505338
ENSMUSG00000001249	Hpn	1899	2272	946	1136	1
ENSMUSG00000001280	Sp1	61	65	66	64	0.876773
ENSMUSG00000001305	Rrp15	44	91	273	292	0.00915431
ENSMUSG00000001323	Srr	135	99	66	87	0.0416243
ENSMUSG00000001348	Acp5	474	348	182	137	0.976504
ENSMUSG00000001366	Fbxo9	202	182	191	157	0.780465
ENSMUSG00000001376	Vps50	19	13	34	32	0.755677
ENSMUSG00000001380	Hars	117	85	250	232	0.377125
ENSMUSG00000001403	Ube2c	2	1	74	151	0.514831
ENSMUSG00000001415	Smg5	146	158	248	281	0.91632
ENSMUSG00000001418	Glmp	79	58	40	37	0.717209
ENSMUSG00000001424	Snd1	596	639	1195	998	0.00489708
ENSMUSG00000001435	Col18a1	3573	3247	1343	1136	0.343653
ENSMUSG00000001440	Kpnb1	293	203	1269	716	0.178739
ENSMUSG00000001445	Mrpl10	218	246	173	256	0.18357
ENSMUSG00000001467	Cyp51	2001	1262	2004	1636	3.69848e-06
ENSMUSG00000001472	Tcf25	954	740	1233	856	0.287066
ENSMUSG00000001473	Tubb6	19	41	341	360	0.0767316
ENSMUSG00000001482	Def8	452	132	188	52	0.957965
ENSMUSG00000001542	Ell2	126	138	330	384	0.882316
ENSMUSG00000001552	Jup	117	123	65	36	0.0524574
ENSMUSG00000001576	Ergic1	351	335	202	217	0.615703
ENSMUSG00000001604	Tcea3	393	246	116	71	0.998302
ENSMUSG00000001627	Ifrd1	16	20	321	283	0.652941
ENSMUSG00000001642	Akr1b3	44	15	113	33	0.881129
ENSMUSG00000001663	Gstt1	562	7	250	3	1
ENSMUSG00000001666	Ddt	1412	1150	761	546	0.231382
ENSMUSG00000001670	Tat	3896	5863	7869	6369	0
ENSMUSG00000001674	Ddx18	15	24	46	66	0.956382
ENSMUSG00000001687	Ubl3	245	288	303	270	0.103476
ENSMUSG00000001700	Gramd3	154	104	131	90	1
ENSMUSG00000001707	Eef1e1	18	18	67	49	0.697538
ENSMUSG00000001729	Akt1	318	303	202	208	0.787731
ENSMUSG00000001751	Naglu	61	22	25	11	0.847514
ENSMUSG00000001755	Coasy	443	427	182	265	0.00479881
ENSMUSG00000001755	Ppat	129	82	84	82	0.175779
ENSMUSG00000001767	Crnkl1	11	25	32	51	0.766262
ENSMUSG00000001774	Chordc1	33	40	53	51	0.772345
ENSMUSG00000001785	Pwp1	28	18	123	91	0.899123
ENSMUSG00000001786	Fbxo7	84	82	86	139	0.0870144
ENSMUSG00000001794	Capns1	694	314	752	479	0.00158259
ENSMUSG00000001802	Lrp3	70	91	82	63	0.12664
ENSMUSG00000001829	Clpb	98	186	124	164	0.157676
ENSMUSG00000001833	Sept7	49	46	74	79	0.868044
ENSMUSG00000001844	Zdhhc4	53	103	37	46	0.328998
ENSMUSG00000001847	Rac1	378	536	329	387	0.232205
ENSMUSG00000001891	Ugp2	1858	1430	2286	1633	0.324695
ENSMUSG00000001909	Trmt1	89	74	121	140	0.308795
ENSMUSG00000001911	Nfix	19	29	14	8	0.243428
ENSMUSG00000001942	Siae	386	232	68	40	1
ENSMUSG00000001983	Taco1	77	97	63	45	0.119628
ENSMUSG00000001999	Blvra	80	103	26	37	0.91442
ENSMUSG00000002031	Ift46	119	70	55	43	0.570396
ENSMUSG00000002032	Tmem25	32	58	1	2	1
ENSMUSG00000002043	Trappc6a	97	149	71	131	0.640264
ENSMUSG00000002052	Supt6	29	38	44	36	0.426316
ENSMUSG00000002064	Sdf2	213	253	281	314	0.848836
ENSMUSG00000002102	Psmc3	300	254	249	181	0.502983
ENSMUSG00000002103	Acp2	123	145	72	74	0.768767
ENSMUSG00000002105	Slc39a13	9	12	24	16	0.539654
ENSMUSG00000002108	Nr1h3	489	610	284	266	0.0405192
ENSMUSG00000002147	Stat6	306	372	149	244	0.111876
ENSMUSG00000002205	Vrk3	55	54	25	25	1
ENSMUSG00000002222	Rmnd5a	574	626	381	474	0.374051
ENSMUSG00000002227	Mov10	39	51	0	2	0.742173
ENSMUSG00000002279	Lmf1	33	62	28	32	0.413305
ENSMUSG00000002280	Narfl	24	28	13	14	1
ENSMUSG00000002319	Ipo4	73	78	175	213	0.739381
ENSMUSG00000002320	Tm9sf1	185	177	200	231	0.444814
ENSMUSG00000002325	Irf9	89	99	50	54	1
ENSMUSG00000002326	Gmpr2	19	19	21	20	1
ENSMUSG00000002329	Mdp1	76	40	44	42	0.168365
ENSMUSG00000002342	Tmem161a	76	109	158	170	0.354212
ENSMUSG00000002365	Snx9	404	357	296	251	0.89484
ENSMUSG00000002372	Ranbp3	32	16	36	23	0.86201
ENSMUSG00000002384	Bmp8b	9	0	18	79	2.84948e-05
ENSMUSG00000002393	Nr2f6	235	203	124	194	0.000870733
ENSMUSG00000002395	Use1	174	190	175	178	0.843727
ENSMUSG00000002396	Ocel1	17	49	13	42	0.949765
ENSMUSG00000002416	Ndufb2	702	746	399	620	8.57979e-05
ENSMUSG00000002428	Hltf	46	36	45	55	0.417593
ENSMUSG00000002475	Abhd3	29	53	19	22	0.504714
ENSMUSG00000002504	Slc9a3r2	61	66	40	37	0.849102
ENSMUSG00000002524	Puf60	70	58	106	90	1
ENSMUSG00000002550	Uck1	34	14	35	28	0.319768
ENSMUSG00000002588	Pon1	2554	1842	1252	957	0.538351
ENSMUSG00000002635	Pdcd2l	56	44	42	38	0.843727
ENSMUSG00000002658	Gtf2f1	43	30	91	73	0.854081
ENSMUSG00000002660	Clpp	552	562	781	909	0.27149
ENSMUSG00000002718	Cse1l	149	155	149	131	0.58342
ENSMUSG00000002731	Prkra	42	54	21	11	0.161979
ENSMUSG00000002732	Fkbp7	2	4	27	14	0.423827
ENSMUSG00000002741	Ykt6	313	209	413	412	0.0042739
ENSMUSG00000002748	Baz1b	113	114	78	82	0.99039
ENSMUSG00000002763	Pex6	270	198	176	114	0.698657
ENSMUSG00000002781	Tmem143	124	130	71	63	0.703273
ENSMUSG00000002797	Ggct	11	21	59	50	0.231792
ENSMUSG00000002804	Nudt14	28	32	7	27	0.0767316
ENSMUSG00000002812	Flii	179	150	148	201	0.0159636
ENSMUSG00000002820	Atg4d	82	73	61	70	0.606247
ENSMUSG00000002835	Chaf1a	74	72	67	57	0.829543
ENSMUSG00000002847	Pla1a	75	29	24	7	0.840356
ENSMUSG00000002881	Nab1	249	308	443	285	3.24901e-07
ENSMUSG00000002885	Adgre5	67	59	41	47	0.663735
ENSMUSG00000002944	Cd36	111	211	135	129	0.000696112
ENSMUSG00000002949	Timm44	58	66	39	49	0.920777
ENSMUSG00000002957	Ap2a2	411	383	355	343	0.90629
ENSMUSG00000002963	Pnkp	42	20	36	23	0.702348
ENSMUSG00000002981	Clptm1	108	76	32	58	0.00487604
ENSMUSG00000002984	Tomm40	70	95	135	231	0.504714
ENSMUSG00000002985	Apoe	24118	27319	11557	12480	0.0171007
ENSMUSG00000002992	Apoc2	1809	2962	620	778	0.000261244
ENSMUSG00000002996	Hbp1	317	303	289	197	0.0389418
ENSMUSG00000003033	Ap1m1	27	26	44	48	0.893117
ENSMUSG00000003037	Rab8a	310	213	351	253	0.881011
ENSMUSG00000003039	Fam32a	315	534	189	608	1.26022e-07
ENSMUSG00000003053	Cyp2c29	6092	8270	3384	5636	0
ENSMUSG00000003062	Stard3nl	18	21	57	20	0.0277264
ENSMUSG00000003068	Stk11	105	101	101	70	0.324926
ENSMUSG00000003072	Atp5d	412	350	212	153	0.474765
ENSMUSG00000003099	Ppp5c	114	122	97	128	0.564973
ENSMUSG00000003119	Cdk12	12	15	29	23	0.617776
ENSMUSG00000003131	Pafah1b2	140	108	215	233	0.137156
ENSMUSG00000003135	Cnot11	55	187	121	126	3.31637e-08
ENSMUSG00000003161	Sri	260	135	180	107	0.67371
ENSMUSG00000003184	Irf3	276	236	232	176	0.647881
ENSMUSG00000003199	Mpnd	382	410	195	181	0.516497
ENSMUSG00000003200	Sh3gl1	54	43	64	84	0.226498
ENSMUSG00000003226	Ranbp2	558	567	1083	1042	0.707259
ENSMUSG00000003234	Abcf3	41	44	87	71	0.609691
ENSMUSG00000003269	Cyth2	33	29	56	91	0.177764
ENSMUSG00000003299	Mrpl4	157	156	109	87	0.492918
ENSMUSG00000003308	Keap1	153	123	152	123	1
ENSMUSG00000003345	Csnk1g2	167	143	109	107	0.720001
ENSMUSG00000003346	Abhd17a	127	119	53	70	0.373577
ENSMUSG00000003348	Mob3a	10	1	21	24	0.0778759
ENSMUSG00000003355	Fkbp11	57	51	428	377	1
ENSMUSG00000003360	Ddx23	76	85	90	96	0.947708
ENSMUSG00000003402	Prkcsh	191	188	190	291	0.0121842
ENSMUSG00000003420	Fcgrt	460	412	166	158	0.841127
ENSMUSG00000003421	Nosip	62	63	72	61	0.765932
ENSMUSG00000003423	Pih1d1	172	126	99	97	0.321491
ENSMUSG00000003429	Rps11	879	1048	1482	1920	0.374148
ENSMUSG00000003435	Supt5	40	52	196	228	0.839826
ENSMUSG00000003437	Paf1	60	24	53	52	0.0301495
ENSMUSG00000003438	Timm50	112	90	85	94	0.331197
ENSMUSG00000003444	Med29	28	42	38	19	0.0280813
ENSMUSG00000003458	Ncstn	70	98	73	69	0.306655
ENSMUSG00000003464	Pex19	653	269	188	153	6.89972e-06
ENSMUSG00000003477	Inmt	2675	144	737	76	0.000362986
ENSMUSG00000003518	Dusp3	161	263	190	246	0.283799
ENSMUSG00000003546	Klc4	165	162	95	74	0.512425
ENSMUSG00000003555	Cyp17a1	117	7	24	0	0.810625
ENSMUSG00000003559	As3mt	353	371	175	162	0.619231
ENSMUSG00000003581	Rnf215	44	15	98	50	0.582304
ENSMUSG00000003585	Sec14l2	1981	2067	984	303	0
ENSMUSG00000003604	Aven	47	33	43	60	0.115491
ENSMUSG00000003617	Cp	4913	3973	2743	2096	0.321521
ENSMUSG00000003623	Crot	4621	2524	3860	2651	0
ENSMUSG00000003660	Snrnp200	229	237	213	232	0.897869
ENSMUSG00000003662	Ciao1	32	37	26	29	1
ENSMUSG00000003680	Taf6l	116	133	167	178	0.857115
ENSMUSG00000003721	Insig2	280	480	652	1258	0.435284
ENSMUSG00000003746	Man1a	2444	2384	1494	1349	0.294916
ENSMUSG00000003752	Itpkc	26	19	89	97	0.505338
ENSMUSG00000003762	Coq8b	61	66	460	455	0.873866
ENSMUSG00000003778	Brd8	12	26	22	17	0.1567
ENSMUSG00000003808	Farsa	44	46	99	132	0.643663
ENSMUSG00000003809	Gcdh	3106	2728	1326	1409	0.000542236
ENSMUSG00000003810	Mast2	5	10	42	36	0.402478
ENSMUSG00000003814	Calr	749	651	6544	5882	0.780465
ENSMUSG00000003849	Nqo1	3	39	0	19	0.774872
ENSMUSG00000003868	Ruvbl2	31	37	60	48	0.467947
ENSMUSG00000003873	Bax	39	39	39	43	0.966945
ENSMUSG00000003923	Tfam	173	185	125	97	0.238065
ENSMUSG00000003948	Mmd	947	647	179	220	4.65313e-06
ENSMUSG00000003949	Hlf	132	170	24	23	0.612913
ENSMUSG00000004018	Fancl	11	24	24	18	0.153308
ENSMUSG00000004032	Gstm5	44	18	21	7	0.932165
ENSMUSG00000004038	Gstm3	302	18	328	7	0.108066
ENSMUSG00000004040	Stat3	594	635	280	362	0.201793
ENSMUSG00000004056	Akt2	268	331	198	272	0.674365
ENSMUSG00000004069	Dnaja3	195	227	284	312	0.845169
ENSMUSG00000004071	Cdip1	81	63	81	81	0.564325
ENSMUSG00000004096	Cwc15	281	204	246	232	0.171756
ENSMUSG00000004100	Ppan	29	53	255	255	0.0845752
ENSMUSG00000004207	Psap	2140	2364	1111	1284	0.639031
ENSMUSG00000004264	Phb2	852	942	646	711	1
ENSMUSG00000004266	Ptpn6	26	21	12	19	0.406291
ENSMUSG00000004268	Emg1	62	82	73	67	0.377125
ENSMUSG00000004285	Atp6v1f	338	198	269	137	0.598981
ENSMUSG00000004319	Clcn3	103	115	267	265	0.714471
ENSMUSG00000004356	Utp20	26	25	84	58	0.58939
ENSMUSG00000004364	Cul3	56	46	80	54	0.743073
ENSMUSG00000004393	Ddx56	111	121	320	339	0.969488
ENSMUSG00000004394	Tmed4	265	258	339	362	0.701357
ENSMUSG00000004451	Ralb	69	85	279	309	0.802234
ENSMUSG00000004460	Dnajb11	497	503	4068	4460	0.497569
ENSMUSG00000004462	Tbccd1	206	122	595	357	1
ENSMUSG00000004500	Zfp324	139	80	1439	752	0.739967
ENSMUSG00000004535	Tax1bp1	491	551	678	633	0.121544
ENSMUSG00000004567	Mcoln1	37	28	23	18	1
ENSMUSG00000004591	Pkn2	138	141	74	59	0.504757
ENSMUSG00000004626	Stxbp2	29	24	15	28	0.221451
ENSMUSG00000004633	Chn2	239	203	62	38	0.418687
ENSMUSG00000004642	Slbp	16	27	24	35	0.950506
ENSMUSG00000004655	Aqp1	813	768	519	593	0.0786293
ENSMUSG00000004667	Polr2e	39	43	28	40	0.74478
ENSMUSG00000004677	Myo9b	23	11	22	16	0.712255
ENSMUSG00000004730	Adgre1	24	20	12	8	0.926169
ENSMUSG00000004748	Mtfp1	139	107	35	52	0.0668957
ENSMUSG00000004788	Eif2b2	28	21	29	34	0.51639
ENSMUSG00000004789	Dlst	727	715	370	352	0.902751
ENSMUSG00000004798	Ulk2	162	69	41	42	0.0104812
ENSMUSG00000004815	Dgkq	51	46	50	21	0.113976
ENSMUSG00000004843	Chmp2b	141	145	327	282	0.474519
ENSMUSG00000004846	Plod3	98	86	103	99	0.86098
ENSMUSG00000004849	Ap1s1	43	24	26	22	0.598916
ENSMUSG00000004897	Hdgf	153	110	120	77	0.787729
ENSMUSG00000004929	Thop1	21	23	61	40	0.448625
ENSMUSG00000004931	Apba3	250	222	331	265	0.676217
ENSMUSG00000004936	Map2k1	95	120	175	204	0.85088
ENSMUSG00000004937	Sgta	70	49	81	47	0.749729
ENSMUSG00000004945	Tmem242	174	198	97	141	0.380277
ENSMUSG00000004980	Hnrnpa2b1	187	153	134	125	0.703921
ENSMUSG00000005034	Prkacb	208	155	71	56	0.949765
ENSMUSG00000005054	Cstb	391	372	292	319	0.459982
ENSMUSG00000005069	Pex5	306	343	178	212	0.843058
ENSMUSG00000005078	Jkamp	57	81	27	63	0.278479
ENSMUSG00000005089	Slc1a2	1404	1677	354	323	0.0130948
ENSMUSG00000005103	Wdr1	56	50	78	62	0.869813
ENSMUSG00000005107	Slc2a9	344	714	87	209	0.586028
ENSMUSG00000005142	Man2b1	308	249	165	118	0.674365
ENSMUSG00000005161	Prdx2	236	226	115	75	0.130984
ENSMUSG00000005198	Polr2a	30	30	19	15	0.851524
ENSMUSG00000005204	Senp3	48	40	89	62	0.802765
ENSMUSG00000005225	Plekha8	113	58	92	82	0.080308
ENSMUSG00000005268	Prlr	251	166	85	24	0.00500543
ENSMUSG00000005299	Letm1	163	173	112	155	0.322527
ENSMUSG00000005312	Ubqln1	452	450	580	634	0.552306
ENSMUSG00000005320	Fgfr4	69	132	28	47	0.854434
ENSMUSG00000005354	Txn2	343	473	356	605	0.134939
ENSMUSG00000005362	Crbn	468	455	414	360	0.518796
ENSMUSG00000005371	Fbxo11	36	36	36	32	0.896353
ENSMUSG00000005373	Mlxipl	257	317	225	157	0.000330971
ENSMUSG00000005374	Tbl2	65	108	164	219	0.521599
ENSMUSG00000005378	Bud23	91	116	84	109	1
ENSMUSG00000005413	Hmox1	68	37	274	185	0.639031
ENSMUSG00000005417	Mprip	127	137	110	118	1
ENSMUSG00000005481	Ddx39	42	41	93	109	0.750159
ENSMUSG00000005483	Dnajb1	21	18	27	28	0.858531
ENSMUSG00000005501	Usp40	109	82	63	64	0.454741
ENSMUSG00000005514	Por	1984	1823	668	740	0.019956
ENSMUSG00000005534	Insr	327	290	165	140	0.920377
ENSMUSG00000005547	Cyp2a5	1251	571	2888	1606	0.0078637
ENSMUSG00000005566	Trim28	151	148	225	249	0.67371
ENSMUSG00000005580	Adcy9	127	128	195	203	0.966233
ENSMUSG00000005609	Ctr9	12	52	32	29	0.00106571
ENSMUSG00000005610	Eif4g2	150	138	171	195	0.418728
ENSMUSG00000005615	Pcyt1a	42	57	45	25	0.0456461
ENSMUSG00000005656	Snx6	39	73	79	99	0.31205
ENSMUSG00000005683	Cs	378	256	812	469	0.325115
ENSMUSG00000005687	Bcas2	35	28	24	24	0.789721
ENSMUSG00000005779	Psmb4	491	506	274	311	0.639031
ENSMUSG00000005802	Slc30a4	54	45	137	95	0.712205
ENSMUSG00000005803	Sqor	1343	1226	656	762	0.00336677
ENSMUSG00000005804	Bloc1s6	99	91	60	112	0.00915431
ENSMUSG00000005813	Metap1	138	150	138	114	0.325183
ENSMUSG00000005823	Gpr108	93	66	198	212	0.133558
ENSMUSG00000005846	Rsl1d1	261	244	756	659	0.738371
ENSMUSG00000005871	Apc	92	85	66	58	0.983166
ENSMUSG00000005873	Reep5	39	93	71	169	1
ENSMUSG00000005881	Ergic3	159	209	54	88	0.579155
ENSMUSG00000005882	Uqcc1	363	343	241	307	0.0581643
ENSMUSG00000005886	Ncoa2	134	147	89	88	0.831698
ENSMUSG00000005893	Nr2c2	36	28	34	6	0.0189924
ENSMUSG00000005897	Nr2c1	18	23	8	12	1
ENSMUSG00000005907	Pex1	109	90	32	38	0.459982
ENSMUSG00000005981	Trap1	315	296	183	198	0.557851
ENSMUSG00000005982	Naa60	108	107	25	27	0.968952
ENSMUSG00000005983	1700037C18Rik	49	39	33	20	0.725226
ENSMUSG00000006005	Tpr	319	323	625	542	0.318301
ENSMUSG00000006010	Odr4	41	49	135	121	0.529374
ENSMUSG00000006014	Prg4	29	66	46	32	0.00238088
ENSMUSG00000006024	Napa	195	141	289	226	0.825436
ENSMUSG00000006050	Sra1	285	279	316	302	0.960315
ENSMUSG00000006057	Atp5g1	1361	1313	1225	1433	0.00462512
ENSMUSG00000006095	Tbcb	103	93	548	572	0.617156
ENSMUSG00000006134	Crkl	169	161	313	331	0.703825
ENSMUSG00000006169	Clint1	166	212	519	600	0.689312
ENSMUSG00000006262	Mob1b	356	200	330	252	0.0699453
ENSMUSG00000006273	Atp6v1b2	169	149	180	150	0.904415
ENSMUSG00000006289	Osgep	140	97	84	71	0.612913
ENSMUSG00000006299	Aamp	217	197	230	234	0.67371
ENSMUSG00000006301	Tmbim1	202	149	230	207	0.406807
ENSMUSG00000006335	Tfpt	17	16	72	47	0.679254
ENSMUSG00000006378	Gcat	533	237	273	71	0.00492373
ENSMUSG00000006392	Med8	156	0	183	0	1
ENSMUSG00000006395	Hyi	40	32	11	18	0.334616
ENSMUSG00000006412	Pfdn2	49	38	20	15	1
ENSMUSG00000006445	Epha2	142	108	502	443	0.580824
ENSMUSG00000006476	Nsmf	214	190	136	115	0.936024
ENSMUSG00000006494	Pdk1	1496	1109	432	231	0.00314667
ENSMUSG00000006498	Ptbp1	277	33	536	50	0.595869
ENSMUSG00000006517	Mvd	105	94	403	393	0.833444
ENSMUSG00000006522	Itih3	6694	6743	4189	4292	0.772495
ENSMUSG00000006527	Sfmbt1	97	91	74	90	0.496308
ENSMUSG00000006529	Itih1	3675	3661	2489	2345	0.34466
ENSMUSG00000006567	Atp7b	126	60	30	11	0.795453
ENSMUSG00000006575	Rundc3a	45	71	60	45	0.0431763
ENSMUSG00000006589	Aprt	273	270	247	396	0.000651484
ENSMUSG00000006599	Gtf2h1	220	185	304	499	1.54902e-06
ENSMUSG00000006611	Hfe	185	268	393	234	0
ENSMUSG00000006673	Qrich1	91	73	141	100	0.818337
ENSMUSG00000006676	Usp19	148	182	222	269	1
ENSMUSG00000006699	Cdc42	736	651	732	738	0.262745
ENSMUSG00000006705	Pknox1	14	17	33	34	0.947655
ENSMUSG00000006717	Acot13	284	81	124	65	0.0171909
ENSMUSG00000006728	Cdk4	1449	831	1489	1330	0
ENSMUSG00000006731	B4galnt1	181	163	140	128	1
ENSMUSG00000006732	Mettl1	8	10	23	47	0.669896
ENSMUSG00000006736	Tspan31	831	598	709	873	0
ENSMUSG00000006740	Kif5b	618	694	1134	1286	0.975111
ENSMUSG00000006777	Krt23	5	117	3	1	0.00643081
ENSMUSG00000006800	Sulf2	28	88	5	43	0.195555
ENSMUSG00000006818	Sod2	214	205	117	94	0.57328
ENSMUSG00000006932	Ctnnb1	671	782	461	559	0.842892
ENSMUSG00000006941	Eif1b	32	32	42	44	1
ENSMUSG00000007338	Mrpl49	171	219	54	69	1
ENSMUSG00000007411	Mark3	77	89	89	69	0.246432
ENSMUSG00000007415	Gatad1	244	115	167	90	0.726892
ENSMUSG00000007458	M6pr	362	274	673	447	0.454724
ENSMUSG00000007476	Lrrc8a	77	84	190	202	0.994765
ENSMUSG00000007564	Ppp2r1a	127	129	172	137	0.411645
ENSMUSG00000007589	Tinf2	97	85	125	109	1
ENSMUSG00000007594	Hapln4	13	35	288	116	1.26022e-07
ENSMUSG00000007603	Dus3l	28	27	66	43	0.504696
ENSMUSG00000007610	Gtpbp3	8	36	15	38	0.601212
ENSMUSG00000007655	Cav1	620	38	155	75	0
ENSMUSG00000007656	Arpp19	44	65	156	166	0.372606
ENSMUSG00000007659	Bcl2l1	17	9	28	26	0.599951
ENSMUSG00000007670	Khsrp	90	78	279	273	0.768999
ENSMUSG00000007721	Ccdc124	155	94	176	95	0.759712
ENSMUSG00000007739	Cct4	262	285	341	408	0.682872
ENSMUSG00000007812	Zfp655	223	168	245	182	1
ENSMUSG00000007815	Rhoa	312	303	357	468	0.0352489
ENSMUSG00000007833	Aldh16a1	334	155	162	63	0.599951
ENSMUSG00000007836	Hnrnpa0	102	124	160	178	0.849658
ENSMUSG00000007837	Prrg2	36	36	19	23	0.869813
ENSMUSG00000007850	Hnrnph1	153	141	417	379	1
ENSMUSG00000007891	Ctsd	1099	857	647	615	0.0408127
ENSMUSG00000008036	Ap2s1	289	311	189	195	0.928335
ENSMUSG00000008090	Fgfrl1	62	64	34	40	0.848315
ENSMUSG00000008140	Emc10	197	195	143	103	0.211185
ENSMUSG00000008167	Fbxw9	53	19	201	49	0.508101
ENSMUSG00000008226	Scrn3	75	73	91	32	0.00120009
ENSMUSG00000008301	Phax	95	66	116	100	0.609097
ENSMUSG00000008305	Tle1	181	272	325	298	0.000949629
ENSMUSG00000008333	Snrpb2	115	77	145	81	0.67371
ENSMUSG00000008348	Ubc	409	233	286	193	0.434398
ENSMUSG00000008373	Prpf31	68	66	141	121	0.80786
ENSMUSG00000008384	Sertad1	36	46	92	97	0.744342
ENSMUSG00000008393	Carhsp1	575	495	960	719	0.258884
ENSMUSG00000008429	Herpud2	53	78	118	99	0.0767316
ENSMUSG00000008435	Rdh13	51	83	216	226	0.127529
ENSMUSG00000008475	Arpc5	516	362	543	384	1
ENSMUSG00000008540	Mgst1	15588	14335	5776	5483	0.37703
ENSMUSG00000008575	Nfib	258	261	61	58	0.951205
ENSMUSG00000008604	Ubqln4	37	52	58	76	0.974873
ENSMUSG00000008855	Hdac5	95	99	31	38	0.794711
ENSMUSG00000008892	Vdac3	177	183	167	170	1
ENSMUSG00000008976	Gabpa	297	342	480	436	0.107229
ENSMUSG00000009030	Pdcl	119	115	471	514	0.678161
ENSMUSG00000009073	Nf2	52	45	94	106	0.585329
ENSMUSG00000009079	Ewsr1	124	142	141	138	0.653433
ENSMUSG00000009090	Ap1b1	265	202	150	100	0.680669
ENSMUSG00000009092	Derl3	40	21	3736	3555	0.123552
ENSMUSG00000009291	Pttg1ip	1684	1472	984	999	0.0526831
ENSMUSG00000009293	Ube2g2	30	26	143	131	0.971631
ENSMUSG00000009376	Met	763	1035	244	492	0.000219407
ENSMUSG00000009378	Slc16a12	1127	1363	228	240	0.407454
ENSMUSG00000009470	Tnpo1	442	498	560	628	1
ENSMUSG00000009535	Rnmt	34	58	100	107	0.249885
ENSMUSG00000009549	Srp14	113	131	269	278	0.727057
ENSMUSG00000009575	Cbx5	59	46	32	30	0.831646
ENSMUSG00000009614	Sardh	5616	3135	1894	1288	6.55216e-05
ENSMUSG00000009621	Vav2	231	255	147	132	0.413305
ENSMUSG00000009630	Ppp2cb	30	25	33	34	0.80278
ENSMUSG00000009633	G0s2	289	117	425	349	1.22472e-06
ENSMUSG00000009646	Pla2g12b	142	146	90	59	0.138955
ENSMUSG00000009647	Mcu	74	73	168	175	0.952633
ENSMUSG00000009654	Oit3	195	205	162	129	0.246432
ENSMUSG00000009681	Bcr	47	86	62	58	0.0611492
ENSMUSG00000009733	Tfcp2	4	8	15	28	1
ENSMUSG00000009741	Ubp1	197	169	217	191	0.972816
ENSMUSG00000009828	Ick	35	50	113	124	0.575342
ENSMUSG00000009863	Sdhb	980	1151	565	626	0.679155
ENSMUSG00000009894	Snap47	202	123	69	49	0.744342
ENSMUSG00000009905	Kdsr	74	157	25	27	0.146899
ENSMUSG00000009907	Vps4b	126	115	180	181	0.823572
ENSMUSG00000010025	Aldh3a2	1309	1220	557	471	0.439307
ENSMUSG00000010045	Tmem115	52	50	112	74	0.350553
ENSMUSG00000010047	Hyal2	228	197	113	71	0.275225
ENSMUSG00000010048	Ifrd2	182	108	282	236	0.115925
ENSMUSG00000010051	Hyal1	42	46	36	18	0.14954
ENSMUSG00000010054	Tusc2	45	59	82	87	0.702126
ENSMUSG00000010057	Nprl2	95	61	68	56	0.594025
ENSMUSG00000010064	Slc38a3	5279	5571	2578	2847	0.414327
ENSMUSG00000010067	Rassf1	16	11	148	160	0.579506
ENSMUSG00000010095	Slc3a2	136	211	607	1159	0.284323
ENSMUSG00000010097	Nxf1	188	126	148	146	0.10334
ENSMUSG00000010110	Stx5a	34	29	221	166	0.859583
ENSMUSG00000010122	Slc47a1	612	489	164	124	0.864363
ENSMUSG00000010175	Prox1	446	507	239	250	0.713098
ENSMUSG00000010277	2610507B11Rik	726	762	286	333	0.552741
ENSMUSG00000010358	Ifi35	165	104	99	81	0.45068
ENSMUSG00000010362	Rdm1	26	49	10	46	0.176671
ENSMUSG00000010392	Gosr1	409	451	559	606	0.959624
ENSMUSG00000010453	Kansl3	163	144	160	165	0.603473
ENSMUSG00000010517	Faf1	268	252	457	394	0.712255
ENSMUSG00000010554	Mettl16	11	20	33	42	0.75155
ENSMUSG00000010601	Apol7a	1297	166	127	14	0.856914
ENSMUSG00000010607	Pigyl	29	25	10	8	1
ENSMUSG00000010608	Rbm25	58	79	73	49	0.0387664
ENSMUSG00000010609	Psen2	738	287	175	195	0
ENSMUSG00000010651	Acaa1b	960	705	251	185	1
ENSMUSG00000010663	Fads1	1846	1894	722	737	1
ENSMUSG00000010755	Cars	56	64	59	53	0.682872
ENSMUSG00000010830	Kdelr3	2	0	40	48	0.464441
ENSMUSG00000011096	Akt1s1	127	130	144	133	0.814065
ENSMUSG00000011114	Tbrg1	85	107	386	353	0.18832
ENSMUSG00000011148	Adssl1	36	55	14	22	1
ENSMUSG00000011179	Odc1	395	106	743	209	0.896353
ENSMUSG00000011257	Pabpc4	15	34	41	71	0.802964
ENSMUSG00000011305	Plin5	145	175	39	21	0.0430258
ENSMUSG00000011382	Dhdh	654	902	155	286	0.0559833
ENSMUSG00000011427	Zfp790	57	62	115	98	0.565596
ENSMUSG00000011463	Cpb1	210	165	0	2	0.439307
ENSMUSG00000011752	Pgam1	143	281	102	207	0.966878
ENSMUSG00000011831	Evi5	580	491	615	573	0.530497
ENSMUSG00000011958	Bnip2	107	65	125	79	0.988911
ENSMUSG00000011960	Ccnt1	31	21	45	58	0.219482
ENSMUSG00000012117	Dhdds	41	60	211	247	0.58539
ENSMUSG00000012405	Rpl15	208	234	245	242	0.587369
ENSMUSG00000012422	Tmem167	110	169	252	289	0.193587
ENSMUSG00000012428	Steap4	1441	1284	414	586	3.31637e-08
ENSMUSG00000012429	Mplkip	70	8	64	13	0.506701
ENSMUSG00000012483	Rpa3	16	32	21	29	0.668534
ENSMUSG00000012535	Tnpo3	94	70	104	134	0.0487453
ENSMUSG00000012640	Zfp715	16	2	19	29	0.00348356
ENSMUSG00000013160	Atp6v0d1	157	146	292	242	0.681634
ENSMUSG00000013465	Nelfb	52	88	79	93	0.345436
ENSMUSG00000013629	Cad	36	43	468	335	0.134932
ENSMUSG00000013662	Atad1	377	329	450	404	0.930953
ENSMUSG00000013663	Pten	213	263	143	185	0.91632
ENSMUSG00000013698	Pea15a	27	34	33	29	0.631639
ENSMUSG00000013736	Trnt1	103	84	189	142	0.87876
ENSMUSG00000013846	St3gal1	342	318	133	170	0.1168
ENSMUSG00000013858	Tmem259	267	264	265	246	0.825436
ENSMUSG00000013973	Dedd	23	26	25	9	0.107565
ENSMUSG00000013997	Nit1	242	259	198	171	0.341198
ENSMUSG00000014077	Chp1	1582	772	753	339	0.570687
ENSMUSG00000014177	Tvp23b	143	224	497	697	0.656473
ENSMUSG00000014195	Dnajc7	35	39	49	42	0.68853
ENSMUSG00000014243	Zswim7	15	32	16	19	0.508898
ENSMUSG00000014349	Ube2z	83	105	154	105	0.0125231
ENSMUSG00000014353	Tmem87b	204	262	175	202	0.696876
ENSMUSG00000014355	Anapc1	207	197	228	193	0.663154
ENSMUSG00000014361	Mertk	48	61	17	20	0.956382
ENSMUSG00000014402	Tsg101	51	54	72	91	0.76309
ENSMUSG00000014426	Map3k4	16	23	11	13	0.929188
ENSMUSG00000014470	Rnf166	32	18	39	18	0.861275
ENSMUSG00000014496	Ankrd28	20	30	10	19	0.936695
ENSMUSG00000014542	Clec4f	940	1197	624	822	0.831646
ENSMUSG00000014550	Rbsn	13	18	48	41	0.560858
ENSMUSG00000014551	Mrps25	29	16	13	25	0.0484577
ENSMUSG00000014554	Dguok	28	23	40	20	0.499789
ENSMUSG00000014633	Cmc2	171	230	90	115	0.929065
ENSMUSG00000014668	Chfr	28	23	11	10	1
ENSMUSG00000014748	Tex261	165	156	63	73	0.620365
ENSMUSG00000014763	Fam120b	41	25	36	30	0.721447
ENSMUSG00000014769	Psmb1	876	1105	664	760	0.408895
ENSMUSG00000014791	Elmo3	35	27	20	21	0.774873
ENSMUSG00000014867	Surf4	648	688	1996	1949	0.438406
ENSMUSG00000014873	Surf2	63	41	41	37	0.553941
ENSMUSG00000014905	Dnajb9	55	38	678	491	0.987869
ENSMUSG00000014932	Yes1	96	78	136	97	0.77412
ENSMUSG00000014956	Ppp1cb	250	201	445	299	0.366534
ENSMUSG00000014959	Gorasp2	159	176	469	402	0.192561
ENSMUSG00000015002	Efr3a	182	201	142	160	1
ENSMUSG00000015013	Trappc2l	72	94	49	85	0.494636
ENSMUSG00000015016	Acsf3	76	78	34	30	0.845866
ENSMUSG00000015023	Ddx19a	75	57	69	78	0.323681
ENSMUSG00000015083	C8g	2142	1445	676	402	0.256709
ENSMUSG00000015087	Rabl6	66	44	141	144	0.236739
ENSMUSG00000015092	Edf1	344	300	322	277	0.98497
ENSMUSG00000015095	Fbxw5	116	94	133	85	0.496252
ENSMUSG00000015112	Slc25a13	2670	3316	922	866	5.74278e-06
ENSMUSG00000015120	Ube2i	37	43	26	49	0.432724
ENSMUSG00000015126	Tsr3	140	190	315	450	0.896353
ENSMUSG00000015143	Actn1	60	52	10	19	0.281731
ENSMUSG00000015149	Sirt2	98	113	73	96	0.767652
ENSMUSG00000015165	Hnrnpl	80	90	37	31	0.581009
ENSMUSG00000015176	Nolc1	87	98	311	265	0.304781
ENSMUSG00000015189	Casd1	151	108	100	76	0.912833
ENSMUSG00000015202	Magi1	56	53	36	36	0.96984
ENSMUSG00000015243	Abca1	1264	1714	640	926	0.573349
ENSMUSG00000015247	Nipsnap3b	154	116	95	99	0.273304
ENSMUSG00000015305	Sash1	87	143	18	27	0.963131
ENSMUSG00000015337	Endog	150	261	185	271	0.490676
ENSMUSG00000015341	Golga7	173	190	247	138	0.000112117
ENSMUSG00000015357	Clpx	324	276	634	451	0.254594
ENSMUSG00000015488	Cacfd1	98	88	197	173	0.995985
ENSMUSG00000015536	Mocs2	792	899	1632	1319	8.85229e-07
ENSMUSG00000015542	Nat9	141	97	153	248	7.43738e-06
ENSMUSG00000015575	Atp6v0e	100	70	108	86	0.80786
ENSMUSG00000015656	Hspa8	2339	2577	1864	1993	0.729589
ENSMUSG00000015672	Mrpl32	148	130	203	209	0.575934
ENSMUSG00000015697	Setdb1	49	65	19	11	0.218035
ENSMUSG00000015711	Prune1	69	41	250	114	0.504757
ENSMUSG00000015714	Cers2	657	514	731	477	0.130393
ENSMUSG00000015733	Capza2	127	170	140	185	1
ENSMUSG00000015750	Aph1a	40	37	6	4	0.899123
ENSMUSG00000015755	Tab2	39	43	40	48	0.96902
ENSMUSG00000015757	Ppil4	44	51	92	113	0.980471
ENSMUSG00000015759	Cnih1	210	206	218	151	0.0878028
ENSMUSG00000015776	Med22	118	65	93	53	0.984438
ENSMUSG00000015790	Surf1	323	361	292	193	0.000215715
ENSMUSG00000015804	Med28	107	88	68	55	1
ENSMUSG00000015806	Qdpr	726	693	421	325	0.0983989
ENSMUSG00000015837	Sqstm1	1126	899	5987	4563	0.615637
ENSMUSG00000015839	Nfe2l2	129	146	204	257	0.730115
ENSMUSG00000015846	Rxra	2960	2583	1296	1327	0.00711819
ENSMUSG00000015854	Cd5l	528	488	225	291	0.0158136
ENSMUSG00000015869	Prpsap1	128	167	92	116	0.958979
ENSMUSG00000015889	Lta4h	87	95	40	54	0.696935
ENSMUSG00000015890	Amdhd1	1232	499	873	313	0.376326
ENSMUSG00000015932	Dstn	1052	843	891	878	0.0145724
ENSMUSG00000015937	H2afy	135	154	124	119	0.601902
ENSMUSG00000015961	Adss	213	272	473	498	0.262334
ENSMUSG00000015970	Chdh	1053	1058	333	266	0.0741737
ENSMUSG00000015971	Actr8	67	88	47	47	0.621117
ENSMUSG00000015994	Fnta	213	150	183	209	0.00915431
ENSMUSG00000016018	Mtrex	47	59	84	81	0.582404
ENSMUSG00000016024	Lbp	648	587	369	431	0.0360022
ENSMUSG00000016194	Hsd11b1	2757	5423	1125	2119	0.58672
ENSMUSG00000016252	Atp5e	1372	1689	498	761	0.0122551
ENSMUSG00000016253	Nelfcd	56	41	15	15	0.762833
ENSMUSG00000016256	Ctsz	439	419	191	170	0.822949
ENSMUSG00000016257	Prelid3b	195	102	547	246	0.569072
ENSMUSG00000016344	Ppdpf	523	290	188	74	0.12664
ENSMUSG00000016503	Gtf3a	16	33	5	6	0.730929
ENSMUSG00000016510	Mtif3	324	418	174	242	0.794711
ENSMUSG00000016528	Mapkapk2	351	290	545	404	0.564671
ENSMUSG00000016554	Eif3d	487	537	1343	1342	0.426115
ENSMUSG00000016559	H3f3b	222	183	249	268	0.175361
ENSMUSG00000016619	Nup50	190	224	376	387	0.530497
ENSMUSG00000016664	Pacsin2	48	54	138	133	0.78519
ENSMUSG00000016756	Cmah	1511	1490	305	336	0.454724
ENSMUSG00000016831	Tox4	167	170	335	343	1
ENSMUSG00000016833	Mrps18c	65	74	65	54	0.464226
ENSMUSG00000016921	Srsf6	201	205	267	310	0.594415
ENSMUSG00000016933	Plcg1	86	78	16	28	0.217998
ENSMUSG00000016940	Kctd2	94	76	29	30	0.700612
ENSMUSG00000016942	Tmprss6	1965	2644	695	923	0.950506
ENSMUSG00000017009	Sdc4	1557	1912	426	444	0.137156
ENSMUSG00000017119	Nbr1	2304	2034	2277	1644	0.000104579
ENSMUSG00000017132	Cyth1	281	301	398	398	0.777458
ENSMUSG00000017144	Rnd3	82	60	83	76	0.617776
ENSMUSG00000017188	Coa3	165	168	168	102	0.0171078
ENSMUSG00000017210	Med24	15	26	35	56	1
ENSMUSG00000017221	Psmd3	276	275	305	245	0.253279
ENSMUSG00000017286	Glod4	103	119	78	63	0.303109
ENSMUSG00000017288	Vps53	12	29	22	23	0.25156
ENSMUSG00000017291	Taok1	162	180	190	167	0.340039
ENSMUSG00000017299	Dnttip1	15	33	82	111	0.430251
ENSMUSG00000017307	Acot8	55	31	50	34	0.834449
ENSMUSG00000017309	Cd300lg	44	35	21	12	0.763069
ENSMUSG00000017344	Vtn	7355	6972	3042	3066	0.172435
ENSMUSG00000017386	Traf4	34	28	31	25	1
ENSMUSG00000017390	Aldoc	149	167	52	96	0.0813794
ENSMUSG00000017404	Rpl19	955	1463	894	1375	1
ENSMUSG00000017418	Arl5b	149	126	84	58	0.613429
ENSMUSG00000017446	C1qtnf1	88	66	162	87	0.316431
ENSMUSG00000017453	Pipox	1909	885	652	353	0.182529
ENSMUSG00000017478	Zc3h18	52	68	126	106	0.200267
ENSMUSG00000017485	Top2b	166	129	130	126	0.445784
ENSMUSG00000017493	Igfbp4	7307	6599	4032	2913	0
ENSMUSG00000017548	Suz12	42	40	65	57	0.919433
ENSMUSG00000017615	Tnfaip1	268	287	799	980	0.406634
ENSMUSG00000017664	Slc35c2	124	92	118	151	0.0242075
ENSMUSG00000017679	Ttpal	152	99	321	321	0.0307925
ENSMUSG00000017686	Rhot1	125	114	281	326	0.332927
ENSMUSG00000017707	Serinc3	2066	2501	1770	1726	3.19993e-05
ENSMUSG00000017718	Afmid	713	174	187	28	0.109624
ENSMUSG00000017721	Pigt	96	96	81	77	0.947708
ENSMUSG00000017754	Pltp	23	51	16	47	0.788799
ENSMUSG00000017756	Slc12a7	333	260	88	89	0.36192
ENSMUSG00000017760	Ctsa	420	424	309	270	0.439307
ENSMUSG00000017765	Slc12a4	31	20	93	62	1
ENSMUSG00000017774	Myo1c	163	186	155	157	0.724338
ENSMUSG00000017776	Crk	78	106	149	174	0.704528
ENSMUSG00000017778	Cox7c	205	658	182	649	0.647814
ENSMUSG00000017781	Pitpna	38	34	40	48	0.680516
ENSMUSG00000017801	Mlx	125	131	212	200	0.759712
ENSMUSG00000017802	Retreg3	63	60	4	11	0.291481
ENSMUSG00000017831	Rab5a	270	97	762	286	0.923595
ENSMUSG00000017837	Nkiras2	85	70	72	43	0.463985
ENSMUSG00000017843	Ppp2r5c	48	38	81	62	1
ENSMUSG00000017858	Ift52	99	128	44	55	0.980874
ENSMUSG00000017868	Sgk2	376	355	1954	1615	0.295655
ENSMUSG00000017950	Hnf4a	3323	3149	3084	3034	0.563085
ENSMUSG00000017978	Cadps2	95	117	100	116	0.916075
ENSMUSG00000017999	Ddx27	81	75	342	239	0.327126
ENSMUSG00000018040	Rrp7a	79	106	46	55	0.876178
ENSMUSG00000018102	Hist1h2bc	1058	1139	1197	1052	0.00724678
ENSMUSG00000018143	Mafk	93	83	497	472	0.899123
ENSMUSG00000018166	Erbb3	1567	1351	216	483	0
ENSMUSG00000018167	Stard3	72	78	73	62	0.606703
ENSMUSG00000018171	Vmp1	221	250	385	426	0.960315
ENSMUSG00000018189	Uchl5	34	18	21	31	0.0884199
ENSMUSG00000018196	Glrx2	23	31	23	23	0.776049
ENSMUSG00000018209	Stk4	13	18	25	20	0.613703
ENSMUSG00000018326	Ywhab	143	159	127	107	0.321521
ENSMUSG00000018340	Anxa6	922	712	579	450	1
ENSMUSG00000018362	Kpna2	53	43	94	93	0.701448
ENSMUSG00000018363	Smurf2	187	153	112	98	0.887827
ENSMUSG00000018387	Shroom1	56	81	55	68	0.822949
ENSMUSG00000018415	Gid4	116	114	189	177	0.932088
ENSMUSG00000018417	Myo1b	1153	1508	571	618	0.0424129
ENSMUSG00000018425	Dhx40	61	36	295	126	0.419836
ENSMUSG00000018433	Nol11	59	73	139	126	0.398739
ENSMUSG00000018474	Chd3	149	130	134	121	0.960315
ENSMUSG00000018501	Ncor1	246	210	204	200	0.601335
ENSMUSG00000018583	G3bp1	180	144	332	311	0.533423
ENSMUSG00000018585	Atox1	531	565	383	386	0.790839
ENSMUSG00000018593	Sparc	220	317	164	230	0.951429
ENSMUSG00000018599	Mief2	79	36	168	95	0.669557
ENSMUSG00000018659	Pnpo	1754	1371	2251	1869	0.454375
ENSMUSG00000018669	Cdk5rap3	240	273	452	508	1
ENSMUSG00000018677	Slc25a39	1465	1551	1860	1742	0.0723697
ENSMUSG00000018697	Aatf	68	81	192	237	0.994183
ENSMUSG00000018707	Dync1h1	500	477	349	387	0.340039
ENSMUSG00000018727	Cpsf4l	165	251	3	15	0.253974
ENSMUSG00000018736	Ndel1	68	47	103	99	0.441583
ENSMUSG00000018761	Mpdu1	114	108	116	136	0.52788
ENSMUSG00000018765	Fxr2	38	49	75	64	0.406176
ENSMUSG00000018796	Acsl1	2420	2415	635	629	0.99421
ENSMUSG00000018821	Avpi1	446	270	1316	965	0.127087
ENSMUSG00000018846	Pank3	1183	889	594	550	0.0322236
ENSMUSG00000018848	Rars	180	191	523	520	0.830899
ENSMUSG00000018849	Wwc1	176	177	128	111	0.662254
ENSMUSG00000018858	Mrpl58	95	75	54	85	0.0215868
ENSMUSG00000018861	Fdxr	56	49	50	45	1
ENSMUSG00000018882	Mrpl45	178	131	128	127	0.27162
ENSMUSG00000018893	Mb	3	0	61	57	0.504253
ENSMUSG00000018899	Irf1	102	62	22	19	0.636077
ENSMUSG00000018900	Slc22a5	147	138	44	47	0.831646
ENSMUSG00000018932	Map2k3	148	113	88	62	0.906534
ENSMUSG00000018995	Nars2	219	159	172	188	0.0397903
ENSMUSG00000018999	Slc35b4	22	18	6	21	0.0625549
ENSMUSG00000019039	Dalrd3	119	65	140	105	0.34555
ENSMUSG00000019080	Mfsd3	17	26	5	9	1
ENSMUSG00000019082	Slc25a22	151	234	122	207	0.80278
ENSMUSG00000019122	Ccl9	869	1424	3443	2526	0
ENSMUSG00000019132	BC005537	195	206	126	184	0.15897
ENSMUSG00000019143	Hars2	115	106	84	82	0.950506
ENSMUSG00000019173	Rab5c	169	115	95	119	0.00944665
ENSMUSG00000019179	Mdh2	304	321	326	259	0.0796649
ENSMUSG00000019188	H13	363	282	754	486	0.21065
ENSMUSG00000019232	Etnppl	1360	1655	64	111	0.123552
ENSMUSG00000019254	Ppp1r12c	79	102	194	259	0.960315
ENSMUSG00000019256	Ahr	167	169	37	40	0.932165
ENSMUSG00000019295	Tmem129	84	78	125	124	0.910041
ENSMUSG00000019297	Nop9	74	93	95	140	0.716674
ENSMUSG00000019302	Atp6v0a1	116	151	64	113	0.353306
ENSMUSG00000019312	Grb7	435	267	62	53	0.326717
ENSMUSG00000019368	Sec14l4	2492	2602	780	734	0.251472
ENSMUSG00000019370	Calm3	299	250	276	233	1
ENSMUSG00000019373	Cops3	131	136	196	218	0.867355
ENSMUSG00000019428	Fkbp8	613	627	311	326	0.935619
ENSMUSG00000019433	Gipc1	26	31	49	47	0.822949
ENSMUSG00000019437	Tlcd1	64	50	79	86	0.420372
ENSMUSG00000019470	Xab2	70	58	92	82	0.939601
ENSMUSG00000019471	Cdc37	92	74	77	58	0.939601
ENSMUSG00000019478	Rab4a	67	154	37	68	0.639031
ENSMUSG00000019518	Ap4m1	47	70	62	74	0.696876
ENSMUSG00000019577	Pdk4	1	4	42	57	0.661172
ENSMUSG00000019578	Ubxn6	31	28	31	21	0.787302
ENSMUSG00000019579	Mydgf	318	250	381	351	0.389888
ENSMUSG00000019659	Ccdc12	54	16	74	23	1
ENSMUSG00000019689	Fmc1	118	106	64	65	0.798706
ENSMUSG00000019715	Gle1	100	127	184	391	0.0142155
ENSMUSG00000019718	L3hypdh	83	62	13	12	0.849509
ENSMUSG00000019726	Lyst	379	402	1185	1840	4.92855e-05
ENSMUSG00000019763	Rmnd1	167	192	79	71	0.455107
ENSMUSG00000019768	Esr1	212	349	68	120	0.889301
ENSMUSG00000019777	Hdac2	52	54	86	65	0.509485
ENSMUSG00000019794	Katna1	52	36	81	62	0.923396
ENSMUSG00000019795	Pcmt1	127	126	137	100	0.294916
ENSMUSG00000019797	1700021F05Rik	78	72	108	155	0.157676
ENSMUSG00000019802	Sec63	156	122	221	213	0.43372
ENSMUSG00000019804	Snx3	155	147	138	163	0.436147
ENSMUSG00000019806	Aig1	35	79	54	50	0.0127845
ENSMUSG00000019809	Pex3	207	235	226	197	0.201771
ENSMUSG00000019814	Ltv1	58	55	352	315	0.951034
ENSMUSG00000019818	Cd164	268	245	234	169	0.25796
ENSMUSG00000019820	Utrn	400	358	644	594	0.900899
ENSMUSG00000019822	Smpd2	304	243	81	42	0.167448
ENSMUSG00000019832	Rab32	205	419	160	239	0.0929548
ENSMUSG00000019837	Gtf3c6	49	42	99	119	0.459968
ENSMUSG00000019838	Slc16a10	332	409	338	290	0.00841484
ENSMUSG00000019849	Prep	118	173	123	87	0.00113943
ENSMUSG00000019851	Perp	629	619	388	251	0.000314261
ENSMUSG00000019854	Reps1	69	59	95	88	0.94044
ENSMUSG00000019861	Gopc	90	67	229	554	0
ENSMUSG00000019864	Rtn4ip1	142	273	54	57	0.0371627
ENSMUSG00000019866	Crybg1	182	299	95	101	0.067467
ENSMUSG00000019868	Vta1	32	26	47	39	1
ENSMUSG00000019872	Smpdl3a	91	97	48	61	0.715726
ENSMUSG00000019873	Reep3	672	474	483	415	0.131424
ENSMUSG00000019877	Serinc1	670	1112	968	1457	0.343653
ENSMUSG00000019878	Hsf2	131	112	69	65	0.850374
ENSMUSG00000019883	Echdc1	1016	525	487	372	0.00014397
ENSMUSG00000019889	Ptprk	234	213	195	185	0.920777
ENSMUSG00000019897	Ccdc59	71	64	82	59	0.657157
ENSMUSG00000019906	Lin7a	221	264	281	191	0.000280491
ENSMUSG00000019907	Ppp1r12a	43	34	70	46	0.780465
ENSMUSG00000019917	Sept10	34	28	62	38	0.669953
ENSMUSG00000019920	Lims1	92	66	142	136	0.391869
ENSMUSG00000019923	Zwint	138	76	83	64	0.376229
ENSMUSG00000019929	Dcn	1045	988	1105	905	0.107059
ENSMUSG00000019943	Atp2b1	57	59	144	163	0.899274
ENSMUSG00000019944	Rhobtb1	215	217	220	141	0.0157211
ENSMUSG00000019947	Arid5b	23	17	5	4	1
ENSMUSG00000019948	Actr6	71	47	108	82	0.833645
ENSMUSG00000019951	Uhrf1bp1l	275	256	230	183	0.492918
ENSMUSG00000019960	Dusp6	31	24	66	64	0.757075
ENSMUSG00000019961	Tmpo	82	74	192	180	0.955729
ENSMUSG00000019969	Psen1	253	314	554	572	0.252728
ENSMUSG00000019977	Hbs1l	1	37	6	50	0.49042
ENSMUSG00000019987	Arg1	4417	6252	621	1168	2.08796e-06
ENSMUSG00000019988	Nedd1	70	29	48	31	0.448469
ENSMUSG00000019989	Enpp3	241	130	49	14	0.207605
ENSMUSG00000019996	Map7	51	20	160	75	0.847514
ENSMUSG00000019998	Stx7	29	6	19	25	0.00455499
ENSMUSG00000020000	Moxd1	3128	9069	998	3538	2.14261e-05
ENSMUSG00000020003	Pex7	563	231	387	146	0.767009
ENSMUSG00000020009	Ifngr1	151	156	631	491	0.136134
ENSMUSG00000020010	Vnn3	458	101	110	21	0.872347
ENSMUSG00000020015	Cdk17	37	29	89	47	0.467644
ENSMUSG00000020017	Hal	1429	1260	115	87	0.568706
ENSMUSG00000020019	Ntn4	51	37	33	23	1
ENSMUSG00000020021	Fgd6	184	187	124	153	0.488326
ENSMUSG00000020022	Ndufa12	200	89	116	73	0.278219
ENSMUSG00000020027	Socs2	138	80	15	35	0.00038174
ENSMUSG00000020029	Nudt4	1256	1101	1330	956	0.0076852
ENSMUSG00000020034	Tcp11l2	82	100	45	57	0.980471
ENSMUSG00000020038	Cry1	2	4	35	17	0.411864
ENSMUSG00000020044	Timp3	307	210	235	262	0.00145134
ENSMUSG00000020048	Hsp90b1	1422	1130	19570	12772	4.32556e-05
ENSMUSG00000020051	Pah	6802	4213	2736	2083	1.54103e-07
ENSMUSG00000020053	Igf1	2682	2740	637	804	0.00433626
ENSMUSG00000020056	Washc3	209	217	164	196	0.614723
ENSMUSG00000020072	Pbld2	2110	2477	428	291	0
ENSMUSG00000020074	Ccar1	45	56	80	136	0.468919
ENSMUSG00000020075	Ddx21	170	176	604	753	0.340339
ENSMUSG00000020076	Ddx50	117	125	487	528	1
ENSMUSG00000020078	Vps26a	200	182	215	179	0.786965
ENSMUSG00000020079	Supv3l1	67	65	90	86	1
ENSMUSG00000020085	Aifm2	58	62	25	20	0.725581
ENSMUSG00000020087	Tysnd1	119	191	198	197	0.0170387
ENSMUSG00000020088	Sar1a	964	1018	1493	1752	0.226769
ENSMUSG00000020091	Eif4ebp2	1093	1088	180	182	0.98497
ENSMUSG00000020097	Sgpl1	218	313	126	122	0.0708093
ENSMUSG00000020098	Pcbd1	1114	1420	531	569	0.0840924
ENSMUSG00000020099	Unc5b	2	6	8	39	0.830386
ENSMUSG00000020102	Slc16a7	83	58	17	29	0.0614339
ENSMUSG00000020107	Anapc16	246	410	718	806	0.000474683
ENSMUSG00000020108	Ddit4	8	5	32	48	0.478606
ENSMUSG00000020109	Dnajb12	149	174	146	171	1
ENSMUSG00000020111	Micu1	216	246	238	212	0.240111
ENSMUSG00000020115	Tbk1	81	71	97	112	0.449498
ENSMUSG00000020116	Pno1	16	16	76	54	0.682126
ENSMUSG00000020122	Egfr	3815	3839	1022	767	8.06172e-07
ENSMUSG00000020123	Avpr1a	118	60	270	149	0.875888
ENSMUSG00000020124	Usp15	173	183	219	168	0.137073
ENSMUSG00000020128	Vps54	371	328	199	165	0.841674
ENSMUSG00000020130	Tbc1d15	65	75	115	173	0.459982
ENSMUSG00000020131	Pcsk4	75	28	2	4	0.209703
ENSMUSG00000020132	Rab21	235	151	219	168	0.499253
ENSMUSG00000020133	2310011J03Rik	48	46	64	58	0.975167
ENSMUSG00000020149	Rab1a	445	559	808	1089	0.647881
ENSMUSG00000020150	Gamt	479	564	136	158	1
ENSMUSG00000020152	Actr2	178	224	182	166	0.138723
ENSMUSG00000020154	Ptprb	1760	1820	1312	1303	0.691859
ENSMUSG00000020171	Yeats4	103	98	117	117	0.954244
ENSMUSG00000020173	Cobl	24	27	63	62	0.898044
ENSMUSG00000020180	Snrpd3	35	38	42	40	0.901863
ENSMUSG00000020182	Ddc	111	277	446	613	4.7277e-05
ENSMUSG00000020189	Osbpl8	112	117	176	200	0.856134
ENSMUSG00000020190	Mknk2	511	523	1080	555	0
ENSMUSG00000020198	Ap3d1	72	105	178	184	0.22506
ENSMUSG00000020205	Phlda1	48	55	4	4	1
ENSMUSG00000020220	Vps13d	235	195	85	104	0.125622
ENSMUSG00000020224	Llph	62	21	107	92	0.0110647
ENSMUSG00000020225	Tmbim4	323	209	233	128	0.517618
ENSMUSG00000020228	Helb	8	2	20	22	0.263938
ENSMUSG00000020232	Hmg20b	31	18	25	26	0.396404
ENSMUSG00000020238	Ncln	109	81	139	116	0.786344
ENSMUSG00000020246	Hcfc2	29	50	88	145	0.976504
ENSMUSG00000020248	Nfyb	63	90	48	45	0.317615
ENSMUSG00000020250	Txnrd1	939	633	906	643	0.727714
ENSMUSG00000020255	D10Wsu102e	205	280	1028	944	0.00136858
ENSMUSG00000020257	Wdr82	173	184	155	190	0.626591
ENSMUSG00000020258	Glyctk	2001	2112	753	870	0.334482
ENSMUSG00000020260	Pofut2	84	88	172	175	0.994765
ENSMUSG00000020261	Slc36a1	164	135	34	33	0.802765
ENSMUSG00000020265	Sumo3	151	180	110	116	0.729041
ENSMUSG00000020271	Fbxw11	87	100	129	133	0.831967
ENSMUSG00000020277	Pfkl	124	176	74	75	0.302197
ENSMUSG00000020280	Pus10	56	65	39	29	0.408229
ENSMUSG00000020283	Pex13	122	188	155	169	0.150385
ENSMUSG00000020284	1810043G02Rik	25	39	1	4	0.838419
ENSMUSG00000020287	Mpg	61	94	55	82	0.981829
ENSMUSG00000020288	Ahsa2	115	128	82	81	0.821442
ENSMUSG00000020289	Nprl3	25	25	52	44	0.889033
ENSMUSG00000020300	Cpeb4	63	71	80	93	0.984589
ENSMUSG00000020307	Cdc34	110	82	235	192	0.84766
ENSMUSG00000020308	Tpgs1	20	17	18	19	0.939947
ENSMUSG00000020311	Erlec1	62	52	57	42	0.858277
ENSMUSG00000020315	Sptbn1	532	525	494	454	0.697978
ENSMUSG00000020321	Mdh1	1147	651	1371	807	0.808874
ENSMUSG00000020326	Ccng1	251	166	768	448	0.552306
ENSMUSG00000020328	Nudcd2	122	73	259	164	0.926745
ENSMUSG00000020329	Polrmt	34	35	49	33	0.507552
ENSMUSG00000020346	Mgat1	246	196	146	150	0.287137
ENSMUSG00000020349	Ppp2ca	361	323	543	487	1
ENSMUSG00000020357	Flt4	133	141	63	74	0.856419
ENSMUSG00000020358	Hnrnpab	189	145	331	276	0.799753
ENSMUSG00000020359	Phykpl	163	103	254	127	0.419439
ENSMUSG00000020361	Hspa4	230	232	415	402	0.915574
ENSMUSG00000020362	Cnot6	16	14	29	20	0.839826
ENSMUSG00000020366	Mapk9	29	42	21	21	0.685748
ENSMUSG00000020368	Canx	1239	1042	2442	2238	0.283799
ENSMUSG00000020375	Rufy1	17	25	37	27	0.311194
ENSMUSG00000020376	Rnf130	148	160	86	85	0.872347
ENSMUSG00000020385	Clk4	85	121	205	150	0.00249592
ENSMUSG00000020386	Sar1b	715	988	479	828	0.0236657
ENSMUSG00000020392	Cdkn2aipnl	86	72	178	121	0.582304
ENSMUSG00000020397	Med7	42	45	142	90	0.163509
ENSMUSG00000020402	Vdac1	496	520	218	255	0.607615
ENSMUSG00000020409	Slu7	175	158	205	253	0.131424
ENSMUSG00000020412	Ascc2	59	42	124	104	0.777077
ENSMUSG00000020415	Pttg1	452	10	345	99	0
ENSMUSG00000020422	Tns3	158	173	113	87	0.209347
ENSMUSG00000020423	Btg2	33	21	336	292	0.582621
ENSMUSG00000020427	Igfbp3	73	84	21	43	0.237557
ENSMUSG00000020429	Igfbp1	104	134	912	1124	0.9226
ENSMUSG00000020430	Pes1	142	105	323	249	0.94044
ENSMUSG00000020432	Tcn2	424	300	192	82	0.00736175
ENSMUSG00000020444	Guk1	152	200	267	181	8.44349e-05
ENSMUSG00000020448	Rnf185	66	47	162	221	0.0195778
ENSMUSG00000020455	Trim11	28	38	6	12	0.805229
ENSMUSG00000020456	Ogdh	273	294	208	210	0.842852
ENSMUSG00000020457	Drg1	265	280	399	355	0.33773
ENSMUSG00000020458	Rtn4	149	129	59	78	0.177533
ENSMUSG00000020459	Mtif2	136	103	109	114	0.27873
ENSMUSG00000020463	Ppp4r3b	112	146	210	222	0.454724
ENSMUSG00000020464	Pnpt1	69	65	101	94	1
ENSMUSG00000020471	Pold2	22	28	75	91	1
ENSMUSG00000020472	Zkscan17	28	56	13	25	1
ENSMUSG00000020476	Dbnl	114	104	137	110	0.749798
ENSMUSG00000020477	Mrps24	320	320	137	177	0.23865
ENSMUSG00000020482	Ccdc117	53	47	86	70	0.929676
ENSMUSG00000020484	Xbp1	1483	1485	1640	1396	0.0140281
ENSMUSG00000020496	Rnf187	92	75	46	42	0.866828
ENSMUSG00000020516	Rps6kb1	55	58	84	70	0.647881
ENSMUSG00000020519	Sap30l	44	48	25	24	0.889033
ENSMUSG00000020521	Rnft1	76	79	73	74	1
ENSMUSG00000020523	Fam114a2	402	325	557	451	1
ENSMUSG00000020528	Prpsap2	16	33	36	55	0.711808
ENSMUSG00000020530	Ggnbp2	91	86	104	104	0.950506
ENSMUSG00000020532	Acaca	305	437	229	174	1.0732e-05
ENSMUSG00000020534	Shmt1	847	1145	194	312	0.283217
ENSMUSG00000020537	Drg2	113	159	197	159	0.00677902
ENSMUSG00000020538	Srebf1	698	864	76	77	0.526597
ENSMUSG00000020541	Tom1l1	125	128	83	95	0.828873
ENSMUSG00000020547	Bzw2	19	40	50	51	0.175361
ENSMUSG00000020549	Elac2	164	161	338	234	0.0748102
ENSMUSG00000020553	Pctp	492	284	231	535	0
ENSMUSG00000020570	Sypl	135	114	137	137	0.599951
ENSMUSG00000020572	Nampt	241	323	92	107	0.665904
ENSMUSG00000020576	Nbas	263	258	724	808	0.452685
ENSMUSG00000020580	Rock2	103	93	433	355	0.793008
ENSMUSG00000020590	Snx13	72	81	50	46	0.749934
ENSMUSG00000020593	Lpin1	1089	791	573	1131	0
ENSMUSG00000020604	Arsg	500	895	305	339	2.14804e-05
ENSMUSG00000020608	Smc6	67	84	108	117	0.761125
ENSMUSG00000020609	Apob	57528	59024	29359	26141	0
ENSMUSG00000020610	Amz2	100	173	115	198	1
ENSMUSG00000020611	Gna13	158	155	234	141	0.0153045
ENSMUSG00000020612	Prkar1a	547	886	422	650	0.78519
ENSMUSG00000020614	Fam20a	41	34	10	7	0.928335
ENSMUSG00000020620	Abca8b	349	426	471	235	0
ENSMUSG00000020621	Rdh14	99	122	113	67	0.00438059
ENSMUSG00000020628	Trappc12	33	61	48	47	0.157862
ENSMUSG00000020629	Adi1	1541	1296	854	389	0
ENSMUSG00000020634	Ubxn2a	183	90	249	220	0.00237702
ENSMUSG00000020640	Itsn2	82	58	126	106	0.701357
ENSMUSG00000020650	Bcap29	60	45	53	52	0.665783
ENSMUSG00000020664	Dld	687	915	798	956	0.34555
ENSMUSG00000020671	Rab10	265	309	172	210	0.897957
ENSMUSG00000020677	Ddx52	136	125	805	1049	0.0542195
ENSMUSG00000020687	Cdc27	93	132	118	132	0.482196
ENSMUSG00000020691	Mettl2	95	142	199	257	0.638145
ENSMUSG00000020696	Rffl	25	9	19	13	0.559674
ENSMUSG00000020697	Lig3	150	84	223	199	0.0407735
ENSMUSG00000020700	Map3k3	54	38	105	94	0.639031
ENSMUSG00000020705	Ddx42	27	24	23	34	0.504253
ENSMUSG00000020706	Ftsj3	123	71	539	452	0.102114
ENSMUSG00000020707	Rnf135	19	24	8	15	0.812025
ENSMUSG00000020708	Psmc5	131	94	150	146	0.277793
ENSMUSG00000020709	Adap2	158	207	50	101	0.153552
ENSMUSG00000020715	Ern1	381	366	863	616	0.00989774
ENSMUSG00000020716	Nf1	53	77	45	48	0.534477
ENSMUSG00000020717	Pecam1	24	23	14	6	0.424144
ENSMUSG00000020718	Polg2	45	54	11	16	0.947362
ENSMUSG00000020719	Ddx5	360	398	389	469	0.656473
ENSMUSG00000020720	Psmd12	179	232	169	188	0.571236
ENSMUSG00000020733	Slc9a3r1	487	481	301	322	0.693536
ENSMUSG00000020741	Cluh	629	532	387	353	0.678148
ENSMUSG00000020745	Pafah1b1	128	126	184	164	0.786344
ENSMUSG00000020747	Tmem94	68	101	37	55	1
ENSMUSG00000020755	Sap30bp	50	88	198	206	0.057404
ENSMUSG00000020766	Galk1	92	275	46	81	0.100458
ENSMUSG00000020775	Mrpl38	93	58	73	58	0.596759
ENSMUSG00000020777	Acox1	7595	9463	2845	3106	0.000195539
ENSMUSG00000020780	Srp68	136	130	226	239	0.77045
ENSMUSG00000020782	Llgl2	49	58	35	19	0.127087
ENSMUSG00000020792	Exoc7	134	123	112	82	0.509485
ENSMUSG00000020812	1810032O08Rik	6	8	33	63	0.784619
ENSMUSG00000020829	Slc46a1	182	100	62	57	0.112458
ENSMUSG00000020832	Eral1	139	133	101	107	0.839722
ENSMUSG00000020841	Cpd	102	136	51	60	0.838458
ENSMUSG00000020843	Timm22	108	135	74	100	0.910612
ENSMUSG00000020849	Ywhae	157	164	114	122	0.998223
ENSMUSG00000020850	Prpf8	615	1226	372	294	0
ENSMUSG00000020857	Nme2	255	203	284	239	0.86985
ENSMUSG00000020859	Spag9	355	280	484	499	0.0541881
ENSMUSG00000020864	Ankrd40	183	129	171	128	0.899123
ENSMUSG00000020865	Abcc3	656	744	208	252	0.780465
ENSMUSG00000020869	Lrrc59	143	157	1027	1200	0.827293
ENSMUSG00000020873	Slc35b1	126	91	488	358	1
ENSMUSG00000020876	Snx11	8	8	25	19	0.915574
ENSMUSG00000020877	Scrn2	241	219	81	78	0.9226
ENSMUSG00000020883	Fbxl20	45	52	23	14	0.328998
ENSMUSG00000020889	Nr1d1	54	49	8	16	0.315699
ENSMUSG00000020893	Per1	19	28	70	66	0.491796
ENSMUSG00000020910	Adprm	74	144	60	122	0.988911
ENSMUSG00000020917	Acly	822	880	937	921	0.464089
ENSMUSG00000020919	Stat5b	196	132	71	51	0.947655
ENSMUSG00000020923	Ubtf	97	113	198	217	0.894082
ENSMUSG00000020925	Ccdc43	13	11	26	15	0.812025
ENSMUSG00000020929	Eftud2	39	21	27	32	0.166779
ENSMUSG00000020936	Nmt1	157	139	242	245	0.639031
ENSMUSG00000020946	Gosr2	269	331	723	783	0.435067
ENSMUSG00000020949	Fkbp3	65	57	43	43	0.855743
ENSMUSG00000020952	Scfd1	256	228	613	592	0.725204
ENSMUSG00000020955	Ap4s1	23	10	18	26	0.096986
ENSMUSG00000020956	Dtd2	44	49	32	9	0.0102563
ENSMUSG00000020962	Gtf2a1	228	77	203	81	0.66233
ENSMUSG00000020964	Sel1l	1104	917	14787	11846	0.69606
ENSMUSG00000020978	Klhdc2	152	273	294	298	0.000200271
ENSMUSG00000020982	Nemf	105	88	195	180	0.80786
ENSMUSG00000020986	Sec23a	962	891	1858	1847	0.471764
ENSMUSG00000020988	L2hgdh	649	663	1021	848	0.0295924
ENSMUSG00000020993	Trappc6b	64	85	115	117	0.504696
ENSMUSG00000020994	Pnn	38	38	96	108	0.862981
ENSMUSG00000021000	Mia2	2981	2557	2292	1765	0.0571352
ENSMUSG00000021012	Zc3h14	225	314	249	299	0.47283
ENSMUSG00000021018	Polr2h	79	68	152	71	0.0385674
ENSMUSG00000021023	1110008L16Rik	34	45	45	67	0.911626
ENSMUSG00000021024	Psma6	144	135	109	101	1
ENSMUSG00000021025	Nfkbia	91	88	23	23	1
ENSMUSG00000021033	Gstz1	5214	6048	2292	2691	0.892978
ENSMUSG00000021036	Sptlc2	35	25	67	65	0.615703
ENSMUSG00000021038	Vipas39	53	62	27	43	0.623348
ENSMUSG00000021039	Snw1	110	171	101	118	0.326712
ENSMUSG00000021044	Adck1	18	21	26	51	0.47873
ENSMUSG00000021048	Mthfd1	944	1229	290	455	0.133558
ENSMUSG00000021054	Sgpp1	44	33	23	20	0.874806
ENSMUSG00000021069	Pygl	2735	2293	915	672	0.10929
ENSMUSG00000021072	Tmx1	107	82	118	105	0.726801
ENSMUSG00000021076	Actr10	146	239	194	181	0.00172047
ENSMUSG00000021079	Timm9	265	228	275	288	0.328135
ENSMUSG00000021091	Serpina3n	2487	4080	2154	2207	0
ENSMUSG00000021094	Dhrs7	82	44	22	26	0.112458
ENSMUSG00000021096	Ppm1a	163	183	134	221	0.0751986
ENSMUSG00000021097	Clmn	936	1199	52	122	0.00346376
ENSMUSG00000021102	Glrx5	259	233	247	202	0.715726
ENSMUSG00000021111	Papola	133	131	167	221	0.224677
ENSMUSG00000021112	Mpp5	117	99	113	80	0.678589
ENSMUSG00000021114	Atp6v1d	71	61	56	51	0.978051
ENSMUSG00000021124	Vti1b	258	267	233	225	0.818337
ENSMUSG00000021127	Zfp36l1	45	69	20	35	0.896353
ENSMUSG00000021135	Slc10a1	2850	2556	394	305	0.232488
ENSMUSG00000021136	Smoc1	268	253	296	254	0.708054
ENSMUSG00000021140	Pcnx	39	51	10	11	0.936007
ENSMUSG00000021147	Wdr37	28	27	14	17	0.846647
ENSMUSG00000021149	Gtpbp4	68	65	120	129	0.805368
ENSMUSG00000021156	Zmynd11	226	218	375	299	0.331918
ENSMUSG00000021171	Esyt2	108	70	126	56	0.287066
ENSMUSG00000021178	Psmc1	341	456	204	342	0.177989
ENSMUSG00000021179	Nrde2	11	14	60	36	0.313106
ENSMUSG00000021185	Dglucy	137	92	24	34	0.0861283
ENSMUSG00000021188	Trip11	188	170	347	316	1
ENSMUSG00000021189	Atxn3	27	20	14	17	0.619422
ENSMUSG00000021190	Lgmn	360	365	318	382	0.311194
ENSMUSG00000021192	Golga5	149	139	461	426	1
ENSMUSG00000021193	Pitrm1	81	71	50	37	0.802964
ENSMUSG00000021210	Akr1c6	5056	3810	2785	1891	0.0304668
ENSMUSG00000021211	Akr1c12	578	51	150	46	1.22472e-06
ENSMUSG00000021213	Akr1c13	767	876	348	419	0.788454
ENSMUSG00000021215	Net1	86	74	50	34	0.67371
ENSMUSG00000021218	Gdi2	624	286	701	343	0.761372
ENSMUSG00000021224	Numb	72	95	60	56	0.420683
ENSMUSG00000021226	Acot2	27	11	130	79	0.624239
ENSMUSG00000021236	Entpd5	1649	1781	1458	1775	0.0775922
ENSMUSG00000021238	Aldh6a1	2962	2732	2065	1694	0.0351533
ENSMUSG00000021241	Isca2	94	110	71	73	0.802172
ENSMUSG00000021248	Tmed10	210	305	181	290	0.716735
ENSMUSG00000021252	Erg28	305	266	250	312	0.021129
ENSMUSG00000021264	Yy1	178	217	162	152	0.283494
ENSMUSG00000021266	Wars	73	80	545	720	0.562554
ENSMUSG00000021270	Hsp90aa1	134	203	192	261	0.711152
ENSMUSG00000021273	Fdft1	219	375	128	246	0.668534
ENSMUSG00000021276	Cinp	113	25	140	37	0.78931
ENSMUSG00000021279	Cdc42bpb	308	355	234	250	0.77823
ENSMUSG00000021282	Eif5	294	254	590	514	1
ENSMUSG00000021286	Zfyve21	253	190	243	179	0.975111
ENSMUSG00000021288	Klc1	32	94	58	86	0.0571831
ENSMUSG00000021326	Trim27	28	37	100	108	0.788799
ENSMUSG00000021327	Zkscan3	89	94	54	44	0.581009
ENSMUSG00000021336	Slc17a4	194	335	182	277	0.620656
ENSMUSG00000021338	Carmil1	34	10	9	5	0.725204
ENSMUSG00000021339	Mrs2	1237	948	892	1063	0
ENSMUSG00000021340	Gpld1	1379	1185	1032	839	0.639031
ENSMUSG00000021357	Exoc2	22	31	18	36	0.680679
ENSMUSG00000021361	Tmem14c	945	898	505	521	0.553897
ENSMUSG00000021364	Elovl2	3513	4163	1660	1597	1.48918e-05
ENSMUSG00000021368	Tbc1d7	41	24	13	18	0.249027
ENSMUSG00000021371	Mcur1	145	172	56	119	0.0215868
ENSMUSG00000021374	Nup153	51	38	79	121	0.0425065
ENSMUSG00000021375	Kif13a	13	27	17	23	0.727518
ENSMUSG00000021376	Tpmt	684	1266	236	268	3.00878e-05
ENSMUSG00000021377	Dek	162	188	140	143	0.715105
ENSMUSG00000021392	Nol8	99	141	745	800	0.186621
ENSMUSG00000021395	Spin1	153	119	141	107	0.996679
ENSMUSG00000021400	Wrnip1	38	38	56	67	0.78519
ENSMUSG00000021408	Ripk1	262	292	291	333	0.960315
ENSMUSG00000021411	Pxdc1	878	599	1012	802	0.148307
ENSMUSG00000021413	Prpf4b	119	75	253	234	0.118871
ENSMUSG00000021416	Eci3	0	105	1	16	0.353883
ENSMUSG00000021417	Eci2	824	590	212	106	0.040282
ENSMUSG00000021418	Rpp40	12	9	22	41	0.327126
ENSMUSG00000021420	Fars2	81	66	48	53	0.504714
ENSMUSG00000021427	Ssr1	693	779	2689	2750	0.312367
ENSMUSG00000021428	Riok1	14	36	64	69	0.0904254
ENSMUSG00000021431	Snrnp48	17	22	25	38	0.950333
ENSMUSG00000021432	Slc35b3	74	64	58	44	0.867186
ENSMUSG00000021453	Gadd45g	61	32	11	58	0
ENSMUSG00000021458	2010111I01Rik	103	89	70	54	0.839664
ENSMUSG00000021460	Auh	411	390	141	151	0.669896
ENSMUSG00000021468	Sptlc1	83	88	87	67	0.419677
ENSMUSG00000021474	Sfxn1	328	380	145	209	0.293697
ENSMUSG00000021477	Ctsl	593	928	2394	3129	0.0172328
ENSMUSG00000021482	Aaed1	295	284	356	330	0.919627
ENSMUSG00000021484	Lman2	1139	573	1509	961	0.00354936
ENSMUSG00000021486	Prelid1	723	372	389	212	0.805876
ENSMUSG00000021488	Nsd1	294	297	293	229	0.144342
ENSMUSG00000021492	F12	902	895	491	495	0.952633
ENSMUSG00000021494	Ddx41	114	110	154	168	0.726855
ENSMUSG00000021496	Pcbd2	41	68	29	32	0.51247
ENSMUSG00000021497	Txndc15	813	761	430	442	0.530497
ENSMUSG00000021500	Ddx46	52	44	37	35	0.906596
ENSMUSG00000021501	Caml	116	131	209	189	0.439307
ENSMUSG00000021518	Ptdss1	383	464	329	321	0.162647
ENSMUSG00000021519	Mterf3	54	70	56	58	0.688033
ENSMUSG00000021532	Fastkd3	27	48	61	103	0.973159
ENSMUSG00000021539	Lect2	1202	1180	628	345	0
ENSMUSG00000021540	Smad5	107	117	152	126	0.335003
ENSMUSG00000021548	Ccnh	150	126	87	112	0.114666
ENSMUSG00000021549	Rasa1	34	45	28	54	0.518065
ENSMUSG00000021550	2210016F16Rik	164	98	166	74	0.343513
ENSMUSG00000021555	Naa35	99	66	80	84	0.175324
ENSMUSG00000021559	Dapk1	203	133	92	754	0
ENSMUSG00000021576	Pdcd6	309	230	180	160	0.458293
ENSMUSG00000021577	Sdha	2900	2828	1439	1362	0.752925
ENSMUSG00000021578	Ccdc127	91	102	234	276	0.93109
ENSMUSG00000021583	Erap1	529	560	375	370	0.718411
ENSMUSG00000021585	Cast	342	381	474	470	0.51247
ENSMUSG00000021594	Srd5a1	945	647	120	108	0.212853
ENSMUSG00000021595	Nsun2	546	515	564	617	0.258884
ENSMUSG00000021598	Med10	49	15	66	33	0.468919
ENSMUSG00000021606	Ndufs6	244	202	87	94	0.34555
ENSMUSG00000021607	Mrpl36	302	105	246	65	0.343653
ENSMUSG00000021610	Clptm1l	506	564	1390	1265	0.0344075
ENSMUSG00000021615	Xrcc4	21	10	18	27	0.0991896
ENSMUSG00000021620	Acot12	1845	1707	1563	1169	0.000477168
ENSMUSG00000021621	Zcchc9	61	136	129	264	0.876285
ENSMUSG00000021629	Slc30a5	171	111	547	490	0.0903282
ENSMUSG00000021635	Rad17	43	48	121	150	0.880951
ENSMUSG00000021638	Ocln	205	214	49	29	0.117664
ENSMUSG00000021639	Gtf2h2	15	13	15	28	0.363092
ENSMUSG00000021646	Mccc2	494	545	318	464	0.025466
ENSMUSG00000021650	Ptcd2	109	63	100	74	0.531406
ENSMUSG00000021665	Hexb	28	78	8	34	0.661172
ENSMUSG00000021666	Gfm2	291	178	210	158	0.380092
ENSMUSG00000021669	Col4a3bp	70	83	26	35	0.909627
ENSMUSG00000021670	Hmgcr	692	756	181	354	7.29931e-07
ENSMUSG00000021676	Iqgap2	2509	2366	2819	2332	0.00966314
ENSMUSG00000021681	Aggf1	139	171	75	110	0.658527
ENSMUSG00000021686	Ap3b1	142	119	151	172	0.226935
ENSMUSG00000021687	Scamp1	339	273	128	152	0.0450785
ENSMUSG00000021690	Jmy	11	7	26	26	0.800492
ENSMUSG00000021692	Dimt1	4	8	19	30	1
ENSMUSG00000021703	Serinc5	198	165	234	265	0.120227
ENSMUSG00000021706	Zfyve16	54	29	318	290	0.141201
ENSMUSG00000021707	Dhfr	219	237	61	68	0.992006
ENSMUSG00000021709	Erbin	314	339	307	340	0.945251
ENSMUSG00000021710	Nln	98	76	55	36	0.812025
ENSMUSG00000021711	Trappc13	160	176	237	186	0.107316
ENSMUSG00000021712	Trim23	15	28	24	16	0.123552
ENSMUSG00000021713	Ppwd1	7	17	29	38	0.594025
ENSMUSG00000021731	Mrps30	206	185	318	277	0.95316
ENSMUSG00000021745	Ptprg	118	136	227	251	0.939601
ENSMUSG00000021748	Pdhb	460	344	1281	921	0.839826
ENSMUSG00000021751	Acox2	1149	1399	941	1939	0
ENSMUSG00000021756	Il6st	1788	2309	1447	2024	0.270939
ENSMUSG00000021759	Plpp1	85	68	69	59	0.936695
ENSMUSG00000021764	Ndufs4	81	75	61	47	0.763069
ENSMUSG00000021770	Samd8	117	156	51	67	1
ENSMUSG00000021771	Vdac2	286	280	220	260	0.348796
ENSMUSG00000021775	Nr1d2	396	450	443	469	0.716735
ENSMUSG00000021779	Thrb	106	86	21	21	0.818337
ENSMUSG00000021785	Ngly1	55	71	72	94	1
ENSMUSG00000021792	Fam213a	410	1368	154	585	0.480448
ENSMUSG00000021794	Glud1	1884	1802	1002	1075	0.149887
ENSMUSG00000021796	Bmpr1a	41	42	19	24	0.875444
ENSMUSG00000021807	Rtraf	355	181	465	222	0.828873
ENSMUSG00000021810	Ecd	193	155	336	269	1
ENSMUSG00000021814	Anxa7	838	416	1671	917	0.40415
ENSMUSG00000021819	Zswim8	17	19	29	38	0.949831
ENSMUSG00000021823	Vcl	35	31	20	19	1
ENSMUSG00000021824	Ap3m1	224	194	398	421	0.298416
ENSMUSG00000021831	Ero1l	64	72	449	504	1
ENSMUSG00000021832	Psmc6	150	145	245	192	0.409219
ENSMUSG00000021840	Mapk1ip1l	20	35	34	37	0.457242
ENSMUSG00000021843	Ktn1	55	61	72	63	0.639031
ENSMUSG00000021846	Peli2	29	22	7	6	1
ENSMUSG00000021866	Anxa11	65	92	26	42	0.912833
ENSMUSG00000021868	Ppif	450	543	177	221	0.937725
ENSMUSG00000021870	Slmap	307	287	156	132	0.752167
ENSMUSG00000021871	Pnp	501	243	339	200	0.304781
ENSMUSG00000021877	Arf4	374	355	1138	1166	0.636077
ENSMUSG00000021884	Hacl1	2286	1503	244	101	0.00158817
ENSMUSG00000021890	Eaf1	83	96	124	137	0.953735
ENSMUSG00000021892	Sh3bp5	201	233	40	59	0.576834
ENSMUSG00000021893	Capn7	152	103	128	163	0.00336677
ENSMUSG00000021895	Arhgef3	105	67	73	88	0.02957
ENSMUSG00000021900	Btd	377	384	151	120	0.27162
ENSMUSG00000021901	Bap1	76	95	94	101	0.761917
ENSMUSG00000021906	Oxnad1	306	226	260	302	0.00246699
ENSMUSG00000021910	Nisch	158	169	72	132	0.0269034
ENSMUSG00000021911	Parg	57	39	71	72	0.368373
ENSMUSG00000021916	Glt8d1	50	26	197	146	0.444011
ENSMUSG00000021917	Spcs1	182	239	236	299	0.928169
ENSMUSG00000021918	Nek4	30	27	65	50	0.899867
ENSMUSG00000021922	Itih4	7927	10408	4533	6369	0.0365577
ENSMUSG00000021928	Ebpl	396	402	164	119	0.0904254
ENSMUSG00000021930	Spryd7	128	143	122	162	0.611227
ENSMUSG00000021936	Mapk8	31	33	50	39	0.669896
ENSMUSG00000021939	Ctsb	1774	2558	887	1340	0.656473
ENSMUSG00000021945	Zmym2	90	104	95	99	0.861275
ENSMUSG00000021947	Cryl1	72	135	28	18	0.0119648
ENSMUSG00000021951	Eef1akmt1	29	24	27	12	0.440998
ENSMUSG00000021952	Xpo4	21	23	68	71	1
ENSMUSG00000021957	Tkt	599	651	470	494	0.86985
ENSMUSG00000021963	Sap18	75	226	67	179	0.782815
ENSMUSG00000021973	Micu2	114	424	101	178	9.73061e-05
ENSMUSG00000021978	Extl3	82	53	41	29	0.911738
ENSMUSG00000021981	Cab39l	514	412	243	229	0.380938
ENSMUSG00000021982	Cdadc1	68	60	35	24	0.761125
ENSMUSG00000021987	Mtmr6	204	165	237	298	0.0120055
ENSMUSG00000021990	Spata13	103	171	35	37	0.298416
ENSMUSG00000021993	Mipep	94	151	43	77	0.840035
ENSMUSG00000021996	Esd	1562	1023	1091	701	0.919433
ENSMUSG00000021998	Lcp1	701	447	266	158	0.784567
ENSMUSG00000021999	Cpb2	1040	866	612	603	0.104735
ENSMUSG00000022003	Slc25a30	492	705	389	824	8.44349e-05
ENSMUSG00000022008	Gpalpp1	85	92	85	87	0.947708
ENSMUSG00000022009	Nufip1	37	41	78	80	0.923361
ENSMUSG00000022010	Tsc22d1	298	550	59	90	0.570687
ENSMUSG00000022016	Akap11	228	229	312	259	0.342949
ENSMUSG00000022019	Tdrd3	63	101	125	162	0.58342
ENSMUSG00000022022	Mtrf1	23	10	41	5	0.163509
ENSMUSG00000022023	Wbp4	71	78	86	100	0.946435
ENSMUSG00000022024	Sugt1	53	81	82	127	1
ENSMUSG00000022031	Elp3	116	70	371	197	0.721628
ENSMUSG00000022035	Ccdc25	197	222	230	353	0.0944745
ENSMUSG00000022037	Clu	3707	2628	1734	1252	0.861308
ENSMUSG00000022040	Ephx2	6101	2834	1877	505	0
ENSMUSG00000022041	Chrna2	25	176	12	5	8.17359e-06
ENSMUSG00000022051	Bnip3l	188	163	113	123	0.417022
ENSMUSG00000022094	Slc39a14	1078	1031	3012	2127	1.83924e-07
ENSMUSG00000022098	Bmp1	493	528	235	236	0.794711
ENSMUSG00000022100	Xpo7	108	162	152	165	0.198548
ENSMUSG00000022106	Rcbtb2	136	249	100	135	0.241284
ENSMUSG00000022108	Itm2b	2311	1877	1137	1017	0.233088
ENSMUSG00000022109	Med4	51	30	91	65	0.793704
ENSMUSG00000022110	Sucla2	1227	1286	856	868	0.823194
ENSMUSG00000022111	Uchl3	104	69	116	98	0.514065
ENSMUSG00000022124	Fbxl3	184	154	136	165	0.101
ENSMUSG00000022125	Cln5	205	106	206	94	0.729589
ENSMUSG00000022129	Dct	78	0	28	0	1
ENSMUSG00000022130	Tgds	596	356	450	289	0.721447
ENSMUSG00000022131	Gpr180	318	390	440	460	0.323681
ENSMUSG00000022136	Dnajc3	757	583	7854	6864	0.127087
ENSMUSG00000022139	Mbnl2	57	77	503	468	0.189958
ENSMUSG00000022141	Nipbl	55	70	72	81	0.831646
ENSMUSG00000022149	C9	6114	6015	2826	3045	0.0298078
ENSMUSG00000022151	Ttc33	157	109	157	219	0.000303186
ENSMUSG00000022160	Mettl3	15	15	36	39	1
ENSMUSG00000022174	Dad1	70	78	92	110	0.900661
ENSMUSG00000022175	Lrp10	132	134	124	82	0.113976
ENSMUSG00000022181	C6	1954	6924	945	2619	2.54305e-06
ENSMUSG00000022184	Fbxo4	74	66	192	141	0.624557
ENSMUSG00000022185	Acin1	47	47	46	41	0.912021
ENSMUSG00000022193	Psmb5	360	123	378	142	0.754095
ENSMUSG00000022195	6030458C11Rik	178	103	460	260	0.971631
ENSMUSG00000022200	Golph3	143	84	274	198	0.468368
ENSMUSG00000022201	Zfr	79	67	126	136	0.51394
ENSMUSG00000022204	Ngdn	43	37	258	292	0.540971
ENSMUSG00000022205	Sub1	78	168	170	159	3.44681e-05
ENSMUSG00000022210	Dhrs4	397	401	162	188	0.566262
ENSMUSG00000022214	Dcaf11	882	779	864	455	0
ENSMUSG00000022216	Psme1	153	163	112	71	0.042369
ENSMUSG00000022219	Cideb	158	119	63	45	0.984589
ENSMUSG00000022223	Sdr39u1	95	99	41	75	0.111121
ENSMUSG00000022228	Zscan26	366	273	783	602	0.91632
ENSMUSG00000022234	Cct5	368	326	488	546	0.0904254
ENSMUSG00000022235	Cmbl	1121	879	328	228	0.478709
ENSMUSG00000022241	Tars	458	288	1030	1067	2.41319e-07
ENSMUSG00000022244	Amacr	1014	395	219	128	0.013074
ENSMUSG00000022246	Rai14	15	4	39	7	0.881696
ENSMUSG00000022247	Brix1	69	47	193	144	0.89946
ENSMUSG00000022248	Rad1	19	15	50	72	0.406176
ENSMUSG00000022253	Nadk2	1121	964	842	828	0.162561
ENSMUSG00000022255	Mtdh	52	25	86	78	0.146341
ENSMUSG00000022257	Laptm4b	24	27	48	29	0.29565
ENSMUSG00000022261	Sdc2	953	1239	1098	1696	0.0220453
ENSMUSG00000022265	Ank	99	89	108	95	0.991286
ENSMUSG00000022270	Retreg1	168	141	136	83	0.27162
ENSMUSG00000022272	Myo10	102	138	48	58	0.836105
ENSMUSG00000022280	Rnf19a	30	33	41	34	0.732612
ENSMUSG00000022285	Ywhaz	82	106	163	344	0.0359484
ENSMUSG00000022295	Atp6v1c1	81	65	47	51	0.556901
ENSMUSG00000022299	Slc25a32	127	123	178	166	0.963437
ENSMUSG00000022300	Dcaf13	50	40	54	50	0.849218
ENSMUSG00000022304	Dpys	1425	2211	254	403	0.947564
ENSMUSG00000022307	Oxr1	297	285	115	96	0.676217
ENSMUSG00000022312	Eif3h	315	270	293	238	0.855743
ENSMUSG00000022314	Rad21	198	161	200	179	0.780465
ENSMUSG00000022337	Emc2	65	54	68	79	0.467644
ENSMUSG00000022339	Ebag9	21	15	55	71	0.344183
ENSMUSG00000022350	Washc5	108	125	84	118	0.59694
ENSMUSG00000022351	Sqle	277	289	386	421	0.870835
ENSMUSG00000022353	Mtss1	618	600	379	129	0
ENSMUSG00000022361	Zhx1	521	601	344	371	0.739381
ENSMUSG00000022364	Tbc1d31	17	9	51	16	0.570396
ENSMUSG00000022365	Derl1	1050	1193	4368	4052	0.000304732
ENSMUSG00000022370	Mrpl13	312	417	309	290	0.013061
ENSMUSG00000022371	Col14a1	330	159	168	102	0.374148
ENSMUSG00000022383	Ppara	2309	2166	499	545	0.121418
ENSMUSG00000022389	Tef	908	834	367	274	0.1168
ENSMUSG00000022390	Zc3h7b	72	126	46	50	0.244265
ENSMUSG00000022391	Rangap1	170	165	371	378	0.899123
ENSMUSG00000022394	L3mbtl2	72	63	22	38	0.166885
ENSMUSG00000022400	Rbx1	42	38	10	13	0.725837
ENSMUSG00000022403	St13	331	310	196	227	0.275559
ENSMUSG00000022404	Slc25a17	97	74	347	185	0.198152
ENSMUSG00000022407	Adsl	142	127	212	135	0.159336
ENSMUSG00000022412	Mief1	215	197	247	243	0.836105
ENSMUSG00000022419	Deptor	1621	1963	731	1093	0.00346376
ENSMUSG00000022425	Enpp2	638	1110	207	608	5.98447e-07
ENSMUSG00000022426	Josd1	121	111	110	141	0.230575
ENSMUSG00000022428	Cby1	33	43	12	183	0
ENSMUSG00000022434	Fam118a	14	21	102	83	0.35328
ENSMUSG00000022437	Samm50	414	483	303	362	0.950506
ENSMUSG00000022443	Myh9	722	700	1452	1749	0.00677902
ENSMUSG00000022445	Cyp2d26	11309	12990	4480	5620	0.00246699
ENSMUSG00000022450	Ndufa6	699	843	380	389	0.231792
ENSMUSG00000022451	Twf1	361	310	427	462	0.111362
ENSMUSG00000022452	Smdt1	367	368	284	303	0.796267
ENSMUSG00000022453	Naga	84	108	39	32	0.332225
ENSMUSG00000022462	Slc38a2	875	474	913	670	0.000970392
ENSMUSG00000022463	Srebf2	54	40	14	19	0.384607
ENSMUSG00000022464	Slc38a4	6763	6710	1201	2180	0
ENSMUSG00000022471	Xrcc6	25	28	32	29	0.875572
ENSMUSG00000022472	Desi1	156	217	204	207	0.132489
ENSMUSG00000022474	Pmm1	5	2	63	13	0.814953
ENSMUSG00000022476	Polr3h	50	46	83	83	0.930042
ENSMUSG00000022477	Aco2	453	385	273	240	0.920309
ENSMUSG00000022498	Txndc11	63	92	95	129	0.903683
ENSMUSG00000022500	Litaf	469	643	479	691	0.780465
ENSMUSG00000022503	Nubp1	402	312	289	281	0.179771
ENSMUSG00000022507	1810013L24Rik	54	67	59	65	0.870835
ENSMUSG00000022508	Bcl6	21	27	8	4	0.45068
ENSMUSG00000022512	Cldn1	376	256	41	52	0.0416888
ENSMUSG00000022514	Il1rap	1874	4113	931	2019	0.936007
ENSMUSG00000022517	Mgrn1	164	155	82	79	0.993995
ENSMUSG00000022533	Atp13a3	1096	751	826	640	0.271131
ENSMUSG00000022536	Glyr1	237	219	181	223	0.159246
ENSMUSG00000022538	Lsg1	110	83	344	236	0.821442
ENSMUSG00000022544	Eef2kmt	29	22	66	74	0.51247
ENSMUSG00000022546	Gpt	493	611	331	324	0.087605
ENSMUSG00000022557	Bop1	61	55	103	94	1
ENSMUSG00000022558	Mroh1	30	66	70	87	0.175324
ENSMUSG00000022562	Oplah	468	497	144	143	0.835144
ENSMUSG00000022564	Grina	249	365	136	210	0.892385
ENSMUSG00000022565	Plec	332	419	711	477	0
ENSMUSG00000022570	Tsta3	128	110	97	141	0.0371627
ENSMUSG00000022571	Pycrl	128	151	96	130	0.715259
ENSMUSG00000022574	Naprt	305	278	63	63	0.86723
ENSMUSG00000022575	Gsdmd	103	71	53	31	0.802765
ENSMUSG00000022587	Ly6e	538	293	296	178	0.68853
ENSMUSG00000022601	Zbtb11	70	87	147	201	0.830899
ENSMUSG00000022607	Ptk2	47	30	63	70	0.216767
ENSMUSG00000022617	Chkb	45	40	64	55	1
ENSMUSG00000022629	Kif21a	544	734	731	773	0.0124861
ENSMUSG00000022634	Yaf2	130	119	93	60	0.288887
ENSMUSG00000022636	Alcam	155	144	291	276	0.97333
ENSMUSG00000022656	Nectin3	140	177	100	78	0.0633162
ENSMUSG00000022664	Slc35a5	59	45	57	40	0.919433
ENSMUSG00000022668	Gtpbp8	31	18	69	45	0.960315
ENSMUSG00000022671	Mzt2	174	157	66	62	0.990205
ENSMUSG00000022674	Ube2v2	13	10	36	41	0.721403
ENSMUSG00000022677	Fopnl	112	122	113	162	0.337273
ENSMUSG00000022678	Nde1	115	68	1615	1558	0.0140281
ENSMUSG00000022679	Mpv17l	159	152	61	73	0.564053
ENSMUSG00000022680	Pdxdc1	698	276	711	323	0.382704
ENSMUSG00000022681	Ntan1	35	50	19	23	0.874142
ENSMUSG00000022682	Rrn3	211	151	327	256	0.773391
ENSMUSG00000022684	Bfar	755	153	2358	428	0.554514
ENSMUSG00000022685	Parn	141	67	344	413	3.78067e-07
ENSMUSG00000022698	Naa50	179	149	278	293	0.283799
ENSMUSG00000022707	Gbe1	895	1282	809	942	0.0122873
ENSMUSG00000022708	Zbtb20	478	467	200	172	0.589436
ENSMUSG00000022710	Usp7	77	64	115	83	0.794967
ENSMUSG00000022724	Riox2	37	36	81	62	0.714471
ENSMUSG00000022742	Cpox	853	720	607	793	9.61186e-08
ENSMUSG00000022744	Cldnd1	39	44	40	50	0.909751
ENSMUSG00000022749	Tbc1d23	36	79	46	78	0.670186
ENSMUSG00000022751	Nit2	286	227	131	68	0.0868558
ENSMUSG00000022752	Tomm70a	381	469	467	499	0.362068
ENSMUSG00000022760	Thap7	22	23	36	30	0.788454
ENSMUSG00000022761	Lztr1	39	34	29	20	0.796267
ENSMUSG00000022765	Snap29	206	222	140	145	0.940824
ENSMUSG00000022766	Serpind1	3350	3037	688	685	0.32627
ENSMUSG00000022770	Dlg1	77	92	89	81	0.486843
ENSMUSG00000022771	Ppil2	19	36	23	32	0.781963
ENSMUSG00000022772	Senp5	194	35	265	45	0.935619
ENSMUSG00000022781	Pak2	25	23	49	32	0.625985
ENSMUSG00000022788	Fgd4	37	40	23	46	0.277115
ENSMUSG00000022789	Dnm1l	73	81	94	121	0.759712
ENSMUSG00000022790	Igsf11	124	196	383	347	0.000565982
ENSMUSG00000022792	Yars2	43	32	42	48	0.459206
ENSMUSG00000022800	Fyttd1	63	59	80	118	0.218035
ENSMUSG00000022808	Snx4	109	106	102	84	0.678161
ENSMUSG00000022811	Zfp148	79	28	70	34	0.626591
ENSMUSG00000022814	Umps	167	182	138	164	0.834547
ENSMUSG00000022817	Itgb5	398	703	673	837	0.000247139
ENSMUSG00000022821	Hgd	2669	2445	760	650	0.522218
ENSMUSG00000022827	Rabl3	36	40	74	74	0.9197
ENSMUSG00000022828	Gtf2e1	37	22	63	71	0.209882
ENSMUSG00000022836	Mylk	81	54	17	10	0.9485
ENSMUSG00000022841	Ap2m1	140	128	179	167	1
ENSMUSG00000022843	Clcn2	124	98	41	35	0.926745
ENSMUSG00000022844	Pdia5	234	150	251	230	0.0605005
ENSMUSG00000022848	Dirc2	243	209	262	213	0.86606
ENSMUSG00000022853	Ehhadh	951	1723	285	504	0.93109
ENSMUSG00000022855	Senp2	117	210	170	233	0.253434
ENSMUSG00000022856	Tmem41a	40	78	11	6	0.126942
ENSMUSG00000022858	Tra2b	47	41	160	100	0.457102
ENSMUSG00000022863	Btg3	4	5	14	138	0.0563187
ENSMUSG00000022864	D16Ertd472e	145	159	1131	1202	0.935619
ENSMUSG00000022865	Cxadr	787	615	2825	2985	1.0804e-05
ENSMUSG00000022867	Usp25	124	254	90	157	0.651134
ENSMUSG00000022868	Ahsg	14108	10792	11078	7885	0.00246699
ENSMUSG00000022871	Fetub	1461	4046	1194	2694	0.000159987
ENSMUSG00000022875	Kng1	18805	23806	10221	13126	0.647473
ENSMUSG00000022877	Hrg	3034	4531	595	1246	3.31637e-08
ENSMUSG00000022885	St6gal1	666	611	142	259	1.54103e-07
ENSMUSG00000022887	Masp1	1013	887	990	624	3.28066e-05
ENSMUSG00000022889	Mrpl39	352	319	277	216	0.459982
ENSMUSG00000022890	Atp5j	285	299	202	242	0.57529
ENSMUSG00000022892	App	251	282	474	676	0.116678
ENSMUSG00000022893	Adamts1	36	40	196	154	0.45068
ENSMUSG00000022905	Kpna1	135	146	159	181	0.936007
ENSMUSG00000022912	Pros1	276	223	118	96	1
ENSMUSG00000022951	Rcan1	148	147	1657	1961	0.391519
ENSMUSG00000022956	Atp5o	812	852	321	360	0.711808
ENSMUSG00000022961	Son	509	471	530	475	0.904425
ENSMUSG00000022962	Gart	155	221	169	157	0.0331902
ENSMUSG00000022964	Tmem50b	3	3	15	26	0.84766
ENSMUSG00000022965	Ifngr2	132	58	62	27	1
ENSMUSG00000022967	Ifnar1	258	217	312	143	0.00014397
ENSMUSG00000022969	Il10rb	21	21	16	5	0.209703
ENSMUSG00000022971	Ifnar2	455	369	222	211	0.432866
ENSMUSG00000022992	Kansl2	29	84	47	189	0.525028
ENSMUSG00000022994	Adcy6	24	22	1	5	0.436159
ENSMUSG00000023004	Tuba1b	24	29	55	91	0.670186
ENSMUSG00000023010	Tmbim6	4049	3665	2876	2809	0.128589
ENSMUSG00000023019	Gpd1	917	680	905	946	1.29308e-05
ENSMUSG00000023021	Cers5	4	26	4	192	0.0668254
ENSMUSG00000023022	Lima1	299	140	90	39	0.901296
ENSMUSG00000023025	Larp4	345	219	470	255	0.418687
ENSMUSG00000023027	Atf1	7	49	26	50	0.0305442
ENSMUSG00000023030	Slc11a2	98	106	310	403	0.52148
ENSMUSG00000023031	Cela1	541	277	196	13	0
ENSMUSG00000023043	Krt18	376	320	1860	1485	0.700612
ENSMUSG00000023044	Csad	301	431	108	197	0.280921
ENSMUSG00000023045	Soat2	90	79	224	249	0.457702
ENSMUSG00000023048	Prr13	62	30	52	29	0.901849
ENSMUSG00000023055	Calcoco1	37	27	7	6	1
ENSMUSG00000023057	Fabp2	763	936	152	139	0.10221
ENSMUSG00000023068	Nus1	316	293	881	1043	0.0527836
ENSMUSG00000023073	Slc10a2	50	14	642	83	0.1168
ENSMUSG00000023075	Akirin1	27	33	43	34	0.48437
ENSMUSG00000023078	Cxcl13	0	23	9	56	0.29822
ENSMUSG00000023079	Gtf2ird1	15	12	47	46	0.85088
ENSMUSG00000023087	Noct	47	54	29	19	0.324299
ENSMUSG00000023089	Ndufa5	564	673	307	424	0.32627
ENSMUSG00000023094	Msrb2	125	118	53	63	0.574904
ENSMUSG00000023104	Rfc2	120	90	54	22	0.157676
ENSMUSG00000023110	Prmt5	33	42	70	69	0.654419
ENSMUSG00000023118	Sympk	141	86	128	138	0.0157211
ENSMUSG00000023143	Nagpa	91	70	74	33	0.160978
ENSMUSG00000023150	Ivns1abp	236	192	548	561	0.175299
ENSMUSG00000023156	Rpp14	124	180	258	467	0.324695
ENSMUSG00000023175	Bsg	955	748	546	420	0.951247
ENSMUSG00000023176	Cpn2	4137	4221	984	710	0
ENSMUSG00000023186	Vwa5a	257	250	148	176	0.412937
ENSMUSG00000023206	Il15ra	146	113	34	30	0.856127
ENSMUSG00000023224	Serping1	543	544	288	237	0.233595
ENSMUSG00000023243	Kcnk5	106	42	33	35	0.0110647
ENSMUSG00000023249	Parp3	99	85	102	73	0.657549
ENSMUSG00000023262	Acy1	232	415	68	104	0.638693
ENSMUSG00000023284	Zfp605	9	27	25	116	0.609691
ENSMUSG00000023330	Dtwd1	44	41	153	105	0.51247
ENSMUSG00000023341	Mx2	15	248	14	301	0.787731
ENSMUSG00000023348	Trip6	39	44	48	42	0.699087
ENSMUSG00000023393	Slc17a9	35	21	145	126	0.495629
ENSMUSG00000023433	Cela3b	159	147	3	4	0.880621
ENSMUSG00000023452	Pisd	64	56	69	49	0.68853
ENSMUSG00000023456	Tpi1	2182	341	819	110	0.458489
ENSMUSG00000023460	Rab12	104	119	58	55	0.676217
ENSMUSG00000023495	Pcbp4	22	27	5	4	0.883572
ENSMUSG00000023572	Ccndbp1	110	139	95	110	0.873866
ENSMUSG00000023707	Ogfod2	196	186	157	209	0.106852
ENSMUSG00000023764	Sfi1	25	225	8	387	0.000187747
ENSMUSG00000023829	Slc22a1	1346	1505	676	781	0.830899
ENSMUSG00000023830	Igf2r	206	3	62	0	1
ENSMUSG00000023832	Acat2	287	318	38	83	0.0110647
ENSMUSG00000023845	Lnpep	27	28	12	26	0.345436
ENSMUSG00000023852	Chd1	68	56	82	94	0.441205
ENSMUSG00000023861	Mpc1	424	435	248	282	0.639031
ENSMUSG00000023904	Hcfc1r1	80	89	45	35	0.472966
ENSMUSG00000023905	Tnfrsf12a	11	16	572	660	0.868765
ENSMUSG00000023921	Mut	1341	1482	894	977	0.959992
ENSMUSG00000023932	Cdc5l	54	68	117	126	0.742173
ENSMUSG00000023938	Aars2	65	27	24	8	0.941734
ENSMUSG00000023942	Slc29a1	689	495	137	133	0.126238
ENSMUSG00000023944	Hsp90ab1	1652	1884	893	1105	0.375324
ENSMUSG00000023951	Vegfa	192	179	129	92	0.331711
ENSMUSG00000023952	Gtpbp2	33	27	172	169	0.793625
ENSMUSG00000023960	Enpp5	323	263	95	59	0.40527
ENSMUSG00000023963	Cyp39a1	127	30	84	43	0.0388786
ENSMUSG00000023965	Fbxl17	114	107	94	84	0.951622
ENSMUSG00000023967	Mrps18a	127	119	117	135	0.541431
ENSMUSG00000023971	Rrp36	216	253	296	306	0.58672
ENSMUSG00000023973	Cnpy3	158	125	302	256	0.847514
ENSMUSG00000023977	Ubr2	267	215	250	145	0.0923695
ENSMUSG00000023988	Bysl	53	53	130	198	0.232891
ENSMUSG00000024012	Mtch1	232	202	117	80	0.401849
ENSMUSG00000024014	Pim1	37	37	13	9	0.720001
ENSMUSG00000024019	Cmtr1	59	67	54	50	0.743641
ENSMUSG00000024026	Glo1	474	946	184	333	0.647814
ENSMUSG00000024037	Wdr4	44	49	163	138	0.545334
ENSMUSG00000024038	Ndufv3	560	564	230	255	0.647742
ENSMUSG00000024039	Cbs	2071	3129	1503	2038	0.0767316
ENSMUSG00000024042	Sik1	26	35	53	50	0.595638
ENSMUSG00000024045	Akap8	30	30	32	33	1
ENSMUSG00000024048	Myl12a	142	143	302	278	0.785462
ENSMUSG00000024052	Lpin2	1713	2198	638	848	0.796267
ENSMUSG00000024055	Cyp4f13	493	757	263	424	0.829962
ENSMUSG00000024065	Ehd3	682	694	401	402	0.976504
ENSMUSG00000024066	Xdh	1244	472	1605	402	2.60765e-06
ENSMUSG00000024068	Spast	58	49	60	52	1
ENSMUSG00000024069	Slc30a6	87	69	96	123	0.12085
ENSMUSG00000024070	Prkd3	1012	1420	335	398	0.183266
ENSMUSG00000024072	Yipf4	80	115	119	123	0.291481
ENSMUSG00000024073	Birc6	561	605	298	346	0.707259
ENSMUSG00000024078	Ttc27	36	45	84	110	0.976658
ENSMUSG00000024079	Eif2ak2	55	58	15	17	1
ENSMUSG00000024081	Cebpz	395	459	720	852	0.947965
ENSMUSG00000024082	Ndufaf7	65	45	32	38	0.277808
ENSMUSG00000024083	Pja2	276	243	728	773	0.225966
ENSMUSG00000024084	Qpct	41	104	16	90	0.0770896
ENSMUSG00000024085	Man2a1	1800	1564	799	558	0.00724678
ENSMUSG00000024091	Vapa	100	104	172	215	0.560091
ENSMUSG00000024095	Hnrnpll	39	35	19	24	0.696876
ENSMUSG00000024096	Ralbp1	154	145	110	93	0.800939
ENSMUSG00000024097	Srsf7	27	40	99	64	0.0359484
ENSMUSG00000024098	Twsg1	559	599	350	498	0.0155883
ENSMUSG00000024099	Ndufv2	332	358	175	139	0.126238
ENSMUSG00000024101	Washc1	45	68	22	36	0.964009
ENSMUSG00000024104	Washc2	281	254	148	143	0.84766
ENSMUSG00000024120	Lrpprc	916	1030	472	669	0.016166
ENSMUSG00000024121	Atp6v0c	149	174	145	145	0.636712
ENSMUSG00000024122	Pdpk1	160	126	123	149	0.0738148
ENSMUSG00000024130	Abca3	165	51	61	25	0.640264
ENSMUSG00000024131	Slc3a1	279	3	196	4	0.703283
ENSMUSG00000024132	Eci1	148	135	57	51	1
ENSMUSG00000024135	Srbd1	115	128	59	69	0.947534
ENSMUSG00000024140	Epas1	797	699	212	161	0.474519
ENSMUSG00000024143	Rhoq	41	37	169	99	0.314852
ENSMUSG00000024146	Cript	561	617	523	484	0.178903
ENSMUSG00000024150	Mcfd2	1749	1234	7758	9607	0
ENSMUSG00000024155	Meiob	17	27	21	64	0.304781
ENSMUSG00000024158	Hagh	651	812	435	560	0.876773
ENSMUSG00000024160	Spsb3	124	98	89	79	0.818173
ENSMUSG00000024164	C3	23520	17320	12227	9188	0.49121
ENSMUSG00000024165	Jpt2	145	82	843	748	0.0164041
ENSMUSG00000024168	Tmem204	35	47	33	39	0.900661
ENSMUSG00000024180	Tmem8	24	26	10	3	0.318825
ENSMUSG00000024181	Mrpl28	145	114	69	64	0.702387
ENSMUSG00000024182	Axin1	42	47	85	101	0.978303
ENSMUSG00000024187	Fam234a	399	479	239	237	0.287736
ENSMUSG00000024188	Luc7l	16	35	60	68	0.225212
ENSMUSG00000024191	Bnip1	132	133	180	184	1
ENSMUSG00000024194	Cuta	118	72	61	83	0.00410924
ENSMUSG00000024197	Plin3	428	239	486	212	0.138075
ENSMUSG00000024228	Nudt12	928	1701	1049	1243	0
ENSMUSG00000024234	Mtpap	76	108	165	138	0.0336126
ENSMUSG00000024236	Svil	32	39	12	6	0.324522
ENSMUSG00000024241	Sos1	53	24	29	15	0.951429
ENSMUSG00000024242	Map4k3	151	186	166	244	0.52157
ENSMUSG00000024247	Pkdcc	69	60	49	75	0.134643
ENSMUSG00000024248	Cox7a2l	1022	273	974	172	0.00145491
ENSMUSG00000024254	Abcg8	884	1282	68	96	0.964009
ENSMUSG00000024259	Slc25a46	170	155	119	121	0.780162
ENSMUSG00000024271	Elp2	72	123	137	128	0.0140985
ENSMUSG00000024273	2700062C07Rik	34	33	27	54	0.168521
ENSMUSG00000024276	Zfp397	28	28	94	60	0.38456
ENSMUSG00000024283	Wac	93	94	213	227	0.928335
ENSMUSG00000024286	Ccny	154	150	96	101	0.880332
ENSMUSG00000024287	Thoc1	36	33	116	107	1
ENSMUSG00000024290	Rock1	76	72	108	100	1
ENSMUSG00000024292	Cyp4f14	1554	825	769	294	0.000645299
ENSMUSG00000024293	Esco1	28	22	23	24	0.77412
ENSMUSG00000024294	Mib1	326	394	301	274	0.0652049
ENSMUSG00000024298	Zfp871	224	154	56	61	0.137156
ENSMUSG00000024304	Cdh2	354	334	176	197	0.443627
ENSMUSG00000024317	Rnf138	88	51	126	78	0.942076
ENSMUSG00000024331	Dsc2	199	148	145	153	0.135767
ENSMUSG00000024346	Pfdn1	199	206	121	144	0.647814
ENSMUSG00000024350	Dnajc18	21	14	45	62	0.252728
ENSMUSG00000024354	Slc23a1	182	156	96	102	0.503212
ENSMUSG00000024357	Sil1	87	66	84	53	0.717209
ENSMUSG00000024359	Hspa9	3489	2374	6806	5464	6.89972e-06
ENSMUSG00000024360	Etf1	139	162	284	350	0.887932
ENSMUSG00000024370	Cdc23	22	16	24	14	0.939278
ENSMUSG00000024378	Stard4	2657	3261	1717	2644	6.2381e-07
ENSMUSG00000024381	Bin1	18	22	11	33	0.227453
ENSMUSG00000024382	Ercc3	109	160	63	95	0.991072
ENSMUSG00000024383	Map3k2	65	44	113	69	0.876879
ENSMUSG00000024384	Iws1	91	75	93	124	0.106996
ENSMUSG00000024386	Proc	1784	1830	716	765	0.75155
ENSMUSG00000024395	Lims2	139	129	19	9	0.318234
ENSMUSG00000024400	Wdr33	18	31	27	38	0.86985
ENSMUSG00000024404	Riok3	451	591	860	969	0.200267
ENSMUSG00000024410	Rmc1	33	38	29	39	0.893117
ENSMUSG00000024411	Aqp4	9	0	38	4	1
ENSMUSG00000024413	Npc1	1304	742	4179	1314	0
ENSMUSG00000024414	Mrpl27	350	271	309	211	0.568706
ENSMUSG00000024424	Ttc39c	2609	1919	276	251	0.104841
ENSMUSG00000024425	Ndfip1	162	180	111	88	0.213259
ENSMUSG00000024431	Nr3c1	255	402	199	176	0.00019085
ENSMUSG00000024442	Dele1	343	334	368	432	0.245136
ENSMUSG00000024454	Hdac3	92	119	68	59	0.276083
ENSMUSG00000024456	Diaph1	20	11	26	25	0.515763
ENSMUSG00000024474	Ik	157	95	518	486	0.0175613
ENSMUSG00000024477	Pggt1b	13	12	23	20	1
ENSMUSG00000024479	Mal2	225	366	319	358	0.0103521
ENSMUSG00000024480	Ap3s1	50	38	39	36	0.834403
ENSMUSG00000024483	Ankhd1	66	38	117	54	0.682872
ENSMUSG00000024487	Yipf5	113	81	413	281	0.933091
ENSMUSG00000024493	Lars	333	325	1015	880	0.451653
ENSMUSG00000024507	Hsd17b4	1920	1848	762	709	0.812065
ENSMUSG00000024513	Mbd2	80	71	194	199	0.739863
ENSMUSG00000024515	Smad4	34	23	18	7	0.590737
ENSMUSG00000024524	Gnal	74	89	45	40	0.545377
ENSMUSG00000024527	Afg3l2	406	421	329	303	0.525242
ENSMUSG00000024528	Srfbp1	22	35	67	73	0.529374
ENSMUSG00000024535	Snx24	79	94	174	184	0.794873
ENSMUSG00000024537	Psmg2	180	133	150	150	0.216528
ENSMUSG00000024560	Cxxc1	45	40	55	79	0.283494
ENSMUSG00000024561	Mbd1	130	82	127	136	0.0351533
ENSMUSG00000024563	Smad2	20	16	31	33	0.768582
ENSMUSG00000024566	Atp9b	119	125	90	78	0.629916
ENSMUSG00000024570	Rbfa	331	245	162	89	0.219208
ENSMUSG00000024571	Gm16286	251	246	376	222	0.000532227
ENSMUSG00000024576	Csnk1a1	564	653	725	887	0.730929
ENSMUSG00000024580	Grpel2	292	165	226	118	0.813092
ENSMUSG00000024581	Napg	43	41	78	59	0.726801
ENSMUSG00000024583	Txnl1	801	879	1833	1730	0.0611492
ENSMUSG00000024588	Fech	323	314	155	158	0.9226
ENSMUSG00000024589	Nedd4l	38	51	106	155	0.932186
ENSMUSG00000024592	C330018D20Rik	16	19	21	31	0.847904
ENSMUSG00000024594	Prrc1	168	146	219	245	0.278219
ENSMUSG00000024601	Isoc1	613	507	210	196	0.585612
ENSMUSG00000024603	Dctn4	93	129	101	113	0.549927
ENSMUSG00000024604	Rbm22	50	35	40	66	0.0351533
ENSMUSG00000024610	Cd74	265	171	166	80	0.259178
ENSMUSG00000024614	Tmx3	38	0	41	0	1
ENSMUSG00000024621	Csf1r	262	180	173	145	0.419735
ENSMUSG00000024622	Hmgxb3	16	18	42	36	0.773327
ENSMUSG00000024639	Gnaq	12	21	28	23	0.324522
ENSMUSG00000024640	Psat1	9	8	606	591	1
ENSMUSG00000024644	Cndp2	44	47	53	90	0.294916
ENSMUSG00000024645	Timm21	165	94	226	126	0.998302
ENSMUSG00000024646	Cyb5a	3090	3264	2424	2424	0.37602
ENSMUSG00000024654	Asrgl1	10	7	32	19	0.920901
ENSMUSG00000024661	Fth1	4772	2	3052	2	0.839826
ENSMUSG00000024664	Fads3	25	24	2	8	0.276892
ENSMUSG00000024665	Fads2	1292	948	339	216	0.371067
ENSMUSG00000024668	Sdhaf2	320	289	406	302	0.262975
ENSMUSG00000024683	Mrpl16	77	103	80	75	0.330215
ENSMUSG00000024687	Osbp	241	154	611	618	0.00122709
ENSMUSG00000024694	Keg1	1142	1615	31	37	0.766285
ENSMUSG00000024695	Zfp91	175	192	135	164	0.765597
ENSMUSG00000024697	Gna14	14	55	6	4	0.0742347
ENSMUSG00000024712	Rfk	238	255	290	338	0.743247
ENSMUSG00000024725	Ostf1	523	304	310	230	0.132489
ENSMUSG00000024726	Carnmt1	21	41	29	75	0.725581
ENSMUSG00000024732	Ccdc86	54	44	127	142	0.439307
ENSMUSG00000024735	Prpf19	345	321	459	469	0.624239
ENSMUSG00000024740	Ddb1	562	531	811	691	0.449251
ENSMUSG00000024747	Aldh1a7	1784	2890	595	1685	0
ENSMUSG00000024750	Zfand5	32	17	50	22	0.867165
ENSMUSG00000024758	Rtn3	86	79	57	60	0.831059
ENSMUSG00000024759	Atl3	431	499	121	178	0.257874
ENSMUSG00000024767	Otub1	49	57	51	71	0.743084
ENSMUSG00000024772	Ehd1	126	157	185	191	0.493403
ENSMUSG00000024773	Atg2a	168	136	101	99	0.578155
ENSMUSG00000024778	Fas	40	58	33	24	0.174984
ENSMUSG00000024780	Cdc37l1	56	46	81	48	0.539654
ENSMUSG00000024781	Lipa	1767	1977	1938	1897	0.0260429
ENSMUSG00000024782	Ak3	2227	2230	696	659	0.631346
ENSMUSG00000024785	Rcl1	906	1128	1202	1310	0.118738
ENSMUSG00000024789	Jak2	48	76	42	63	0.975766
ENSMUSG00000024790	Sac3d1	24	24	77	63	0.822949
ENSMUSG00000024792	Zfpl1	6	16	26	33	0.454724
ENSMUSG00000024799	Tm7sf2	550	517	253	261	0.652941
ENSMUSG00000024805	Pcgf5	149	189	243	345	0.698181
ENSMUSG00000024807	Syvn1	67	79	1360	1376	0.656473
ENSMUSG00000024810	Il33	20	202	2	59	0.418687
ENSMUSG00000024811	Tnks2	345	337	382	336	0.598916
ENSMUSG00000024812	Tjp2	61	96	171	204	0.417187
ENSMUSG00000024817	Uhrf2	153	178	231	247	0.787731
ENSMUSG00000024818	Slc25a45	69	49	11	22	0.0852742
ENSMUSG00000024826	Dpf2	42	40	62	76	0.66312
ENSMUSG00000024827	Gldc	536	284	62	86	2.94792e-06
ENSMUSG00000024841	Eif1ad	68	68	159	103	0.167174
ENSMUSG00000024843	Chka	10	16	234	307	0.864034
ENSMUSG00000024858	Grk2	45	51	58	59	0.9226
ENSMUSG00000024863	Mbl2	6192	5573	3923	4310	0
ENSMUSG00000024866	Acy3	267	289	43	44	0.940824
ENSMUSG00000024869	Nudt8	84	32	48	17	0.960759
ENSMUSG00000024870	Rab1b	110	197	77	102	0.327975
ENSMUSG00000024892	Pcx	460	412	250	194	0.498389
ENSMUSG00000024896	Minpp1	73	47	76	57	0.818337
ENSMUSG00000024899	Papss2	480	435	271	317	0.0864337
ENSMUSG00000024900	Cpt1a	558	528	174	134	0.325183
ENSMUSG00000024902	Mrpl11	98	118	88	101	0.952586
ENSMUSG00000024908	Ppp6r3	71	65	78	88	0.67371
ENSMUSG00000024911	Fibp	38	41	38	26	0.493403
ENSMUSG00000024913	Lrp5	136	137	61	76	0.609594
ENSMUSG00000024914	Drap1	241	221	176	156	0.947655
ENSMUSG00000024921	Smarca2	365	331	178	135	0.439307
ENSMUSG00000024925	Rnaseh2c	70	73	42	25	0.243947
ENSMUSG00000024926	Kat5	24	23	34	31	1
ENSMUSG00000024927	Rela	77	76	157	149	0.952633
ENSMUSG00000024941	Scyl1	151	159	255	267	1
ENSMUSG00000024943	Smc5	39	35	55	45	0.96902
ENSMUSG00000024947	Men1	30	16	22	21	0.448625
ENSMUSG00000024949	Sf1	60	74	160	143	0.365832
ENSMUSG00000024953	Prdx5	1112	682	484	391	0.00915431
ENSMUSG00000024955	Esrra	167	157	53	66	0.445261
ENSMUSG00000024959	Bad	53	45	24	22	0.960315
ENSMUSG00000024966	Stip1	124	114	128	138	0.676591
ENSMUSG00000024975	Pdcd4	105	52	157	144	0.0203035
ENSMUSG00000024976	Shoc2	179	165	293	242	0.697522
ENSMUSG00000024978	Gpam	1535	1068	462	278	0.28631
ENSMUSG00000024981	Acsl5	1575	1528	1805	1932	0.168502
ENSMUSG00000024982	Zdhhc6	387	281	294	241	0.582304
ENSMUSG00000024986	Hhex	349	170	149	52	0.26753
ENSMUSG00000024990	Rbp4	9762	7869	8017	6441	0.975766
ENSMUSG00000024991	Eif3a	289	215	615	651	0.00817116
ENSMUSG00000024993	Fam45a	142	154	340	356	0.949765
ENSMUSG00000024997	Prdx3	301	280	355	300	0.678313
ENSMUSG00000025002	Cyp2c55	46	19	60	688	0
ENSMUSG00000025003	Cyp2c39	29	547	16	233	0.667845
ENSMUSG00000025004	Cyp2c40	253	238	252	262	0.699276
ENSMUSG00000025006	Sorbs1	424	395	379	330	0.769222
ENSMUSG00000025007	Aldh18a1	24	19	753	153	0.00060139
ENSMUSG00000025016	Tm9sf3	471	431	613	626	0.470919
ENSMUSG00000025017	Pik3ap1	515	551	1508	1047	1.26022e-07
ENSMUSG00000025019	Lcor	45	28	41	46	0.253885
ENSMUSG00000025024	Smndc1	7	18	21	28	0.573128
ENSMUSG00000025027	Xpnpep1	214	282	235	350	0.615807
ENSMUSG00000025034	Trim8	35	31	105	60	0.354472
ENSMUSG00000025036	Sfxn2	388	210	177	129	0.163509
ENSMUSG00000025041	Nt5c2	24	51	37	64	0.831646
ENSMUSG00000025044	Msr1	73	129	68	131	0.90506
ENSMUSG00000025047	Pdcd11	67	92	125	215	0.536496
ENSMUSG00000025050	Pcgf6	84	129	176	450	0.0192518
ENSMUSG00000025060	Slk	116	187	206	260	0.318797
ENSMUSG00000025066	Sfr1	86	87	164	79	0.00383985
ENSMUSG00000025068	Gsto1	977	977	808	595	0.000214407
ENSMUSG00000025075	Habp2	630	464	321	297	0.115491
ENSMUSG00000025076	Casp7	295	338	82	69	0.294916
ENSMUSG00000025078	Nhlrc2	218	238	295	248	0.163509
ENSMUSG00000025089	Gfra1	114	133	75	93	0.910761
ENSMUSG00000025102	3110040N11Rik	74	99	73	116	0.702126
ENSMUSG00000025103	Btbd1	104	81	50	62	0.200267
ENSMUSG00000025127	Gcgr	581	622	339	343	0.787081
ENSMUSG00000025130	P4hb	3796	3549	16941	16466	0.345775
ENSMUSG00000025133	Ints4	104	87	149	105	0.647814
ENSMUSG00000025137	Pcyt2	886	402	383	231	0.0371852
ENSMUSG00000025138	Sirt7	149	203	68	56	0.0983989
ENSMUSG00000025139	Tollip	104	90	108	95	1
ENSMUSG00000025153	Fasn	1051	897	580	469	0.727714
ENSMUSG00000025155	Dus1l	79	62	136	100	0.947655
ENSMUSG00000025156	Gps1	79	79	75	77	0.98517
ENSMUSG00000025159	Mms19	24	40	20	13	0.141034
ENSMUSG00000025162	Csnk1d	62	50	45	50	0.524733
ENSMUSG00000025173	Wdr45b	180	164	196	324	0.000359748
ENSMUSG00000025175	Fn3k	20	33	2	1	0.780465
ENSMUSG00000025176	Hoga1	984	1233	457	549	0.805229
ENSMUSG00000025178	Pi4k2a	497	376	1238	1043	0.427123
ENSMUSG00000025184	R3hcc1l	75	88	38	60	0.564129
ENSMUSG00000025190	Got1	1356	1408	4097	4310	0.918214
ENSMUSG00000025192	Entpd7	5	7	26	48	0.902751
ENSMUSG00000025193	Cutc	61	107	29	53	1
ENSMUSG00000025194	Abcc2	2440	2805	1782	1678	9.85616e-05
ENSMUSG00000025195	Dnmbp	20	14	31	12	0.492175
ENSMUSG00000025196	Cpn1	1426	1283	870	854	0.397329
ENSMUSG00000025197	Cyp2c23	1722	2815	641	1198	0.0970988
ENSMUSG00000025198	Erlin1	226	349	567	661	0.0424957
ENSMUSG00000025199	Chuk	560	607	657	881	0.0429328
ENSMUSG00000025204	Ndufb8	1197	1194	506	456	0.438389
ENSMUSG00000025207	Sema4g	431	640	105	153	0.974099
ENSMUSG00000025208	Mrpl43	267	273	308	237	0.0983989
ENSMUSG00000025209	Twnk	42	52	61	58	0.666828
ENSMUSG00000025220	Mgea5	76	102	100	127	0.951429
ENSMUSG00000025223	Ldb1	32	34	9	19	0.411864
ENSMUSG00000025224	Gbf1	144	75	192	170	0.0224589
ENSMUSG00000025228	Actr1a	368	349	368	337	0.903297
ENSMUSG00000025232	Hexa	152	129	73	83	0.391353
ENSMUSG00000025234	Arih1	87	80	110	98	0.990205
ENSMUSG00000025236	Adpgk	20	11	47	51	0.369694
ENSMUSG00000025239	Limd1	335	306	499	336	0.0286988
ENSMUSG00000025240	Sacm1l	631	714	1145	1024	0.00712692
ENSMUSG00000025241	Fyco1	496	866	146	302	0.378481
ENSMUSG00000025245	Lztfl1	26	26	35	61	0.324021
ENSMUSG00000025277	Abhd6	105	58	38	28	0.629916
ENSMUSG00000025278	Flnb	967	802	802	838	0.00724678
ENSMUSG00000025279	Dnase1l3	85	67	31	32	0.636077
ENSMUSG00000025280	Polr3a	42	44	56	40	0.489075
ENSMUSG00000025290	Rps24	409	402	533	442	0.249885
ENSMUSG00000025317	Car5a	360	472	31	77	0.0254141
ENSMUSG00000025326	Ube3a	102	95	117	124	0.786509
ENSMUSG00000025337	Sbds	229	180	674	670	0.163291
ENSMUSG00000025340	Rabgef1	7	15	27	14	0.08251
ENSMUSG00000025347	Mettl7b	2380	1521	4970	3777	0.000166328
ENSMUSG00000025350	Rdh5	56	68	28	14	0.0960962
ENSMUSG00000025353	Ormdl2	79	87	276	275	0.80786
ENSMUSG00000025354	Dnajc14	55	83	58	83	0.980471
ENSMUSG00000025355	Mmp19	351	248	294	226	0.741005
ENSMUSG00000025364	Pa2g4	46	45	80	80	1
ENSMUSG00000025366	Esyt1	95	65	699	546	0.698181
ENSMUSG00000025369	Smarcc2	96	85	53	54	0.829565
ENSMUSG00000025371	Chmp6	72	110	112	61	4.93656e-05
ENSMUSG00000025381	Cnpy2	473	519	462	451	0.465415
ENSMUSG00000025383	Il23a	1	2	14	214	0.421236
ENSMUSG00000025393	Atp5b	1675	1986	986	909	0.000159987
ENSMUSG00000025396	Hsd17b6	1004	2158	222	472	0.995985
ENSMUSG00000025403	Shmt2	367	323	185	203	0.266689
ENSMUSG00000025404	R3hdm2	23	24	10	5	0.511486
ENSMUSG00000025405	Inhbc	95	109	41	42	0.86874
ENSMUSG00000025408	Ddit3	4	6	129	157	1
ENSMUSG00000025410	Dctn2	374	357	295	296	0.84708
ENSMUSG00000025413	Ttc4	104	61	130	95	0.609691
ENSMUSG00000025417	Pip4k2c	34	35	24	17	0.682872
ENSMUSG00000025421	Hdhd2	98	72	80	74	0.578289
ENSMUSG00000025428	Atp5a1	1491	1487	711	716	0.978458
ENSMUSG00000025437	Usp33	212	251	222	178	0.0335357
ENSMUSG00000025439	Clns1a	95	56	96	82	0.319412
ENSMUSG00000025451	Paip1	143	164	173	290	0.0720372
ENSMUSG00000025453	Nnt	229	446	204	316	0.209864
ENSMUSG00000025464	Paox	35	11	4	3	0.625985
ENSMUSG00000025465	Echs1	2724	3060	872	860	0.0901343
ENSMUSG00000025466	Fuom	107	153	32	57	0.701357
ENSMUSG00000025470	Zfp511	15	22	17	27	1
ENSMUSG00000025474	Tubgcp2	25	19	16	24	0.344989
ENSMUSG00000025479	Cyp2e1	14013	13053	4153	4235	0.00330278
ENSMUSG00000025481	Urah	758	816	290	296	0.806992
ENSMUSG00000025484	Bet1l	204	182	449	369	0.767652
ENSMUSG00000025485	Ric8a	141	183	210	217	0.354212
ENSMUSG00000025486	Sirt3	677	563	244	194	0.868657
ENSMUSG00000025487	Psmd13	72	94	61	62	0.603028
ENSMUSG00000025492	Ifitm3	1121	1110	508	546	0.537627
ENSMUSG00000025494	Sigirr	71	85	21	59	0.0313949
ENSMUSG00000025497	Cdhr5	167	149	64	55	0.988512
ENSMUSG00000025499	Hras	154	151	159	160	0.966233
ENSMUSG00000025503	Taldo1	336	439	160	172	0.366838
ENSMUSG00000025504	Eps8l2	211	255	143	174	1
ENSMUSG00000025509	Pnpla2	248	342	57	74	0.914672
ENSMUSG00000025510	Cd151	423	525	285	417	0.30415
ENSMUSG00000025511	Tspan4	106	140	106	97	0.204331
ENSMUSG00000025512	Chid1	181	273	255	429	0.646878
ENSMUSG00000025532	Crcp	54	63	82	48	0.0579372
ENSMUSG00000025533	Asl	3076	3777	650	1308	0
ENSMUSG00000025534	Gusb	197	210	81	60	0.249885
ENSMUSG00000025544	Tm9sf2	645	898	971	1067	0.00537936
ENSMUSG00000025558	Dock9	21	15	15	17	0.711152
ENSMUSG00000025574	Tk1	165	109	39	9	0.0352485
ENSMUSG00000025575	Cant1	133	140	194	162	0.40608
ENSMUSG00000025579	Gaa	455	400	229	208	0.939214
ENSMUSG00000025580	Eif4a3	242	239	415	391	0.862414
ENSMUSG00000025583	Rptor	22	27	12	9	0.68853
ENSMUSG00000025584	Pde8a	96	70	46	44	0.619783
ENSMUSG00000025586	Cpeb1	7	4	24	24	0.748288
ENSMUSG00000025591	Tma16	19	18	74	105	0.538081
ENSMUSG00000025607	Copg2	72	64	39	27	0.701357
ENSMUSG00000025609	Mkln1	123	108	110	112	0.701357
ENSMUSG00000025612	Bach1	370	216	311	139	0.177533
ENSMUSG00000025613	Cct8	50	33	39	48	0.177533
ENSMUSG00000025616	Usp16	90	114	281	263	0.235045
ENSMUSG00000025646	Atrip	11	16	71	72	0.669185
ENSMUSG00000025647	Shisa5	51	55	37	48	0.785185
ENSMUSG00000025651	Uqcrc1	1911	2164	1035	1100	0.494636
ENSMUSG00000025702	March8	505	418	290	347	0.00398229
ENSMUSG00000025722	Wdr73	108	120	159	67	1.47446e-05
ENSMUSG00000025733	Rhot2	35	34	24	34	0.635929
ENSMUSG00000025736	Jmjd8	63	62	35	42	0.785462
ENSMUSG00000025737	Wdr24	81	72	92	111	0.396772
ENSMUSG00000025745	Hadha	1126	864	473	414	0.313106
ENSMUSG00000025759	Mfsd8	28	41	23	22	0.598916
ENSMUSG00000025762	Larp1b	417	299	745	409	0.0425065
ENSMUSG00000025764	Jade1	137	149	119	156	0.570757
ENSMUSG00000025781	Atp5c1	657	613	476	403	0.530497
ENSMUSG00000025785	Exosc7	104	32	81	54	0.0279599
ENSMUSG00000025786	Zdhhc3	82	112	67	82	0.847514
ENSMUSG00000025791	Pgm2	22	40	304	545	1
ENSMUSG00000025792	Slc25a10	1145	969	291	391	4.65313e-06
ENSMUSG00000025793	Hgs	102	130	148	129	0.159851
ENSMUSG00000025795	Rassf3	835	797	420	838	0
ENSMUSG00000025809	Itgb1	668	527	586	648	0.000472241
ENSMUSG00000025810	Nrp1	413	352	139	174	0.0317073
ENSMUSG00000025812	Pard3	414	506	355	431	1
ENSMUSG00000025813	Homer2	112	92	37	59	0.0541881
ENSMUSG00000025815	Dhtkd1	414	1311	64	324	0.0106533
ENSMUSG00000025817	Nudt5	47	77	105	124	0.413171
ENSMUSG00000025823	Pdia4	680	444	9383	8052	0.000203812
ENSMUSG00000025825	Iscu	217	223	127	158	0.474607
ENSMUSG00000025854	Fam20c	143	136	73	89	0.4916
ENSMUSG00000025858	Get4	66	44	123	109	0.50381
ENSMUSG00000025868	Higd2a	689	423	338	313	0.000542236
ENSMUSG00000025869	Nop16	78	70	148	130	0.991212
ENSMUSG00000025871	4833439L19Rik	504	366	258	192	0.960315
ENSMUSG00000025872	Thoc3	255	252	242	280	0.461022
ENSMUSG00000025873	Faf2	163	141	185	134	0.555038
ENSMUSG00000025878	Uimc1	57	35	79	38	0.711137
ENSMUSG00000025885	Myo5b	133	127	33	23	0.56697
ENSMUSG00000025894	Aasdhppt	46	51	76	74	0.868657
ENSMUSG00000025898	Cwf19l2	28	21	44	48	0.639031
ENSMUSG00000025903	Lypla1	485	540	279	297	0.856914
ENSMUSG00000025907	Rb1cc1	142	145	181	251	0.176004
ENSMUSG00000025911	Adhfe1	404	310	139	150	0.0861283
ENSMUSG00000025915	Sgk3	41	43	16	36	0.181203
ENSMUSG00000025917	Cops5	78	91	84	105	0.903605
ENSMUSG00000025921	Rdh10	110	96	85	95	0.518527
ENSMUSG00000025934	Gsta3	15068	11085	5410	4351	0.00222222
ENSMUSG00000025935	Tram1	677	502	1190	1150	0.0025336
ENSMUSG00000025937	Lactb2	2379	2581	3523	3154	7.24759e-06
ENSMUSG00000025939	Ube2w	59	43	74	31	0.212565
ENSMUSG00000025940	Tmem70	367	410	460	548	0.739967
ENSMUSG00000025949	Pikfyve	38	39	44	47	1
ENSMUSG00000025950	Idh1	3077	1870	2115	778	0
ENSMUSG00000025956	Mettl21a	26	19	39	36	0.792672
ENSMUSG00000025962	Fastkd2	44	47	60	45	0.508755
ENSMUSG00000025964	Adam23	23	28	19	15	0.642152
ENSMUSG00000025967	Eef1b2	345	418	468	605	0.741005
ENSMUSG00000025968	Ndufs1	413	543	285	317	0.319412
ENSMUSG00000025979	Mob4	59	68	102	89	0.509485
ENSMUSG00000025980	Hspd1	385	147	233	101	0.691781
ENSMUSG00000025981	Coq10b	1022	1030	976	1083	0.332692
ENSMUSG00000025982	Sf3b1	519	518	529	549	0.848315
ENSMUSG00000025993	Slc40a1	1125	1053	350	410	0.0470358
ENSMUSG00000025995	Wdr75	121	118	455	315	0.111857
ENSMUSG00000026014	Raph1	151	134	149	143	0.856914
ENSMUSG00000026019	Wdr12	57	53	190	191	0.900661
ENSMUSG00000026020	Nop58	14	21	233	169	0.183064
ENSMUSG00000026024	Als2	476	487	132	147	0.772345
ENSMUSG00000026027	Stradb	73	119	33	48	0.861308
ENSMUSG00000026028	Trak2	33	22	43	48	0.406291
[truncated: 3,672 more rows]

## Sheet: Kidney
SUPPLEMENTAL TABLE 12 - ALLELE SPECIFIC EXPRESSION
Ensembl	Symbol	Control		TM		Fisher's exact test
		B6 allele	CAST allele	B6 allele	CAST allele	FDR
ENSMUSG00000000001	Gnai3	198	217	401	436	1
ENSMUSG00000000049	Apoh	31	205	52	449	0.582021
ENSMUSG00000000056	Narf	231	446	202	324	0.391326
ENSMUSG00000000058	Cav2	331	452	421	590	0.963337
ENSMUSG00000000078	Klf6	83	14	416	42	0.402941
ENSMUSG00000000093	Tbx2	93	54	92	63	0.819326
ENSMUSG00000000127	Fer	35	36	51	35	0.574767
ENSMUSG00000000131	Xpo6	39	63	35	65	0.881866
ENSMUSG00000000149	Gna12	130	150	130	156	0.983491
ENSMUSG00000000154	Slc22a18	491	318	555	310	0.41411
ENSMUSG00000000159	Igsf5	669	769	1294	1109	0.000249759
ENSMUSG00000000168	Dlat	678	1072	878	1391	1
ENSMUSG00000000171	Sdhd	1185	1295	1016	1111	1
ENSMUSG00000000184	Ccnd2	32	27	43	27	0.766718
ENSMUSG00000000194	Gpr107	215	263	287	352	1
ENSMUSG00000000216	Scnn1g	94	100	114	157	0.482394
ENSMUSG00000000248	Clec2g	176	159	124	97	0.741177
ENSMUSG00000000253	Gmpr	160	231	89	174	0.271939
ENSMUSG00000000282	Mnt	41	39	116	89	0.736786
ENSMUSG00000000295	Hddc2	46	67	66	95	1
ENSMUSG00000000296	Tpd52l1	20	20	18	21	0.969977
ENSMUSG00000000303	Cdh1	713	951	719	1230	0.00411998
ENSMUSG00000000308	Ckmt1	27	31	44	31	0.528473
ENSMUSG00000000339	Rtca	192	375	312	387	0.00170539
ENSMUSG00000000340	Dbt	945	1122	1025	1395	0.136843
ENSMUSG00000000346	Dazap2	182	166	221	210	0.971269
ENSMUSG00000000359	Rem1	31	35	22	19	0.818836
ENSMUSG00000000374	Trappc10	276	309	368	393	0.902298
ENSMUSG00000000378	Ccm2	76	45	104	117	0.0499626
ENSMUSG00000000384	Tbrg4	135	86	188	159	0.370095
ENSMUSG00000000385	Tmprss2	302	243	335	236	0.597709
ENSMUSG00000000416	Cttnbp2	10	9	28	18	0.837419
ENSMUSG00000000420	Galnt1	485	693	878	849	9.33458e-06
ENSMUSG00000000439	Mkrn2	253	293	497	583	1
ENSMUSG00000000489	Pdgfb	57	60	107	87	0.616394
ENSMUSG00000000530	Acvrl1	12	20	23	24	0.678847
ENSMUSG00000000538	Tom1l2	422	433	639	497	0.0226359
ENSMUSG00000000561	Wdr77	87	130	280	279	0.0842481
ENSMUSG00000000563	Atp5f1	1256	1487	1934	2293	1
ENSMUSG00000000594	Gm2a	561	467	434	495	0.00732376
ENSMUSG00000000600	Krit1	187	182	267	215	0.485425
ENSMUSG00000000605	Clcn4	263	187	438	310	1
ENSMUSG00000000631	Myo18a	744	703	1223	951	0.0357883
ENSMUSG00000000673	Haao	1047	1284	1621	1747	0.105073
ENSMUSG00000000693	Loxl3	30	29	26	54	0.173768
ENSMUSG00000000708	Kat2b	178	166	189	211	0.55343
ENSMUSG00000000711	Rab5b	47	139	58	187	0.922473
ENSMUSG00000000738	Spg7	140	144	218	208	0.870347
ENSMUSG00000000740	Rpl13	262	336	432	506	0.717712
ENSMUSG00000000743	Chmp1a	628	606	936	904	1
ENSMUSG00000000751	Rpa1	71	78	69	76	1
ENSMUSG00000000759	Tubgcp3	69	52	85	73	0.861325
ENSMUSG00000000776	Polr3d	65	55	481	522	0.516799
ENSMUSG00000000804	Usp32	221	222	385	310	0.285905
ENSMUSG00000000805	Car4	270	196	205	149	1
ENSMUSG00000000811	Txnrd3	88	112	125	146	0.907631
ENSMUSG00000000823	Zfp512b	90	105	71	67	0.689591
ENSMUSG00000000826	Dnajc5	600	574	1287	1170	0.768808
ENSMUSG00000000827	Tpd52l2	254	209	518	490	0.525421
ENSMUSG00000000876	Pxmp4	205	194	151	131	0.836749
ENSMUSG00000000902	Smarcb1	81	93	132	176	0.746592
ENSMUSG00000000915	Hip1r	376	344	485	462	0.899075
ENSMUSG00000000916	Nsun5	8	28	42	40	0.0367053
ENSMUSG00000000934	Top1mt	97	101	150	162	0.979502
ENSMUSG00000000938	Hoxa10	89	100	134	96	0.131165
ENSMUSG00000000958	Slc7a7	572	886	518	871	0.621817
ENSMUSG00000000959	Oxa1l	158	189	187	205	0.847321
ENSMUSG00000001016	Ilf2	99	175	187	330	1
ENSMUSG00000001017	Chtop	87	85	119	123	0.975829
ENSMUSG00000001018	Snapin	194	263	215	292	1
ENSMUSG00000001029	Icam2	17	21	21	26	1
ENSMUSG00000001036	Epn2	53	52	107	103	1
ENSMUSG00000001039	B9d1	27	53	51	87	0.881491
ENSMUSG00000001052	Sec24b	99	136	201	187	0.11792
ENSMUSG00000001054	Rmnd5b	51	33	74	49	1
ENSMUSG00000001056	Nhp2	80	70	124	105	1
ENSMUSG00000001062	Vps9d1	97	95	84	99	0.724095
ENSMUSG00000001065	Zfp276	121	96	145	95	0.664052
ENSMUSG00000001082	Mfsd10	8	15	21	32	0.959185
ENSMUSG00000001089	Luzp1	324	308	409	425	0.736589
ENSMUSG00000001095	Slc13a2	404	335	272	259	0.542762
ENSMUSG00000001098	Kctd10	155	142	168	208	0.249249
ENSMUSG00000001100	Poldip2	471	443	648	528	0.358208
ENSMUSG00000001120	Pcbp3	32	30	57	65	0.807158
ENSMUSG00000001138	Cnnm3	61	78	36	80	0.181659
ENSMUSG00000001143	Lman2l	36	17	35	19	0.974915
ENSMUSG00000001150	Mcm3ap	115	116	107	105	1
ENSMUSG00000001151	Pcnt	111	83	88	75	0.839558
ENSMUSG00000001155	Ftcd	87	460	93	643	0.344964
ENSMUSG00000001156	Mxd1	20	23	67	80	1
ENSMUSG00000001157	Gmcl1	52	33	57	37	1
ENSMUSG00000001175	Calm1	944	893	1828	1722	1
ENSMUSG00000001211	Agpat3	974	1125	1177	1527	0.215013
ENSMUSG00000001229	Dpp9	92	99	155	172	1
ENSMUSG00000001240	Ramp2	17	15	52	44	1
ENSMUSG00000001247	Lsr	70	55	144	135	0.750655
ENSMUSG00000001248	Gramd1a	63	87	82	70	0.182223
ENSMUSG00000001249	Hpn	1178	1367	1517	1579	0.198253
ENSMUSG00000001270	Ckb	91	93	78	88	0.884867
ENSMUSG00000001280	Sp1	257	277	397	494	0.511495
ENSMUSG00000001288	Rarg	18	16	15	27	0.450884
ENSMUSG00000001300	Efnb2	22	19	29	27	1
ENSMUSG00000001305	Rrp15	57	87	185	247	0.821427
ENSMUSG00000001323	Srr	204	165	254	245	0.524827
ENSMUSG00000001348	Acp5	140	74	170	99	0.863368
ENSMUSG00000001366	Fbxo9	181	123	219	163	0.836712
ENSMUSG00000001376	Vps50	100	127	154	172	0.777978
ENSMUSG00000001380	Hars	47	57	194	175	0.531032
ENSMUSG00000001415	Smg5	268	213	591	534	0.567423
ENSMUSG00000001418	Glmp	104	98	139	93	0.296242
ENSMUSG00000001419	Mef2d	14	16	22	27	1
ENSMUSG00000001424	Snd1	348	406	1128	1111	0.208751
ENSMUSG00000001435	Col18a1	460	456	785	687	0.409308
ENSMUSG00000001436	Slc19a1	199	194	159	138	0.778222
ENSMUSG00000001440	Kpnb1	394	230	1108	645	1
ENSMUSG00000001441	Npepps	93	43	137	70	0.915603
ENSMUSG00000001445	Mrpl10	333	400	257	457	0.00383525
ENSMUSG00000001467	Cyp51	2344	158	4119	611	0
ENSMUSG00000001472	Tcf25	1232	1120	1964	1650	0.415282
ENSMUSG00000001473	Tubb6	7	15	68	89	0.678847
ENSMUSG00000001482	Def8	868	1004	788	1017	0.345392
ENSMUSG00000001504	Irx2	76	88	102	105	0.84482
ENSMUSG00000001507	Itga3	292	428	321	422	0.638379
ENSMUSG00000001518	Itfg2	45	29	153	107	0.955517
ENSMUSG00000001521	Tulp3	331	283	280	214	0.679614
ENSMUSG00000001542	Ell2	72	96	236	254	0.559162
ENSMUSG00000001552	Jup	495	513	603	646	0.904073
ENSMUSG00000001558	Klhl10	71	56	127	85	0.782453
ENSMUSG00000001569	Nom1	53	82	87	79	0.143753
ENSMUSG00000001576	Ergic1	360	342	424	337	0.321878
ENSMUSG00000001604	Tcea3	653	484	669	401	0.0936736
ENSMUSG00000001627	Ifrd1	19	12	189	195	0.578787
ENSMUSG00000001642	Akr1b3	486	1005	648	1260	0.732497
ENSMUSG00000001661	Hoxc6	49	40	27	22	1
ENSMUSG00000001663	Gstt1	171	108	205	131	1
ENSMUSG00000001666	Ddt	457	919	694	1251	0.423127
ENSMUSG00000001672	Marveld3	33	57	50	107	0.775364
ENSMUSG00000001674	Ddx18	45	43	55	116	0.0375311
ENSMUSG00000001687	Ubl3	425	379	755	640	0.840484
ENSMUSG00000001700	Gramd3	57	69	166	122	0.132522
ENSMUSG00000001707	Eef1e1	47	27	107	67	0.947835
ENSMUSG00000001729	Akt1	270	262	331	308	0.915603
ENSMUSG00000001739	Cldn15	45	83	79	101	0.388181
ENSMUSG00000001751	Naglu	136	102	140	108	1
ENSMUSG00000001755	Coasy	589	603	752	851	0.493169
ENSMUSG00000001755	Ppat	225	254	297	286	0.526149
ENSMUSG00000001761	Smo	103	130	121	115	0.407464
ENSMUSG00000001763	Tspan33	167	109	253	268	0.0146158
ENSMUSG00000001767	Crnkl1	49	52	82	122	0.469596
ENSMUSG00000001768	Rin2	287	301	291	311	0.998308
ENSMUSG00000001773	Folh1	1535	594	3301	1124	0.164738
ENSMUSG00000001774	Chordc1	66	82	148	123	0.223876
ENSMUSG00000001785	Pwp1	39	40	110	89	0.73428
ENSMUSG00000001786	Fbxo7	341	306	483	479	0.655567
ENSMUSG00000001794	Capns1	792	470	1372	821	1
ENSMUSG00000001802	Lrp3	25	39	36	44	0.786594
ENSMUSG00000001827	Folr1	2356	1858	4235	3544	0.382179
ENSMUSG00000001829	Clpb	123	150	270	302	0.847695
ENSMUSG00000001833	Sept7	55	65	100	106	0.871332
ENSMUSG00000001844	Zdhhc4	77	133	95	154	0.944685
ENSMUSG00000001847	Rac1	446	499	644	798	0.55343
ENSMUSG00000001870	Ltbp1	37	38	25	20	0.830141
ENSMUSG00000001891	Ugp2	769	1200	1082	1765	0.763072
ENSMUSG00000001909	Trmt1	66	62	146	108	0.598552
ENSMUSG00000001910	Nacc1	153	180	191	174	0.327852
ENSMUSG00000001918	Slc1a5	244	143	744	574	0.124726
ENSMUSG00000001942	Siae	108	54	56	38	0.601003
ENSMUSG00000001946	Esam	59	34	72	55	0.654509
ENSMUSG00000001983	Taco1	65	104	64	104	1
ENSMUSG00000001998	Ap4e1	39	27	50	38	0.984741
ENSMUSG00000001999	Blvra	320	309	282	273	1
ENSMUSG00000002028	Kmt2a	210	263	249	223	0.0751002
ENSMUSG00000002031	Ift46	94	70	165	118	0.975958
ENSMUSG00000002032	Tmem25	264	337	101	107	0.574101
ENSMUSG00000002043	Trappc6a	80	92	104	136	0.81328
ENSMUSG00000002052	Supt6	119	122	265	264	0.987819
ENSMUSG00000002064	Sdf2	227	240	421	569	0.160798
ENSMUSG00000002076	Hsf2bp	84	33	54	40	0.188252
ENSMUSG00000002102	Psmc3	254	218	442	368	0.966351
ENSMUSG00000002103	Acp2	96	93	126	117	0.977233
ENSMUSG00000002105	Slc39a13	95	63	115	115	0.248384
ENSMUSG00000002108	Nr1h3	133	148	175	189	0.987005
ENSMUSG00000002129	Sf3a1	39	54	66	64	0.53059
ENSMUSG00000002147	Stat6	301	354	494	565	0.96079
ENSMUSG00000002204	Napsa	7549	6229	13029	10416	0.416407
ENSMUSG00000002205	Vrk3	158	170	169	214	0.615151
ENSMUSG00000002210	Smg9	31	11	59	35	0.556757
ENSMUSG00000002221	Paxip1	54	31	43	58	0.0420193
ENSMUSG00000002222	Rmnd5a	298	375	474	630	0.837419
ENSMUSG00000002227	Mov10	29	12	8	10	0.292265
ENSMUSG00000002233	Rhoc	48	52	130	143	1
ENSMUSG00000002265	Peg3	2	343	2	525	0.872691
ENSMUSG00000002280	Narfl	34	33	37	56	0.498622
ENSMUSG00000002319	Ipo4	61	57	111	160	0.240461
ENSMUSG00000002320	Tm9sf1	159	175	261	267	0.860287
ENSMUSG00000002325	Irf9	24	14	32	24	0.884867
ENSMUSG00000002326	Gmpr2	38	44	47	82	0.494375
ENSMUSG00000002329	Mdp1	149	183	223	248	0.796761
ENSMUSG00000002342	Tmem161a	162	175	244	271	0.991372
ENSMUSG00000002346	Slc25a42	56	80	47	64	0.994729
ENSMUSG00000002365	Snx9	677	868	952	1211	1
ENSMUSG00000002372	Ranbp3	18	33	45	55	0.620295
ENSMUSG00000002393	Nr2f6	118	150	217	219	0.409608
ENSMUSG00000002395	Use1	134	144	302	292	0.793159
ENSMUSG00000002396	Ocel1	53	89	71	118	1
ENSMUSG00000002413	Braf	703	498	667	657	0.000791733
ENSMUSG00000002416	Ndufb2	867	1583	1076	2169	0.292777
ENSMUSG00000002428	Hltf	220	269	443	432	0.209843
ENSMUSG00000002475	Abhd3	48	163	120	185	0.00137294
ENSMUSG00000002496	Tsc2	216	157	213	148	0.940682
ENSMUSG00000002504	Slc9a3r2	122	110	107	141	0.197554
ENSMUSG00000002524	Puf60	66	57	169	123	0.749002
ENSMUSG00000002550	Uck1	106	83	111	60	0.347204
ENSMUSG00000002565	Scin	361	292	434	304	0.492501
ENSMUSG00000002602	Axl	232	179	235	200	0.778906
ENSMUSG00000002608	Ccdc97	69	46	61	68	0.227806
ENSMUSG00000002635	Pdcd2l	25	39	77	70	0.333783
ENSMUSG00000002658	Gtf2f1	60	54	170	139	0.881343
ENSMUSG00000002660	Clpp	449	534	1098	1010	0.011749
ENSMUSG00000002718	Cse1l	126	126	178	201	0.759821
ENSMUSG00000002728	Naa20	48	51	78	65	0.679614
ENSMUSG00000002731	Prkra	46	50	49	49	0.94762
ENSMUSG00000002741	Ykt6	314	321	596	580	0.858562
ENSMUSG00000002748	Baz1b	234	236	338	350	0.980273
ENSMUSG00000002763	Pex6	116	88	190	108	0.402422
ENSMUSG00000002781	Tmem143	146	196	152	151	0.238437
ENSMUSG00000002797	Ggct	114	106	226	161	0.385824
ENSMUSG00000002803	Btbd6	27	34	29	25	0.673327
ENSMUSG00000002804	Nudt14	58	47	92	71	0.995386
ENSMUSG00000002812	Flii	241	207	357	329	0.835851
ENSMUSG00000002820	Atg4d	45	43	109	102	1
ENSMUSG00000002831	Plin4	24	23	25	15	0.702897
ENSMUSG00000002833	Hdgfl2	38	22	32	59	0.0100839
ENSMUSG00000002835	Chaf1a	75	71	120	97	0.798094
ENSMUSG00000002847	Pla1a	26	24	61	49	0.922013
ENSMUSG00000002871	Tpra1	84	75	100	81	0.882648
ENSMUSG00000002881	Nab1	287	359	337	692	4.37539e-05
ENSMUSG00000002885	Adgre5	161	119	156	121	0.959185
ENSMUSG00000002900	Lamb1	1469	694	2157	1456	0
ENSMUSG00000002910	Arrdc2	22	31	27	33	0.978175
ENSMUSG00000002944	Cd36	1980	2140	2850	2667	0.00651243
ENSMUSG00000002948	Map2k7	132	121	161	169	0.75096
ENSMUSG00000002949	Timm44	85	96	120	120	0.820065
ENSMUSG00000002957	Ap2a2	792	770	1396	1203	0.251108
ENSMUSG00000002963	Pnkp	43	46	86	72	0.735697
ENSMUSG00000002968	Med25	49	54	54	65	0.954564
ENSMUSG00000002980	Bcam	370	264	403	327	0.565807
ENSMUSG00000002981	Clptm1	133	133	176	167	0.962691
ENSMUSG00000002983	Relb	11	4	31	30	0.428512
ENSMUSG00000002984	Tomm40	74	66	137	150	0.673816
ENSMUSG00000002985	Apoe	201	224	204	278	0.410243
ENSMUSG00000002996	Hbp1	285	254	456	439	0.793081
ENSMUSG00000002997	Prkar2b	15	11	27	21	1
ENSMUSG00000003031	Cdkn1b	108	132	200	333	0.234722
ENSMUSG00000003032	Klf4	18	20	48	45	0.904073
ENSMUSG00000003033	Ap1m1	34	35	46	51	0.987347
ENSMUSG00000003037	Rab8a	160	147	330	314	0.974281
ENSMUSG00000003039	Fam32a	607	799	587	1239	0
ENSMUSG00000003051	Elf3	45	33	50	96	0.0119261
ENSMUSG00000003062	Stard3nl	39	61	39	50	0.819326
ENSMUSG00000003068	Stk11	64	69	95	101	1
ENSMUSG00000003072	Atp5d	519	394	683	501	0.914483
ENSMUSG00000003099	Ppp5c	193	210	294	341	0.876851
ENSMUSG00000003119	Cdk12	177	163	221	216	0.911966
ENSMUSG00000003123	Lipe	19	24	37	35	0.824217
ENSMUSG00000003131	Pafah1b2	364	396	525	590	0.927072
ENSMUSG00000003135	Cnot11	105	120	189	214	1
ENSMUSG00000003154	Foxj2	55	60	74	92	0.861325
ENSMUSG00000003161	Sri	831	708	906	1005	0.00190889
ENSMUSG00000003184	Irf3	193	144	363	219	0.410602
ENSMUSG00000003198	Zfp959	31	8	56	7	0.567423
ENSMUSG00000003199	Mpnd	106	127	154	162	0.778599
ENSMUSG00000003200	Sh3gl1	49	84	169	156	0.0334017
ENSMUSG00000003226	Ranbp2	834	760	2461	2585	0.0915052
ENSMUSG00000003233	Dvl3	56	42	62	71	0.413033
ENSMUSG00000003234	Abcf3	50	47	127	126	0.997491
ENSMUSG00000003269	Cyth2	78	101	205	213	0.559162
ENSMUSG00000003299	Mrpl4	343	240	487	337	1
ENSMUSG00000003308	Keap1	85	99	125	122	0.697336
ENSMUSG00000003309	Ap1m2	41	38	56	32	0.437828
ENSMUSG00000003344	Btbd2	37	14	55	35	0.500673
ENSMUSG00000003345	Csnk1g2	160	121	162	150	0.562215
ENSMUSG00000003346	Abhd17a	99	122	98	120	1
ENSMUSG00000003348	Mob3a	11	4	40	34	0.568471
ENSMUSG00000003355	Fkbp11	5	14	51	110	0.958921
ENSMUSG00000003360	Ddx23	143	103	150	208	0.00155639
ENSMUSG00000003363	Pld3	81	77	136	147	0.816579
ENSMUSG00000003382	Etv3	45	28	49	59	0.169154
ENSMUSG00000003402	Prkcsh	146	130	263	277	0.586957
ENSMUSG00000003418	St8sia6	443	634	501	616	0.302891
ENSMUSG00000003420	Fcgrt	322	105	385	159	0.356778
ENSMUSG00000003421	Nosip	73	58	154	141	0.802073
ENSMUSG00000003423	Pih1d1	149	116	256	230	0.67799
ENSMUSG00000003429	Rps11	1025	1220	2150	2445	0.695853
ENSMUSG00000003435	Supt5	85	85	224	316	0.220539
ENSMUSG00000003437	Paf1	47	29	84	79	0.447071
ENSMUSG00000003438	Timm50	156	155	250	211	0.59151
ENSMUSG00000003458	Ncstn	135	161	123	181	0.525346
ENSMUSG00000003464	Pex19	285	198	201	177	0.328911
ENSMUSG00000003477	Inmt	3407	3165	6744	3733	0
ENSMUSG00000003500	Impdh1	2	10	11	30	0.906674
ENSMUSG00000003518	Dusp3	286	230	574	614	0.0540597
ENSMUSG00000003546	Klc4	181	161	310	353	0.273938
ENSMUSG00000003559	As3mt	261	575	407	831	0.745147
ENSMUSG00000003573	Homer3	35	22	115	64	0.934089
ENSMUSG00000003581	Rnf215	97	98	149	139	0.909054
ENSMUSG00000003604	Aven	29	28	48	76	0.417392
ENSMUSG00000003617	Cp	272	62	444	120	0.667098
ENSMUSG00000003623	Crot	3388	3342	7573	8575	5.07265e-05
ENSMUSG00000003644	Rps6ka1	44	82	50	101	0.959185
ENSMUSG00000003660	Snrnp200	360	402	434	494	0.989289
ENSMUSG00000003662	Ciao1	158	159	180	236	0.304533
ENSMUSG00000003721	Insig2	121	170	107	198	0.354945
ENSMUSG00000003746	Man1a	1316	1046	1786	1551	0.346571
ENSMUSG00000003752	Itpkc	40	45	95	96	0.901001
ENSMUSG00000003762	Coq8b	73	90	107	138	0.975401
ENSMUSG00000003778	Brd8	47	107	127	146	0.0154209
ENSMUSG00000003808	Farsa	52	76	135	184	0.933661
ENSMUSG00000003809	Gcdh	2097	1703	2801	2273	1
ENSMUSG00000003810	Mast2	153	168	174	221	0.681892
ENSMUSG00000003814	Calr	441	409	3563	3237	0.959185
ENSMUSG00000003847	Nfat5	635	685	488	551	0.838182
ENSMUSG00000003848	Nob1	69	51	158	149	0.601497
ENSMUSG00000003849	Nqo1	286	143	568	251	0.658224
ENSMUSG00000003865	Gys1	145	105	228	140	0.675738
ENSMUSG00000003868	Ruvbl2	26	15	58	54	0.591248
ENSMUSG00000003873	Bax	38	61	90	99	0.457083
ENSMUSG00000003923	Tfam	231	156	366	245	1
ENSMUSG00000003929	Zfp81	22	18	22	24	0.799862
ENSMUSG00000003948	Mmd	84	108	202	157	0.0444751
ENSMUSG00000003949	Hlf	877	977	411	610	0.00426873
ENSMUSG00000004018	Fancl	33	53	34	54	1
ENSMUSG00000004032	Gstm5	391	282	432	300	0.929451
ENSMUSG00000004040	Stat3	295	269	609	560	1
ENSMUSG00000004043	Stat5a	60	55	40	29	0.809729
ENSMUSG00000004044	Cavin1	167	157	215	177	0.723901
ENSMUSG00000004056	Akt2	186	274	270	379	0.908891
ENSMUSG00000004069	Dnaja3	187	193	415	467	0.785569
ENSMUSG00000004071	Cdip1	57	76	66	87	1
ENSMUSG00000004096	Cwc15	334	267	566	422	0.803232
ENSMUSG00000004099	Dnmt1	73	61	52	43	1
ENSMUSG00000004100	Ppan	27	64	252	337	0.122358
ENSMUSG00000004105	Angptl2	46	34	39	23	0.847321
ENSMUSG00000004127	Trmt10a	13	7	37	30	0.847936
ENSMUSG00000004151	Etv1	60	69	64	52	0.502514
ENSMUSG00000004207	Psap	4152	5367	6922	7896	5.71891e-05
ENSMUSG00000004233	Wars2	46	41	78	94	0.616394
ENSMUSG00000004264	Phb2	656	686	1212	1390	0.469839
ENSMUSG00000004266	Ptpn6	30	23	26	33	0.572135
ENSMUSG00000004268	Emg1	21	42	69	76	0.263029
ENSMUSG00000004285	Atp6v1f	451	422	816	768	1
ENSMUSG00000004319	Clcn3	446	455	599	575	0.789582
ENSMUSG00000004341	Gpx6	185	37	217	55	0.673327
ENSMUSG00000004356	Utp20	141	71	145	124	0.0506607
ENSMUSG00000004364	Cul3	134	98	145	188	0.0126671
ENSMUSG00000004393	Ddx56	61	79	273	314	0.828802
ENSMUSG00000004394	Tmed4	353	395	861	853	0.463919
ENSMUSG00000004451	Ralb	201	209	483	697	0.0380484
ENSMUSG00000004460	Dnajb11	286	314	2909	2936	0.667098
ENSMUSG00000004462	Tbccd1	186	154	461	338	0.678687
ENSMUSG00000004500	Zfp324	156	113	422	298	0.989744
ENSMUSG00000004508	Gab2	109	132	163	277	0.187463
ENSMUSG00000004530	Coro1c	153	137	349	261	0.532134
ENSMUSG00000004535	Tax1bp1	842	618	1408	1233	0.0579835
ENSMUSG00000004562	Arhgef40	12	15	17	13	0.737792
ENSMUSG00000004565	Pnpla6	209	194	303	266	0.9008
ENSMUSG00000004567	Mcoln1	49	53	83	76	0.802006
ENSMUSG00000004568	Arhgef18	288	284	331	335	0.983269
ENSMUSG00000004591	Pkn2	308	283	571	587	0.610846
ENSMUSG00000004626	Stxbp2	80	115	124	112	0.115484
ENSMUSG00000004631	Sgce	0	26	0	47	1
ENSMUSG00000004633	Chn2	87	135	88	151	0.862424
ENSMUSG00000004637	Wwox	34	37	28	22	0.757356
ENSMUSG00000004642	Slbp	54	41	77	59	1
ENSMUSG00000004655	Aqp1	3411	2902	5899	5032	1
ENSMUSG00000004665	Cnn2	59	52	55	48	1
ENSMUSG00000004667	Polr2e	67	79	89	83	0.636306
ENSMUSG00000004668	Abca13	4168	3170	5035	3364	0.00111548
ENSMUSG00000004677	Myo9b	38	57	46	44	0.410691
ENSMUSG00000004748	Mtfp1	85	64	102	93	0.745952
ENSMUSG00000004768	Rab23	146	48	174	121	0.00312222
ENSMUSG00000004788	Eif2b2	23	41	71	83	0.472547
ENSMUSG00000004789	Dlst	1332	1252	1183	1190	0.557945
ENSMUSG00000004798	Ulk2	32	40	53	50	0.744668
ENSMUSG00000004815	Dgkq	215	174	176	222	0.0211597
ENSMUSG00000004843	Chmp2b	216	262	471	457	0.211698
ENSMUSG00000004846	Plod3	135	146	218	227	0.968348
ENSMUSG00000004849	Ap1s1	119	108	127	123	0.951795
ENSMUSG00000004880	Lbr	111	91	64	127	0.000386813
ENSMUSG00000004891	Nes	30	33	40	32	0.708395
ENSMUSG00000004896	Rrnad1	151	125	299	192	0.352951
ENSMUSG00000004897	Hdgf	298	182	365	302	0.0842302
ENSMUSG00000004931	Apba3	186	168	357	253	0.292265
ENSMUSG00000004936	Map2k1	90	97	137	196	0.408952
ENSMUSG00000004937	Sgta	63	72	100	103	0.878865
ENSMUSG00000004945	Tmem242	357	523	315	433	0.811538
ENSMUSG00000004951	Hspb1	20	9	34	34	0.370095
ENSMUSG00000004980	Hnrnpa2b1	418	342	427	375	0.791807
ENSMUSG00000004988	Fxyd4	49	30	82	63	0.770004
ENSMUSG00000005034	Prkacb	326	240	310	280	0.307808
ENSMUSG00000005043	Sgsh	16	17	8	29	0.131377
ENSMUSG00000005054	Cstb	406	444	695	813	0.74377
ENSMUSG00000005069	Pex5	146	179	223	271	1
ENSMUSG00000005078	Jkamp	88	62	160	133	0.732742
ENSMUSG00000005102	Eif2ak4	46	38	41	62	0.230649
ENSMUSG00000005103	Wdr1	121	126	228	197	0.578824
ENSMUSG00000005107	Slc2a9	86	234	81	337	0.101297
ENSMUSG00000005124	Ccn4	4	17	11	31	0.935292
ENSMUSG00000005125	Ndrg1	10779	8118	14778	16679	0
ENSMUSG00000005142	Man2b1	414	342	466	367	0.87243
ENSMUSG00000005161	Prdx2	289	272	281	315	0.410691
ENSMUSG00000005198	Polr2a	123	124	152	129	0.659384
ENSMUSG00000005204	Senp3	53	53	101	112	0.914483
ENSMUSG00000005225	Plekha8	663	407	365	251	0.597709
ENSMUSG00000005233	Spc25	45	14	30	2	0.198781
ENSMUSG00000005251	Ripk4	84	84	172	122	0.293873
ENSMUSG00000005268	Prlr	46	10	43	14	0.779699
ENSMUSG00000005299	Letm1	240	228	304	348	0.391209
ENSMUSG00000005312	Ubqln1	395	384	973	923	0.959185
ENSMUSG00000005320	Fgfr4	188	224	278	314	0.902298
ENSMUSG00000005354	Txn2	487	527	800	691	0.0491265
ENSMUSG00000005362	Crbn	743	616	1200	988	1
ENSMUSG00000005370	Msh6	54	38	56	59	0.447475
ENSMUSG00000005371	Fbxo11	116	123	170	192	0.925413
ENSMUSG00000005373	Mlxipl	491	428	370	281	0.498695
ENSMUSG00000005374	Tbl2	61	55	121	176	0.173304
ENSMUSG00000005378	Bud23	86	98	163	203	0.872692
ENSMUSG00000005397	Nid1	920	688	886	676	0.96002
ENSMUSG00000005413	Hmox1	125	79	5953	6606	0.00149751
ENSMUSG00000005417	Mprip	469	357	487	442	0.264277
ENSMUSG00000005442	Cic	102	116	112	106	0.706429
ENSMUSG00000005447	Pafah1b3	22	25	36	36	0.978673
ENSMUSG00000005481	Ddx39	35	40	73	69	0.82676
ENSMUSG00000005483	Dnajb1	94	87	183	97	0.0390532
ENSMUSG00000005501	Usp40	103	148	50	105	0.31839
ENSMUSG00000005505	Kbtbd4	23	30	37	28	0.494375
ENSMUSG00000005506	Celf1	42	39	46	40	0.987864
ENSMUSG00000005514	Por	1249	999	1928	1437	0.511115
ENSMUSG00000005533	Igf1r	2279	2552	2672	2576	0.00261654
ENSMUSG00000005534	Insr	362	357	424	333	0.16253
ENSMUSG00000005547	Cyp2a5	848	233	1530	441	0.853567
ENSMUSG00000005566	Trim28	157	140	326	360	0.387936
ENSMUSG00000005580	Adcy9	153	181	243	238	0.500455
ENSMUSG00000005609	Ctr9	88	118	187	169	0.148638
ENSMUSG00000005610	Eif4g2	331	384	706	685	0.225635
ENSMUSG00000005615	Pcyt1a	57	39	61	46	0.947754
ENSMUSG00000005621	Zfp592	205	185	263	229	0.974915
ENSMUSG00000005640	Insrr	40	33	29	41	0.396569
ENSMUSG00000005656	Snx6	278	318	416	415	0.525421
ENSMUSG00000005667	Mthfd2	7	15	584	619	0.401489
ENSMUSG00000005683	Cs	763	664	1185	1049	0.965209
ENSMUSG00000005686	Ampd3	31	29	42	32	0.845633
ENSMUSG00000005687	Bcas2	27	52	44	49	0.313785
ENSMUSG00000005779	Psmb4	290	284	506	472	0.887721
ENSMUSG00000005802	Slc30a4	356	268	472	489	0.0201218
ENSMUSG00000005803	Sqor	840	387	920	550	0.0162485
ENSMUSG00000005804	Bloc1s6	230	195	338	228	0.292777
ENSMUSG00000005813	Metap1	152	133	280	348	0.0938975
ENSMUSG00000005823	Gpr108	96	98	139	155	0.869459
ENSMUSG00000005846	Rsl1d1	281	347	903	1020	0.675732
ENSMUSG00000005871	Apc	307	597	701	621	0
ENSMUSG00000005873	Reep5	527	1530	1157	1708	0
ENSMUSG00000005881	Ergic3	251	277	304	417	0.25554
ENSMUSG00000005882	Uqcc1	544	589	649	615	0.356806
ENSMUSG00000005886	Ncoa2	390	396	274	448	0.000135826
ENSMUSG00000005893	Nr2c2	363	243	343	275	0.396083
ENSMUSG00000005899	Smpd4	37	35	55	37	0.663581
ENSMUSG00000005907	Pex1	139	148	176	155	0.574567
ENSMUSG00000005968	Tuft1	137	96	154	110	1
ENSMUSG00000005980	Dnase1	1216	1116	1463	1413	0.688978
ENSMUSG00000005981	Trap1	340	519	611	806	0.34582
ENSMUSG00000005982	Naa60	78	67	90	90	0.789168
ENSMUSG00000005983	1700037C18Rik	47	52	57	65	1
ENSMUSG00000006005	Tpr	624	646	768	1122	6.89356e-05
ENSMUSG00000006010	Odr4	98	113	185	185	0.743037
ENSMUSG00000006024	Napa	195	166	463	404	0.978673
ENSMUSG00000006050	Sra1	98	190	421	318	0
ENSMUSG00000006057	Atp5g1	914	1263	1402	1723	0.184406
ENSMUSG00000006095	Tbcb	131	94	420	435	0.0999696
ENSMUSG00000006127	Inpp5k	100	139	153	120	0.0153991
ENSMUSG00000006134	Crkl	205	269	612	646	0.202761
ENSMUSG00000006169	Clint1	482	513	1174	1674	0.00131525
ENSMUSG00000006191	Cdkal1	162	201	172	189	0.754156
ENSMUSG00000006205	Htra1	212	137	276	225	0.346571
ENSMUSG00000006216	Clcnkb	848	959	1011	1152	1
ENSMUSG00000006262	Mob1b	584	570	794	729	0.74194
ENSMUSG00000006269	Atp6v1b1	172	159	197	167	0.840708
ENSMUSG00000006273	Atp6v1b2	1287	1206	1777	1656	1
ENSMUSG00000006281	Tep1	28	24	46	22	0.399568
ENSMUSG00000006288	Ttc5	48	59	47	84	0.479795
ENSMUSG00000006289	Osgep	83	83	124	103	0.728575
ENSMUSG00000006299	Aamp	201	239	242	497	0.000259934
ENSMUSG00000006301	Tmbim1	137	110	138	248	3.1056e-05
ENSMUSG00000006335	Tfpt	25	18	103	65	0.918157
ENSMUSG00000006342	Susd2	852	488	995	395	0.000175934
ENSMUSG00000006345	Ggt1	3305	3260	7657	6416	1.85512e-06
ENSMUSG00000006378	Gcat	177	50	238	58	0.793758
ENSMUSG00000006386	Tek	326	334	273	364	0.113153
ENSMUSG00000006392	Med8	150	0	296	0	1
ENSMUSG00000006395	Hyi	40	51	51	29	0.0874801
ENSMUSG00000006412	Pfdn2	77	60	65	78	0.280192
ENSMUSG00000006445	Epha2	61	91	441	625	0.956748
ENSMUSG00000006456	Rbm14	73	66	74	77	0.821427
ENSMUSG00000006469	Slc34a3	155	161	144	166	0.799479
ENSMUSG00000006471	Ndor1	108	123	196	151	0.142716
ENSMUSG00000006476	Nsmf	64	60	98	121	0.575872
ENSMUSG00000006494	Pdk1	586	456	590	390	0.272416
ENSMUSG00000006498	Ptbp1	314	39	808	108	0.942348
ENSMUSG00000006517	Mvd	83	57	339	234	1
ENSMUSG00000006519	Cyba	1134	857	1796	1249	0.443394
ENSMUSG00000006527	Sfmbt1	150	150	204	298	0.0702272
ENSMUSG00000006538	Ihh	30	20	69	109	0.0669915
ENSMUSG00000006574	Slc4a1	157	144	186	210	0.493298
ENSMUSG00000006575	Rundc3a	69	55	103	96	0.825589
ENSMUSG00000006589	Aprt	154	320	339	540	0.148462
ENSMUSG00000006599	Gtf2h1	271	222	527	584	0.0458386
ENSMUSG00000006611	Hfe	36	37	64	26	0.0463822
ENSMUSG00000006638	Abhd1	32	182	61	233	0.345397
ENSMUSG00000006641	Slc5a6	64	82	82	70	0.300925
ENSMUSG00000006673	Qrich1	87	154	209	221	0.0202791
ENSMUSG00000006676	Usp19	353	352	520	692	0.0253879
ENSMUSG00000006699	Cdc42	774	780	1422	1228	0.0999696
ENSMUSG00000006705	Pknox1	126	54	298	123	0.976679
ENSMUSG00000006715	Gmnn	26	15	38	14	0.688032
ENSMUSG00000006717	Acot13	829	415	839	394	0.760348
ENSMUSG00000006728	Cdk4	548	402	969	867	0.0906223
ENSMUSG00000006732	Mettl1	54	40	147	92	0.805672
ENSMUSG00000006736	Tspan31	185	141	433	377	0.645576
ENSMUSG00000006740	Kif5b	973	1935	3852	3933	0
ENSMUSG00000006763	Saal1	14	13	38	43	0.882662
ENSMUSG00000006800	Sulf2	74	134	109	147	0.388181
ENSMUSG00000006818	Sod2	530	522	366	368	0.977282
ENSMUSG00000006850	Tmco6	11	5	28	19	0.825589
ENSMUSG00000006920	Ezh1	210	235	370	315	0.147809
ENSMUSG00000006932	Ctnnb1	995	898	1428	1333	0.838825
ENSMUSG00000006941	Eif1b	58	55	76	46	0.361436
ENSMUSG00000007216	Zfp775	12	9	54	29	0.851769
ENSMUSG00000007338	Mrpl49	214	163	185	220	0.020591
ENSMUSG00000007411	Mark3	187	191	328	232	0.0479213
ENSMUSG00000007415	Gatad1	437	325	469	263	0.0589721
ENSMUSG00000007458	M6pr	582	381	829	511	0.777978
ENSMUSG00000007476	Lrrc8a	125	113	266	263	0.836412
ENSMUSG00000007564	Ppp2r1a	158	154	270	229	0.669277
ENSMUSG00000007589	Tinf2	80	80	194	166	0.74707
ENSMUSG00000007603	Dus3l	54	69	99	104	0.734025
ENSMUSG00000007613	Tgfbr1	72	56	88	102	0.309311
ENSMUSG00000007617	Homer1	40	36	36	43	0.73386
ENSMUSG00000007655	Cav1	346	374	526	521	0.699513
ENSMUSG00000007656	Arpp19	345	288	280	313	0.0787725
ENSMUSG00000007659	Bcl2l1	63	91	131	188	1
ENSMUSG00000007670	Khsrp	148	155	367	283	0.15566
ENSMUSG00000007721	Ccdc124	121	140	224	147	0.0080077
ENSMUSG00000007739	Cct4	322	368	645	757	0.949538
ENSMUSG00000007812	Zfp655	425	461	664	569	0.0591836
ENSMUSG00000007815	Rhoa	477	551	800	991	0.704762
ENSMUSG00000007817	Zmiz1	406	346	483	399	0.940682
ENSMUSG00000007833	Aldh16a1	128	152	197	187	0.43872
ENSMUSG00000007836	Hnrnpa0	157	193	297	300	0.437768
ENSMUSG00000007837	Prrg2	27	25	64	82	0.656218
ENSMUSG00000007850	Hnrnph1	581	555	1062	823	0.0463822
ENSMUSG00000007867	Ift43	64	51	75	66	0.906727
ENSMUSG00000007880	Arid1a	93	95	88	118	0.487051
ENSMUSG00000007891	Ctsd	966	839	1448	1215	0.834906
ENSMUSG00000007987	Ift22	127	101	177	130	0.880194
ENSMUSG00000008036	Ap2s1	154	168	170	204	0.810387
ENSMUSG00000008090	Fgfrl1	69	78	91	99	1
ENSMUSG00000008136	Fhl2	94	117	87	136	0.559162
ENSMUSG00000008140	Emc10	161	145	215	193	1
ENSMUSG00000008167	Fbxw9	34	30	88	69	0.940894
ENSMUSG00000008200	Fnbp4	72	92	85	80	0.482103
ENSMUSG00000008226	Scrn3	54	39	58	25	0.370095
ENSMUSG00000008301	Phax	78	113	204	233	0.489973
ENSMUSG00000008305	Tle1	22	16	36	41	0.644465
ENSMUSG00000008333	Snrpb2	228	111	363	214	0.498695
ENSMUSG00000008348	Ubc	775	568	1496	862	0.00815094
ENSMUSG00000008373	Prpf31	83	85	196	178	0.832185
ENSMUSG00000008384	Sertad1	57	90	148	147	0.139217
ENSMUSG00000008393	Carhsp1	295	201	675	525	0.548077
ENSMUSG00000008398	Elk3	32	40	26	18	0.473272
ENSMUSG00000008429	Herpud2	58	112	226	198	0.000499736
ENSMUSG00000008435	Rdh13	260	238	467	394	0.785335
ENSMUSG00000008461	Fut1	0	11	57	385	0.689489
ENSMUSG00000008475	Arpc5	536	418	500	520	0.0168091
ENSMUSG00000008540	Mgst1	184	112	210	170	0.300657
ENSMUSG00000008575	Nfib	338	380	255	309	0.805672
ENSMUSG00000008604	Ubqln4	289	293	579	506	0.425935
ENSMUSG00000008822	Acyp1	27	27	26	20	0.816416
ENSMUSG00000008855	Hdac5	143	162	210	228	0.969977
ENSMUSG00000008859	Rala	44	81	99	108	0.152721
ENSMUSG00000008892	Vdac3	114	152	332	334	0.240461
ENSMUSG00000008976	Gabpa	325	362	757	870	0.932744
ENSMUSG00000008999	Bmp7	163	210	128	155	0.933377
ENSMUSG00000009030	Pdcl	163	216	553	456	0.00174379
ENSMUSG00000009073	Nf2	413	369	451	531	0.0386923
ENSMUSG00000009079	Ewsr1	518	470	718	662	0.983973
ENSMUSG00000009090	Ap1b1	275	209	313	253	0.881491
ENSMUSG00000009092	Derl3	22	28	1568	1651	0.82749
ENSMUSG00000009291	Pttg1ip	1552	1823	2535	3201	0.330744
ENSMUSG00000009293	Ube2g2	18	16	81	52	0.743037
ENSMUSG00000009376	Met	1148	1338	1526	1609	0.252725
ENSMUSG00000009378	Slc16a12	2040	2235	1729	1880	0.987109
ENSMUSG00000009470	Tnpo1	1076	990	1791	1677	0.937385
ENSMUSG00000009535	Rnmt	44	71	135	172	0.643353
ENSMUSG00000009549	Srp14	147	158	317	340	1
ENSMUSG00000009569	Mrtfb	46	43	98	77	0.794777
ENSMUSG00000009575	Cbx5	344	414	310	300	0.214942
ENSMUSG00000009614	Sardh	2811	1913	4323	2739	0.255194
ENSMUSG00000009621	Vav2	213	266	504	494	0.15481
ENSMUSG00000009630	Ppp2cb	21	52	62	85	0.234388
ENSMUSG00000009633	G0s2	198	151	1130	1418	0.000318674
ENSMUSG00000009647	Mcu	206	167	319	287	0.761707
ENSMUSG00000009681	Bcr	145	135	173	177	0.831313
ENSMUSG00000009687	Fxyd5	16	20	30	37	1
ENSMUSG00000009733	Tfcp2	221	215	367	288	0.323391
ENSMUSG00000009739	Pou6f1	354	355	682	535	0.0717017
ENSMUSG00000009741	Ubp1	265	260	431	392	0.787869
ENSMUSG00000009772	Nuak2	639	588	508	1500	0
ENSMUSG00000009828	Ick	11	26	63	64	0.18225
ENSMUSG00000009863	Sdhb	1054	1258	1592	1809	0.689006
ENSMUSG00000009894	Snap47	80	85	115	96	0.569888
ENSMUSG00000009905	Kdsr	171	147	84	183	2.50991e-06
ENSMUSG00000009907	Vps4b	129	116	216	291	0.0695412
ENSMUSG00000010025	Aldh3a2	1645	1525	2517	2481	0.473289
ENSMUSG00000010045	Tmem115	71	43	113	107	0.253014
ENSMUSG00000010047	Hyal2	141	137	208	162	0.467022
ENSMUSG00000010048	Ifrd2	177	227	267	312	0.793943
ENSMUSG00000010051	Hyal1	10	10	48	33	0.758305
ENSMUSG00000010054	Tusc2	82	81	125	170	0.367902
ENSMUSG00000010057	Nprl2	99	101	185	172	0.879463
ENSMUSG00000010064	Slc38a3	112	167	138	327	0.0337864
ENSMUSG00000010067	Rassf1	33	33	188	171	0.955207
ENSMUSG00000010080	Epn3	41	43	31	40	0.861325
ENSMUSG00000010095	Slc3a2	609	867	5963	7030	0.00845515
ENSMUSG00000010097	Nxf1	394	396	533	440	0.196795
ENSMUSG00000010110	Stx5a	54	24	213	184	0.0816562
ENSMUSG00000010122	Slc47a1	3962	2103	3656	2146	0.0621973
ENSMUSG00000010205	Raver1	44	25	39	34	0.548807
ENSMUSG00000010277	2610507B11Rik	1475	1484	1127	1083	0.7299
ENSMUSG00000010290	AI597479	21	18	20	16	1
ENSMUSG00000010307	Tmem86a	85	226	86	135	0.0482317
ENSMUSG00000010358	Ifi35	28	22	23	23	0.89256
ENSMUSG00000010362	Rdm1	173	219	212	274	0.992539
ENSMUSG00000010392	Gosr1	574	622	1081	989	0.115781
ENSMUSG00000010453	Kansl3	580	460	570	599	0.011749
ENSMUSG00000010517	Faf1	257	277	698	695	0.746093
ENSMUSG00000010554	Mettl16	64	68	128	148	0.933377
ENSMUSG00000010607	Pigyl	39	28	56	61	0.528753
ENSMUSG00000010608	Rbm25	280	233	322	407	0.0047134
ENSMUSG00000010651	Acaa1b	863	951	497	484	0.377786
ENSMUSG00000010663	Fads1	253	424	319	334	0.000478874
ENSMUSG00000010721	Lmbr1	19	14	28	17	0.965831
ENSMUSG00000010755	Cars	74	47	410	358	0.367902
ENSMUSG00000010936	Vac14	29	27	27	53	0.218729
ENSMUSG00000011034	Slc5a1	289	224	348	280	0.940667
ENSMUSG00000011096	Akt1s1	138	98	279	220	0.799862
ENSMUSG00000011114	Tbrg1	51	64	400	299	0.0759902
ENSMUSG00000011158	Brf1	85	39	109	80	0.23683
ENSMUSG00000011179	Odc1	4037	940	4031	1080	0.0402741
ENSMUSG00000011254	Thg1l	17	24	23	30	1
ENSMUSG00000011257	Pabpc4	30	34	70	90	0.94098
ENSMUSG00000011263	Exoc3l2	160	158	131	113	0.745884
ENSMUSG00000011306	Sugp1	39	60	74	72	0.316709
ENSMUSG00000011427	Zfp790	193	205	416	410	0.810224
ENSMUSG00000011658	Fuz	141	124	177	154	1
ENSMUSG00000011752	Pgam1	147	317	186	390	0.975829
ENSMUSG00000011831	Evi5	790	673	1136	935	0.862424
ENSMUSG00000011837	Snapc2	20	4	37	10	0.937385
ENSMUSG00000011877	Git1	86	71	117	66	0.329002
ENSMUSG00000011884	Gltp	202	278	151	289	0.105073
ENSMUSG00000011958	Bnip2	86	76	118	99	0.974281
ENSMUSG00000011960	Ccnt1	118	180	259	300	0.244636
ENSMUSG00000012076	Brms1l	57	75	88	119	0.999419
ENSMUSG00000012114	Med15	34	30	48	56	0.736589
ENSMUSG00000012117	Dhdds	154	228	453	708	0.887337
ENSMUSG00000012296	Tjap1	33	20	51	52	0.464634
ENSMUSG00000012405	Rpl15	243	293	422	421	0.330161
ENSMUSG00000012422	Tmem167	84	101	148	153	0.75274
ENSMUSG00000012429	Mplkip	126	33	167	23	0.183722
ENSMUSG00000012483	Rpa3	22	18	19	23	0.79033
ENSMUSG00000012535	Tnpo3	106	105	220	240	0.854557
ENSMUSG00000012640	Zfp715	89	112	167	152	0.308599
ENSMUSG00000012705	Retn	19	6	41	23	0.645752
ENSMUSG00000013076	Amotl1	138	168	143	172	1
ENSMUSG00000013089	Etv5	49	29	45	17	0.598552
ENSMUSG00000013160	Atp6v0d1	147	135	362	376	0.718384
ENSMUSG00000013275	Slc41a1	15	20	41	48	0.975829
ENSMUSG00000013465	Nelfb	112	158	236	321	0.969977
ENSMUSG00000013495	Tmem175	20	23	5	18	0.253014
ENSMUSG00000013611	Snx31	156	30	110	28	0.695587
ENSMUSG00000013629	Cad	34	52	250	224	0.139329
ENSMUSG00000013646	Sh3bp5l	19	23	40	26	0.450535
ENSMUSG00000013662	Atad1	436	521	705	712	0.211895
ENSMUSG00000013663	Pten	277	337	343	403	0.952641
ENSMUSG00000013698	Pea15a	196	255	156	318	0.0126671
ENSMUSG00000013736	Trnt1	233	232	478	385	0.278383
ENSMUSG00000013833	Med16	31	38	70	115	0.640325
ENSMUSG00000013858	Tmem259	258	257	365	363	1
ENSMUSG00000013878	Rnf170	67	61	78	54	0.640935
ENSMUSG00000013973	Dedd	45	36	52	84	0.09965
ENSMUSG00000013997	Nit1	477	539	539	791	0.0209597
ENSMUSG00000014077	Chp1	725	352	857	442	0.792708
ENSMUSG00000014158	Trpv4	408	438	557	621	0.893732
ENSMUSG00000014164	Klhl3	87	72	103	74	0.834688
ENSMUSG00000014177	Tvp23b	200	295	635	1053	0.589251
ENSMUSG00000014195	Dnajc7	95	90	184	131	0.402361
ENSMUSG00000014232	Cluap1	53	38	106	119	0.2978
ENSMUSG00000014243	Zswim7	37	58	48	69	0.949538
ENSMUSG00000014303	Glis2	234	228	298	295	0.995779
ENSMUSG00000014329	Bicc1	703	875	910	1125	1
ENSMUSG00000014349	Ube2z	168	135	327	264	1
ENSMUSG00000014353	Tmem87b	545	618	621	589	0.162831
ENSMUSG00000014355	Anapc1	504	425	502	462	0.675795
ENSMUSG00000014361	Mertk	284	253	202	167	0.837419
ENSMUSG00000014402	Tsg101	72	66	108	92	0.970426
ENSMUSG00000014418	Hps5	1446	1091	1549	1144	0.910872
ENSMUSG00000014426	Map3k4	186	198	166	206	0.631486
ENSMUSG00000014444	Piezo1	274	224	333	349	0.181937
ENSMUSG00000014470	Rnf166	41	54	114	109	0.529421
ENSMUSG00000014496	Ankrd28	67	76	76	76	0.868392
ENSMUSG00000014498	Ankrd52	49	48	56	72	0.667222
ENSMUSG00000014547	Wdfy2	279	207	272	182	0.760187
ENSMUSG00000014550	Rbsn	225	137	466	228	0.367902
ENSMUSG00000014551	Mrps25	73	85	77	82	0.923371
ENSMUSG00000014554	Dguok	32	32	55	42	0.73386
ENSMUSG00000014601	Strip1	125	113	96	108	0.617557
ENSMUSG00000014633	Cmc2	113	129	173	194	1
ENSMUSG00000014668	Chfr	144	141	197	195	1
ENSMUSG00000014748	Tex261	168	162	171	178	0.869666
ENSMUSG00000014763	Fam120b	197	209	455	284	0.000420059
ENSMUSG00000014767	Tbp	16	10	39	26	1
ENSMUSG00000014769	Psmb1	592	776	1032	1236	0.4896
ENSMUSG00000014791	Elmo3	40	43	67	49	0.49677
ENSMUSG00000014850	Msh3	117	93	126	89	0.821031
ENSMUSG00000014859	E2f4	40	47	46	97	0.211377
ENSMUSG00000014867	Surf4	308	313	1209	1332	0.687959
ENSMUSG00000014873	Surf2	120	83	220	204	0.343865
ENSMUSG00000014905	Dnajb9	48	44	962	697	0.600532
ENSMUSG00000014907	Naf1	34	33	46	38	0.927773
ENSMUSG00000014932	Yes1	219	220	396	321	0.289816
ENSMUSG00000014956	Ppp1cb	446	425	997	733	0.0199335
ENSMUSG00000014959	Gorasp2	117	83	438	431	0.188897
ENSMUSG00000015002	Efr3a	269	277	417	411	0.902298
ENSMUSG00000015013	Trappc2l	82	150	116	256	0.64895
ENSMUSG00000015016	Acsf3	190	191	210	219	0.973706
ENSMUSG00000015023	Ddx19a	68	56	117	99	0.999419
ENSMUSG00000015027	Galns	793	1241	1064	1406	0.0450101
ENSMUSG00000015083	C8g	55	22	95	28	0.719986
ENSMUSG00000015087	Rabl6	243	254	495	516	1
ENSMUSG00000015092	Edf1	207	131	274	257	0.0488145
ENSMUSG00000015094	Npdc1	97	31	89	38	0.648614
ENSMUSG00000015095	Fbxw5	172	160	227	181	0.624567
ENSMUSG00000015112	Slc25a13	1033	1238	554	800	0.0568124
ENSMUSG00000015120	Ube2i	43	76	61	106	1
ENSMUSG00000015126	Tsr3	117	161	291	459	0.672854
ENSMUSG00000015143	Actn1	79	78	108	77	0.437014
ENSMUSG00000015149	Sirt2	94	152	151	192	0.465228
ENSMUSG00000015165	Hnrnpl	151	155	201	143	0.124726
ENSMUSG00000015176	Nolc1	184	168	642	562	0.93831
ENSMUSG00000015189	Casd1	157	140	152	179	0.321878
ENSMUSG00000015202	Magi1	82	78	108	76	0.491716
ENSMUSG00000015202	Cnksr3	52	30	84	44	0.941661
ENSMUSG00000015224	Cyp2j9	452	281	498	341	0.6731
ENSMUSG00000015243	Abca1	485	423	706	644	0.847695
ENSMUSG00000015247	Nipsnap3b	21	32	48	37	0.291889
ENSMUSG00000015305	Sash1	505	392	871	702	0.887721
ENSMUSG00000015337	Endog	77	124	116	168	0.866243
ENSMUSG00000015341	Golga7	156	103	222	165	0.793758
ENSMUSG00000015357	Clpx	320	323	576	632	0.722409
ENSMUSG00000015488	Cacfd1	108	145	310	367	0.730552
ENSMUSG00000015501	Hivep2	63	71	144	132	0.666698
ENSMUSG00000015522	Arnt	174	210	211	213	0.541755
ENSMUSG00000015536	Mocs2	760	788	1408	1455	1
ENSMUSG00000015542	Nat9	100	77	168	288	0.000209649
ENSMUSG00000015568	Lpl	1702	846	2205	869	0.00112407
ENSMUSG00000015575	Atp6v0e	84	102	134	127	0.521238
ENSMUSG00000015597	Zfp318	67	65	81	75	0.997955
ENSMUSG00000015647	Lama5	819	598	1028	676	0.430693
ENSMUSG00000015652	Steap1	6	2	55	31	0.907631
ENSMUSG00000015653	Steap2	1170	797	1448	815	0.0262509
ENSMUSG00000015656	Hspa8	3234	3316	6063	6231	1
ENSMUSG00000015672	Mrpl32	255	257	458	431	0.810066
ENSMUSG00000015697	Setdb1	81	87	77	100	0.707071
ENSMUSG00000015709	Arnt2	143	223	162	270	0.881004
ENSMUSG00000015711	Prune1	148	137	373	348	1
ENSMUSG00000015714	Cers2	249	231	550	447	0.556615
ENSMUSG00000015733	Capza2	199	255	299	468	0.344328
ENSMUSG00000015748	Prpf3	18	11	38	29	0.879463
ENSMUSG00000015749	Anp32e	47	40	45	74	0.129785
ENSMUSG00000015750	Aph1a	70	82	33	40	1
ENSMUSG00000015755	Tab2	170	164	301	270	0.861978
ENSMUSG00000015757	Ppil4	138	126	282	271	0.940667
ENSMUSG00000015759	Cnih1	235	188	268	208	0.975829
ENSMUSG00000015766	Eps8	1102	1159	1794	1348	4.3618e-08
ENSMUSG00000015776	Med22	260	236	340	312	1
ENSMUSG00000015790	Surf1	267	255	464	452	0.984741
ENSMUSG00000015804	Med28	243	221	320	311	0.860233
ENSMUSG00000015806	Qdpr	346	314	361	358	0.731503
ENSMUSG00000015837	Sqstm1	900	631	9300	6747	0.804648
ENSMUSG00000015839	Nfe2l2	269	232	496	549	0.125405
ENSMUSG00000015846	Rxra	830	662	946	724	0.825503
ENSMUSG00000015869	Prpsap1	64	95	107	121	0.521056
ENSMUSG00000015882	Lcorl	41	55	118	123	0.655567
ENSMUSG00000015889	Lta4h	53	86	92	111	0.528966
ENSMUSG00000015932	Dstn	1249	1097	1747	1386	0.258118
ENSMUSG00000015937	H2afy	137	117	217	130	0.17377
ENSMUSG00000015944	Castor2	425	314	100	78	0.959185
ENSMUSG00000015961	Adss	450	536	595	926	0.0150493
ENSMUSG00000015966	Il17rb	56	54	36	31	0.936545
ENSMUSG00000015968	Cacna1d	47	84	24	35	0.861325
ENSMUSG00000015970	Chdh	2761	3067	2286	2120	0.000141721
ENSMUSG00000015971	Actr8	81	121	124	160	0.754544
ENSMUSG00000015994	Fnta	246	221	567	495	0.970426
ENSMUSG00000016018	Mtrex	186	186	246	286	0.599831
ENSMUSG00000016028	Celsr1	143	102	112	80	1
ENSMUSG00000016087	Fli1	100	83	107	73	0.713884
ENSMUSG00000016194	Hsd11b1	513	521	451	642	0.00190889
ENSMUSG00000016200	Syt14	25	18	10	16	0.408504
ENSMUSG00000016252	Atp5e	966	1408	1011	1860	0.000843577
ENSMUSG00000016253	Nelfcd	31	23	32	27	0.978673
ENSMUSG00000016256	Ctsz	150	143	220	157	0.273388
ENSMUSG00000016257	Prelid3b	215	188	551	418	0.544828
ENSMUSG00000016262	Sertad4	6	10	10	29	0.793758
ENSMUSG00000016344	Ppdpf	283	200	274	134	0.069797
ENSMUSG00000016494	Cd34	67	62	56	115	0.010733
ENSMUSG00000016495	Plgrkt	52	53	68	41	0.277004
ENSMUSG00000016503	Gtf3a	33	21	32	36	0.417229
ENSMUSG00000016510	Mtif3	406	308	554	493	0.352048
ENSMUSG00000016520	Lnx2	74	65	91	51	0.268902
ENSMUSG00000016528	Mapkapk2	438	352	577	680	0.000531962
ENSMUSG00000016552	Foxred2	79	72	505	492	0.916984
ENSMUSG00000016554	Eif3d	323	485	1660	2089	0.137899
ENSMUSG00000016559	H3f3b	312	275	742	708	0.74076
ENSMUSG00000016619	Nup50	358	260	599	561	0.0818108
ENSMUSG00000016637	Ift27	24	20	28	24	1
ENSMUSG00000016664	Pacsin2	143	150	301	319	1
ENSMUSG00000016756	Cmah	158	78	79	30	0.643477
ENSMUSG00000016831	Tox4	267	236	677	669	0.619274
ENSMUSG00000016833	Mrps18c	51	48	90	103	0.75601
ENSMUSG00000016921	Srsf6	269	282	480	519	0.955658
ENSMUSG00000016933	Plcg1	114	108	104	87	0.818836
ENSMUSG00000016940	Kctd2	125	127	103	104	1
ENSMUSG00000016984	Etaa1	46	47	42	46	0.989225
ENSMUSG00000017009	Sdc4	1267	1310	2404	3365	0
ENSMUSG00000017119	Nbr1	2029	1887	4158	3093	8.42321e-07
ENSMUSG00000017132	Cyth1	166	167	239	267	0.771632
ENSMUSG00000017144	Rnd3	68	51	183	219	0.148462
ENSMUSG00000017188	Coa3	212	184	305	237	0.734941
ENSMUSG00000017210	Med24	115	121	123	157	0.610846
ENSMUSG00000017221	Psmd3	396	351	467	416	1
ENSMUSG00000017286	Glod4	150	134	226	205	1
ENSMUSG00000017288	Vps53	94	82	123	115	0.940843
ENSMUSG00000017291	Taok1	530	523	667	683	0.89256
ENSMUSG00000017307	Acot8	72	84	96	125	0.887721
ENSMUSG00000017309	Cd300lg	185	159	123	126	0.640935
ENSMUSG00000017386	Traf4	40	28	63	53	0.869459
ENSMUSG00000017390	Aldoc	52	55	53	90	0.272416
ENSMUSG00000017404	Rpl19	1024	1369	1516	2342	0.0491265
ENSMUSG00000017412	Cacnb4	48	24	32	21	0.82892
ENSMUSG00000017418	Arl5b	139	168	239	293	1
ENSMUSG00000017453	Pipox	2327	1054	2295	1001	0.779265
ENSMUSG00000017466	Timp2	71	82	88	86	0.789373
ENSMUSG00000017478	Zc3h18	159	169	322	361	0.923865
ENSMUSG00000017485	Top2b	171	181	270	284	1
ENSMUSG00000017491	Rarb	14	28	6	22	0.731268
ENSMUSG00000017493	Igfbp4	2844	2192	6041	4763	0.793436
ENSMUSG00000017548	Suz12	69	67	110	111	1
ENSMUSG00000017561	Crlf3	28	18	36	33	0.74581
ENSMUSG00000017615	Tnfaip1	440	511	1502	1882	0.64262
ENSMUSG00000017631	Abr	152	99	167	137	0.495779
ENSMUSG00000017639	Rab11fip4	444	322	429	326	0.891264
ENSMUSG00000017664	Slc35c2	76	145	198	211	0.00908444
ENSMUSG00000017670	Elmo2	92	112	99	120	1
ENSMUSG00000017677	Wsb1	216	190	353	272	0.629906
ENSMUSG00000017679	Ttpal	218	210	391	307	0.354436
ENSMUSG00000017686	Rhot1	164	183	278	249	0.388181
ENSMUSG00000017688	Hnf4g	21	27	8	16	0.75096
ENSMUSG00000017707	Serinc3	2775	2544	3943	3893	0.177981
ENSMUSG00000017715	Pgs1	62	53	128	127	0.83034
ENSMUSG00000017718	Afmid	649	1021	505	785	0.988321
ENSMUSG00000017721	Pigt	103	107	102	119	0.824482
ENSMUSG00000017723	Wfdc2	492	602	676	827	1
ENSMUSG00000017734	Dbndd2	29	33	41	44	0.984741
ENSMUSG00000017747	Ghdc	107	117	148	171	0.957482
ENSMUSG00000017756	Slc12a7	944	693	926	592	0.24111
ENSMUSG00000017760	Ctsa	536	620	629	767	0.799479
ENSMUSG00000017765	Slc12a4	48	53	54	78	0.672854
ENSMUSG00000017774	Myo1c	561	546	1042	952	0.725063
ENSMUSG00000017776	Crk	193	263	381	466	0.695885
ENSMUSG00000017778	Cox7c	391	1063	536	1467	1
ENSMUSG00000017781	Pitpna	110	96	159	176	0.481574
ENSMUSG00000017801	Mlx	183	143	652	486	0.933377
ENSMUSG00000017831	Rab5a	449	161	1303	420	0.64895
ENSMUSG00000017837	Nkiras2	101	85	196	184	0.838849
ENSMUSG00000017843	Ppp2r5c	89	62	109	83	0.926959
ENSMUSG00000017858	Ift52	168	229	185	276	0.803305
ENSMUSG00000017868	Sgk2	1363	1488	1261	1363	0.98565
ENSMUSG00000017929	B4galt5	150	114	52	50	0.670209
ENSMUSG00000017950	Hnf4a	5654	5476	13383	11838	0.00116702
ENSMUSG00000017978	Cadps2	31	70	51	54	0.0715296
ENSMUSG00000017999	Ddx27	82	124	321	340	0.156482
ENSMUSG00000018001	Cyth3	40	39	65	47	0.69172
ENSMUSG00000018040	Rrp7a	102	126	143	144	0.608752
ENSMUSG00000018068	Ints2	271	181	153	128	0.416322
ENSMUSG00000018102	Hist1h2bc	1171	1522	1949	2527	1
ENSMUSG00000018126	Baiap2l2	149	71	147	102	0.231752
ENSMUSG00000018143	Mafk	191	155	980	812	0.997998
ENSMUSG00000018160	Med1	115	108	192	227	0.480389
ENSMUSG00000018166	Erbb3	1394	1595	1325	2172	0
ENSMUSG00000018167	Stard3	55	50	106	117	0.768808
ENSMUSG00000018171	Vmp1	171	171	536	536	1
ENSMUSG00000018189	Uchl5	52	56	55	57	0.992855
ENSMUSG00000018196	Glrx2	199	243	109	208	0.0309847
ENSMUSG00000018199	Ro60	643	639	548	702	0.0173401
ENSMUSG00000018209	Stk4	248	227	288	345	0.14949
ENSMUSG00000018211	Wfdc15b	1353	983	1756	1349	0.642742
ENSMUSG00000018217	Pmp22	79	72	87	86	0.925413
ENSMUSG00000018326	Ywhab	291	264	322	383	0.11529
ENSMUSG00000018339	Gpx3	19410	18421	19661	15829	0
ENSMUSG00000018340	Anxa6	295	385	386	553	0.702897
ENSMUSG00000018347	Zkscan6	29	33	24	52	0.292265
ENSMUSG00000018362	Kpna2	20	22	72	45	0.417037
ENSMUSG00000018363	Smurf2	291	276	386	372	0.999655
ENSMUSG00000018372	Cep95	40	45	61	54	0.766585
ENSMUSG00000018395	Kif3a	85	64	162	117	0.974915
ENSMUSG00000018398	Sept8	73	64	71	64	1
ENSMUSG00000018405	Mrm1	44	35	98	109	0.546949
ENSMUSG00000018415	Gid4	163	155	283	265	1
ENSMUSG00000018417	Myo1b	171	280	164	330	0.400493
ENSMUSG00000018425	Dhx40	82	74	291	247	0.952641
ENSMUSG00000018433	Nol11	99	127	219	249	0.760187
ENSMUSG00000018459	Slc13a3	3451	4172	3210	4077	0.40565
ENSMUSG00000018474	Chd3	912	1006	1272	1298	0.508561
ENSMUSG00000018476	Kdm6b	56	68	173	162	0.562215
ENSMUSG00000018481	Appbp2	165	169	274	313	0.75024
ENSMUSG00000018501	Ncor1	707	656	1024	888	0.675274
ENSMUSG00000018537	Pcgf2	28	38	17	14	0.601157
ENSMUSG00000018541	Cwc25	62	47	101	118	0.289941
ENSMUSG00000018583	G3bp1	237	275	493	568	1
ENSMUSG00000018585	Atox1	322	336	406	399	0.84313
ENSMUSG00000018593	Sparc	434	601	519	723	1
ENSMUSG00000018599	Mief2	30	34	63	65	0.988321
ENSMUSG00000018648	Dusp14	8	11	87	105	0.965653
ENSMUSG00000018659	Pnpo	595	342	1509	740	0.226476
ENSMUSG00000018661	Cog1	142	125	173	194	0.421014
ENSMUSG00000018669	Cdk5rap3	114	122	436	453	0.989346
ENSMUSG00000018677	Slc25a39	1487	1517	2433	2554	0.814069
ENSMUSG00000018697	Aatf	123	125	321	282	0.68143
ENSMUSG00000018707	Dync1h1	1640	1701	1889	2066	0.588582
ENSMUSG00000018733	Pex12	17	24	48	28	0.161493
ENSMUSG00000018736	Ndel1	164	128	305	300	0.367752
ENSMUSG00000018740	Slc25a35	22	26	36	31	0.75096
ENSMUSG00000018750	Zbtb4	30	30	44	59	0.730552
ENSMUSG00000018761	Mpdu1	96	112	150	198	0.807047
ENSMUSG00000018765	Fxr2	74	50	179	178	0.283618
ENSMUSG00000018796	Acsl1	392	446	427	637	0.0334017
ENSMUSG00000018800	Abca5	95	215	106	259	0.887337
ENSMUSG00000018809	Smyd4	21	25	23	23	0.974281
ENSMUSG00000018820	Zfyve27	41	41	82	104	0.734941
ENSMUSG00000018821	Avpi1	95	87	365	250	0.311216
ENSMUSG00000018830	Myh11	27	23	47	51	0.844904
ENSMUSG00000018841	Rad51d	33	49	33	23	0.178612
ENSMUSG00000018846	Pank3	1771	2121	1561	2191	0.00798208
ENSMUSG00000018848	Rars	170	189	700	755	0.965209
ENSMUSG00000018849	Wwc1	692	658	830	693	0.303836
ENSMUSG00000018858	Mrpl58	119	117	178	186	0.925413
ENSMUSG00000018861	Fdxr	30	18	46	22	0.898606
ENSMUSG00000018882	Mrpl45	251	158	298	199	0.89256
ENSMUSG00000018899	Irf1	73	54	103	87	0.869459
ENSMUSG00000018900	Slc22a5	1272	1123	940	776	0.618699
ENSMUSG00000018906	P4ha2	99	69	327	216	0.954533
ENSMUSG00000018909	Arrb1	523	432	484	455	0.453644
ENSMUSG00000018932	Map2k3	86	79	115	78	0.451096
ENSMUSG00000018965	Ywhah	42	4	84	17	0.525346
ENSMUSG00000018974	Sart3	40	39	45	57	0.751405
ENSMUSG00000018995	Nars2	92	100	200	181	0.651616
ENSMUSG00000018999	Slc35b4	632	549	323	469	1.21648e-06
ENSMUSG00000019039	Dalrd3	268	200	418	388	0.250007
ENSMUSG00000019054	Fis1	30	82	50	142	0.992809
ENSMUSG00000019132	BC005537	327	312	431	390	0.863897
ENSMUSG00000019139	Isyna1	55	37	74	76	0.415282
ENSMUSG00000019143	Hars2	91	179	226	202	2.21676e-05
ENSMUSG00000019173	Rab5c	381	438	448	471	0.678687
ENSMUSG00000019179	Mdh2	725	793	1059	1157	1
ENSMUSG00000019188	H13	353	155	1153	689	0.0349013
ENSMUSG00000019189	Rnf145	189	180	164	178	0.724924
ENSMUSG00000019232	Etnppl	64	24	55	22	0.983269
ENSMUSG00000019254	Ppp1r12c	111	129	224	335	0.370079
ENSMUSG00000019278	Dpep1	1218	1922	1504	2259	0.644465
ENSMUSG00000019295	Tmem129	77	98	192	206	0.681283
ENSMUSG00000019297	Nop9	74	62	151	139	0.891116
ENSMUSG00000019302	Atp6v0a1	225	225	363	401	0.722247
ENSMUSG00000019312	Grb7	366	325	348	249	0.23354
ENSMUSG00000019338	Zfp687	52	38	97	87	0.744668
ENSMUSG00000019370	Calm3	897	843	1147	1025	0.743868
ENSMUSG00000019373	Cops3	146	119	287	259	0.786154
ENSMUSG00000019428	Fkbp8	242	205	339	294	0.978858
ENSMUSG00000019433	Gipc1	69	56	78	95	0.336755
ENSMUSG00000019437	Tlcd1	96	76	89	93	0.505138
ENSMUSG00000019470	Xab2	118	107	236	214	1
ENSMUSG00000019471	Cdc37	115	120	168	162	0.884867
ENSMUSG00000019478	Rab4a	66	155	83	156	0.595021
ENSMUSG00000019487	Trip10	97	83	135	123	0.943509
ENSMUSG00000019518	Ap4m1	76	72	123	111	0.974281
ENSMUSG00000019528	Gyg	126	150	181	202	0.899304
ENSMUSG00000019577	Pdk4	134	115	526	443	1
ENSMUSG00000019578	Ubxn6	21	17	40	40	0.899778
ENSMUSG00000019579	Mydgf	202	185	656	608	1
ENSMUSG00000019590	Cyb561	159	115	218	211	0.251906
ENSMUSG00000019647	Sema6a	13	21	16	21	0.963337
ENSMUSG00000019659	Ccdc12	85	29	154	62	0.847178
ENSMUSG00000019689	Fmc1	82	122	141	144	0.195027
ENSMUSG00000019715	Gle1	129	93	257	485	4.3618e-08
ENSMUSG00000019718	L3hypdh	45	28	42	20	0.768702
ENSMUSG00000019726	Lyst	149	155	144	198	0.296946
ENSMUSG00000019734	Tmc4	15	27	35	35	0.459722
ENSMUSG00000019737	Syne4	216	103	557	105	3.82463e-07
ENSMUSG00000019763	Rmnd1	196	233	245	235	0.357632
ENSMUSG00000019768	Esr1	71	49	17	17	0.740012
ENSMUSG00000019774	Mtrf1l	16	13	25	22	1
ENSMUSG00000019777	Hdac2	131	143	279	275	0.78972
ENSMUSG00000019779	Frk	31	28	31	33	0.913604
ENSMUSG00000019790	Stxbp5	57	65	44	52	1
ENSMUSG00000019792	Trmt11	15	18	25	26	0.970426
ENSMUSG00000019794	Katna1	125	90	241	210	0.599417
ENSMUSG00000019795	Pcmt1	144	139	258	212	0.616011
ENSMUSG00000019797	1700021F05Rik	147	190	235	245	0.401475
ENSMUSG00000019802	Sec63	129	144	256	306	0.878551
ENSMUSG00000019804	Snx3	141	144	250	267	0.941661
ENSMUSG00000019806	Aig1	114	92	176	106	0.401475
ENSMUSG00000019808	Adat2	39	32	51	35	0.861325
ENSMUSG00000019809	Pex3	244	185	382	328	0.647892
ENSMUSG00000019810	Fuca2	1046	429	1239	411	0.0618914
ENSMUSG00000019814	Ltv1	75	113	371	437	0.41359
ENSMUSG00000019818	Cd164	318	306	321	335	0.787083
ENSMUSG00000019820	Utrn	1335	1606	1604	1855	0.742077
ENSMUSG00000019822	Smpd2	359	297	416	322	0.817565
ENSMUSG00000019826	Zbtb24	56	63	78	79	0.910866
ENSMUSG00000019832	Rab32	65	77	99	140	0.752095
ENSMUSG00000019837	Gtf3c6	188	152	334	237	0.685093
ENSMUSG00000019838	Slc16a10	88	79	55	35	0.548951
ENSMUSG00000019841	Rev3l	227	278	368	379	0.424036
ENSMUSG00000019846	Lama4	38	53	17	34	0.688802
ENSMUSG00000019849	Prep	80	55	196	147	0.89256
ENSMUSG00000019851	Perp	353	439	386	444	0.752546
ENSMUSG00000019854	Reps1	167	141	267	252	0.764808
ENSMUSG00000019856	Fam184a	72	79	216	189	0.568471
ENSMUSG00000019857	Asf1a	119	83	109	95	0.593538
ENSMUSG00000019861	Gopc	178	204	365	544	0.172351
ENSMUSG00000019863	Qrsl1	50	44	81	89	0.744668
ENSMUSG00000019864	Rtn4ip1	323	250	263	226	0.732779
ENSMUSG00000019866	Crybg1	283	318	572	611	0.853867
ENSMUSG00000019868	Vta1	53	33	126	83	0.994398
ENSMUSG00000019872	Smpdl3a	546	436	837	552	0.13463
ENSMUSG00000019873	Reep3	830	788	907	791	0.53309
ENSMUSG00000019877	Serinc1	700	971	1391	1702	0.195027
ENSMUSG00000019878	Hsf2	37	36	48	70	0.476285
ENSMUSG00000019883	Echdc1	855	947	956	1082	0.930102
ENSMUSG00000019889	Ptprk	524	506	925	867	0.915603
ENSMUSG00000019891	Dcbld1	95	95	134	111	0.656499
ENSMUSG00000019897	Ccdc59	100	67	185	134	0.902171
ENSMUSG00000019899	Lama2	146	116	152	132	0.847936
ENSMUSG00000019906	Lin7a	56	57	23	25	0.983491
ENSMUSG00000019907	Ppp1r12a	358	337	494	490	0.856917
ENSMUSG00000019913	Sim1	90	77	85	99	0.450884
ENSMUSG00000019916	P4ha1	324	382	1142	1036	0.0258166
ENSMUSG00000019917	Sept10	41	43	42	38	0.869362
ENSMUSG00000019920	Lims1	320	385	596	635	0.5035
ENSMUSG00000019923	Zwint	158	102	179	142	0.550925
ENSMUSG00000019927	Ube2d1	90	15	48	13	0.606012
ENSMUSG00000019929	Dcn	470	720	631	909	0.752753
ENSMUSG00000019943	Atp2b1	233	265	488	462	0.352951
ENSMUSG00000019944	Rhobtb1	144	158	92	127	0.521056
ENSMUSG00000019945	Cabcoco1	38	56	69	41	0.0196004
ENSMUSG00000019947	Arid5b	174	212	269	388	0.494375
ENSMUSG00000019948	Actr6	82	57	95	80	0.73428
ENSMUSG00000019951	Uhrf1bp1l	687	641	736	805	0.173304
ENSMUSG00000019960	Dusp6	130	155	390	503	0.835851
ENSMUSG00000019961	Tmpo	176	190	252	400	0.0319839
ENSMUSG00000019966	Kitl	152	156	213	163	0.254425
ENSMUSG00000019969	Psen1	572	598	915	998	0.832311
ENSMUSG00000019971	Cep290	65	94	78	90	0.641124
ENSMUSG00000019975	Ikbip	43	38	54	51	0.989225
ENSMUSG00000019977	Hbs1l	2	27	5	68	1
ENSMUSG00000019978	Epb41l2	77	72	82	64	0.774977
ENSMUSG00000019984	Med23	66	86	85	114	1
ENSMUSG00000019986	Ahi1	10	34	49	43	0.0100839
ENSMUSG00000019988	Nedd1	48	44	66	40	0.494097
ENSMUSG00000019989	Enpp3	556	453	1141	997	0.693896
ENSMUSG00000019996	Map7	504	384	579	583	0.0202975
ENSMUSG00000019997	Ccn2	314	322	411	474	0.595021
ENSMUSG00000019998	Stx7	453	436	703	741	0.60919
ENSMUSG00000020003	Pex7	525	181	685	253	0.82892
ENSMUSG00000020009	Ifngr1	248	180	324	213	0.761863
ENSMUSG00000020015	Cdk17	24	18	28	18	0.971269
ENSMUSG00000020018	Snrpf	19	15	53	15	0.175457
ENSMUSG00000020019	Ntn4	465	528	747	823	0.910598
ENSMUSG00000020022	Ndufa12	286	134	404	217	0.640442
ENSMUSG00000020023	Tmcc3	25	24	25	16	0.715595
ENSMUSG00000020024	Cep83	35	50	41	48	0.81104
ENSMUSG00000020027	Socs2	115	100	107	101	0.901001
ENSMUSG00000020029	Nudt4	5285	4990	6566	6736	0.0170751
ENSMUSG00000020034	Tcp11l2	51	82	90	115	0.683412
ENSMUSG00000020038	Cry1	6	8	28	17	0.540528
ENSMUSG00000020044	Timp3	9709	12126	14051	42854	0
ENSMUSG00000020048	Hsp90b1	681	763	12542	10028	4.3618e-08
ENSMUSG00000020051	Pah	2342	2063	3820	4340	0
ENSMUSG00000020056	Washc3	135	241	229	238	0.00233657
ENSMUSG00000020059	Sycp3	594	765	470	655	0.670209
ENSMUSG00000020062	Slc5a8	1467	1348	1202	1162	0.688802
ENSMUSG00000020069	Hnrnph3	56	76	87	100	0.781618
ENSMUSG00000020070	Rufy2	232	218	209	144	0.162024
ENSMUSG00000020072	Pbld2	372	346	184	241	0.046295
ENSMUSG00000020074	Ccar1	221	257	426	497	1
ENSMUSG00000020075	Ddx21	217	248	769	808	0.736589
ENSMUSG00000020076	Ddx50	243	198	810	742	0.628991
ENSMUSG00000020077	Srgn	135	201	167	197	0.418575
ENSMUSG00000020078	Vps26a	313	306	429	457	0.739186
ENSMUSG00000020079	Supv3l1	76	84	120	143	0.939375
ENSMUSG00000020085	Aifm2	18	25	30	23	0.526714
ENSMUSG00000020087	Tysnd1	128	97	203	242	0.0526341
ENSMUSG00000020088	Sar1a	707	802	2291	2573	0.989225
ENSMUSG00000020091	Eif4ebp2	1384	1026	711	511	0.884867
ENSMUSG00000020097	Sgpl1	175	162	255	188	0.387936
ENSMUSG00000020098	Pcbd1	838	1127	719	936	0.865825
ENSMUSG00000020099	Unc5b	10	12	19	24	1
ENSMUSG00000020100	Slc29a3	600	1531	405	977	0.761707
ENSMUSG00000020102	Slc16a7	2269	1579	2540	1661	0.461372
ENSMUSG00000020105	Lrig3	21	25	21	25	1
ENSMUSG00000020107	Anapc16	356	427	962	1075	0.73386
ENSMUSG00000020108	Ddit4	12	15	53	73	0.973769
ENSMUSG00000020109	Dnajb12	272	268	375	462	0.204485
ENSMUSG00000020111	Micu1	326	350	538	556	0.920749
ENSMUSG00000020115	Tbk1	92	74	145	119	1
ENSMUSG00000020116	Pno1	54	38	114	72	0.901001
ENSMUSG00000020122	Egfr	375	267	1215	944	0.662613
ENSMUSG00000020124	Usp15	393	314	579	579	0.113153
ENSMUSG00000020128	Vps54	595	518	660	536	0.736348
ENSMUSG00000020130	Tbc1d15	49	51	183	237	0.687959
ENSMUSG00000020132	Rab21	821	588	913	773	0.123807
ENSMUSG00000020133	2310011J03Rik	59	46	103	88	0.910872
ENSMUSG00000020134	Peli1	32	41	66	59	0.555557
ENSMUSG00000020137	Thap2	162	144	243	175	0.462225
ENSMUSG00000020142	Slc1a4	321	391	1146	1431	0.959185
ENSMUSG00000020149	Rab1a	909	906	1824	2144	0.0330889
ENSMUSG00000020150	Gamt	40	78	21	82	0.167367
ENSMUSG00000020152	Actr2	564	579	668	724	0.78457
ENSMUSG00000020154	Ptprb	1962	1890	1904	1846	0.992214
ENSMUSG00000020156	Pwwp3a	18	28	19	10	0.166272
ENSMUSG00000020170	Frs2	136	106	147	136	0.65704
ENSMUSG00000020171	Yeats4	129	131	173	191	0.861325
ENSMUSG00000020173	Cobl	317	273	634	579	0.833856
ENSMUSG00000020176	Grb10	78	2	290	11	1
ENSMUSG00000020180	Snrpd3	105	64	129	102	0.527549
ENSMUSG00000020182	Ddc	106	209	99	154	0.485437
ENSMUSG00000020183	Cpm	27	26	28	35	0.831497
ENSMUSG00000020189	Osbpl8	402	538	1165	1390	0.416407
ENSMUSG00000020190	Mknk2	413	436	739	587	0.0141788
ENSMUSG00000020196	Cabin1	209	181	346	210	0.0632196
ENSMUSG00000020198	Ap3d1	127	146	277	292	0.847695
ENSMUSG00000020220	Vps13d	954	866	761	849	0.0266999
ENSMUSG00000020224	Llph	73	38	164	69	0.703718
ENSMUSG00000020225	Tmbim4	1033	615	1322	824	0.785569
ENSMUSG00000020228	Helb	97	94	199	153	0.512634
ENSMUSG00000020231	Dip2a	21	14	18	12	1
ENSMUSG00000020232	Hmg20b	43	35	49	55	0.622328
ENSMUSG00000020235	Fzr1	24	35	36	48	0.983269
ENSMUSG00000020238	Ncln	68	81	139	139	0.730825
ENSMUSG00000020246	Hcfc2	87	81	273	297	0.697013
ENSMUSG00000020248	Nfyb	41	67	112	49	1.16893e-05
ENSMUSG00000020250	Txnrd1	1029	817	2798	2218	1
ENSMUSG00000020253	Ppm1m	63	52	68	69	0.748968
ENSMUSG00000020255	D10Wsu102e	935	1193	1961	1918	2.70942e-05
ENSMUSG00000020256	Aldh1l2	13	18	765	271	0.0037876
ENSMUSG00000020257	Wdr82	240	215	256	296	0.213694
ENSMUSG00000020258	Glyctk	1332	1219	729	981	4.3618e-08
ENSMUSG00000020260	Pofut2	136	111	269	246	0.775566
ENSMUSG00000020261	Slc36a1	1068	1198	188	461	0
ENSMUSG00000020263	Appl2	113	81	117	72	0.761511
ENSMUSG00000020265	Sumo3	172	170	188	231	0.416244
ENSMUSG00000020268	Lyrm7	8	32	12	29	0.744668
ENSMUSG00000020271	Fbxw11	261	311	448	449	0.352951
ENSMUSG00000020277	Pfkl	238	258	295	276	0.557945
ENSMUSG00000020280	Pus10	122	111	124	150	0.390156
ENSMUSG00000020282	Rhbdf1	148	140	291	252	0.821915
ENSMUSG00000020283	Pex13	133	162	165	180	0.799862
ENSMUSG00000020284	1810043G02Rik	102	112	92	108	0.94141
ENSMUSG00000020287	Mpg	63	87	108	115	0.558748
ENSMUSG00000020288	Ahsa2	181	133	249	166	0.810875
ENSMUSG00000020289	Nprl3	51	64	69	52	0.263353
ENSMUSG00000020300	Cpeb4	483	380	850	824	0.0855055
ENSMUSG00000020303	Stc2	4	6	44	56	1
ENSMUSG00000020305	Asb3	16	6	37	15	1
ENSMUSG00000020307	Cdc34	65	65	186	141	0.5187
ENSMUSG00000020311	Erlec1	216	212	272	284	0.874621
ENSMUSG00000020315	Sptbn1	4279	3986	4339	4124	0.794569
ENSMUSG00000020319	Wdpcp	35	38	60	81	0.764808
ENSMUSG00000020321	Mdh1	1226	889	2199	1654	0.792576
ENSMUSG00000020326	Ccng1	1597	1046	2072	1277	0.578778
ENSMUSG00000020328	Nudcd2	128	88	276	172	0.849585
ENSMUSG00000020329	Polrmt	129	145	192	230	0.901023
ENSMUSG00000020334	Slc22a4	162	72	191	85	1
ENSMUSG00000020340	Cyfip2	967	1289	1037	1056	0.000208907
ENSMUSG00000020346	Mgat1	270	254	308	329	0.610968
ENSMUSG00000020349	Ppp2ca	347	366	848	708	0.0752914
ENSMUSG00000020358	Hnrnpab	154	132	290	270	0.849585
ENSMUSG00000020359	Phykpl	240	167	358	267	0.847695
ENSMUSG00000020361	Hspa4	246	234	530	457	0.720021
ENSMUSG00000020362	Cnot6	101	91	91	81	1
ENSMUSG00000020366	Mapk9	79	89	80	84	0.970505
ENSMUSG00000020368	Canx	1778	1560	4249	3890	0.628338
ENSMUSG00000020375	Rufy1	126	127	147	167	0.785569
ENSMUSG00000020376	Rnf130	109	118	137	159	0.915603
ENSMUSG00000020380	Rad50	10	25	17	22	0.540414
ENSMUSG00000020385	Clk4	247	225	469	412	0.946768
ENSMUSG00000020386	Sar1b	362	390	530	658	0.400493
ENSMUSG00000020387	Jade2	90	108	85	147	0.283794
ENSMUSG00000020390	Ube2b	25	13	25	36	0.126279
ENSMUSG00000020392	Cdkn2aipnl	102	99	127	183	0.173739
ENSMUSG00000020393	Kremen1	192	268	205	310	0.820563
ENSMUSG00000020397	Med7	80	77	204	163	0.661186
ENSMUSG00000020400	Tnip1	150	129	118	148	0.161672
ENSMUSG00000020402	Vdac1	1445	1455	2174	2144	0.883127
ENSMUSG00000020407	Upp1	28	13	43	28	0.809862
ENSMUSG00000020409	Slu7	320	367	637	658	0.598552
ENSMUSG00000020412	Ascc2	162	113	250	172	1
ENSMUSG00000020413	Hus1	546	410	1288	605	4.89961e-07
ENSMUSG00000020415	Pttg1	387	25	438	37	0.675276
ENSMUSG00000020422	Tns3	1215	1219	1805	1941	0.480389
ENSMUSG00000020423	Btg2	52	76	517	391	0.00765238
ENSMUSG00000020424	Castor1	24	16	2	9	0.110484
ENSMUSG00000020427	Igfbp3	898	570	966	659	0.660138
ENSMUSG00000020430	Pes1	203	161	463	409	0.730552
ENSMUSG00000020432	Tcn2	4095	4285	5113	5362	1
ENSMUSG00000020435	Osbp2	46	73	56	67	0.62361
ENSMUSG00000020439	Smtn	97	77	114	88	1
ENSMUSG00000020444	Guk1	160	188	292	291	0.564366
ENSMUSG00000020448	Rnf185	89	83	246	177	0.460412
ENSMUSG00000020451	Limk2	32	40	49	42	0.59062
ENSMUSG00000020454	Eif4enif1	52	39	47	81	0.0326892
ENSMUSG00000020455	Trim11	134	201	142	129	0.0231921
ENSMUSG00000020456	Ogdh	1145	1210	1324	1492	0.567423
ENSMUSG00000020457	Drg1	189	224	365	420	0.978858
ENSMUSG00000020458	Rtn4	192	224	251	279	0.927773
ENSMUSG00000020459	Mtif2	110	114	140	144	1
ENSMUSG00000020463	Ppp4r3b	190	166	319	294	0.925413
ENSMUSG00000020464	Pnpt1	44	64	89	60	0.0314815
ENSMUSG00000020467	Efemp1	70	62	80	41	0.186192
ENSMUSG00000020471	Pold2	20	17	61	98	0.328241
ENSMUSG00000020472	Zkscan17	43	48	117	83	0.285512
ENSMUSG00000020473	Aebp1	214	234	179	255	0.237228
ENSMUSG00000020475	Pgam2	52	28	54	42	0.60027
ENSMUSG00000020476	Dbnl	183	195	332	363	0.977639
ENSMUSG00000020477	Mrps24	146	195	199	283	0.88445
ENSMUSG00000020482	Ccdc117	79	94	162	200	0.978858
ENSMUSG00000020484	Xbp1	441	413	2195	2198	0.707377
ENSMUSG00000020496	Rnf187	87	66	147	83	0.499806
ENSMUSG00000020516	Rps6kb1	110	140	181	204	0.759265
ENSMUSG00000020519	Sap30l	67	62	63	62	0.995386
ENSMUSG00000020521	Rnft1	89	82	92	79	0.971269
ENSMUSG00000020522	Mfap3	105	107	130	109	0.666771
ENSMUSG00000020523	Fam114a2	403	387	741	628	0.45104
ENSMUSG00000020525	Ppm1d	26	24	58	23	0.139058
ENSMUSG00000020527	Myo19	109	185	109	210	0.785569
ENSMUSG00000020528	Prpsap2	48	87	93	133	0.6404
ENSMUSG00000020530	Ggnbp2	112	123	254	295	0.935292
ENSMUSG00000020532	Acaca	54	66	80	85	0.862424
ENSMUSG00000020534	Shmt1	248	487	230	392	0.542191
ENSMUSG00000020537	Drg2	92	119	269	215	0.0337216
ENSMUSG00000020538	Srebf1	68	69	106	115	0.971269
ENSMUSG00000020541	Tom1l1	234	329	339	386	0.269657
ENSMUSG00000020546	Stxbp4	174	201	200	189	0.457602
ENSMUSG00000020547	Bzw2	68	76	89	93	0.970078
ENSMUSG00000020549	Elac2	112	70	203	186	0.1797
ENSMUSG00000020553	Pctp	175	171	61	83	0.359897
ENSMUSG00000020570	Sypl	871	893	1078	850	0.00123018
ENSMUSG00000020572	Nampt	528	437	817	522	0.0252843
ENSMUSG00000020576	Nbas	364	387	832	960	0.678687
ENSMUSG00000020577	Tspan13	150	329	159	324	0.861632
ENSMUSG00000020580	Rock2	215	263	458	497	0.63577
ENSMUSG00000020590	Snx13	264	234	369	314	0.94141
ENSMUSG00000020593	Lpin1	549	439	604	596	0.0979663
ENSMUSG00000020601	Trib2	54	38	19	28	0.21235
ENSMUSG00000020604	Arsg	384	399	1289	1396	0.861233
ENSMUSG00000020608	Smc6	133	159	281	256	0.26652
ENSMUSG00000020609	Apob	1837	990	1512	813	1
ENSMUSG00000020610	Amz2	273	338	726	640	0.00699015
ENSMUSG00000020611	Gna13	689	609	1482	1059	0.0212722
ENSMUSG00000020612	Prkar1a	844	1018	1371	1636	0.981114
ENSMUSG00000020621	Rdh14	155	192	212	178	0.0681249
ENSMUSG00000020623	Map2k6	72	48	55	43	0.835579
ENSMUSG00000020628	Trappc12	126	121	179	183	0.926959
ENSMUSG00000020629	Adi1	577	1299	795	1097	0
ENSMUSG00000020630	Rnaseh1	20	56	64	77	0.0597949
ENSMUSG00000020634	Ubxn2a	736	580	1231	937	0.858042
ENSMUSG00000020640	Itsn2	366	374	659	706	0.853427
ENSMUSG00000020641	Rsad2	62	51	34	22	0.792708
ENSMUSG00000020646	Mboat2	47	46	42	58	0.566165
ENSMUSG00000020647	Ncoa1	119	163	203	169	0.0202835
ENSMUSG00000020648	Dus4l	9	15	42	51	0.869665
ENSMUSG00000020650	Bcap29	102	123	82	90	0.893732
ENSMUSG00000020651	Slc26a4	189	169	269	271	0.728575
ENSMUSG00000020653	Klf11	14	10	50	20	0.634008
ENSMUSG00000020659	Cbll1	18	10	26	22	0.765626
ENSMUSG00000020661	Dnmt3a	162	135	134	138	0.553488
ENSMUSG00000020664	Dld	1936	1945	2801	3076	0.164093
ENSMUSG00000020669	Sh3yl1	163	177	167	172	0.937385
ENSMUSG00000020671	Rab10	316	274	509	418	0.863584
ENSMUSG00000020674	Pxdn	207	353	126	163	0.253014
ENSMUSG00000020677	Ddx52	269	172	716	606	0.0829585
ENSMUSG00000020679	Hnf1b	242	194	181	157	0.849585
ENSMUSG00000020681	Ace	695	381	794	404	0.719086
ENSMUSG00000020687	Cdc27	204	226	346	361	0.884867
ENSMUSG00000020691	Mettl2	116	101	201	231	0.329751
ENSMUSG00000020695	Mrc2	24	21	7	6	1
ENSMUSG00000020696	Rffl	199	193	267	216	0.495301
ENSMUSG00000020697	Lig3	249	165	429	295	0.96002
ENSMUSG00000020700	Map3k3	70	66	189	173	1
ENSMUSG00000020705	Ddx42	43	23	70	51	0.672854
ENSMUSG00000020706	Ftsj3	115	81	368	280	0.89256
ENSMUSG00000020707	Rnf135	36	63	37	58	0.94141
ENSMUSG00000020708	Psmc5	230	96	305	276	3.83368e-06
ENSMUSG00000020709	Adap2	199	153	200	135	0.74377
ENSMUSG00000020715	Ern1	179	170	380	377	0.930486
ENSMUSG00000020716	Nf1	398	387	430	447	0.799479
ENSMUSG00000020717	Pecam1	247	246	340	329	0.965209
ENSMUSG00000020718	Polg2	30	24	29	55	0.121945
ENSMUSG00000020719	Ddx5	687	979	1155	1554	0.693467
ENSMUSG00000020720	Psmd12	188	228	340	386	0.858042
ENSMUSG00000020721	Helz	77	61	55	73	0.179634
ENSMUSG00000020733	Slc9a3r1	490	424	1047	911	1
ENSMUSG00000020741	Cluh	570	555	672	646	0.996582
ENSMUSG00000020745	Pafah1b1	227	274	374	430	0.897077
ENSMUSG00000020747	Tmem94	266	311	251	334	0.61055
ENSMUSG00000020752	Recql5	65	37	74	66	0.362834
ENSMUSG00000020755	Sap30bp	108	118	268	318	0.866179
ENSMUSG00000020766	Galk1	103	150	143	203	1
ENSMUSG00000020773	Trim47	84	70	235	203	1
ENSMUSG00000020775	Mrpl38	52	37	99	93	0.629562
ENSMUSG00000020776	Fbf1	90	83	65	97	0.176453
ENSMUSG00000020777	Acox1	4793	5411	5918	5886	6.93472e-05
ENSMUSG00000020780	Srp68	152	219	630	589	0.00491861
ENSMUSG00000020781	Tsen54	40	68	60	106	0.995055
ENSMUSG00000020782	Llgl2	444	402	988	717	0.0677806
ENSMUSG00000020792	Exoc7	187	178	247	227	0.974281
ENSMUSG00000020802	Ube2o	10	18	52	29	0.0892228
ENSMUSG00000020807	4933427D14Rik	33	45	34	46	1
ENSMUSG00000020810	Cygb	28	61	34	67	0.937385
ENSMUSG00000020823	Sec14l1	119	115	196	193	1
ENSMUSG00000020829	Slc46a1	19	8	30	16	0.959185
ENSMUSG00000020832	Eral1	92	92	167	124	0.391326
ENSMUSG00000020839	Tmigd1	929	661	1248	861	0.880973
ENSMUSG00000020841	Cpd	375	556	512	628	0.173304
ENSMUSG00000020843	Timm22	168	182	189	203	1
ENSMUSG00000020844	Nxn	12	21	15	14	0.629724
ENSMUSG00000020846	Rflnb	158	138	368	151	1.87539e-05
ENSMUSG00000020849	Ywhae	319	278	480	409	0.973605
ENSMUSG00000020850	Prpf8	775	758	1062	948	0.482103
ENSMUSG00000020857	Nme2	299	231	581	421	0.837226
ENSMUSG00000020859	Spag9	1280	1158	1652	1688	0.129439
ENSMUSG00000020863	Luc7l3	59	60	49	37	0.644674
ENSMUSG00000020864	Ankrd40	372	209	440	287	0.512407
ENSMUSG00000020868	Xylt2	14	26	19	12	0.16518
ENSMUSG00000020869	Lrrc59	125	114	796	818	0.722247
ENSMUSG00000020873	Slc35b1	92	68	457	399	0.66517
ENSMUSG00000020875	Hoxb9	35	28	203	119	0.643786
ENSMUSG00000020876	Snx11	9	15	41	36	0.556757
ENSMUSG00000020877	Scrn2	534	574	563	709	0.237458
ENSMUSG00000020883	Fbxl20	90	84	83	55	0.455965
ENSMUSG00000020889	Nr1d1	160	148	85	94	0.670209
ENSMUSG00000020893	Per1	80	75	145	193	0.292265
ENSMUSG00000020894	Vamp2	143	189	136	145	0.493416
ENSMUSG00000020895	Tmem107	32	41	42	44	0.862566
ENSMUSG00000020898	Ctc1	11	37	14	30	0.67799
ENSMUSG00000020899	Pfas	147	151	132	116	0.707613
ENSMUSG00000020900	Myh10	231	465	252	488	0.924774
ENSMUSG00000020902	Ntn1	397	353	714	728	0.404157
ENSMUSG00000020910	Adprm	79	137	80	175	0.556615
ENSMUSG00000020917	Acly	527	572	724	678	0.268603
ENSMUSG00000020919	Stat5b	198	232	190	189	0.574603
ENSMUSG00000020922	Lsm12	37	66	78	82	0.193058
ENSMUSG00000020923	Ubtf	288	252	658	549	0.890933
ENSMUSG00000020925	Ccdc43	30	35	50	67	0.935766
ENSMUSG00000020929	Eftud2	130	109	157	164	0.502741
ENSMUSG00000020936	Nmt1	233	274	487	443	0.117578
ENSMUSG00000020937	Plcd3	10	11	20	26	0.958921
ENSMUSG00000020946	Gosr2	280	185	823	777	0.0102863
ENSMUSG00000020948	Klhl28	9	23	17	23	0.539343
ENSMUSG00000020949	Fkbp3	113	81	148	92	0.77945
ENSMUSG00000020952	Scfd1	214	175	710	601	0.944892
ENSMUSG00000020955	Ap4s1	124	51	142	85	0.313785
ENSMUSG00000020956	Dtd2	50	59	55	49	0.660094
ENSMUSG00000020961	Ston2	119	180	100	177	0.70778
ENSMUSG00000020962	Gtf2a1	609	278	1079	552	0.522489
ENSMUSG00000020964	Sel1l	684	609	7094	6513	0.843615
ENSMUSG00000020978	Klhdc2	183	237	328	404	0.909442
ENSMUSG00000020982	Nemf	204	187	467	390	0.758456
ENSMUSG00000020986	Sec23a	287	290	1550	1484	0.819534
ENSMUSG00000020988	L2hgdh	873	1067	1027	1059	0.0544353
ENSMUSG00000020990	Cdkl1	351	410	276	369	0.524827
ENSMUSG00000020993	Trappc6b	167	172	232	269	0.743757
ENSMUSG00000020994	Pnn	186	169	229	229	0.799862
ENSMUSG00000021000	Mia2	2423	2318	4358	3984	0.524827
ENSMUSG00000021003	Galc	491	417	456	392	1
ENSMUSG00000021007	Spata7	33	55	66	128	0.839191
ENSMUSG00000021009	Ptpn21	140	163	214	213	0.650385
ENSMUSG00000021012	Zc3h14	578	650	717	771	0.82375
ENSMUSG00000021013	Ttc8	128	97	161	101	0.634227
ENSMUSG00000021018	Polr2h	83	53	146	110	0.751551
ENSMUSG00000021022	Ppp2r3c	21	39	39	70	1
ENSMUSG00000021023	1110008L16Rik	62	92	71	171	0.150117
ENSMUSG00000021024	Psma6	105	148	186	173	0.0869778
ENSMUSG00000021025	Nfkbia	93	102	152	120	0.317314
ENSMUSG00000021027	Ralgapa1	539	527	687	720	0.710848
ENSMUSG00000021028	Mbip	26	30	35	53	0.779265
ENSMUSG00000021033	Gstz1	1910	2165	2313	2571	0.877035
ENSMUSG00000021036	Sptlc2	352	332	656	802	0.0429598
ENSMUSG00000021038	Vipas39	155	176	193	186	0.616394
ENSMUSG00000021039	Snw1	144	176	337	340	0.46439
ENSMUSG00000021044	Adck1	43	16	37	44	0.0183173
ENSMUSG00000021048	Mthfd1	1002	974	1133	1159	0.723283
ENSMUSG00000021051	Ppp2r5e	64	50	58	64	0.494375
ENSMUSG00000021054	Sgpp1	37	32	73	48	0.746008
ENSMUSG00000021065	Fut8	160	216	131	159	0.802073
ENSMUSG00000021066	Atl1	58	192	86	239	0.699891
ENSMUSG00000021069	Pygl	129	123	146	152	0.884867
ENSMUSG00000021072	Tmx1	157	134	232	174	0.74377
ENSMUSG00000021076	Actr10	205	427	392	641	0.129746
ENSMUSG00000021079	Timm9	210	172	424	395	0.643786
ENSMUSG00000021081	Serpina1f	549	145	754	232	0.521056
ENSMUSG00000021094	Dhrs7	11	22	19	26	0.775397
ENSMUSG00000021096	Ppm1a	75	113	170	204	0.555557
ENSMUSG00000021097	Clmn	1906	2346	1857	2338	0.852969
ENSMUSG00000021102	Glrx5	166	118	229	177	0.867137
ENSMUSG00000021103	Mnat1	20	16	36	28	1
ENSMUSG00000021108	Prkch	40	59	44	63	1
ENSMUSG00000021111	Papola	286	321	490	605	0.678687
ENSMUSG00000021112	Mpp5	845	648	1244	908	0.766585
ENSMUSG00000021113	Snapc1	42	54	55	78	0.954089
ENSMUSG00000021114	Atp6v1d	167	181	304	288	0.666469
ENSMUSG00000021116	Eif2s1	85	4	258	11	1
ENSMUSG00000021120	Pigh	32	39	26	27	0.911966
ENSMUSG00000021124	Vti1b	434	620	657	680	0.00183836
ENSMUSG00000021125	Arg2	17	83	15	102	0.745952
ENSMUSG00000021127	Zfp36l1	120	133	301	365	0.818836
ENSMUSG00000021133	Susd6	236	236	277	261	0.879463
ENSMUSG00000021140	Pcnx	218	300	246	299	0.644674
ENSMUSG00000021143	Pacs2	154	170	160	185	0.966351
ENSMUSG00000021147	Wdr37	158	168	181	235	0.476714
ENSMUSG00000021149	Gtpbp4	113	110	258	272	0.862581
ENSMUSG00000021156	Zmynd11	642	611	1041	948	0.824393
ENSMUSG00000021171	Esyt2	220	198	381	249	0.0837009
ENSMUSG00000021177	Tdp1	18	17	12	30	0.243051
ENSMUSG00000021178	Psmc1	154	235	214	362	0.754755
ENSMUSG00000021179	Nrde2	73	72	103	131	0.559162
ENSMUSG00000021182	Ccdc88c	62	70	133	145	1
ENSMUSG00000021185	Dglucy	642	625	505	541	0.574567
ENSMUSG00000021186	Fbln5	1163	870	942	718	0.955207
ENSMUSG00000021187	Tc2n	12	49	25	51	0.375034
ENSMUSG00000021188	Trip11	537	523	914	882	0.998308
ENSMUSG00000021189	Atxn3	170	161	170	176	0.838825
ENSMUSG00000021190	Lgmn	2875	3424	4985	4969	1.28213e-06
ENSMUSG00000021192	Golga5	168	205	518	608	0.940667
ENSMUSG00000021193	Pitrm1	371	367	480	482	0.989289
ENSMUSG00000021196	Pfkp	97	106	205	254	0.785395
ENSMUSG00000021207	Akr1c21	8070	8460	9209	9224	0.166272
ENSMUSG00000021213	Akr1c13	73	760	103	912	0.660823
ENSMUSG00000021215	Net1	1117	1097	888	939	0.57108
ENSMUSG00000021218	Gdi2	677	433	1224	735	0.730788
ENSMUSG00000021224	Numb	106	154	201	267	0.835851
ENSMUSG00000021226	Acot2	155	210	1722	2656	0.556664
ENSMUSG00000021228	Acot3	108	176	43	44	0.249665
ENSMUSG00000021235	Coq6	15	26	41	51	0.749103
ENSMUSG00000021236	Entpd5	3732	2717	4614	2809	8.65985e-06
ENSMUSG00000021238	Aldh6a1	5925	4877	8035	6274	0.185021
ENSMUSG00000021240	Abcd4	110	136	72	117	0.459888
ENSMUSG00000021241	Isca2	190	103	224	152	0.462266
ENSMUSG00000021244	Ylpm1	64	66	49	48	0.992855
ENSMUSG00000021245	Mlh3	115	172	98	101	0.218572
ENSMUSG00000021248	Tmed10	251	360	458	534	0.212344
ENSMUSG00000021252	Erg28	129	94	153	109	1
ENSMUSG00000021254	Gpatch2l	98	134	185	205	0.521487
ENSMUSG00000021255	Esrrb	61	47	119	80	0.861325
ENSMUSG00000021258	Ccnk	29	15	47	31	0.825227
ENSMUSG00000021263	Degs2	242	276	292	348	0.914892
ENSMUSG00000021264	Yy1	324	298	508	529	0.533431
ENSMUSG00000021266	Wars	190	197	1970	2108	0.955658
ENSMUSG00000021270	Hsp90aa1	275	328	551	651	1
ENSMUSG00000021271	Zfp839	87	75	114	116	0.765626
ENSMUSG00000021273	Fdft1	25	41	45	66	0.93417
ENSMUSG00000021275	Tecpr2	27	23	43	22	0.562215
ENSMUSG00000021276	Cinp	187	36	294	50	0.862566
ENSMUSG00000021278	Amn	325	272	464	449	0.459722
ENSMUSG00000021279	Cdc42bpb	770	733	941	905	0.991724
ENSMUSG00000021281	Tnfaip2	68	75	122	88	0.254229
ENSMUSG00000021282	Eif5	411	354	1112	814	0.253014
ENSMUSG00000021285	Ppp1r13b	26	20	23	26	0.728575
ENSMUSG00000021286	Zfyve21	137	157	288	228	0.0837009
ENSMUSG00000021288	Klc1	202	237	238	246	0.675274
ENSMUSG00000021302	Ggps1	186	173	445	318	0.201191
ENSMUSG00000021306	Gpr137b	1372	996	514	290	0.0256762
ENSMUSG00000021311	Mtr	209	182	241	200	0.949538
ENSMUSG00000021322	Aoah	802	735	788	810	0.366553
ENSMUSG00000021326	Trim27	16	16	70	63	0.976679
ENSMUSG00000021327	Zkscan3	343	337	294	234	0.273936
ENSMUSG00000021335	Slc17a1	2258	2652	5090	5983	1
ENSMUSG00000021338	Carmil1	196	185	427	516	0.198977
ENSMUSG00000021339	Mrs2	1659	1346	1471	1323	0.218775
ENSMUSG00000021357	Exoc2	63	53	57	86	0.131996
ENSMUSG00000021360	Gcnt2	261	229	363	239	0.126279
ENSMUSG00000021361	Tmem14c	421	578	643	771	0.34582
ENSMUSG00000021364	Elovl2	119	538	354	1170	0.0572162
ENSMUSG00000021365	Nedd9	467	404	431	417	0.585932
ENSMUSG00000021366	Hivep1	166	133	172	182	0.301466
ENSMUSG00000021371	Mcur1	1886	2321	2077	2684	0.574567
ENSMUSG00000021374	Nup153	140	150	233	236	0.908539
ENSMUSG00000021375	Kif13a	144	177	155	203	0.902132
ENSMUSG00000021376	Tpmt	1559	1076	2596	2416	4.3618e-08
ENSMUSG00000021377	Dek	351	457	487	559	0.485425
ENSMUSG00000021379	Id4	88	165	50	77	0.736589
ENSMUSG00000021384	Susd3	343	338	231	140	0.00316438
ENSMUSG00000021390	Ogn	65	48	53	79	0.0545926
ENSMUSG00000021392	Nol8	227	202	1090	1122	0.458733
ENSMUSG00000021395	Spin1	276	265	324	314	1
ENSMUSG00000021400	Wrnip1	15	26	22	22	0.595373
ENSMUSG00000021408	Ripk1	339	368	581	731	0.377786
ENSMUSG00000021413	Prpf4b	360	294	653	483	0.644465
ENSMUSG00000021416	Eci3	2261	3690	2060	4007	9.73397e-05
ENSMUSG00000021417	Eci2	322	234	350	238	0.83798
ENSMUSG00000021418	Rpp40	66	85	101	226	0.0545926
ENSMUSG00000021420	Fars2	81	92	90	141	0.387936
ENSMUSG00000021427	Ssr1	678	703	2305	2279	0.744668
ENSMUSG00000021428	Riok1	162	183	499	587	0.936545
ENSMUSG00000021431	Snrnp48	33	34	72	97	0.702085
ENSMUSG00000021432	Slc35b3	160	240	195	340	0.597709
ENSMUSG00000021451	Sema4d	469	521	559	698	0.461679
ENSMUSG00000021453	Gadd45g	38	33	48	50	0.867997
ENSMUSG00000021456	Fbp2	31	32	18	40	0.251906
ENSMUSG00000021458	2010111I01Rik	204	235	162	252	0.161565
ENSMUSG00000021458	Aopep	525	466	472	448	0.779809
ENSMUSG00000021460	Auh	648	708	731	825	0.89256
ENSMUSG00000021461	Fancc	40	29	32	43	0.325637
ENSMUSG00000021466	Ptch1	159	181	172	174	0.746427
ENSMUSG00000021468	Sptlc1	129	148	247	262	0.84482
ENSMUSG00000021470	Ercc6l2	43	14	103	17	0.326334
ENSMUSG00000021474	Sfxn1	680	721	593	690	0.541857
ENSMUSG00000021477	Ctsl	329	491	946	2027	0.000231208
ENSMUSG00000021482	Prxl2c	264	239	595	628	0.429194
ENSMUSG00000021483	Cdk20	6	0	18	22	0.124726
ENSMUSG00000021484	Lman2	593	360	1620	1093	0.469596
ENSMUSG00000021486	Prelid1	602	329	717	392	1
ENSMUSG00000021488	Nsd1	915	984	1174	1148	0.390156
ENSMUSG00000021490	Slc34a1	21115	12254	29146	16925	1
ENSMUSG00000021494	Ddx41	125	136	243	247	0.90339
ENSMUSG00000021495	Fam193b	192	226	175	200	0.990502
ENSMUSG00000021496	Pcbd2	33	52	43	63	0.989225
ENSMUSG00000021497	Txndc15	347	366	610	555	0.388181
ENSMUSG00000021500	Ddx46	371	318	478	423	0.938279
ENSMUSG00000021501	Caml	113	91	292	267	0.757902
ENSMUSG00000021508	Cxcl14	114	118	124	130	1
ENSMUSG00000021509	Slc25a48	203	259	145	258	0.108201
ENSMUSG00000021510	Zfp729a	117	110	163	141	0.880973
ENSMUSG00000021514	Zfp369	63	68	102	90	0.736589
ENSMUSG00000021518	Ptdss1	590	443	807	616	0.984741
ENSMUSG00000021519	Mterf3	72	112	146	166	0.358142
ENSMUSG00000021532	Fastkd3	54	60	114	157	0.685242
ENSMUSG00000021540	Smad5	977	704	1023	784	0.689489
ENSMUSG00000021546	Hnrnpk	67	53	109	104	0.735356
ENSMUSG00000021548	Ccnh	190	219	259	223	0.160167
ENSMUSG00000021549	Rasa1	74	79	130	118	0.76507
ENSMUSG00000021550	2210016F16Rik	138	82	152	100	0.864969
ENSMUSG00000021555	Naa35	124	152	190	211	0.803305
ENSMUSG00000021556	Golm1	18	30	40	91	0.691095
ENSMUSG00000021557	Agtpbp1	81	62	122	78	0.743037
ENSMUSG00000021559	Dapk1	244	194	761	749	0.218053
ENSMUSG00000021565	Slc6a19	1871	1654	2504	1928	0.0226359
ENSMUSG00000021576	Pdcd6	193	140	306	271	0.452387
ENSMUSG00000021577	Sdha	3440	3779	4689	5026	0.743037
ENSMUSG00000021578	Ccdc127	360	285	615	507	0.89826
ENSMUSG00000021583	Erap1	214	216	325	321	0.995779
ENSMUSG00000021585	Cast	387	352	593	535	1
ENSMUSG00000021594	Srd5a1	62	59	13	13	1
ENSMUSG00000021595	Nsun2	306	328	541	542	0.794569
ENSMUSG00000021598	Med10	55	30	105	58	1
ENSMUSG00000021606	Ndufs6	125	142	139	149	0.922473
ENSMUSG00000021607	Mrpl36	253	115	390	130	0.207585
ENSMUSG00000021610	Clptm1l	381	389	930	941	1
ENSMUSG00000021612	Slc6a18	1629	939	2368	1083	0.000502164
ENSMUSG00000021615	Xrcc4	49	55	74	67	0.74377
ENSMUSG00000021619	Atg10	142	188	153	245	0.535367
ENSMUSG00000021620	Acot12	2678	2199	3450	2533	0.0357883
ENSMUSG00000021621	Zcchc9	145	323	310	797	0.562215
ENSMUSG00000021629	Slc30a5	259	214	726	646	0.799203
ENSMUSG00000021635	Rad17	51	104	178	265	0.382712
ENSMUSG00000021636	Marveld2	24	17	25	34	0.432054
ENSMUSG00000021638	Ocln	278	240	320	374	0.0719902
ENSMUSG00000021639	Gtf2h2	45	32	87	37	0.326133
ENSMUSG00000021646	Mccc2	687	865	993	1216	0.897077
ENSMUSG00000021650	Ptcd2	65	85	123	135	0.726636
ENSMUSG00000021661	Ankra2	42	42	32	41	0.799479
ENSMUSG00000021662	Arhgef28	1386	1430	2011	2111	0.920807
ENSMUSG00000021665	Hexb	354	368	402	473	0.538163
ENSMUSG00000021666	Gfm2	436	263	440	300	0.60027
ENSMUSG00000021668	Polk	36	21	41	43	0.375171
ENSMUSG00000021669	Col4a3bp	417	270	367	326	0.0342857
ENSMUSG00000021670	Hmgcr	243	429	178	231	0.104573
ENSMUSG00000021671	Poc5	120	200	137	226	1
ENSMUSG00000021676	Iqgap2	552	429	526	412	1
ENSMUSG00000021678	F2rl1	86	50	132	91	0.788153
ENSMUSG00000021681	Aggf1	278	323	334	408	0.880012
ENSMUSG00000021686	Ap3b1	320	218	533	422	0.463064
ENSMUSG00000021687	Scamp1	342	289	354	314	0.901001
ENSMUSG00000021690	Jmy	717	655	1049	883	0.573257
ENSMUSG00000021692	Dimt1	16	31	25	44	0.976679
ENSMUSG00000021693	Kif2a	18	10	33	16	0.962691
ENSMUSG00000021696	Elovl7	649	521	848	723	0.757856
ENSMUSG00000021697	Depdc1b	75	85	18	29	0.644021
ENSMUSG00000021699	Pde4d	280	324	198	239	0.93417
ENSMUSG00000021703	Serinc5	37	24	25	27	0.4896
ENSMUSG00000021704	Mtx3	292	222	214	143	0.68143
ENSMUSG00000021706	Zfyve16	410	579	1104	1445	0.647327
ENSMUSG00000021707	Dhfr	379	393	411	404	0.853427
ENSMUSG00000021709	Erbin	790	812	1127	1225	0.717104
ENSMUSG00000021710	Nln	137	116	125	102	0.978858
ENSMUSG00000021711	Trappc13	305	247	389	345	0.73673
ENSMUSG00000021712	Trim23	59	55	71	99	0.363523
ENSMUSG00000021713	Ppwd1	44	35	77	58	0.99063
ENSMUSG00000021715	Cwc27	66	105	126	141	0.321878
ENSMUSG00000021716	Srek1ip1	94	26	134	46	0.779743
ENSMUSG00000021725	Parp8	152	89	111	82	0.597709
ENSMUSG00000021728	Emb	153	210	194	349	0.2417
ENSMUSG00000021731	Mrps30	253	141	475	363	0.083933
ENSMUSG00000021733	Slc4a7	12	21	22	18	0.437828
ENSMUSG00000021738	Atxn7	225	177	249	229	0.598552
ENSMUSG00000021745	Ptprg	469	294	646	290	0.0133167
ENSMUSG00000021748	Pdhb	430	306	693	532	0.73386
ENSMUSG00000021750	Fam107a	428	190	311	269	1.08841e-06
ENSMUSG00000021751	Acox2	638	364	1009	977	0
ENSMUSG00000021752	Kctd6	123	111	210	228	0.573909
ENSMUSG00000021754	Map3k1	181	182	268	260	0.974915
ENSMUSG00000021756	Il6st	1782	1677	2238	2282	0.288035
ENSMUSG00000021759	Plpp1	330	311	327	319	0.949538
ENSMUSG00000021760	Gpx8	53	82	69	78	0.539984
ENSMUSG00000021763	BC067074	397	287	307	145	0.0107691
ENSMUSG00000021764	Ndufs4	108	116	185	154	0.415027
ENSMUSG00000021767	Kat6b	102	105	169	195	0.810066
ENSMUSG00000021770	Samd8	598	535	856	812	0.759265
ENSMUSG00000021771	Vdac2	419	429	618	755	0.197284
ENSMUSG00000021772	Nkiras1	8	21	48	26	0.0102863
ENSMUSG00000021773	Comtd1	15	36	36	38	0.189503
ENSMUSG00000021775	Nr1d2	729	700	1080	1167	0.302672
ENSMUSG00000021779	Thrb	402	330	268	268	0.309378
ENSMUSG00000021782	Dlg5	131	115	120	150	0.222656
ENSMUSG00000021785	Ngly1	145	135	217	213	0.937385
ENSMUSG00000021786	Oxsm	24	30	15	29	0.633077
ENSMUSG00000021792	Prxl2a	1218	3198	1184	3380	0.296232
ENSMUSG00000021794	Glud1	931	1195	1198	1696	0.322452
ENSMUSG00000021796	Bmpr1a	188	183	201	217	0.768203
ENSMUSG00000021807	Rtraf	477	195	774	290	0.744668
ENSMUSG00000021810	Ecd	172	204	396	422	0.730866
ENSMUSG00000021811	Dnajc9	38	31	75	32	0.22561
ENSMUSG00000021814	Anxa7	862	471	1732	1022	0.603535
ENSMUSG00000021816	Ppp3cb	47	44	50	41	0.94098
ENSMUSG00000021819	Zswim8	112	112	219	198	0.823564
ENSMUSG00000021822	Plau	1300	1214	2246	1819	0.0416408
ENSMUSG00000021823	Vcl	369	284	569	499	0.494375
ENSMUSG00000021824	Ap3m1	112	129	224	338	0.306963
ENSMUSG00000021830	Txndc16	69	44	53	41	0.828076
ENSMUSG00000021831	Ero1l	138	141	583	475	0.346427
ENSMUSG00000021832	Psmc6	162	144	326	289	1
ENSMUSG00000021835	Bmp4	66	81	98	124	1
ENSMUSG00000021840	Mapk1ip1l	31	55	44	58	0.687959
ENSMUSG00000021843	Ktn1	251	248	368	395	0.778906
ENSMUSG00000021846	Peli2	312	331	348	409	0.678687
ENSMUSG00000021850	ccdc198	142	170	192	177	0.317943
ENSMUSG00000021866	Anxa11	251	329	250	252	0.162831
ENSMUSG00000021868	Ppif	393	222	348	159	0.335932
ENSMUSG00000021870	Slmap	648	657	657	642	0.866665
ENSMUSG00000021871	Pnp	387	254	401	264	1
ENSMUSG00000021877	Arf4	355	386	1660	1636	0.552447
ENSMUSG00000021884	Hacl1	277	83	443	83	0.0603942
ENSMUSG00000021890	Eaf1	142	144	340	326	0.915593
ENSMUSG00000021891	Mettl6	35	12	42	10	0.768808
ENSMUSG00000021892	Sh3bp5	500	458	328	414	0.0135102
ENSMUSG00000021893	Capn7	225	181	321	329	0.237381
ENSMUSG00000021895	Arhgef3	374	423	564	626	0.978858
ENSMUSG00000021900	Btd	213	204	326	266	0.53309
ENSMUSG00000021901	Bap1	132	80	179	166	0.106571
ENSMUSG00000021904	Sema3g	248	365	292	487	0.587504
ENSMUSG00000021905	Dph3	9	6	25	19	1
ENSMUSG00000021906	Oxnad1	444	322	718	677	0.0337864
ENSMUSG00000021910	Nisch	536	542	543	539	0.971581
ENSMUSG00000021911	Parg	105	101	131	114	0.865542
ENSMUSG00000021916	Glt8d1	69	54	192	138	0.932325
ENSMUSG00000021917	Spcs1	173	167	370	368	0.976679
ENSMUSG00000021918	Nek4	154	150	245	189	0.397803
ENSMUSG00000021928	Ebpl	40	24	47	27	1
ENSMUSG00000021929	Kpna3	20	27	53	38	0.346571
ENSMUSG00000021930	Spryd7	220	164	358	273	0.994411
ENSMUSG00000021932	Rnaseh2b	170	160	356	189	0.00109447
ENSMUSG00000021936	Mapk8	34	36	44	46	1
ENSMUSG00000021939	Ctsb	1414	1584	1591	1945	0.295136
ENSMUSG00000021945	Zmym2	346	356	479	481	0.975829
ENSMUSG00000021947	Cryl1	678	897	668	882	1
ENSMUSG00000021948	Prkcd	31	21	58	43	0.983199
ENSMUSG00000021951	Eef1akmt1	43	35	48	49	0.810387
ENSMUSG00000021952	Xpo4	147	185	279	257	0.15481
ENSMUSG00000021957	Tkt	788	856	1266	1254	0.430316
ENSMUSG00000021959	Lats2	417	375	438	395	1
ENSMUSG00000021962	Dcp1a	29	35	19	40	0.416244
ENSMUSG00000021963	Sap18	127	223	166	371	0.352048
ENSMUSG00000021969	Zdhhc20	59	43	61	58	0.667098
ENSMUSG00000021972	Hmbox1	174	167	182	164	0.904073
ENSMUSG00000021973	Micu2	192	179	247	223	0.974281
ENSMUSG00000021974	Fgf9	20	12	34	15	0.862424
ENSMUSG00000021978	Extl3	259	148	230	197	0.0400002
ENSMUSG00000021981	Cab39l	451	448	507	467	0.738857
ENSMUSG00000021982	Cdadc1	87	88	116	98	0.7299
ENSMUSG00000021987	Mtmr6	782	723	1034	863	0.417429
ENSMUSG00000021990	Spata13	557	625	634	580	0.0829585
ENSMUSG00000021993	Mipep	130	194	167	299	0.54384
ENSMUSG00000021994	Wnt5a	31	29	41	14	0.0837543
ENSMUSG00000021996	Esd	2028	1049	3994	2556	7.00185e-05
ENSMUSG00000021998	Lcp1	143	144	154	198	0.391489
ENSMUSG00000022000	Zc3h13	73	71	59	58	1
ENSMUSG00000022003	Slc25a30	1315	1248	1646	1980	0.000109792
ENSMUSG00000022008	Gpalpp1	435	492	668	774	0.959185
ENSMUSG00000022009	Nufip1	60	58	180	174	1
ENSMUSG00000022010	Tsc22d1	339	203	2878	1261	0.012678
ENSMUSG00000022016	Akap11	1000	962	1422	1403	0.89256
ENSMUSG00000022019	Tdrd3	480	579	688	880	0.764808
ENSMUSG00000022020	Naa16	57	58	82	69	0.756289
ENSMUSG00000022022	Mtrf1	16	8	19	14	0.836712
ENSMUSG00000022023	Wbp4	134	129	218	203	0.987347
ENSMUSG00000022024	Sugt1	75	85	201	199	0.793081
ENSMUSG00000022026	Olfm4	177	15	44	2	0.807347
ENSMUSG00000022031	Elp3	135	115	387	211	0.0351995
ENSMUSG00000022035	Ccdc25	142	98	209	207	0.148462
ENSMUSG00000022037	Clu	129	65	250	151	0.679614
ENSMUSG00000022040	Ephx2	2293	1265	3023	1294	4.88023e-06
ENSMUSG00000022043	Trim35	131	86	306	127	0.0697631
ENSMUSG00000022048	Dpysl2	128	60	129	71	0.798047
ENSMUSG00000022051	Bnip3l	288	288	307	379	0.268818
ENSMUSG00000022052	Ppp2r2a	84	95	114	173	0.422626
ENSMUSG00000022064	Pibf1	22	17	25	23	0.971269
ENSMUSG00000022075	Rhobtb2	20	21	37	29	0.816337
ENSMUSG00000022089	Bin3	30	22	56	30	0.761899
ENSMUSG00000022090	Pdlim2	54	25	84	61	0.426793
ENSMUSG00000022091	Sorbs3	41	15	32	32	0.0908034
ENSMUSG00000022092	Ppp3cc	46	42	72	62	0.992382
ENSMUSG00000022094	Slc39a14	304	462	712	569	0
ENSMUSG00000022099	Dmtn	431	334	417	329	0.987819
ENSMUSG00000022100	Xpo7	166	167	228	223	0.989744
ENSMUSG00000022105	Rb1	216	205	302	265	0.823564
ENSMUSG00000022106	Rcbtb2	76	104	140	142	0.387484
ENSMUSG00000022108	Itm2b	2948	2524	3417	3060	0.534597
ENSMUSG00000022109	Med4	118	88	186	179	0.446345
ENSMUSG00000022110	Sucla2	1352	1403	1799	1823	0.872267
ENSMUSG00000022111	Uchl3	140	119	226	195	1
ENSMUSG00000022114	Spry2	56	50	91	65	0.74707
ENSMUSG00000022119	Rbm26	149	107	166	149	0.508329
ENSMUSG00000022124	Fbxl3	481	457	541	550	0.749163
ENSMUSG00000022125	Cln5	309	191	549	340	1
ENSMUSG00000022130	Tgds	273	179	424	260	0.855089
ENSMUSG00000022131	Gpr180	163	175	334	348	0.975829
ENSMUSG00000022132	Cldn10	1418	1363	1495	1352	0.578824
ENSMUSG00000022136	Dnajc3	487	389	4019	4209	0.00242082
ENSMUSG00000022139	Mbnl2	207	167	899	781	0.802073
ENSMUSG00000022141	Nipbl	173	164	194	278	0.0356161
ENSMUSG00000022146	Osmr	15	16	42	37	0.890432
ENSMUSG00000022150	Dab2	1508	1543	1207	1220	0.971269
ENSMUSG00000022151	Ttc33	160	210	302	307	0.232391
ENSMUSG00000022160	Mettl3	63	59	163	122	0.649414
ENSMUSG00000022174	Dad1	41	55	99	80	0.236859
ENSMUSG00000022175	Lrp10	246	247	305	289	0.884867
ENSMUSG00000022178	Ajuba	74	78	332	213	0.0642175
ENSMUSG00000022180	Slc7a8	257	284	97	147	0.197687
ENSMUSG00000022184	Fbxo4	61	34	122	89	0.63912
ENSMUSG00000022185	Acin1	849	729	869	887	0.0872616
ENSMUSG00000022186	Oxct1	6067	6707	7790	9548	0.000211779
ENSMUSG00000022191	Drosha	187	141	271	186	0.820563
ENSMUSG00000022193	Psmb5	237	110	463	237	0.802873
ENSMUSG00000022194	Pabpn1	141	98	113	87	0.861325
ENSMUSG00000022195	6030458C11Rik	291	178	577	360	0.998308
ENSMUSG00000022197	Pdzd2	775	790	388	421	0.777978
ENSMUSG00000022199	Slc22a17	33	17	14	13	0.649148
ENSMUSG00000022200	Golph3	210	115	458	319	0.317314
ENSMUSG00000022201	Zfr	153	146	304	253	0.672505
ENSMUSG00000022204	Ngdn	42	35	139	182	0.330161
ENSMUSG00000022205	Sub1	113	107	221	186	0.787869
ENSMUSG00000022206	Npr3	197	205	152	140	0.744668
ENSMUSG00000022210	Dhrs4	447	828	581	1018	0.772084
ENSMUSG00000022214	Dcaf11	511	407	744	623	0.832185
ENSMUSG00000022216	Psme1	97	68	88	86	0.435197
ENSMUSG00000022218	Tgm1	60	33	258	70	0.0491265
ENSMUSG00000022219	Cideb	114	81	156	98	0.822109
ENSMUSG00000022223	Sdr39u1	240	311	303	426	0.780699
ENSMUSG00000022228	Zscan26	491	377	972	831	0.499004
ENSMUSG00000022231	Sema5a	659	540	756	593	0.84617
ENSMUSG00000022234	Cct5	372	349	754	849	0.195142
ENSMUSG00000022235	Cmbl	922	355	875	325	0.91298
ENSMUSG00000022237	Ankrd33b	1628	1592	4353	2972	0
ENSMUSG00000022241	Tars	214	242	1174	1184	0.603381
ENSMUSG00000022244	Amacr	940	478	1106	644	0.276801
ENSMUSG00000022246	Rai14	260	201	384	171	0.000512937
ENSMUSG00000022247	Brix1	113	126	378	266	0.0267156
ENSMUSG00000022248	Rad1	24	35	63	47	0.222837
ENSMUSG00000022253	Nadk2	707	462	1081	789	0.425609
ENSMUSG00000022255	Mtdh	55	70	113	94	0.26893
ENSMUSG00000022257	Laptm4b	61	51	93	62	0.697336
ENSMUSG00000022261	Sdc2	498	317	712	471	0.908539
ENSMUSG00000022262	Dnah5	2	43	0	34	0.787869
ENSMUSG00000022263	Trio	1186	1239	1310	1441	0.676737
ENSMUSG00000022270	Retreg1	365	251	485	303	0.724924
ENSMUSG00000022272	Myo10	563	629	572	544	0.231315
ENSMUSG00000022280	Rnf19a	154	147	254	234	0.970505
ENSMUSG00000022285	Ywhaz	559	911	813	1273	0.831497
ENSMUSG00000022292	Rrm2b	301	230	936	661	0.74689
ENSMUSG00000022295	Atp6v1c1	146	136	203	239	0.388181
ENSMUSG00000022297	Fzd6	48	38	54	44	1
ENSMUSG00000022299	Slc25a32	114	112	221	219	1
ENSMUSG00000022300	Dcaf13	45	40	107	82	0.844118
ENSMUSG00000022304	Dpys	125	0	125	0	1
ENSMUSG00000022307	Oxr1	577	704	759	865	0.685242
ENSMUSG00000022309	Angpt1	25	17	30	35	0.547248
ENSMUSG00000022312	Eif3h	403	511	678	710	0.140851
ENSMUSG00000022313	Utp23	15	19	22	46	0.599169
ENSMUSG00000022314	Rad21	638	746	865	875	0.207585
ENSMUSG00000022332	Khdrbs3	37	40	35	30	0.789266
ENSMUSG00000022337	Emc2	94	98	146	192	0.509023
ENSMUSG00000022339	Ebag9	68	76	114	120	0.973605
ENSMUSG00000022346	Myc	10	16	156	170	0.730825
ENSMUSG00000022350	Washc5	186	231	357	405	0.759265
ENSMUSG00000022351	Sqle	90	108	574	494	0.174257
ENSMUSG00000022353	Mtss1	460	419	487	600	0.0107691
ENSMUSG00000022361	Zhx1	746	573	973	723	0.877849
ENSMUSG00000022365	Derl1	613	594	3112	3042	0.995386
ENSMUSG00000022366	Slc22a22	585	351	647	339	0.454489
ENSMUSG00000022370	Mrpl13	305	332	480	512	0.988321
ENSMUSG00000022371	Col14a1	528	916	610	820	0.0105801
ENSMUSG00000022377	Asap1	47	56	35	34	0.80692
ENSMUSG00000022383	Ppara	1217	1186	484	382	0.0629133
ENSMUSG00000022386	Trmu	32	35	62	65	1
ENSMUSG00000022387	Brd1	49	28	78	77	0.265141
ENSMUSG00000022389	Tef	1534	1223	921	686	0.620064
ENSMUSG00000022390	Zc3h7b	345	530	366	445	0.116833
ENSMUSG00000022391	Rangap1	105	89	225	181	0.957033
ENSMUSG00000022394	L3mbtl2	54	62	57	78	0.799862
ENSMUSG00000022400	Rbx1	147	84	142	142	0.0226359
ENSMUSG00000022401	Xpnpep3	60	56	103	91	0.997998
ENSMUSG00000022403	St13	409	374	633	634	0.640935
ENSMUSG00000022404	Slc25a17	223	191	396	427	0.248224
ENSMUSG00000022407	Adsl	192	172	366	278	0.518641
ENSMUSG00000022412	Mief1	225	208	438	401	1
ENSMUSG00000022414	Tab1	122	172	172	185	0.32904
ENSMUSG00000022419	Deptor	1219	1457	1168	1741	0.000851423
ENSMUSG00000022420	Dnal4	26	31	38	52	0.922382
ENSMUSG00000022425	Enpp2	2272	1719	2156	1667	0.871385
ENSMUSG00000022426	Josd1	88	118	171	243	0.958921
ENSMUSG00000022428	Cby1	54	53	81	184	0.0066233
ENSMUSG00000022434	Fam118a	15	34	64	69	0.193746
ENSMUSG00000022437	Samm50	539	548	699	806	0.374392
ENSMUSG00000022443	Myh9	1677	1587	2322	2421	0.167887
ENSMUSG00000022445	Cyp2d26	1232	321	2264	354	8.53187e-08
ENSMUSG00000022450	Ndufa6	600	659	839	840	0.527051
ENSMUSG00000022451	Twf1	600	627	1099	1005	0.259972
ENSMUSG00000022452	Smdt1	653	776	812	1028	0.69164
ENSMUSG00000022453	Naga	137	128	205	165	0.69111
ENSMUSG00000022462	Slc38a2	455	401	2013	1966	0.46511
ENSMUSG00000022463	Srebf2	81	73	72	90	0.467022
ENSMUSG00000022466	Rpap3	90	61	134	62	0.360985
ENSMUSG00000022469	Rapgef3	664	567	974	644	0.0102863
ENSMUSG00000022471	Xrcc6	45	21	78	44	0.862424
ENSMUSG00000022472	Desi1	141	111	307	261	0.872017
ENSMUSG00000022474	Pmm1	55	65	92	95	0.867516
ENSMUSG00000022475	Hdac7	35	46	51	44	0.467022
ENSMUSG00000022476	Polr3h	74	57	129	144	0.313956
ENSMUSG00000022477	Aco2	1247	1145	1675	1536	1
ENSMUSG00000022479	Vdr	1680	1633	1616	1684	0.443673
ENSMUSG00000022490	Ppp1r1a	369	473	468	582	0.949538
ENSMUSG00000022498	Txndc11	100	107	270	251	0.726938
ENSMUSG00000022500	Litaf	169	205	404	530	0.807158
ENSMUSG00000022503	Nubp1	298	298	575	574	1
ENSMUSG00000022507	1810013L24Rik	162	144	258	224	0.989366
ENSMUSG00000022508	Bcl6	141	92	245	183	0.754755
ENSMUSG00000022512	Cldn1	41	33	32	40	0.560983
ENSMUSG00000022515	Anks3	160	128	175	228	0.0199489
ENSMUSG00000022516	Nudt16l1	54	63	29	41	0.812816
ENSMUSG00000022517	Mgrn1	353	338	455	374	0.422626
ENSMUSG00000022521	Crebbp	129	123	174	149	0.820271
ENSMUSG00000022526	Zfp251	42	51	59	85	0.838825
ENSMUSG00000022529	Zfp263	80	50	102	91	0.404434
ENSMUSG00000022533	Atp13a3	1219	1398	1573	1484	0.00369831
ENSMUSG00000022536	Glyr1	235	270	468	484	0.670296
ENSMUSG00000022538	Lsg1	132	125	359	289	0.624377
ENSMUSG00000022540	Rogdi	197	123	173	135	0.494097
ENSMUSG00000022544	Eef2kmt	104	76	150	136	0.617424
ENSMUSG00000022545	Ercc4	121	134	110	194	0.0561009
ENSMUSG00000022546	Gpt	55	50	77	72	1
ENSMUSG00000022554	Hgh1	7	8	20	46	0.553951
ENSMUSG00000022556	Hsf1	33	43	57	75	1
ENSMUSG00000022557	Bop1	40	25	94	85	0.559162
ENSMUSG00000022558	Mroh1	163	181	254	244	0.648614
ENSMUSG00000022560	Slc52a2	66	26	84	27	0.862424
ENSMUSG00000022562	Oplah	450	469	649	703	0.884867
ENSMUSG00000022564	Grina	996	777	1144	954	0.638586
ENSMUSG00000022565	Plec	492	440	573	558	0.6731
ENSMUSG00000022568	Scrib	120	106	219	245	0.454489
ENSMUSG00000022570	Tsta3	78	102	151	94	0.00366359
ENSMUSG00000022571	Pycrl	141	150	324	397	0.650771
ENSMUSG00000022574	Naprt	85	120	82	121	0.975829
ENSMUSG00000022580	Rhpn1	41	36	61	64	0.825055
ENSMUSG00000022584	Ly6c2	26	23	54	43	0.982068
ENSMUSG00000022587	Ly6e	627	141	736	112	0.0402095
ENSMUSG00000022591	Gm9747	21	22	14	26	0.586036
ENSMUSG00000022594	Lynx1	27	7	22	27	0.0264521
ENSMUSG00000022598	Psca	17	10	21	21	0.650846
ENSMUSG00000022601	Zbtb11	151	122	404	454	0.108392
ENSMUSG00000022607	Ptk2	183	153	228	237	0.397273
ENSMUSG00000022617	Chkb	57	38	62	78	0.129746
ENSMUSG00000022629	Kif21a	1088	462	1360	674	0.17208
ENSMUSG00000022634	Yaf2	176	107	222	141	0.962725
ENSMUSG00000022636	Alcam	67	79	122	312	0.00161076
ENSMUSG00000022637	Cblb	19	16	15	25	0.455965
ENSMUSG00000022641	Bbx	261	277	435	439	0.881004
ENSMUSG00000022656	Nectin3	536	493	576	491	0.722247
ENSMUSG00000022661	Cd200	26	49	34	27	0.0974675
ENSMUSG00000022664	Slc35a5	139	107	161	99	0.55343
ENSMUSG00000022668	Gtpbp8	117	78	173	121	0.978673
ENSMUSG00000022671	Mzt2	44	59	33	84	0.164936
ENSMUSG00000022672	Prkdc	97	81	43	48	0.627357
ENSMUSG00000022674	Ube2v2	61	67	74	109	0.559162
ENSMUSG00000022677	Fopnl	93	133	114	118	0.31839
ENSMUSG00000022678	Nde1	81	73	181	121	0.443394
ENSMUSG00000022679	Mpv17l	1712	2027	2228	2634	1
ENSMUSG00000022680	Pdxdc1	641	270	1144	411	0.321357
ENSMUSG00000022681	Ntan1	41	26	30	68	0.00183872
ENSMUSG00000022682	Rrn3	252	217	593	470	0.762135
ENSMUSG00000022684	Bfar	439	121	1676	332	0.052915
ENSMUSG00000022685	Parn	103	116	189	154	0.266642
ENSMUSG00000022698	Naa50	312	324	509	597	0.542813
ENSMUSG00000022704	Qtrt2	43	56	102	127	0.996693
ENSMUSG00000022707	Gbe1	337	288	605	518	1
ENSMUSG00000022708	Zbtb20	3858	3831	2677	2581	0.725955
ENSMUSG00000022710	Usp7	87	136	201	175	0.00863608
ENSMUSG00000022722	Arl6	120	156	239	225	0.184509
ENSMUSG00000022723	Crybg3	346	273	396	610	0
ENSMUSG00000022724	Riox2	82	97	223	350	0.367392
ENSMUSG00000022742	Cpox	667	781	1857	2322	0.6045
ENSMUSG00000022744	Cldnd1	156	252	188	309	1
ENSMUSG00000022747	St3gal6	165	137	220	166	0.807127
ENSMUSG00000022749	Tbc1d23	161	237	251	379	0.976679
ENSMUSG00000022751	Nit2	176	130	182	146	0.862424
ENSMUSG00000022752	Tomm70a	358	404	574	629	0.94986
ENSMUSG00000022760	Thap7	26	37	47	46	0.648614
ENSMUSG00000022761	Lztr1	137	123	149	134	1
ENSMUSG00000022763	Aifm3	40	47	41	24	0.210668
ENSMUSG00000022765	Snap29	460	516	534	561	0.772046
ENSMUSG00000022770	Dlg1	165	144	232	223	0.819534
ENSMUSG00000022771	Ppil2	40	35	70	64	0.990502
ENSMUSG00000022772	Senp5	260	40	512	96	0.689591
ENSMUSG00000022774	Ncbp2	81	86	97	99	1
ENSMUSG00000022779	Top3b	121	71	147	94	0.89826
ENSMUSG00000022781	Pak2	99	69	124	114	0.486353
ENSMUSG00000022788	Fgd4	546	500	475	464	0.785569
ENSMUSG00000022789	Dnm1l	155	186	275	276	0.522998
ENSMUSG00000022790	Igsf11	573	784	1360	1625	0.188252
ENSMUSG00000022797	Tfrc	174	186	174	169	0.812517
ENSMUSG00000022800	Fyttd1	150	148	173	243	0.124726
ENSMUSG00000022801	Lrch3	137	180	190	208	0.57313
ENSMUSG00000022807	Osbpl11	218	208	279	267	1
ENSMUSG00000022808	Snx4	106	104	142	117	0.67401
ENSMUSG00000022811	Zfp148	195	163	207	159	0.844158
ENSMUSG00000022814	Umps	89	73	101	118	0.330876
ENSMUSG00000022816	Fstl1	68	127	93	142	0.642746
ENSMUSG00000022817	Itgb5	500	776	857	1175	0.32552
ENSMUSG00000022821	Hgd	993	846	1401	909	0.00032814
ENSMUSG00000022822	Abcc5	156	199	146	152	0.513609
ENSMUSG00000022827	Rabl3	13	8	35	25	0.96058
ENSMUSG00000022828	Gtf2e1	25	29	56	74	0.929451
ENSMUSG00000022836	Mylk	546	429	373	356	0.213606
ENSMUSG00000022841	Ap2m1	154	176	304	308	0.727575
ENSMUSG00000022843	Clcn2	15	13	22	25	0.865825
ENSMUSG00000022844	Pdia5	25	47	151	134	0.0458386
ENSMUSG00000022848	Slc49a4	133	133	198	207	0.965209
ENSMUSG00000022853	Ehhadh	3065	5019	3507	5877	0.758185
ENSMUSG00000022855	Senp2	250	224	414	424	0.566438
ENSMUSG00000022858	Tra2b	163	99	564	314	0.821317
ENSMUSG00000022863	Btg3	2	13	5	75	0.629136
ENSMUSG00000022865	Cxadr	396	389	1762	1885	0.61055
ENSMUSG00000022867	Usp25	183	183	270	263	0.9926
ENSMUSG00000022875	Kng1	130	125	208	174	0.731268
ENSMUSG00000022877	Hrg	17	426	10	155	0.587624
ENSMUSG00000022878	Adipoq	129	102	156	152	0.57313
ENSMUSG00000022889	Mrpl39	309	280	427	491	0.140955
ENSMUSG00000022890	Atp5j	485	609	475	604	0.994678
ENSMUSG00000022892	App	3934	2863	6439	4628	0.900884
ENSMUSG00000022893	Adamts1	234	262	1135	1169	0.717712
[truncated: 5,767 more rows]
